# Supplementary material for: Social state alters vision using three circuit mechanisms in Drosophila
Source: Nature. 2024 Nov 20;637(8046):646–53. doi: 10.1038/s41586-024-08255-6 (PMC11735400; doi:10.1038/s41586-024-08255-6)
Supplement: Supplementary file 4 — Source Data Fig. 3 [file 41586_2024_8255_MOESM4_ESM.xlsx]

## Sheet: Fig3b
Cell type	Female (% total inputs to LC10a)	Male (% total inputs to LC10a)
Li22	0.0346567	0.0349024
Tm5a	0.0169597	0.0389405
Tm5Y	0.0523926	0.0953758
LC9	0.0892615	0.0593166
TmY21	0.0245663	0.0489485
LC20b	0.0177359	0.0309952
Tm3	0.018939	0.023421
LC28	0.0254977	0.0224825
Tm6	0.00950829	0.0222096
MeLo8	0.0210347	0.0221114

## Sheet: Fig3c
Cell type	Female (% total inputs to LC10c)	Male (% total inputs to LC10c)
Li22	0.0493964	0.0507952
Tm5a	0.0657277	0.0793364
Tm20	0.177901	0.231815
Tm5b	0.035	0.044
Tm29	0.047	0.058
Tm39	0.038	0.035
LT58	0.036	0.029
Tm37	0.038	0.033
Tm30	0.034	0.026
Li39	0.039	0.026

## Sheet: Fig3f
Empty Group Pre-stimulus	Empty Group Stimulus		aIPg Group Pre-stimulus	aIPg Group Stimulus		LC10a Group Pre-stimulus	LC10a Group Stimulus		LC10bc Group Pre-stimulus	LC10bc Group Stimulus
54.098	60.0165		52.157	1.99683		80.956	68.319		73.65	77.3982
70.846	72.4522		65.176	14.5837		80.098	31.5903		89.345	77.9625
60.073	59.6503		20.263	5.37533		76.594	47.743		79.654	75.8268
85.712	76.6105		67.395	14.6965		73.328	53.4033		82.331	74.0408
66.954	73.5868		79.081	2.32867		60.145	36.773		89.35	69.3285
87.397	78.232		72.286	6.27033		45.137	52.9153		85.185	75.3767
67.118	73.931		59.12	31.4143		61.216	40.4247		93.901	73.07
56.824	50.7		7.221	0.402667		63.814	57.567		89.44	75.4923
78.258	75.0993		77.167	3.42483		86.857	53.6377		82.605	81.4755
88.313	80.0077		30.067	1.5145		54.497	43.362		65.805	79.544
70.006	75.4398		39.667	1.89783		74.515	32.8582		83.73	76.5208
58.512	83.4965		64.526	6.099		64.174	65.0528		13.951	35.1262
94.271	82.8295		75.966	2.768		85.528	60.926		74.623	68.9618
8.48	40.3373		78.778	5.0805		55.153	40.6212		87.364	68.685
71.698	59.4798		50.487	5.3275		81.882	37.245		54.314	50.482
40.833	54.0773		32.407	4.9785		59.826	48.4173		77.597	78.4323
76.964	70.3818		60.851	9.76583		33.462	17.0765		80.146	67.7842
58.246	57.4403		64.565	2.7755		36.495	33.3263		88.21	64.9317
70.662	64.506		54.16	4.8815		53.776	48.6205		81.046	79.1998
94.579	77.4597		69	4.77933		7.123	10.7068		75.578	70.715
81.507	80.9863		57.951	6.83483		77.821	40.8538		11.294	43.1658
65.148	85.0352		59.549	7.47067		69.353	62.5007		76.085	73.4288
90.861	79.28		68.532	3.91333		62.786	48.3315		67.758	75.2515
64.91	76.5582		13.742	1.101
8.583	52.12		85.691	5.96067
53.926	65.7058		65.966	6.62183
