# Supplementary material for: Social state alters vision using three circuit mechanisms in Drosophila
Source: Nature. 2024 Nov 20;637(8046):646–53. doi: 10.1038/s41586-024-08255-6 (PMC11735400; doi:10.1038/s41586-024-08255-6)
Supplement: Supplementary file 5 — Source Data Fig. 4 [file 41586_2024_8255_MOESM5_ESM.xlsx]

## Sheet: Fig4c
Empty Group Pre-stimulus	Empty Group Stimulus		IB112-SS1 Group Pre-stimulus	IB112-SS1 Group Stimulus		IB112-SS2 Group Pre-stimulus	IB112-SS2 Group Stimulus
77.242	78.232		78.5678	59.0223		77.286	59.177
75.2872	73.931		56.9186	46.1282		72.1884	57.1818
74.5256	50.7		66.4202	51.2242		66.268	51.8948
80.9102	75.0993		52.629	36.4922		71.083	42.7187
83.393	80.0077		43.31	52.05		57.3596	39.8943
64.0106	75.4398		63.808	31.1187		64.44	45.3143
72.4798	83.4965		32.3308	13.5295		60.6654	45.8275
80.9326	82.8295		65.2734	42.4523		74.6552	54.3588
57.4582	76.7238		65.5702	62.5808		56.1576	41.4023
76.0254	84.8565		36.367	40.0387		53.4406	45.7927
42.4148	65.3097		29.4236	17.1193		57.9044	44.8293
67.8294	66.9953		28.162	20.408		73.4726	66.8113
75.1568	70.8883		78.4198	69.2315		84.742	63.861
31.7068	54.0773		33.109	35.6365		63.9246	58.9505
78.2128	70.3818		69.5952	55.7953		44.6288	49.0267
56.3946	57.4403		39.6174	30.6848		61.9868	55.7517
69.7176	64.506		28.532	16.181		23.7734	16.7408
83.5164	77.4597					69.8098	67.928
71.6896	80.9863					52.7722	41.6215
77.4204	85.0352					54.4002	33.3353
78.0208	79.28
79.99	76.5582
