# Supplementary material for: Social state alters vision using three circuit mechanisms in Drosophila
Source: Nature. 2024 Nov 20;637(8046):646–53. doi: 10.1038/s41586-024-08255-6 (PMC11735400; doi:10.1038/s41586-024-08255-6)
Supplement: Supplementary file 6 — Source Data Fig. 6 [file 41586_2024_8255_MOESM6_ESM.xlsx]

## Sheet: Fig6aLeft
Empty Group Pre-stimulus	Empty Group Stimulus		TuTuA_1 Group Pre-stimulus	TuTuA_1 Group Stimulus
7.87767	9.231		13.61	11.5823
9.286	6.492		44.623	18.9347
43.1807	63.304		28.4243	16.517
50.3977	71.3583		71.6787	33.004
80.1523	83.8433		54.816	40.4983
43.7617	55.3937		48.9923	29.2843
76.8533	72.3753		81.0723	69.536
78.5037	76.6047		71.0483	69.168
46.0537	51.477		13.221	27.137
74.1653	77.7897		31.7083	36.1713
80.5967	76.916		66.8303	57.361
86.229	61.536		39.5237	30.2633
41.419	46.309		68.231	46.3243
25.8947	40.0677		51.7353	43.1693
52.2527	58.865		88.2603	74.328
64.2967	62.7967		67.2233	49.494
44.512	28.6037		69.6533	32.7863
60.2427	72.7067		71.79	49.069
68.6243	66.118		64.272	48.8597
55.8177	64.2937		62.9877	60.8117
79.1627	71.5623		24.5467	8.914
60.731	51.9533		30.031	21.3697
9.91833	7.37267		32.79	21.682
			38.7967	36.4193

## Sheet: Fig6aRight
Empty group Pre-stimulus	Empty group Stimulus		TuTuA_2 group Pre-stimulus	TuTuA_2 group Stimulus
46.466	63.5628		77.1196	50.1825
61.9088	50.2592		54.4134	45.1962
10.8758	6.05517		51.0316	23.6513
45.1846	43.0487		9.2282	4.17483
55.647	55.246		16.0028	17.5603
57.4068	71.4162		32.1088	17.9635
48.8432	46.5057		15.599	14.9458
56.935	55.9643		46.3952	41.4775
26.7476	28.7072		13.535	24.4725
66.1452	62.009		72.0676	66.6058
64.458	64.0563		73.164	61.6218
75.015	79.9207		51.129	41.7148
56.1874	54.3913		86.2754	64.4422
56.421	65.4775		64.0616	49.7317
61.2688	58.0328		63.4568	48.9162
85.6408	74.8922		83.3	72.8882
39.6992	54.682		83.1944	69.1365
74.8158	79.521		70.0486	73.5015
67.7672	46.1865		61.664	53.591
			81.0854	72.6708

## Sheet: Fig6b
Empty group Pre-stimulus	Empty group Stimulus		TuTuA_2 group Pre-stimulus	TuTuA_2 group Stimulus
0.1756	0.182167		1.5292	7.57217
0.6108	0.3		0.8128	7.97317
0.5662	0.282333		1.0682	5.0595
0.4696	0.283833		0.5764	3.03267
0.7874	0.6535		0.7862	5.97717
0.3536	0.5315		0.6218	3.3395
1.039	0.235167		0.4216	3.434
0.2118	0.327833		0.72	4.1425
1.5264	1.63717		0.7074	2.90467
0.1006	0.0348333		2.3968	4.3355
0.6394	0.221		0.9898	3.58483
0.9882	0.322		1.4988	3.3505
0.3842	0.2775		0.6982	1.60783
0.8998	0.405333		1.1676	3.2475
0.4326	0.657667		1.5942	2.1355
0.305	0.501333		0.9294	3.87817
0.8092	0.112333		0.513	1.83
0.8582	0.324		0.902	4.34183
0.842	0.616167		0.7088	1.219
0.657	0.754167		0.6988	2.4265

## Sheet: Fig6c
Time from visual stim onset	TuTuA_1 SS1 Activity (∆F/F0)					Time from visual stim onset	TuTuA_1 SS1 Activity (∆F/F0)										Time from visual stim onset	TuTuA_2 SS1 Activity (∆F/F0)						Time from visual stim onset	TuTuA_2 SS1 Activity (∆F/F0)
	Courting Fly 1	Courting Fly 2	Courting Fly 3	Courting Fly 4			NON Courting Fly 1	NON Courting Fly 2	NON Courting Fly 3	NON Courting Fly 4	NON Courting Fly 5	NON Courting Fly 6	NON Courting Fly 7	NON Courting Fly 8	NON Courting Fly 9			Courting Fly 1	Courting Fly 2	Courting Fly 3	Courting Fly 4	Courting Fly 5			NON Courting Fly 1	NON Courting Fly 2	NON Courting Fly 3	NON Courting Fly 4	NON Courting Fly 5	NON Courting Fly 6
-60	-0.029561		-0.0324416	-0.0873103		-60	-0.180603	0.00133999	0.0842104	-0.0040857		-0.0773961	-0.0654866	-0.0573904	-0.077896		-60	0.0759312	0.08558	0.0276046	0.0479921	-0.0215015		-60	0.116485	0.0123492	0.0265467	0.0539006	-0.257871	-0.070397
-59	-0.0471285		-0.00320567	-0.0792919		-59	0.0566728	-0.112488	0.170436	0.0992938	-0.110789	0.0694857	-0.0937689	-0.0616736	0.066584		-59	0.0724145	0.0466364	0.0298281	0.0363413	-0.00162311		-59	0.0330972	0.127544	0.0174136	0.0717849	-0.202773	-0.0331685
-58	0.0656519	0.115289	0.0491192	-0.000673075		-58	0.115219	0.0390695	0.207698	0.0703498	-0.0913806	0.0690517	-0.0692165	-0.0656893	-0.0449565		-58	-0.0142171	0.0423373	0.0323359	0.00778816	0.0478888		-58	-0.0806181	0.0030045	0.123999	-0.00226477	-0.0929445	-0.0539991
-57	0.00633934	-0.0623614	0.0187106	-0.020368		-57	-0.000832471	0.0084778	0.0593895	-0.0638912	-0.0233582	0.0215784	-0.0173005	-0.0660536	-0.0195673		-57	-0.0269735	0.0190824	-0.0110233	0.00632048	-0.0485876		-57	0.0489633	0.0937239	0.0574618	0.00511424	-0.0609982	-0.0133246
-56	-0.0477415	-0.0113907	0.00552168	0.0508525		-56	0.0249822	0.0827382	0.0528389	-0.115956	0.049356	-0.0241546	0.0485656	-0.0647597	-0.007283		-56	0.0328905	-0.00723707	-0.0161767	-0.0277395	-0.00438239		-56	0.0517606	-0.0204272	0.0483747	-0.0639682	0.00445876	0.0586321
-55	-0.0192026	-0.11745	0.00167978	0.140867		-55	-0.0717601	-0.0424705	-0.018277	0.0279584	0.0109709	0.00764963	0.116202	-0.0634619	0.0715847		-55	0.0309041	-0.00516577	-0.0182823	-0.00792979	-0.00616382		-55	0.0196387	0.10958	-0.0263705	-0.0240414	0.0566841	0.0280703
-54	-0.0119511	0.00864178	0.00313979	0.0685246		-54	-0.00244913	0.068727	-0.0539987	0.00978045	-0.00366798	-0.014712	0.0682713	-0.0619399	0.0978815		-54	-0.109873	0.0196989	0.0146712	0.00871761	-0.0073828		-54	0.0270512	0.112372	0.0397185	-0.0144879	0.21358	-0.00450419
-53	0.0652849	-0.154506	0.0310369	0.0433144		-53	-0.0186626	-0.00795018	-0.182495	0.0127272	0.0324183	-0.0148634	0.05096	-0.0615523	-0.0175582		-53	0.0115229	-0.00349844	-0.0143996	-0.00816488	0.0700617		-53	-0.0205061	-0.12888	-0.0220239	0.00712396	0.335279	-0.0579479
-52	-0.0103592	-0.109867	-0.0227553	-0.0610538		-52	-0.0145009	0.0375656	-0.126011	-0.00534829	0.0187582	-0.00850653	0.016384	-0.0618858	0.021591		-52	0.0416838	0.00125965	0.00752014	-0.0165834	0.010623		-52	-0.0332889	-0.178003	-0.119583	-0.00979687	0.00927777	-0.0586768
-51	0.0230075	0.0422577	-0.0151831	-0.00231931		-51	-0.0399461	0.043539	-0.107923	-0.0846866	-0.0240648	-0.0269523	-0.0543909	-0.063739	-0.133104		-51	-0.0979356	-0.0384746	-0.0317627	-0.0143501	-0.0108007		-51	-0.0140133	-0.0218888	-0.100754	-0.0198658	-0.054078	-0.0226296
-50	-0.0595947	0.0560322	-0.00939002	-0.00762252		-50	0.0607595	-0.0649371	-0.0656543	0.049919	0.0502664	0.0690721	-0.00670701	-0.0651191	-0.0224048		-50	-0.0213185	-0.0169401	-0.044488	-0.0299378	-0.0408733		-50	-0.0111778	-0.0114292	-0.0883757	-0.041262	-0.0808897	-0.0233899
-49	0.047278	0.0458239	-0.0227789	-0.00739702		-49	-0.0241396	-0.017459	-0.102936	0.115127	0.0828766	-0.0630448	-0.0121894	-0.0654884	0.0497877		-49	-0.00331407	-0.00942654	-0.00529366	0.00917053	-0.00712494		-49	0.0262211	-0.20575	0.0011214	-0.0372844	0.150434	0.0841424
-48	0.0262672	0.0635541	-0.00528274	-0.106227		-48	0.0344319	-0.0481154	-0.169258	0.143443	0.046443	-0.00569045	-0.0720338	-0.0635835	0.111444		-48	-0.0011421	-0.0377343	0.0291289	0.00654376	-0.00441438		-48	0.00084879	-0.0984377	0.113087	-0.0647412	0.0743989	0.0573714
-47	-0.00104876	0.109629	0.0439289	-0.0929319		-47	0.00617243	0.0147204	-0.198736	0.183732	-0.0146148	-0.0319635	-0.0750108	-0.0606784	0.0855795		-47	-0.00697915	-0.0433896	-0.032186	0.00406948	0.0525845		-47	-0.0164362	-0.0304237	-0.0070974	0.00791063	-0.0575332	0.0278659
-46	-0.00810148	0.0737403	0.0597016	0.0321897		-46	-0.0165153	0.0245577	-0.231559	0.113678	0.0548619	-0.0536323	-0.0458478	-0.0575931	-0.114978		-46	-0.0237615	-0.0143393	-0.0400089	-0.00691685	-0.0306877		-46	-0.109945	-0.00138799	-0.0115568	-0.0333051	-0.136552	-0.0742722
-45	-0.0400139	0.0608854	0.0487428	0.0283075		-45	0.0817336	-0.0801401	-0.14935	-0.00726141	-0.0353808	0.00869503	-0.095914	-0.0518878	-0.0376776		-45	-0.00311273	-0.0468913	-0.00778939	-0.00611175	-0.0452648		-45	-0.0206221	-0.0269089	-0.0206883	0.0108566	-0.132483	-0.0462292
-44	0.0582707	0.0917289	0.0248934	0.0413785		-44	0.0287702	-0.101789	-0.0828997	-0.0619647	0.0482269	0.000183617	-0.125383	-0.0453881	0.0721159		-44	-0.0174141	-0.033325	0.0164168	-0.0302483	-0.0475807		-44	0.0332894	-0.0492392	0.0179621	-0.0318511	0.135496	-0.0418225
-43	0.0434835	0.0988048	0.00772216	-0.0165214		-43	0.0576573	0.0262966	-0.138184	-0.048143	0.0261685	0.0394305	-0.0676416	-0.0414459	0.0994853		-43	-0.0197202	-0.0408498	-0.00393668	-0.0188617	-0.0136469		-43	-0.0143697	0.0345333	0.0566771	0.0197462	-0.070724	0.00131044
-42	0.0572208	0.0886435	0.0472702	-0.0237428		-42	0.0631458	0.0335602	-0.174614	-0.0778916	-0.0815855	0.0351059	-0.0822269	-0.0366897	0.167527		-42	-0.0145537	-0.0585832	-0.0444607	0.00463576	0.0439469		-42	0.0204976	0.0416205	0.042406	-0.00566458	-0.146856	-0.0397949
-41	0.0146945	0.100703	-0.0307008	0.0456822		-41	-0.0118566	6.45184e-05	-0.236093	-0.0714136	0.0277741	0.0522355	-0.0182157	-0.0353233	0.0331677		-41	-0.0320026	-0.0657421	-0.00742956	0.00248743	-0.0674153		-41	-0.0201843	-0.0671314	0.013628	-0.0303902	0.116872	-0.00278611
-40	0.0844588	0.118408	0.039251	-0.0298565		-40	-0.0202067	-0.0123226	-0.21526	-0.0870641	-0.00209942	0.140863	0.0163822	-0.0333843	0.0753835		-40	-0.0845803	-0.0702897	0.00597492	-0.0140774	-0.0167445		-40	-0.0286338	0.0234232	-0.14041	-0.0801821	0.113145	0.0715433
-39	0.00900593	0.126899	-0.0107739	0.0369415		-39	0.15903	-0.0023731	-0.304473	-0.0790744	0.100698	0.0459853	0.024747	-0.0323893	0.0935365		-39	-0.019307	-0.118092	0.00477974	-0.0248132	-0.0905748		-39	0.0123556	0.00527463	-0.0634907	0.00733836	0.293357	0.0683243
-38	0.0510034	0.162037	0.0552093	0.0140605		-38	0.0693354	-0.0541292	-0.226392	0.0048838	0.0282233	0.0790013	0.00949895	-0.0320396	0.0705652		-38	-0.0818551	-0.0905892	-0.0409631	0.0043327	0.010315		-38	-0.0200439	0.0197953	-0.0177909	-0.0330928	0.0575305	0.0440878
-37	0.0090477	0.124714	0.0182479	0.104798		-37	0.0498514	0.051059	-0.235441	-0.00301143	-0.00330437	0.0206466	-0.00700097	-0.0303986	0.00537954		-37	-0.0675928	-0.122041	-0.0410916	-0.0136589	-0.00118394		-37	-0.0226436	0.00524304	-0.00146975	7.83381e-05	-0.0979119	-0.0256208
-36	0.106887	0.13027	0.0305651	0.149462		-36	-0.029031	-0.0837145	-0.185901	-0.0711185	0.0392441	0.0939413	-0.0517032	-0.0281445	0.000290296		-36	0.000389439	-0.146859	-0.0145872	-0.0115387	0.0089101		-36	0.0205114	-0.0971257	0.0349355	-0.0433019	-0.0656412	-0.0542894
-35	0.0295823	0.121378	0.03658	0.162156		-35	-0.103092	0.0713775	-0.2235	-0.0742389	-0.0210024	-0.000881571	-0.0647851	-0.0259618	0.160426		-35	0.0203348	-0.153971	0.0229641	0.00142092	-0.0485448		-35	-0.0647918	0.0198244	0.024196	0.0242766	0.026133	-0.0260524
-34	0.111863	0.0986153	0.056717	0.205351		-34	-0.0156646	-0.108607	-0.246148	-0.078094	-0.0592772	-0.0181514	-0.038275	-0.0229812	0.199919		-34	-0.088864	-0.0433949	0.0224175	0.0362324	-0.046819		-34	0.00380293	0.0727798	-0.0283166	-0.00447999	0.358563	-0.0465987
-33	0.0694384	0.148601	0.0360859	0.121468		-33	0.0482207	0.0172817	-0.275356	-0.0672421	0.00687781	0.0352874	-0.022129	-0.0193807	0.147353		-33	-0.127848	-0.0570907	-0.000834587	0.0402257	-0.0332608		-33	-0.0221396	0.0304294	0.0173625	-0.00598285	0.144707	0.0138323
-32	0.0485521	0.127326	0.0282155	0.129009		-32	-0.0166281	0.015827	-0.285262	-0.0563893	-0.0202659	0.0678817	-0.13286	-0.0179049	0.149688		-32	-0.00871337	-0.059264	-0.0290829	0.0393366	-0.0299801		-32	0.0140537	0.0423472	0.0222644	-0.0630415	0.166783	0.0241459
-31	0.052928	0.130705	0.0746793	-0.00597096		-31	0.00391161	0.0626769	-0.331934	-0.120426	0.0337324	0.0218929	-0.135369	-0.0140312	0.0105513		-31	-0.0248063	-0.0535038	-0.0132141	0.0145847	-0.029221		-31	-0.0411433	0.0348965	-0.124466	-0.0171296	-0.112849	0.0708036
-30	0.0636145	0.111972	-0.00966756	0.0242354		-30	-0.0337106	-0.0745697	-0.294134	-0.0434392	0.0115085	0.0406282	0.0521426	-0.0128308	0.113661		-30	-0.00344354	-0.0859377	-0.0194713	0.00514415	0.00192213		-30	-0.0528087	0.0270419	-0.0290806	-0.0364674	-0.0968101	-0.00213708
-29	0.0148504	0.128144	0.0737357	-0.0210119		-29	-0.0297771	0.067164	-0.202077	-0.0417586	0.054585	0.011645	-0.055724	-0.0115333	0.121932		-29	-0.107155	-0.0470798	-0.00271994	-0.00411217	-0.0177046		-29	0.0060713	-0.00177569	-0.108184	-0.0299955	-0.105527	-0.035158
-28	0.107274	0.105293	0.0731478	-0.0238321		-28	-0.0713627	0.0266677	-0.223034	-0.086191	0.0463221	-0.00613063	-0.132468	-0.0129238	-0.0425008		-28	-0.047937	-0.0585258	-0.0208445	0.0106881	-0.0302346		-28	0.0159031	-0.0141584	-0.0804952	0.00313817	0.114931	-0.0302157
-27	-0.00749171	0.150554	0.107562	-0.0299242		-27	-0.0311419	0.0422329	-0.217477	-0.100626	-0.0361005	0.0276624	0.0269033	-0.0125566	0.0525983		-27	-0.0874784	-0.0590428	-0.0220719	0.0128375	0.00410782		-27	-0.0170227	-0.0517517	-0.0417543	0.0204999	0.331236	-0.0199242
-26	0.0606987	0.13883	0.1081	0.0575945		-26	-0.148713	0.035684	-0.214201	-0.102137	0.0819743	-0.0127294	0.243554	-0.0137787	0.14533		-26	-0.112456	-0.0713082	-0.0264225	0.00648749	-0.00471432		-26	-0.0312629	-0.0419725	-0.158003	0.00322299	0.333034	-0.0447511
-25	-0.0207437	0.132016	0.120235	0.0289053		-25	0.0154783	0.0260532	-0.202642	-0.0747232	0.0365774	0.0318196	0.357918	-0.0158434	0.0916611		-25	-0.0451228	-0.061817	0.0058055	0.00403589	0.0276683		-25	0.00622123	-0.00294018	-0.116034	-0.00960258	0.371936	-0.018969
-24	0.0332668	0.148002	0.0391001	0.0885922		-24	-0.0634145	0.0592222	-0.174403	-0.0469794	0.0211235	-0.00452771	0.427329	-0.0171223	0.0163085		-24	-0.0180809	-0.0556255	-0.00578357	-0.0239422	0.0202669		-24	0.0191861	-0.113603	-0.124327	-0.0497593	0.0721579	0.0234137
-23	0.0753293	0.161767	0.0536501	0.152736		-23	-0.0801068	-0.0167536	-0.254816	-0.0297649	0.0611879	0.0109286	0.162854	-0.0176403	0.0786195		-23	-0.0840863	-0.0507327	-0.0168043	0.0144522	-0.0934654		-23	-0.0173317	-0.0351458	-0.0124633	-0.0517997	0.0693379	0.0581697
-22	0.099536	0.129921	0.0395803	0.1637		-22	-0.0718945	-0.0739512	-0.249723	-0.0350273	-0.0248496	0.029824	0.0406041	-0.0180833	-0.0399494		-22	-0.0379622	-0.0758819	-0.0399942	0.0426269	-0.0990293		-22	-0.0244001	-0.0718206	-0.138548	-0.0974373	0.216157	0.0379913
-21	0.0475458	0.13731	0.0721662	0.117595		-21	-0.113689	-0.0421544	-0.226708	0.00688692	-0.077343	0.011085	0.00517806	-0.0192642	-0.107547		-21	-0.0496546	-0.0682339	0.0230615	0.0450113	-0.0856923		-21	-0.0463378	-0.105163	-0.128709	-0.0354218	0.0504734	-0.0422559
-20	0.0283681	0.0843071	0.0620988	0.0485028		-20	-0.111341	0.0398308	-0.286331	0.0108649	-0.00642357	-0.0147979	-0.150069	-0.0208401	0.123642		-20	-0.00938194	-0.0557417	-0.00024501	0.0290301	-0.0372367		-20	0.0504807	-0.0744425	-0.0530438	-0.0142075	0.357291	-0.0534683
-19	0.090778	0.0566495	0.124024	0.0564868		-19	-0.0980311	-0.0158438	-0.324564	0.0108429	-0.091284	-0.00360964	-0.00683444	-0.0241794	0.0751168		-19	-0.0652927	-0.0620585	-0.0101655	0.0105838	-0.00447032		-19	-0.00404178	-0.0904902	0.061736	-0.0513581	0.0816646	-0.0527308
-18	0.101487	0.0937782	0.0603483	-0.0475308		-18	-0.025467	-0.0133801	-0.369116	0.0206477	0.00382181	0.0439691	0.0550869	-0.0264969	0.130252		-18	-0.0628096	-0.172118	-0.0543878	0.00742873	0.00395498		-18	-0.0161272	-0.00562782	0.0184635	0.0126196	-0.0205148	-0.0295471
-17	0.0566207	0.138085	0.0786342	0.0103234		-17	-0.0781952	-0.109568	-0.278594	-0.0148745	0.0445281	-0.0178986	0.0512141	-0.0280432	0.0611164		-17	-0.0499977	-0.06718	-0.026959	0.00759755	-0.0531672		-17	0.0166446	-0.00428143	-0.0377153	-0.0324272	0.203914	-0.0304596
-16	0.0559197	0.0893236	-0.0013292	0.0695461		-16	-0.132523	0.0256794	-0.238126	-0.0543948	0.0588515	-0.0148226	0.00447591	-0.0297325	0.0972756		-16	-0.0841247	-0.0855314	-0.00843614	0.0192692	-0.0278612		-16	-0.0191475	0.0506431	-0.013166	0.00906078	0.267939	-0.00172468
-15	0.0174277	0.124511	0.0515481	-0.105256		-15	-0.0799017	-0.0657068	-0.198521	-0.11228	0.0371987	0.0608353	-0.0984181	-0.0287958	0.0673086		-15	-0.0247113	-0.0480626	-0.000283767	0.0430898	0.0205889		-15	0.010746	0.00382859	-0.128136	0.00372584	0.392314	0.0488991
-14	0.0202974	0.120094	0.0456507	-0.0714291		-14	-0.0812196	0.0795092	-0.220695	-0.123522	0.102978	0.0122085	-0.0731365	-0.0269286	-0.171076		-14	-0.0436448	-0.0758895	-0.0340759	0.0284229	-0.0398217		-14	-0.0648345	-0.0243207	-0.142366	0.0176972	0.243698	0.0760155
-13	0.0508858	0.139314	0.0444042	0.0706251		-13	-0.0913032	-0.0142544	-0.283338	-0.141198	-0.0595776	0.0504631	-0.101449	-0.0253331	-0.228472		-13	-0.0664618	-0.050153	-0.000744775	0.0217171	-0.0544565		-13	-0.0639853	-0.00923917	-0.0432419	-0.0105694	0.156393	0.0257906
-12	-0.0130828	0.125371	0.0557167	0.113462		-12	-0.0911579	0.0585487	-0.283136	-0.132906	0.0257581	-0.0367763	0.0450956	-0.0221385	0.0034564		-12	-0.0941236	-0.0461969	-0.011864	0.0183651	-0.0857348		-12	0.01894	0.0236047	-0.0928988	0.0184942	0.112291	-0.0929722
-11	0.105179	0.150513	0.0205679	0.0347787		-11	-0.158955	-0.049747	-0.255826	-0.101125	0.0184247	-0.0195154	0.0318612	-0.0177185	0.0766366		-11	-0.0297713	-0.0499522	-0.0358845	0.0393384	-0.0961203		-11	0.0144743	0.033895	-0.122029	-0.0341878	0.00672071	-0.0699712
-10	0.0535963	0.180069	0.0611289	0.0511191		-10	-0.0240923	-0.0942989	-0.174268	-0.126335	0.0609901	0.0109152	-0.0596216	-0.0136983	0.18266		-10	-0.0521953	-0.0436079	-0.108924	0.0492165	-0.0107274		-10	0.00348983	-0.0353011	-0.0741979	-0.00135964	-0.0297786	-0.0501756
-9	0.124426	0.0838	0.04518	-0.00334329		-9	-0.112845	-0.068054	-0.204681	-0.123038	0.030014	-0.0153032	-0.152576	-0.0107449	0.146362		-9	-0.0254964	-0.0564304	-0.1524	0.043383	-0.0567894		-9	-0.0212061	-0.0253308	-0.0280004	-0.111082	0.306346	-0.0501873
-8	0.0941559	0.11776	0.0974525	-0.0771588		-8	-0.0722789	-0.0177108	-0.238406	-0.0443879	0.0243965	0.0565788	-0.151718	-0.0067711	0.279424		-8	-0.0248424	-0.0694192	-0.0347526	0.0376139	-0.0416235		-8	-0.0324611	0.0252289	-0.0920317	-0.0325729	0.120465	-0.0267046
-7	0.0153944	0.120284	0.068848	0.0726252		-7	-0.154003	0.0254046	-0.206666	-0.0320361	0.0357116	-0.0170381	-0.161964	-0.00232569	0.074523		-7	-0.0183577	-0.0555549	0.0231128	0.0308727	-0.0621109		-7	-0.127052	-0.0778012	0.0409973	-0.0735058	0.15293	-0.0359741
-6	0.0599427	0.0744949	0.0315729	-0.0468174		-6	-0.0408889	-0.00495304	-0.294106	0.0403227	-0.00898674	0.0154713	-0.10996	-5.82305e-05	-0.0685838		-6	-0.0457991	-0.0518714	0.00081455	0.0498047	-0.0885526		-6	-0.0122849	-0.00453851	0.000985186	-0.0892046	0.222989	0.0735643
-5	-0.0147035	0.0837116	0.0609117	0.0340327		-5	-0.0643526	0.0870792	-0.388752	-0.129836	0.0229202	-0.0227798	-0.044447	0.000332979	-0.129145		-5	-0.0318484	-0.0774329	-0.0667487	0.0321633	-0.0904968		-5	-0.0383391	-0.0802267	-0.0405416	-0.054006	0.305877	0.057922
-4	0.0254073	0.0821812	0.0542876	-0.0192919		-4	-0.114789	-0.0558122	-0.284978	-0.095436	0.0625189	-0.0528403	-0.0764522	0.00133406	0.0542532		-4	-0.0435021	-0.0658799	-0.0821012	0.0569643	-0.00206723		-4	0.0155218	-0.101895	-0.102431	-0.0174436	0.355339	0.0261609
-3	0.0862539	0.108052	0.042226	-0.0181446		-3	-0.0889551	0.0787342	-0.235824	-0.0667614	0.0490381	0.0107946	0.0418729	0.00266094	0.114028		-3	-0.00261913	-0.0554732	-0.0495366	0.0566829	0.00312635		-3	0.0222869	-0.137037	-0.0493371	-0.0121362	0.359711	-0.0492116
-2	0.0214633	0.0904597	0.103986	0.116744		-2	-0.100736	0.0366855	-0.237427	-0.0805641	0.0515961	-0.0235634	0.0267466	0.00235179	-0.00187879		-2	-0.0307536	-0.0667489	-0.0271306	0.059828	-0.0393699		-2	-0.137501	-0.0633628	0.0307231	0.0247806	0.334344	-0.0498087
-1	2.78882e-05	0.0987921	0.100183	0.00534174		-1	-0.126399	0.0516624	-0.248753	-0.0607011	0.0607557	0.0109321	-0.0361344	0.00188246	0.0999621		-1	-0.0732663	-0.0583226	0.00201259	0.0563099	-0.0187622		-1	-0.0827081	-0.0719233	0.0287878	-0.0594306	0.243733	-0.105932
0	-0.0641377	0.342777	0.081955	-0.0945924		0	-0.0824553	-0.101145	-0.252973	-0.122294	0.0835205	-0.0648853	-0.0802303	0.00145545	0.0500182		0	-0.0861073	-0.0833127	-0.169082	0.031076	-0.0346473		0	-0.111214	-0.0946904	-0.0728308	-0.00527832	0.327271	-0.0457005
1	0.0840242	0.651134	0.412309	-0.0904649		1	-0.141725	0.0331133	-0.201894	-0.0754436	0.0336927	0.0342196	-0.138094	0.00175613	-0.11555		1	-0.129116	-0.211618	-0.364968	-0.0879619	-0.0366149		1	-0.0323789	-0.0389808	0.109271	-0.031164	0.388675	-0.0434491
2	0.160386	0.846387	1.11597	0.884892		2	-0.00138721	-0.0188339	-0.247991	-0.103163	0.105212	-0.0253809	0.0129195	0.000335358	0.104542		2	-0.227361	-0.0590868	-0.216782	-0.0202576	-0.0139499		2	-0.164193	-0.169365	0.0432358	0.0289433	-0.0960983	-0.0193632
3	0.255669	0.627194	0.657275	0.664203		3	-0.0944714	0.0420932	-0.247632	-0.010653	0.0113536	0.0455213	-0.0988861	-0.00438312	0.084573		3	-0.466744	-0.114383	-0.297626	-0.145831	-0.144512		3	-0.215523	-0.0858662	0.0435138	0.023038	0.0637497	0.00635726
4	0.483723	0.841362	1.00821	0.227545		4	-0.113939	-0.0375412	-0.192913	-0.116179	-0.0108741	-0.0178858	-0.0548589	-0.00313862	0.0951399		4	-0.239334	-0.0480603	-0.294932	-0.345883	-0.115763		4	-0.0791053	-0.0348401	0.0447008	0.0287094	0.000765223	0.0959716
5	0.357531	0.639265	0.673821	0.413865		5	-0.0727121	-0.00549704	-0.212358	-0.064699	0.0855282	0.0413838	-0.132171	-0.00332671	0.0199837		5	-0.337987	-0.0731167	-0.19956	-0.193532	-0.13984		5	-0.00396948	-0.203455	0.165619	-0.0411108	-0.0235132	0.0757472
6	0.592933	0.763021	1.09576	0.641079		6	-0.0551288	-0.0378861	-0.134957	-0.111706	0.067035	0.00901599	-0.164275	-0.00543319	0.0468057		6	-0.198172	-0.100124	-0.308877	-0.176316	-0.108212		6	-0.108471	-0.208927	0.1505	-0.0172382	0.362409	-0.0181001
7	0.360152	0.681416	0.808194	0.332835		7	-0.0329379	0.0698155	-0.136829	-0.0388795	0.0730994	-0.0101937	-0.205459	-0.00664024	-0.058035		7	-0.436416	-0.0810631	-0.392996	-0.23539	-0.0424423		7	-0.0454253	-0.183514	0.069635	-0.0463414	0.297445	-0.04838
8	0.60853	0.792082	0.999097	0.445779		8	-0.0610215	0.0487978	-0.199206	0.00902499	0.0811648	0.0144026	-0.17654	-0.00472462	-0.0012166		8	-0.36322	-0.0931371	-0.233826	-0.0282441	-0.100569		8	-0.0238769	-0.1251	0.133008	0.0136156	0.450279	-0.0424257
9	0.421769	0.710001	0.73495	0.20099		9	-0.0981302	-0.0262842	-0.0988204	-0.0246226	0.0826251	-0.0426809	-0.127411	-0.0027421	-0.225118		9	-0.384227	-0.0915121	-0.311538	-0.0656053	-0.132704		9	-0.0923542	-0.212565	0.140173	-0.0252309	-0.0626046	-0.036946
10	0.572064	0.741997	0.702782	0.398181		10	-0.0757226	-0.101665	-0.151324	-0.0542453	0.0494441	0.0371147	-0.063165	-0.00225276	-0.155139		10	-0.296821	-0.0745521	-0.378711	-0.0780738	-0.241945		10	-0.0652599	-0.161678	0.14235	0.000402744	0.0333772	-0.0185494
11	0.465016	0.657568	0.462241	0.201629		11	-0.011476	0.106324	-0.177075	-0.098703	0.0790419	0.0491508	-0.0327782	-0.00371772	-0.133371		11	-0.473925	-0.0970718	-0.280016	0.0117347	-0.090237		11	-0.0256741	-0.191398	0.042489	0.00893592	0.111345	-0.0123484
12	0.656279	0.652773	0.775616	0.404123		12	-0.0568107	0.047238	-0.19342	-0.057895	0.093979	-0.0151484	-0.10187	-0.0056182	-0.00915919		12	-0.295425	-0.0470835	-0.250375	0.0276169	-0.186193		12	-0.0759149	-0.167363	0.131989	0.0232682	0.194529	0.0997904
13	0.483434	0.570485	0.601852	0.226387		13	-0.0432645	0.027957	-0.215661	-0.0575957	0.0246009	0.0327885	-0.0973931	-0.00760912	0.0757842		13	-0.44369	-0.0430852	-0.125491	0.0122827	-0.17827		13	-0.0923609	-0.0953971	0.0558412	8.47461e-05	0.06293	0.0711324
14	0.392462	0.636667	0.555461	0.0272197		14	-0.0150888	0.0918556	-0.220297	-0.0716888	-0.00190196	0.0248088	-0.150158	-0.0122048	0.0768682		14	-0.316451	-0.0738013	-0.224946	-0.0745575	-0.127359		14	-0.109694	-0.134057	0.0907973	-0.0348709	-0.0441261	0.0228552
15	0.372428	0.6307	0.486719	-0.0309943		15	-0.0727473	-0.0798435	-0.224263	-0.107481	0.0416948	-0.0103484	-0.210338	-0.0156551	-0.0292983		15	-0.384705	-0.13861	-0.283729	-0.165048	-0.232023		15	-0.0869256	-0.109124	0.129195	-0.0838892	0.0117779	-0.0463562
16	0.350403	0.505297	0.368727	0.0428797		16	-0.0274686	0.0429277	-0.222969	-0.110955	0.0995209	0.0368159	-0.199343	-0.0213144	0.0383304		16	-0.26238	-0.189361	-0.238645	-0.000812828	-0.175147		16	-0.0267649	-0.153266	0.0242341	-0.00743035	0.191468	-0.0320894
17	0.270176	0.462178	0.326861	-0.0494312		17	0.026601	-0.0692963	-0.210652	-0.0709665	0.0514044	0.0270017	-0.154784	-0.0273981	0.01104		17	-0.431149	-0.145545	-0.290755	-0.0268255	-0.06627		17	-0.0532913	-0.188995	-0.14044	-0.0383137	-0.0394053	-0.0459697
18	0.272876	0.518424	0.465994	-0.0349863		18	0.0237456	0.111765	-0.230571	-0.0983808	-0.0845307	0.0662073	-0.203807	-0.0326098	0.0580415		18	-0.324359	-0.158155	-0.352637	-0.176962	-0.168374		18	-0.191432	-0.11341	0.117894	-0.025118	-0.161367	-0.0412188
19	0.311543	0.641966	0.455861	0.46251		19	-0.0438311	-0.00603263	-0.258045	-0.157127	-0.0401922	0.0161808	-0.175023	-0.0352301	-0.133383		19	-0.388405	-0.117819	-0.299421	-0.0762158	-0.0846333		19	-0.108075	-0.117215	0.133861	-0.0640345	0.286848	0.0347007
20	0.269433	0.43655	0.334836	0.103519		20	-0.102085	0.088036	-0.229059	-0.0842068	-0.0558073	0.0111125	-0.20232	-0.0412539	-0.13101		20	-0.266948	-0.118781	-0.209406	-0.0384136	-0.218058		20	-0.109184	-0.211271	0.148503	0.0183804	0.298352	0.0631293
21	0.276045	0.516589	0.217912	-0.0546752		21	-0.137034	-0.160255	-0.17407	-0.118307	-0.00805912	0.0528851	-0.139402	-0.0435575	-0.0334404		21	-0.348982	-0.183623	-0.344276	-0.136419	-0.194214		21	-0.127062	-0.26429	0.0220209	-0.0570356	0.400297	-0.0207309
22	0.162174	0.436089	0.277712	-0.0872728		22	-0.0734274	-0.0207124	-0.168113	-0.0517041	0.0261592	0.0144062	-0.181384	-0.0460484	0.020343		22	-0.19171	-0.227406	-0.24283	-0.0342583	-0.195338		22	-0.109996	-0.199591	0.112396	-0.0540743	0.102713	-0.0444641
23	0.408002	0.615266	0.458712	0.0401904		23	-0.0149901	-0.130379	-0.251573	-0.101107	0.050705	0.0607563	-0.103701	-0.0482415	0.0730929		23	-0.310817	-0.230715	-0.229185	-0.0775023	-0.191446		23	-0.121713	-0.126726	0.121254	-0.0860118	-0.00397162	-0.0665012
24	0.254344	0.47422	0.321067	0.341706		24	-0.0857435	0.0751975	-0.136242	0.0276269	0.0761912	0.0150038	-0.164181	-0.0515191	0.0692335		24	-0.450216	-0.190805	-0.313969	-0.126813	-0.134888		24	-0.00117953	-0.339326	0.0236393	-0.0463377	0.00139403	-0.051251
25	0.37809	0.549815	0.404135	0.923604		25	-0.00737864	0.027354	-0.195009	-0.0662335	0.0638726	-0.0261184	-0.208518	-0.0560244	0.0310191		25	-0.266481	-0.214256	-0.331048	-0.0811553	-0.210838		25	-0.111915	-0.132574	0.117735	-0.0241023	0.0389493	-0.0274015
26	0.218043	0.368326	0.260748	0.3893		26	0.0461359	0.0148605	-0.212059	0.00805599	0.0964655	-0.00768063	-0.24002	-0.0604228	-0.156145		26	-0.274291	-0.192368	-0.252856	-0.178971	-0.113371		26	-0.0909099	-0.225899	0.028843	-0.0450101	0.368125	-0.0154738
27	0.45132	0.60917	0.412862	0.524842		27	-0.0392756	0.0975271	-0.258062	-0.109787	0.0528699	-0.0197062	-0.140001	-0.0620252	0.0216921		27	-0.302657	-0.373448	-0.194024	-0.0665175	-0.167917		27	-0.169363	-0.190194	0.0163287	-0.0405242	0.296565	-0.0263528
28	0.214864	0.43597	0.23311	0.294151		28	-0.0273055	0.0069207	-0.268704	-0.0787439	0.0820196	0.0749516	-0.175851	-0.0635401	0.0654134		28	-0.448713	-0.210572	-0.107848	0.0764009	-0.055909		28	-0.0257484	-0.161237	0.136665	-0.0139568	0.268892	-0.0168774
29	0.187163	0.499991	0.33817	0.364301		29	-0.10043	-0.0440055	-0.277943	-0.106224	0.066308	-9.48003e-05	-0.200599	-0.0638181	-0.0698335		29	-0.344079	-0.212109	-0.221034	0.0765788	-0.185808		29	-0.136686	-0.265082	0.118474	0.00501634	-0.091447	0.0807687
30	0.282729	0.436253	0.168671	0.247137		30	0.0634881	-0.14259	-0.164371	-0.140571	0.0902215	0.0499498	-0.181587	-0.0643	0.0190084		30	-0.406709	-0.406483	-0.354131	-0.0150931	-0.0411268		30	-0.0603146	-0.227854	0.141785	0.00401847	-0.00287593	0.0657943
31	-0.0416013	0.433341	0.350601	0.178605		31	-0.0680873	0.130221	-0.208418	-0.161019	0.0367005	0.0320028	-0.208233	-0.0603812	0.0581181		31	-0.329085	-0.261923	-0.20707	-0.0992804	-0.104623		31	-0.0864656	-0.205504	-0.0196531	0.0417497	0.318346	-0.0620528
32	0.0550415	0.359653	0.218041	0.147458		32	0.0324516	-0.0249767	-0.207882	-0.097213	0.0593181	-0.0011309	-0.192117	-0.0569061	-0.0307295		32	-0.442558	-0.218363	-0.0511584	-0.0678464	-0.220382		32	-0.00913124	-0.266346	0.116685	0.0252488	0.431661	-0.0518415
33	0.00294223	0.455282	0.404963	0.0915284		33	-0.0219615	0.124463	-0.209916	-0.053909	0.0445127	0.0184723	-0.22919	-0.0573292	-0.0146644		33	-0.264068	-0.358867	-0.114446	-0.0660745	-0.0998496		33	-0.0660539	-0.269157	0.0865183	-0.000736282	0.139087	-0.0656156
34	0.00422828	0.378431	0.289628	0.273261		34	-0.145166	-0.0219831	-0.182151	-0.0534987	0.076359	-0.0271338	-0.0614484	-0.0579318	0.00167446		34	-0.406243	-0.311425	-0.139322	0.0115495	-0.24935		34	-0.0918841	-0.243253	-0.121816	0.00150733	-0.0543191	-0.0482281
35	0.0707992	0.489714	0.283351	0.094673		35	-0.0643343	0.0319539	-0.214655	-0.0512025	0.0808639	0.034538	-0.0979266	-0.0585364	0.0530668		35	-0.335861	-0.219075	-0.197709	-0.122185	-0.0863666		35	-0.118453	-0.225485	0.0821262	0.0037561	-0.0199931	-0.0369572
36	0.0047244	0.420385	0.21186	0.244102		36	-0.15676	-0.134451	-0.241682	-0.0238642	0.0866715	0.0251689	-0.195798	-0.0629347	0.0332754		36	-0.488066	-0.210734	-0.126422	-0.0642102	-0.171063		36	-0.0439249	-0.115362	0.0786898	0.0113132	0.31065	-0.0270819
37	0.068969	0.217075	0.21837	0.0914043		37	-0.199058	-0.0580184	-0.136436	0.0689236	0.0181189	0.0821844	-0.201854	-0.0678967	-0.114037		37	-0.338042	-0.23488	-0.0419417	0.0559314	-0.0918449		37	-0.0586068	-0.141359	0.0231881	0.0369639	0.401059	-0.0382358
38	0.0964224	0.205367	0.181569	-0.073509		38	-0.121763	0.0269807	-0.211265	-0.0362992	0.0310388	-0.0026617	-0.215666	-0.0732125	-0.17919		38	-0.334266	-0.373149	-0.137171	-0.103683	-0.0204918		38	-0.0488933	-0.136768	0.112293	-0.0266655	0.228511	-0.0959468
39	0.108908	0.246771	0.212736	-0.0870806		39	-0.0891093	0.147248	-0.266932	-0.0555216	0.0223234	0.0430969	-0.188296	-0.0773904	0.0103781		39	-0.433013	-0.391681	-0.452454	-0.00116319	-0.112408		39	-0.0217679	-0.226663	0.0110696	-0.0346563	0.22095	0.0665574
40	0.235476	0.30334	0.255729	-0.104061		40	-0.132631	-0.0733265	-0.279213	-0.134284	0.0979714	0.0251878	-0.208931	-0.0809359	-0.0453046		40	-0.409178	-0.34462	-0.173888	0.0520239	-0.148668		40	-0.0506018	-0.143685	-0.0177312	-0.0679025	0.0575553	0.0852414
41	0.261688	0.331992	0.125826	0.0337086		41	-0.111563	0.136238	-0.114164	-0.0878681	0.0190548	0.0191249	-0.217919	-0.0837213	1.24566e-05		41	-0.364306	-0.246775	-0.0880253	0.0431036	-0.172014		41	-0.0921463	-0.260123	0.103856	0.0138612	-0.164359	0.0976263
42	0.134047	0.165981	0.125748	0.0656101		42	-0.156183	-0.078587	-0.196798	-0.143665	0.0837806	0.0470335	-0.205544	-0.0847544	-0.0363846		42	-0.150149	-0.297981	-0.193921	0.0458019	-0.148623		42	-0.125964	-0.201647	0.166501	-0.0136506	0.174866	0.0190536
43	0.23885	0.263722	0.287273	-0.0372488		43	-0.11321	-0.0388442	-0.208518	-0.137737	0.0115079	0.00332135	-0.220447	-0.0836853	0.0652405		43	-0.164007	-0.343777	-0.150337	0.0412763	-0.115848		43	-0.04157	-0.265902	0.0388746	0.0292589	0.395479	-0.0966645
44	0.394239	0.390522	0.281536	0.211143		44	-0.0604274	0.148625	-0.225721	-0.130022	0.0132566	-0.0370984	-0.211649	-0.0804131	-0.107526		44	-0.313288	-0.156379	-0.213762	0.0408597	-0.159307		44	-0.0447369	-0.297664	0.0592096	0.000586975	0.346114	-0.0823255
45	0.360535	0.273448	0.256777	0.00876044		45	-0.0164412	0.00409559	-0.231105	-0.1345	0.0731117	0.0765966	-0.229492	-0.0774016	-0.00148083		45	-0.397064	-0.157661	-0.116296	-0.00608361	-0.160262		45	-0.055127	-0.304338	0.0585766	0.0337189	0.00108455	-0.0556243
46	0.226964	0.272711	0.187571	0.177838		46	-0.0610075	0.0434242	-0.25245	-0.222779	0.0846107	0.0163514	-0.141542	-0.0716425	-0.167352		46	-0.308087	-0.199284	-0.146764	0.0236613	-0.167362		46	-0.0767163	-0.426581	-0.0219925	0.00616756	0.00297034	-0.0549631
47	0.267938	0.218552	0.181341	0.903955		47	-0.0349109	0.0306238	-0.281984	-0.150532	0.0895698	0.0502263	-0.19352	-0.0678985	0.0343806		47	-0.345379	-0.412105	-0.236123	0.0754061	-0.15395		47	-0.0812558	-0.358811	0.087902	0.0367843	0.0314482	0.0706263
48	0.142298	0.295972	0.17326	0.352859		48	-0.173868	0.0661675	-0.272014	-0.173227	0.0929413	0.0645752	-0.154997	-0.0654154	-0.0723793		48	-0.245079	-0.206486	-0.201062	0.0734756	-0.0829536		48	-0.0714652	-0.291623	0.14767	-0.00518042	-0.0352485	0.0548095
49	0.246717	0.214527	0.14718	0.539686		49	-0.11859	0.069412	-0.219371	-0.109239	0.0525941	0.0226088	-0.209093	-0.0621598	0.0602717		49	-0.409822	-0.218206	-0.13988	0.0455968	-0.183996		49	-0.0410642	-0.290248	0.0721421	0.00130227	0.38091	0.0386902
50	0.220923	0.243305	0.15444	0.217554		50	-0.233933	0.00838558	-0.22711	-0.11412	-0.0539462	0.00122214	-0.248304	-0.0608065	0.013306		50	-0.336009	-0.170161	-0.235021	0.0814513	-0.178137		50	-0.0949271	-0.162025	0.0749822	-0.0125648	0.438464	-0.0631863
51	0.0431975	0.21209	0.127093	0.000608672		51	-0.223244	-0.077534	-0.148789	-0.066746	-0.0534136	0.00946038	-0.17007	-0.0566279	-0.0987226		51	-0.39562	-0.365195	-0.11522	0.0440183	-0.159529		51	-0.0830308	-0.233038	0.0216428	-0.00552147	0.384956	-0.0224635
52	0.293255	0.341018	0.16404	0.0440718		52	-0.27507	0.0293815	-0.224292	-0.0751724	0.0188282	0.0110439	-0.170989	-0.0538761	-0.198349		52	-0.238827	-0.269053	-0.148147	0.0487718	-0.0631304		52	-0.0282444	-0.284658	-0.0816814	-0.0025882	0.37429	-0.0560727
53	0.393715	0.328623	0.179349	0.00933874		53	-0.0941123	0.00178876	-0.250855	-0.0149882	0.031432	0.0521333	-0.183341	-0.0502388	0.0043815		53	-0.425412	-0.389545	-0.258343	0.0271295	-0.18458		53	-0.0629732	-0.212167	0.100071	0.0163674	0.119817	-0.0299075
54	0.422376	0.328978	0.220949	0.0476018		54	-0.086254	0.021362	-0.246699	-0.0772603	0.0157658	-0.0281017	-0.190302	-0.0464145	-0.16709		54	-0.317824	-0.317936	-0.279703	0.102719	-0.148974		54	-0.0919592	-0.221899	0.0990787	0.00365241	0.0379783	-0.0334999
55	0.325729	0.234712	0.126599	0.372028		55	-0.0945497	0.0481119	-0.257646	-0.131696	0.0528699	0.00557763	-0.175742	-0.0404083	-0.0598922		55	-0.366577	-0.259127	-0.217631	0.0733258	-0.214724		55	-0.0590724	-0.187954	0.0578158	0.0400412	0.0939477	-0.0165223
56	0.354336	0.274461	0.193761	0.213666		56	-0.145741	0.104312	-0.281503	-0.151981	0.0452212	0.0120302	-0.164842	-0.034955	0.0537734		56	-0.278132	-0.118417	-0.187557	-0.0722012	-0.176059		56	-0.119572	-0.214399	0.140247	0.0112295	0.145254	-0.0546065
57	0.41533	0.268698	0.0869407	0.507394		57	-0.111665	0.105463	-0.256471	-0.146501	0.0879106	-0.0235586	-0.219927	-0.0330836	0.0962041		57	-0.365607	-0.181169	-0.259837	0.0772033	-0.199901		57	-0.0943879	-0.205051	0.107413	-0.00345889	0.427411	0.0128482
58	0.346678	0.200549	0.180115	0.279167		58	-0.0898802	-0.0422511	-0.251833	-0.086867	0.0884854	0.0484474	-0.219493	-0.030274	-0.269802		58	-0.284239	-0.140689	-0.225208	0.0681367	-0.0962428		58	-0.0420949	-0.269183	0.0288066	-0.0433055	0.445159	0.0530281
59	0.435935	0.162253	0.143517	0.384177		59	-0.136367	-0.00544029	-0.145783	-0.148141	0.0890412	-0.00738109	-0.26327	-0.0277071	-0.119784		59	-0.341499	-0.180234	-0.171542	-0.063396	-0.135309		59	-0.136376	-0.184427	0.0407853	-0.0161716	0.302357	0.0492833
60	0.27579	0.250028	0.268737	0.139164		60	-0.00300477	0.0167004	-0.161834	-0.0808091	0.096682	0.051802	-0.248395	-0.0253384	0.0046883		60	-0.347721	-0.162987	-0.100453	0.0669763	-0.106916		60	-0.0837535	-0.171688	-0.0254916	0.00993227	0.016324	-0.0296289
61	0.28465	0.44608	0.119901	0.159677		61	-0.174075	0.0848624	-0.278392	-0.107299	0.0556574	-0.0170807	-0.20383	-0.0251845	0.0289494		61	-0.374596	-0.274428	-0.181509	0.00841263	-0.19012		61	-0.0690154	-0.268012	0.0811478	0.0180371	0.137583	-0.122243
62	0.309821	0.159986	0.197819	0.191933		62	-0.103048	0.0107868	-0.284376	-0.0418092	0.0839933	-0.0354919	-0.262506	-0.0263205	-0.249574		62	-0.482095	-0.232827	-0.190631	0.0479785	-0.208247		62	-0.0911675	-0.269971	0.126083	-0.00642901	-0.0324922	-0.116362
63	0.385647	0.431352	0.213837	0.356227		63	-0.185014	0.0237109	-0.195113	-0.0908934	-0.0835937	0.0379563	-0.199664	-0.0242557	-0.056573		63	-0.389027	-0.315324	-0.296973	-0.0288704	-0.123654		63	-0.0695925	-0.219468	0.127123	0.0333456	0.355189	-0.0574178
64	0.34576	0.175159	0.168579	0.31541		64	-0.0813239	-0.0852401	-0.216647	-0.125271	0.028762	0.0611005	-0.264892	-0.0235337	-0.0103356		64	-0.4175	-0.238561	-0.161463	-0.155258	-0.142398		64	-0.0514717	-0.259585	0.0423258	0.00338853	0.416129	-0.119539
65	0.208711	0.165984	0.153883	0.0716508		65	-0.132397	0.0748273	-0.233288	-0.100596	0.0642156	-0.00208824	-0.211337	-0.0213721	-0.0326801		65	-0.319877	-0.14241	-0.195248	-0.0454398	-0.163619		65	-0.0918408	-0.131538	-0.0902061	0.0189988	-0.080526	-0.0684661
66	0.140549	0.150752	0.20148	0.203741		66	-0.0387035	0.0134665	-0.173646	-0.0910005	0.0742016	0.0186821	-0.177313	-0.0198108	-0.152155		66	-0.364695	-0.244393	-0.315051	0.0760833	-0.177875		66	-0.105616	-0.149823	0.036358	-0.00197463	-0.0582585	0.00846369
67	0.291326	0.238159	0.17834	0.120698		67	-0.061343	0.0719356	-0.238206	-0.134958	0.0610813	-0.0321318	-0.20678	-0.016403	-0.041906		67	-0.277291	-0.174416	-0.17312	0.0491385	-0.207966		67	-0.089547	-0.3474	0.0344832	0.00299239	0.144688	0.0560073
68	0.169275	0.159157	0.13194	0.139755		68	-0.0338919	-0.0462919	-0.245243	-0.146505	0.0244877	-0.0235891	-0.213636	-0.0120414	-0.0845821		68	-0.381003	-0.164796	-0.138916	-0.0947521	-0.121614		68	-0.0336211	-0.460983	0.093921	-0.0251076	0.331572	0.035141
69	0.213084	0.225528	0.183826	0.170146		69	-0.15116	-0.100778	-0.234461	-0.223879	-0.0186464	-0.0622712	-0.164613	-0.009646	0.0221186		69	-0.355306	-0.138215	-0.339605	0.0500156	-0.136796		69	-0.0928186	-0.331379	0.0929936	-0.00302573	0.28696	-0.0617818
70	0.143994	0.0453053	0.115253	0.0616819		70	-0.0686866	-0.0620012	-0.218811	-0.094715	-0.0385297	0.0492972	-0.189387	-0.00815413	-0.120654		70	-0.324123	-0.226181	-0.22193	0.10208	-0.185119		70	-0.0957007	-0.439595	0.0748066	0.00610588	-0.0241868	-0.11745
71	0.388748	0.234415	0.0878329	-0.0781775		71	-0.0143138	0.102442	-0.249573	-0.158409	-0.000986779	0.0100244	-0.164642	-0.00684244	-0.0417758		71	-0.236559	-0.206666	-0.112894	0.0923794	-0.0885657		71	-0.142675	-0.298909	-0.0114585	0.00411388	-0.00112496	-0.0624394
72	0.337474	0.399928	0.121369	0.428443		72	-0.0959948	0.0135658	-0.192493	-0.0885285	-0.0266979	0.00464452	-0.227744	-0.00523275	0.00356561		72	-0.327295	-0.209004	-0.165186	0.0864751	-0.171041		72	-0.0922377	-0.41738	0.148245	0.00870514	-0.0589518	-0.0556839
73	0.119621	0.341469	0.162962	0.40199		73	-0.0782521	0.102113	-0.237884	-0.16355	0.0337927	0.00220654	-0.174749	-0.00620307	-0.133833		73	-0.267269	-0.243667	-0.237737	0.0241451	-0.132173		73	-0.0494793	-0.257711	0.104547	0.016281	0.120323	-0.0547951
74	0.172626	0.285648	0.139279	0.170924		74	-0.0597514	-0.050456	-0.196873	-0.130925	0.0451747	0.00901401	-0.128548	-0.00703655	-0.0533227		74	-0.39875	-0.340617	-0.107774	-0.103837	-0.0900237		74	-0.119262	-0.383303	-0.00649472	0.0189075	0.281047	0.0570384
75	0.271692	0.281857	0.169458	0.122122		75	-0.18308	0.167392	-0.213886	-0.0835595	0.0357405	0.0420518	-0.0745692	-0.00728523	-0.0267681		75	-0.262161	-0.188787	-0.119096	0.0683164	-0.131232		75	-0.0968711	-0.285561	-0.000651306	0.00656566	0.15603	0.0647349
76	0.304212	0.377874	0.126246	0.486063		76	-0.12787	-0.0392384	-0.259121	-0.0970583	0.0397072	-0.00254574	-0.210037	-0.00597257	-0.0451961		76	-0.332697	-0.276581	-0.183156	0.10859	-0.145126		76	-0.0551331	-0.133731	-0.0059732	-0.0404428	0.0998096	-0.0344455
77	0.158522	0.0768316	0.0898734	0.18214		77	-0.0472903	-0.0232378	-0.222453	-0.0973959	-0.0346682	-0.0277897	-0.167879	-0.00539993	-0.0815369		77	-0.246811	-0.192986	-0.205402	-0.0288768	-0.0789574		77	-0.0948151	-0.101442	0.0722094	-0.109897	0.0238988	-0.0193754
78	0.102914	0.0890315	0.0826592	-0.0332004		78	0.00410558	-0.00647111	-0.218249	-0.177172	0.0289816	0.0345214	-0.150068	-0.00789076	0.0528251		78	-0.370609	-0.194404	-0.342824	-0.204972	-0.216491		78	-0.0972418	-0.196435	0.0437743	0.00964872	0.0659966	-0.0688989
79	0.103751	0.0595604	0.179687	-0.0955919		79	0.0571958	0.0542095	-0.210534	-0.0693458	0.0425087	-0.00838834	-0.186851	-0.00987093	0.0256153		79	-0.256328	-0.243617	-0.250064	-0.216584	-0.136351		79	-0.208041	-0.206471	0.0832193	0.0151597	0.042271	-0.0531473
80	-0.0384824	0.130832	0.0705762	0.100907		80	0.0247287	-0.0290991	-0.199864	-0.0924451	-0.00564993	-0.0204598	-0.20031	-0.0117457	-0.199758		80	-0.27626	-0.25819	-0.309804	-0.157823	-0.123936		80	-0.102214	-0.193147	0.101051	0.0364142	0.0553502	0.0502653
81	0.0708041	0.190011	0.157351	0.0599435		81	-0.106382	0.122387	-0.232227	-0.0420158	0.0731962	-0.0206907	-0.142649	-0.0126451	-0.0188435		81	-0.378295	-0.110739	-0.213895	-0.0602138	-0.0555921		81	-0.0397736	-0.301624	-0.0358758	-0.00232948	0.224745	0.0612081
82	0.030285	0.411413	0.174395	0.0660696		82	-0.135782	0.0548812	-0.213947	-0.119916	0.0649518	0.024043	-0.147386	-0.01565	0.0180657		82	-0.316498	-0.148403	-0.245546	-0.099431	-0.206943		82	-0.0771462	-0.289526	-0.108602	0.0149185	0.101418	0.0600972
83	0.160989	0.302842	0.174962	0.319273		83	-0.0917745	0.11443	-0.221417	-0.160289	0.112567	0.0619756	-0.196683	-0.0172122	0.0112843		83	-0.355537	-0.189643	-0.210649	-0.0969241	-0.117932		83	-0.103023	-0.349403	0.0348439	0.0167752	0.00751109	-0.0667775
84	0.189541	0.213045	0.171416	0.134151		84	-0.0547216	0.114433	-0.22839	-0.224733	0.0320703	-0.00433299	-0.0812303	-0.0179667	-0.14971		84	-0.273119	-0.179522	-0.254383	-0.180789	-0.14032		84	-0.164274	-0.263898	0.0495594	0.017364	-0.0576474	-0.0666435
85	0.205829	0.159452	0.1612	0.129596		85	-0.106994	-0.153068	-0.285275	-0.145014	0.0277999	0.076643	-0.124322	-0.0167993	-0.12476		85	-0.39825	-0.26053	-0.136135	-0.0231295	-0.135033		85	-0.117026	-0.271533	0.0885892	-0.035817	-0.0518573	-0.188992
86	0.207259	0.235726	0.235178	0.189864		86	-0.117501	-0.00609869	-0.253292	-0.187609	0.0312283	0.0154623	0.0601835	-0.0159692	-0.0184339		86	-0.327466	-0.287375	-0.199629	0.005293	-0.121844		86	-0.0931915	-0.150735	0.105431	-0.0237643	-0.0761848	-0.115953
87	-0.0207672	0.204693	0.114577	0.1753		87	-0.135324	-0.0424821	-0.209959	-0.120546	0.0645154	-0.0180884	-0.0330946	-0.0133476	-0.0197813		87	-0.344861	-0.263314	-0.257342	-0.101834	-0.123937		87	-0.121623	-0.318627	0.130943	-0.0204636	0.23621	-0.210038
88	0.127167	0.183291	0.192832	0.136664		88	-0.11248	0.12238	-0.169655	-0.161751	0.0661517	-0.0191577	0.0638306	-0.0111183	-0.151821		88	-0.186329	-0.28645	-0.160558	0.0226393	-0.135342		88	-0.228114	-0.300132	0.0283931	0.0249575	0.260835	-0.0261586
89	0.22308	0.151867	0.126006	0.0621017		89	-0.054137	0.00584599	-0.171952	-0.0649399	0.0542197	-0.00923408	-0.0685562	-0.00787483	0.0208529		89	-0.329274	-0.209676	-0.14773	0.0898243	-0.173248		89	-0.0797055	-0.255485	0.000218358	0.00130067	0.295654	-0.0161387
90	0.23598	0.263743	0.117017	0.066522		90	-0.0879075	0.0229687	-0.229333	-0.149743	0.0177211	-0.0394666	-0.0477271	-0.00824969	-0.115064		90	-0.213984	-0.216647	-0.1358	-0.164243	-0.147438		90	-0.0785274	-0.364731	-0.00401615	0.0136138	-0.0272806	-0.0240756
91	0.124281	0.261954	0.111426	0.292562		91	-0.0374401	-0.125761	-0.242241	-0.12724	0.032369	-0.0412829	-0.133947	-0.0126996	-0.144365		91	-0.404957	-0.184998	-0.178704	-0.056535	-0.168076		91	-0.118453	-0.394864	0.0860156	-0.026861	0.0396385	-0.172056
92	0.235529	0.221945	0.179038	0.157521		92	-0.131077	0.088192	-0.274297	-0.141125	0.068109	-0.0373505	-0.0765805	-0.0124239	0.0199033		92	-0.29654	-0.215222	-0.299462	-0.0498628	-0.168238		92	-0.1134	-0.461512	0.101709	0.0216897	0.107491	-0.130518
93	0.12214	0.171271	0.0719569	0.26604		93	-0.027759	0.0806407	-0.303757	-0.0943585	0.0802038	-0.0176856	-0.0232064	-0.0143447	0.0195989		93	-0.421482	-0.362428	-0.198037	-0.139779	-0.0698011		93	-0.0672358	-0.37962	-0.0724467	0.0100604	0.223723	-0.146672
94	0.358708	0.234497	0.179598	0.131903		94	-0.113167	0.0873137	-0.327959	-0.110738	0.118344	-0.0389901	0.132651	-0.0168735	0.0286177		94	-0.299279	-0.241875	-0.205643	-0.105558	-0.159824		94	-0.174608	-0.250667	0.0658893	0.0165902	0.239271	-0.10271
95	0.437885	0.102318	0.0822345	0.291753		95	-0.0731906	0.0801153	-0.201238	-0.133724	0.046236	0.0635889	-0.00429307	-0.0184837	-0.0186892		95	-0.365247	-0.224701	-0.242078	-0.0560403	-0.126576		95	-0.133119	-0.251266	0.112887	0.00204462	-0.0376079	-0.0247674
96	0.178937	0.208351	0.131128	0.197277		96	-0.103855	-0.0668937	-0.235996	-0.11991	-0.0363301	-0.04706	-0.0368249	-0.0168223	0.0101245		96	-0.259973	-0.185814	-0.178086	-0.0669758	-0.178034		96	-0.121114	-0.378626	0.0937599	0.0132092	-0.0820503	-0.108758
97	0.207088	0.311672	0.122005	0.172235		97	-0.148248	0.0331998	-0.291339	-0.101919	-0.0177061	0.0545691	-0.0418514	-0.0150085	0.00224944		97	-0.312915	-0.227052	-0.233066	0.0185661	-0.0689598		97	-0.098915	-0.299795	-0.00033102	-0.0396041	0.186054	-0.123628
98	0.0444977	0.155269	0.134388	0.13231		98	-0.25307	0.0799317	-0.296356	-0.135084	0.011229	-0.0603678	0.117908	-0.0135434	-0.320464		98	-0.273158	-0.235006	-0.165512	0.118324	-0.0501395		98	-0.0763711	-0.287711	-0.0211357	-0.0711759	0.132598	-0.0968
99	0.243439	0.0905411	0.146041	0.0800767		99	-0.185591	-0.0841592	-0.23351	-0.157209	0.0176669	0.0160437	-0.00304049	-0.0140549	-0.129537		99	-0.336815	-0.217832	-0.170294	0.10147	-0.167107		99	-0.103626	-0.313856	-0.0327486	-0.0151463	-0.0489279	-0.184108
100	0.158681	0.198213	0.0858453	-0.0175776		100	-0.135558	0.0215371	-0.253583	-0.178141	0.00892465	0.0102674	-0.135389	-0.0138779	-0.0431039		100	-0.341555	-0.179357	-0.239117	0.0870405	-0.231686		100	-0.123357	-0.343867	-0.127216	0.0174079	0.0473456	-0.086605
101	0.157442	0.139215	0.0844419	-0.0595565		101	-0.0733405	0.000123486	-0.217963	-0.172562	0.0176082	-0.00411661	-0.130531	-0.01318	-0.0318119		101	-0.229548	-0.220667	-0.295847	0.0882523	-0.127655		101	-0.167938	-0.318138	0.0623276	-0.0112446	0.317446	-0.0903507
102	0.233132	0.144631	0.079031	-0.0579652		102	-0.160442	0.064484	-0.280384	-0.161909	0.0165116	0.0101571	-0.0925716	-0.0148319	-0.039603		102	-0.21334	-0.236695	-0.290782	0.0938062	-0.0819042		102	-0.137411	-0.299959	0.0228374	0.0179984	0.0270347	-0.0035908
103	0.415976	0.183441	0.137802	-0.0206219		103	-0.0998212	-0.111317	-0.256964	-0.158767	0.0376145	-0.00858266	-0.178451	-0.0165315	-0.0381901		103	-0.270953	-0.332296	-0.216977	0.0347194	-0.0859221		103	-0.161744	-0.252839	0.0590733	-0.0132723	-0.0382005	0.0130654
104	0.331687	0.08299	0.131673	0.0818013		104	-0.0711137	0.0828131	-0.308211	-0.141458	0.0620228	-0.0206277	-0.166497	-0.0149634	-0.117908		104	-0.3113	-0.452067	-0.249156	-0.149345	-0.100016		104	-0.140493	-0.334494	-0.0465607	0.00945087	-0.0393826	-0.0664061
105	0.129007	0.117738	0.134985	-0.0413185		105	-0.159532	-0.0529118	-0.226613	-0.16784	0.0568612	-0.00525002	-0.222715	-0.0129566	-0.136298		105	-0.235623	-0.235837	-0.187688	-0.30158	-0.18937		105	-0.0701683	-0.210547	0.0617705	-0.0214366	0.245821	-0.108411
106	0.208354	0.0501643	0.165644	-0.0506449		106	-0.0638061	0.0714524	-0.215893	-0.136238	0.0162919	-0.0116561	-0.108314	-0.0145626	-0.174108		106	-0.28011	-0.211424	-0.235165	-0.154996	-0.124849		106	-0.0919673	-0.258426	0.00140339	-0.0281354	-0.00323752	-0.126368
107	0.0706388	0.163478	0.174583	-0.0400052		107	-0.0475792	-0.139722	-0.210483	-0.167049	0.000933077	-0.00117349	-0.0723138	-0.0111575	-0.0408882		107	-0.296861	-0.223889	-0.255936	-0.234768	-0.158447		107	-0.141502	-0.258662	-0.157922	-0.0807877	0.0320888	-0.0752844
108	0.140735	0.227589	0.0698161	0.00367068		108	-0.137341	0.0553197	-0.234364	-0.11637	0.0127151	-0.0254405	-0.0769802	-0.00810958	-0.241145		108	-0.388692	-0.225009	-0.183272	-0.319361	-0.0804909		108	-0.176415	-0.344028	0.0401964	0.024551	0.131567	-0.0998839
109	0.159058	0.334518	0.156403	-0.0499411		109	-0.0171825	-0.0705506	-0.222744	-0.198687	0.0565602	-0.0146109	-0.0150624	-0.00571332	-0.138011		109	-0.271547	-0.364133	-0.210761	-0.0843203	-0.166349		109	-0.0970824	-0.275797	0.088929	-0.00642741	0.199379	-0.0626454
110	0.129242	0.286734	0.134089	0.0310253		110	-0.04286	0.138704	-0.244678	-0.146649	0.08087	0.0227444	-0.137018	-0.00627609	-0.0865236		110	-0.39706	-0.405513	-0.366595	-0.0698395	-0.0582297		110	-0.139947	-0.348726	0.0950815	0.0183788	0.248026	0.052917
111	0.408431	0.272521	0.181741	-0.0358171		111	-0.123384	0.00193818	-0.279801	-0.120527	0.0221729	-0.00348884	-0.14255	-0.00822903	-0.17808		111	-0.25248	-0.231	-0.232883	-0.23587	-0.144251		111	-0.141472	-0.300373	0.0212389	-5.93454e-05	0.406139	0.033342
112	0.208151	0.421428	0.100277	-0.0357816		112	-0.1072	0.149506	-0.230439	-0.0656333	0.0356706	0.0567355	-0.205271	-0.00971517	0.0349262		112	-0.312925	-0.283658	-0.165222	-0.033416	-0.146198		112	-0.0907724	-0.234554	-0.0467047	0.0212985	0.0844422	-0.0486812
113	0.456374	0.273328	0.126415	0.0294992		113	-0.188131	-0.0655264	-0.29525	-0.0570106	0.00812638	-0.0408053	-0.254709	-0.0151384	0.013763		113	-0.235061	-0.216447	-0.178127	-0.00245932	-0.196449		113	-0.0953005	-0.323086	-0.088561	-0.0497416	-0.045243	-0.0962502
114	0.352176	0.174439	0.127787	0.0168002		114	-0.100962	0.106648	-0.303853	-0.0841363	0.0557184	-0.00854111	-0.18265	-0.0219113	0.0703331		114	-0.399313	-0.259885	-0.0938928	0.00127116	-0.148479		114	-0.124982	-0.304978	0.0670057	-0.0234353	-0.0467077	-0.0542571
115	0.194718	0.283665	0.133225	0.0042511		115	-0.146797	-0.000369979	-0.278468	-0.103629	0.0475069	-0.0241547	-0.101252	-0.029536	0.0775973		115	-0.218197	-0.177034	-0.180648	0.022417	-0.114859		115	-0.149554	-0.290803	0.103666	-0.0122915	0.0201589	-0.0713548
116	0.134322	0.248477	0.168659	0.119736		116	-0.0746289	0.0814866	-0.194699	-0.129521	0.0571409	0.00996423	-0.115303	-0.034563	-0.236635		116	-0.317758	-0.156585	-0.194371	-0.0102561	-0.19024		116	-0.146487	-0.364774	0.104478	0.00642433	0.212665	-0.0419541
117	0.304421	0.198803	0.0956776	0.0804592		117	-0.107992	-0.0829497	-0.228629	-0.185675	0.0509372	0.011313	-0.0145883	-0.0394101	0.0407404		117	-0.266458	-0.125677	-0.139103	-0.014061	-0.15591		117	-0.03702	-0.413963	0.0605919	0.00791455	0.308824	-0.107805
118	0.143116	0.180502	0.135767	0.0554005		118	-0.060656	-0.0629114	-0.283893	-0.131971	0.0740223	0.0205624	-0.0958573	-0.0443492	-0.0263319		118	-0.395421	-0.223601	-0.214295	0.0427231	-0.211256		118	-0.0588791	-0.303852	-0.0152097	0.0282055	0.00791407	-0.0997033
119	0.32108	0.195479	0.137739	0.111885		119	-0.129059	0.0571885	-0.235868	-0.166443	0.0372962	-0.0194035	-0.0797385	-0.0482825	-0.12991		119	-0.380347	-0.252309	-0.296213	-0.0976548	-0.115816		119	-0.135261		-0.070695	0.00234633	0.115757	-0.0226004
