# Supplementary material for: Social state alters vision using three circuit mechanisms in Drosophila
Source: Nature. 2024 Nov 20;637(8046):646–53. doi: 10.1038/s41586-024-08255-6 (PMC11735400; doi:10.1038/s41586-024-08255-6)
Supplement: Supplementary file 7 — Source Data Extended Data Fig. 1 [file 41586_2024_8255_MOESM7_ESM.xlsx]

## Sheet: ExtendedDataFig1a
Aggression %																								Touch %																								Distance to other (mm)
Time (Min)	aIPg-SS > Chrimson							empty-SS > Chrimson; NorpA-/NorpA-							aIPg-SS > Chrimson; NorpA-/NorpA-									Time (Min)	aIPg-SS > Chrimson							empty-SS > Chrimson; NorpA-/NorpA-							aIPg-SS > Chrimson; NorpA-/NorpA-									Time (Min)	aIPg-SS > Chrimson
0.2535	0	5.741	15.455	10	0	5.741		2.727	6.389	0	0	8.939	2.949		5.694	0	0	10.5	6.806	14.091	5.278			0.2535	0	28.519	43.636	40.333	10.909	19.815		9.697	21.111	6.333	4.545	47.273	23.462		25.833	1.667	9.697	20	23.194	30.455	28.056			0.2535	9.69
0.259333	0.303	7.407	15.455	1.167	7.576	0		4.394	1.944	0	0.606	13.636	10.128		13.194	0	1.364	0.833	1.389	18.182	7.083			0.259333	1.97	18.148	47.879	26.167	51.818	2.037		18.182	15.694	0.333	3.788	38.182	26.667		30.556	0.926	18.788	8	23.472	24.394	23.194			0.259333	9.483
0.265333	0	0	7.424	0	21.667	5.185		1.212	6.25	0	2.121	14.545	23.462		1.389	2.037	5.303	3.667	8.75	4.394	1.111			0.265333	0	5.926	40.303	22	54.848	20.926		5.758	17.917	5.833	15.152	36.364	53.59		12.5	11.852	29.545	31.333	33.75	9.545	12.5			0.265333	7.51
0.271167	0.758	0	16.212	0.833	7.727	0		2.879	15	4.333	0.152	11.364	3.333		0.556	7.593	3.788	0.833	6.944	0	0			0.271167	12.424	5.926	41.515	9.833	37.424	11.852		11.667	46.389	8.833	6.818	26.364	26.026		10.278	15	27.727	13.167	35.833	0	14.861			0.271167	6.667
0.277	9.091	1.111	13.182	0	1.061	1.111		8.485	18.611	4.167	0	0	8.205		1.528	9.63	10	0	7.083	0	0			0.277	31.515	19.074	31.212	6.833	24.394	11.852		26.667	41.528	12.5	0.606	13.03	36.154		21.944	32.037	33.636	5.333	28.472	18.182	10.694			0.277	5.853
0.282833	9.848	6.852	8.333	2.167	9.394	0.926		5.758	10.417	0	0	0	6.282		4.167	0	0.152	0.5	10.417	2.121	0			0.282833	40.455	38.889	34.545	28.333	41.061	8.704		14.848	38.611	0.167	7.121	0	16.026		13.889	4.444	10.455	8.167	34.167	22.273	6.667			0.282833	5.399
0.288833	8.03	12.963	4.394	16	11.364	5		4.091	13.194	4.167	0	1.364	0		0.972	3.333	5.909	1.333	14.861	1.97	0			0.288833	39.545	49.074	19.545	39.833	36.515	23.889		19.697	27.5	10.5	0.909	4.091	6.923		12.639	5.37	20.606	14.167	55.278	7.121	26.944			0.288833	6.58
0.294667	4.394	7.222	13.333	3.167	5.909	0.926		1.364	0	2.5	0.455	13.333	0		2.222	4.815	4.091	0	3.889	9.091	3.056			0.294667	15	27.407	48.939	30.833	35	20.37		18.182	2.361	9.833	17.273	36.667	9.615		21.111	7.222	10.303	1.667	18.056	29.848	14.583			0.294667	8.516
0.3005	0	20.37	14.242	16.833	3.939	2.037		1.061	0	0	1.97	6.061	0		2.083	1.111	0	0	1.111	4.242	0			0.3005	9.394	47.963	51.818	44.667	19.545	31.481		21.212	9.028	2.833	8.788	23.182	2.436		24.861	20.926	4.091	0	5.972	18.636	14.028			0.3005	9.551
0.3065	0	27.593	6.667	13.333	0	0		2.121	3.611	0	0	8.03	0.385		1.528	0	6.364	1.667	0	0	4.861			0.3065	11.667	64.63	29.697	50	18.485	11.111		26.061	13.611	0	4.848	20.606	20.641		10.833	1.481	21.515	10	26.389	6.364	14.444			0.3065	8.701
0.312333	7.576	11.296	17.424	4.5	0	5.556		2.879	0	1.333	2.424	5.455	4.615		7.917	0	6.061	0	0	15.909	3.889			0.312333	20.152	40.556	33.636	37.833	27.879	30.556		13.03	3.889	10.333	13.03	26.364	41.282		32.222	0.185	32.576	4	7.222	38.636	18.194			0.312333	8.117
0.318167	3.788	0	11.97	6.333	0	13.519		10.758	2.917	7.333	9.242	2.121	1.282		0	0	5.758	3.667	7.639	21.818	0			0.318167	18.485	2.778	26.212	33.333	4.242	31.667		23.636	20.417	18.333	21.212	11.818	27.949		22.778	0	17.879	11.667	27.222	51.061	3.889			0.318167	8.443
0.324167	19.242	0	1.364	0.5	2.879	13.704		8.333	3.889	2.667	9.091	0	2.179		2.361	0	9.091	0	8.75	12.727	0			0.324167	33.485	7.593	16.364	20.5	13.333	48.889		23.333	20.833	9	46.212	0.606	17.692		29.028	8.519	35.758	8.167	25.417	42.879	1.806			0.324167	7.987
0.33	29.242	2.037	3.485	0	2.424	0		0	0.972	0	0.758	0	5.641		0	0	7.121	0	4.306	3.939	0			0.33	36.97	7.222	22.879	11.167	16.061	35.185		15.909	5.833	2.5	20.455	7.879	19.103		21.806	14.63	15.909	15.833	34.722	26.212	13.75			0.33	7.101
0.335833	16.667	0	16.97	0	4.545	7.037		3.03	3.472	4.833	2.121	0	1.795		2.222	2.222	0	1.333	5.556	4.394	0			0.335833	50.455	0	36.97	15.167	17.121	36.852		24.242	19.167	25.167	22.576	6.212	6.923		21.944	29.63	10.303	1.5	26.944	15.152	3.333			0.335833	5.936
0.341667	16.667	0	9.242	0	1.515	11.111		3.485	8.889	12.833	2.727	5.909	4.872		1.667	0	0	0.167	0.694	0	4.167			0.341667	38.788	5.185	34.394	10.333	8.636	44.444		12.424	18.611	30.833	15.152	18.939	15.128		20.694	9.444	8.182	1	19.028	26.364	16.806			0.341667	4.496
0.347667	25.152	0	3.182	0	0	11.667		4.091	2.222	5	0.455	18.333	1.154		0	0.185	4.848	0	0	7.879	3.472			0.347667	53.333	7.407	34.848	13.167	3.333	39.074		28.03	27.222	25.333	14.091	33.333	5.128		11.806	3.148	35.152	4	18.611	24.394	25.833			0.347667	5.022
0.3535	11.364	0	12.121	0	0	15.741		1.667	5.417	3	0.909	6.97	0		0	1.296	10	0	0	6.97	0			0.3535	47.273	11.296	37.121	11.167	11.818	35.741		24.848	21.667	20.5	6.818	10.455	4.615		20.139	17.593	39.545	10.833	3.889	18.939	13.333			0.3535	6.357
0.359333	6.667	0	14.545	0	2.576	8.889		1.97	4.861	0	2.727	0	5		0	5.185	0.758	3.667	5.417	9.091	3.333			0.359333	32.424	0.926	45.303	10.667	43.333	37.037		24.545	24.028	6.5	16.061	15.606	17.692		13.75	13.333	4.545	22.667	22.917	18.182	27.222			0.359333	7.288
0.365333	17.424	2.963	20.909	5	5.455	0		1.667	4.167	0	0.152	0	0		0	0.37	0.455	1.333	2.361	23.788	3.75			0.365333	51.364	9.63	40	25.667	35.152	21.296		24.848	19.583	1	0.303	17.273	2.308		6.25	3.519	2.879	8.333	23.194	39.091	40.833			0.365333	7.347
0.371167	14.697	1.481	6.061	9.667	3.939	0		3.03	3.333	4.333	2.424	0	0.256		15.417	0	0.152	2.167	2.222	20.909	3.056			0.371167	50	10.185	35.758	18.833	19.242	30.37		21.667	17.917	39.833	3.485	6.515	6.41		37.5	16.111	14.697	18.167	18.333	54.848	32.5			0.371167	7.254
0.377	6.515	0	22.727	0	10.152	0		0	4.028	3	0.758	0.909	3.077		9.306	0.556	2.727	1	0.694	3.788	0.972			0.377	28.03	0.185	43.182	4.667	39.545	19.444		0	12.639	38	6.97	35.606	19.872		34.722	7.407	8.333	13.667	1.667	36.818	24.306			0.377	8.11
0.382833	2.576	1.667	21.212	0	1.515	0		0	4.444	0	3.485	1.667	0.641		5.833	16.296	0	2.5	1.389	5.758	6.389			0.382833	20.606	6.481	29.091	9.167	22.121	4.259		0.758	16.667	1.833	9.697	41.818	13.59		44.306	27.037	0	36.667	11.111	28.485	32.5			0.382833	8.29
0.388833	0	11.111	33.333	0	2.879	0		0	0	0	5.909	4.394	0.641		5.139	6.667	0.152	6.333	3.194	13.03	6.806			0.388833	14.091	25.741	46.061	9.167	31.515	0		8.788	2.5	12.833	20.606	23.636	11.923		44.722	28.148	3.636	34.5	18.889	43.333	35.278			0.388833	8.448
0.394667	0	13.519	20	3.5	3.485	4.259		9.091	0	5	0	0	1.795		0	8.148	7.121	0	0.556	13.636	10.833			0.394667	19.545	42.407	58.333	9.667	41.212	16.296		23.636	1.806	29.5	15.909	1.818	5.128		6.944	29.074	14.091	6.833	16.389	27.424	26.528			0.394667	9.007
0.4005	0	4.259	8.636	0	20	5.37		3.939	2.222	0.167	0	4.091	1.41		0	1.481	0	0.833	2.5	11.061	12.361			0.4005	13.788	22.037	40.758	0.167	50.606	24.074		27.424	21.111	14.5	0	13.333	4.487		0.417	16.852	1.212	7	28.611	30	31.25			0.4005	8.237
0.4065	0	0	4.091	2.167	1.364	7.407		5	2.639	3.333	0	0.909	0.385		1.389	0.37	0.606	5.167	5	9.242	7.361			0.4065	0	11.852	17.576	6.667	21.818	37.407		17.727	13.611	17.833	5.455	12.121	13.077		9.306	10.741	15.758	21.167	20	34.697	32.778			0.4065	7.713
0.412333	2.727	0.37	1.212	1.667	0	3.333		0	1.528	0	0	11.364	1.923		8.75	0	8.333	5.167	0.278	0	0			0.412333	24.242	3.333	4.848	20.667	8.788	25.926		0	0.417	9.5	12.121	39.394	15.769		19.861	11.296	25	24.167	5.139	10.152	4.028			0.412333	6.815
0.418167	8.485	5	1.515	1.167	2.121	0		0	0	3.5	0.606	0	0.769		10.278	0	0	2.333	0	5.152	9.028			0.418167	30.152	30.741	46.515	14	11.364	17.407		4.242	2.5	41	8.333	5.909	14.231		16.667	9.444	5.455	6.667	10.278	18.03	35.139			0.418167	6.337
0.424167	16.515	1.111	13.182	0	6.667	0		3.333	2.222	13.667	0	5.758	6.923		2.639	0	0	1.167	1.25	0	4.861			0.424167	38.485	9.815	55.758	0	36.061	1.667		17.424	14.583	39	3.03	23.182	28.974		18.056	1.111	3.939	30.333	14.306	8.182	45.833			0.424167	6.303
0.43	10.303	0	41.97	0	4.697	0		10.758	0	1.167	2.576	6.212	7.821		0	3.519	0	0	0	1.212	7.5			0.43	23.485	8.889	54.545	0	13.03	10.926		29.697	2.083	17.5	4.848	34.091	24.744		4.306	17.222	5.455	53.833	0.556	13.788	53.611			0.43	7.828
0.435833	11.667	0	47.576	0	8.485	0		0.758	0	16.5	2.576	1.061	0		5.556	4.074	10.758	4.5	0.833	8.333	1.944			0.435833	31.515	27.407	54.545	0.167	31.667	7.407		7.879	23.194	36	8.939	39.394	16.026		19.028	17.593	27.273	24.667	11.389	20.455	38.75			0.435833	7.483
0.441667	19.091	7.407	39.848	0	0	0		1.667	4.167	5.5	5.152	7.727	11.538		10.694	5.741	10.455	12.333	5.417	0	10.139			0.441667	48.182	22.222	46.061	1.833	2.576	0		17.273	23.75	24.667	18.939	33.485	29.615		35	15	18.333	39.5	30.694	0.303	36.944			0.441667	7.054
0.447667	15.303	7.963	27.273	0	0	0		0	0	8.667	0	6.061	10.513		0.694	0.185	0	0.667	5.972	2.727	9.028			0.447667	61.667	18.704	33.333	1.667	0.606	0		8.788	1.667	23.5	8.333	39.091	32.051		15	7.407	9.091	26.333	20.972	14.848	27.083			0.447667	6.634
0.4535	5.455	0.37	7.879	0	0	0		2.576	0	0	8.485	9.848	5.641		0.694	0	1.515	6.833	1.111	3.333	0.833			0.4535	26.667	18.148	25	1.167	6.061	0		5.303	1.111	10.167	36.061	32.879	17.308		16.667	0.185	10.303	25.333	11.111	34.091	30.278			0.4535	6.892
0.459333	0	0.185	0	0	0	0		1.061	0.139	0.167	21.97	10.152	0.128		1.667	10	3.03	5.167	0	1.364	9.028			0.459333	6.818	20.185	16.212	3.667	10.455	0		1.212	16.944	4.833	54.545	28.788	12.179		15.556	18.519	14.242	13.667	2.5	35.455	44.306			0.459333	7.761
0.465333	5.455	0	0	0	1.515	0		2.273	0.278	0	13.182	0.758	3.205		0.833	0	0	1.333	0	4.848	17.083			0.465333	17.576	23.333	8.182	0	33.636	13.704		38.333	11.111	6.667	35.303	24.394	17.564		28.333	16.296	2.424	10.667	10.417	37.424	33.333			0.465333	8.777
0.471167	5.152	4.259	5.455	0	7.424	0		1.667	0.833	0	7.576	0.455	6.282		0.417	0	11.061	0	5.556	2.273	8.75			0.471167	33.333	12.778	19.394	0	36.212	5.556		9.848	14.583	4.333	24.394	34.697	18.077		18.889	10.926	27.121	13.833	22.222	22.879	32.917			0.471167	8.696
0.477	11.818	0	6.97	0	2.879	0		1.061	2.917	0.167	1.061	9.697	2.692		2.222	8.333	2.576	0	9.167	3.939	7.083			0.477	27.424	16.296	26.515	10.167	18.182	15.37		25	9.722	9.167	5.909	48.939	32.179		11.528	38.333	6.818	21.333	17.778	23.788	15.833			0.477	8.021
0.483	5.758	0.741	13.182	0	1.515	0		12.879	8.194	6.667	0	0	0.385		0.972	7.963	0	6.667	0	9.697	9.583			0.483	17.879	9.259	31.515	19.833	12.273	14.444		22.273	18.056	23.833	7.424	14.697	25.897		15.139	17.963	0.758	29.833	7.361	38.03	33.611			0.483	7.538
0.488833	2.424	2.778	15.303	0	0	0		0	0.139	1	2.424	0.455	2.179		5.556	0	0	2.5	2.5	1.818	2.5			0.488833	24.091	11.111	25.303	18	2.727	22.222		15.303	2.361	8.833	12.273	24.394	16.282		36.806	0	3.636	30	16.389	23.182	28.056			0.488833	7.043
0.494667	2.727	0	0	3.333	0	0		0	1.667	0	0	0.909	5.513		0	0	0	0	2.222	0	10.278			0.494667	30.606	0	0.303	29.5	2.576	21.852		10.152	18.333	0	1.818	14.091	24.359		10.694	1.481	5.606	24.5	6.528	2.879	47.639			0.494667	8.005
0.5005	9.848	0	0	9.5	0	0		1.97	0.278	0	0	3.333	0		0.972	0	1.061	12.667	0	0	23.75			0.5005	23.939	0	9.697	38	0.152	29.074		17.121	22.5	0.167	0	15.455	22.949		9.861	0	6.818	39	12.361	0	38.333			0.5005	8.836
0.5065	3.182	0	5.606	9.167	1.364	23.148		7.273	6.528	0.5	0.909	14.697	7.949		3.472	0	3.636	11.5	0	0	15.556			0.5065	20	0	23.03	35.167	10	31.111		20.455	39.306	2.167	7.879	34.848	23.077		16.389	13.704	10.303	26.833	15.833	0	29.167			0.5065	8.763
0.512333	9.545	0	18.636	6.5	11.515	31.111		5.758	5.972	0.833	0	6.818	3.718		17.917	0	3.333	2.333	0	0.758	0			0.512333	28.636	0	60.152	22.167	35	40.926		31.97	29.306	8	10.303	29.545	9.231		44.444	21.296	21.061	21.833	13.889	3.03	19.444			0.512333	8.628
0.518167	2.576	0	3.788	6.167	31.97	26.667		1.667	8.611	0	0	5.909	0		5.972	0.741	1.97	5.5	1.667	3.939	0			0.518167	30.909	0	22.879	28.667	71.667	36.667		15.455	28.75	0.667	2.727	20.152	1.41		34.028	7.593	11.364	36.833	11.806	9.091	16.528			0.518167	8.093
0.524167	5.455	0	2.121	4.833	38.333	20.926		1.364	7.5	0	1.061	0	5.897		9.028	0	0	2.5	0	8.485	0			0.524167	29.242	6.481	18.788	24	77.727	43.704		11.061	17.222	2	11.061	8.485	23.718		30.833	12.222	1.515	21	0.417	25.303	15			0.524167	7.62
0.53	7.576	0	2.424	2.167	34.394	22.037		2.727	1.667	1.167	0	9.242	1.538		5.833	4.074	0	7.5	0	0	2.5			0.53	19.697	35	17.273	30	61.061	23.704		11.364	7.639	6.333	6.364	31.667	13.077		21.944	7.593	0	24.167	16.111	6.515	26.667			0.53	7.288
0.535833	8.788	0	0	0	31.061	24.259		0	0	0	0.152	4.697	0		3.611	0.185	2.121	1.667	1.25	0	10.972			0.535833	30	21.111	8.485	27	57.576	25.926		5.909	7.778	12.833	5.606	24.091	7.692		18.194	3.889	14.394	14.333	21.806	10.758	30.139			0.535833	7.23
0.541667	6.061	0	6.212	1.333	16.818	39.63		0	0.278	1.167	0	1.061	0		0	0.185	0	0.333	0	0	1.389			0.541667	29.242	40	29.697	37.833	47.576	54.63		15	8.056	13.333	25	14.697	6.154		3.056	7.963	3.939	19.5	10.417	3.182	4.444			0.541667	6.866
0.547667	24.697	14.074	17.879	8.667	27.879	42.593		0	1.111	0	0	6.667	0.128		0	0	0	2.333	2.083	3.939	0.972			0.547667	46.515	55.926	48.485	44.667	46.667	56.667		36.667	16.667	12.167	5.152	24.848	5		9.167	5.926	9.242	12	19.306	9.697	5.139			0.547667	6.094
0.5535	25	5.741	13.788	4.667	40.758	32.037		0	0	4	2.727	8.636	1.923		0	0	5.758	0	0.833	0.152	2.5			0.5535	38.333	38.148	50.909	28.167	63.788	48.889		12.424	6.389	11.5	19.697	43.182	16.667		20.833	0	15.909	7.167	22.361	4.545	16.944			0.5535	5.296
0.559333	23.636	21.852	27.197	11	41.364	29.444		0	0.556	4.333	11.667	0	3.462		4.306	0	1.818	1	25.972	1.061	6.389			0.559333	62.121	57.963	37.318	38.333	80.606	50.741		0	13.194	12.333	43.03	48.636	25.641		32.778	5	24.545	8.5	46.944	12.273	29.861			0.559333	3.583
0.565333	28.485	14.815	33.788	22	52.576	37.407		4.848	2.361	0	10.455	0	0.513		0.972	0	0	7.333	23.611	0	9.861			0.565333	56.818	59.444	46.061	48.833	73.636	52.222		24.091	24.306	1	33.939	26.364	15.128		17.917	0.926	3.788	15.5	54.583	0.152	42.639			0.565333	4.9
0.571167	24.697	4.815	10.909	20.167	41.97	54.074		5.303	8.056	0	0	0	4.359		2.083	0	2.273	1.167	6.389	0	10.417			0.571167	51.515	40.556	38.788	43	64.848	65.185		9.697	36.806	2.667	1.364	8.485	22.436		8.472	10.741	25.758	25.333	32.361	3.939	51.111			0.571167	5.145
0.577	1.364	13.889	11.061	16.5	36.364	46.852		2.273	7.778	0	0	0	1.667		0	7.778	0.455	4.333	2.639	1.364	10.556			0.577	17.273	56.667	54.242	40	47.424	55.556		4.091	33.889	1.333	19.242	14.394	19.872		12.083	25.741	32.879	23	13.056	13.788	35.417			0.577	5.475
0.583	10	21.111	14.091	25.5	36.97	40.556		2.727	12.361	3.667	4.091	0	3.974		0	12.407	5.606	0	0.556	4.394	0			0.583	29.545	59.259	32.727	50.167	56.97	61.852		26.061	45.278	20.5	36.364	19.091	38.718		13.333	48.704	47.879	3.667	12.639	26.515	22.5			0.583	4.991
0.588833	18.182	17.963	2.576	11.333	43.636	54.815		5.606	1.528	3.167	15.303	0	1.923		1.528	9.63	0	1.667	0.139	10	0			0.588833	36.818	59.444	26.364	46.167	72.424	65.556		40.909	40.833	20	42.879	18.182	23.59		30.833	52.593	12.727	25	21.25	26.515	12.5			0.588833	4.623
0.594667	13.182	15.926	0	10.167	59.318	63.519		4.545	5	8	6.061	0	10.641		0	9.074	0.303	8	0	17.424	1.111			0.594667	27.727	66.111	6.515	24.833	66.606	64.815		37.727	28.75	43.667	13.03	9.091	24.103		18.056	28.889	8.03	43.167	8.056	21.212	25.556			0.594667	4.594
0.6005	17.424	10.556	1.212	0	56.667	63.889		4.091	3.194	0	0	0	2.949		1.944	0	4.697	3.667	0.556	2.121	9.306			0.6005	51.515	54.074	19.091	0.5	72.879	66.667		33.939	25.972	16.667	7.121	3.788	19.872		17.639	5.926	17.879	24.167	15.278	33.03	24.028			0.6005	4.004
0.6065	28.182	13.333	8.939	0	50.455	66.667		8.182	11.528	0.167	2.121	0.152	11.538		0	3.519	6.061	5.833	2.222	5.303	12.917			0.6065	62.424	55.185	40.606	9.333	81.818	66.667		27.273	40.417	6	20	11.061	34.744		3.75	16.852	20.758	29	20.278	24.394	33.75			0.6065	3.773
0.612333	13.788	17.963	8.03	0.333	64.545	66.667		19.394	21.944	0.833	4.545	0	3.974		6.25	0	11.515	0	8.75	0.758	7.083			0.612333	29.091	58.148	14.848	11.667	83.939	66.667		35.758	50	12.333	18.485	20.152	13.718		23.611	2.593	22.576	3.5	29.444	2.576	33.194			0.612333	4.525
0.618167	3.182	1.667	0	18.667	64.848	66.667		1.364	22.778	0	12.879	0	1.282		3.472	3.889	3.485	6.5	8.056	0.455	9.583			0.618167	13.333	19.259	12.879	50.167	72.727	66.667		20.152	47.222	12.5	39.545	11.364	25.385		18.472	10.185	20.606	30	44.167	9.091	33.611			0.618167	5.223
0.624167	4.394	11.852	11.515	7.333	58.333	64.259		0.152	10.556	0.833	0	6.818	0		3.333	3.148	0	2.167	1.806	3.485	1.25			0.624167	21.667	35.741	30.455	39.333	68.939	66.667		1.061	24.583	14.833	28.636	21.061	12.179		17.639	21.296	5.152	12.333	40.972	7.121	27.5			0.624167	5.198
0.63	13.182	8.519	13.03	0	62.273	62.222		2.273	5.278	4.667	0.303	8.333	0		2.361	2.593	0	0	14.306	3.788	10.694			0.63	37.879	38.519	45.455	17.667	76.97	66.667		11.061	24.722	11.167	9.697	25.152	0		32.5	28.519	6.667	16.333	35.139	22.576	38.472			0.63	5.19
0.635833	23.182	3.148	9.697	1.333	61.364	61.667		3.182	11.389	1.167	1.061	0	0		2.083	6.852	1.667	0	4.583	19.242	10.139			0.635833	56.515	38.519	30.909	13.333	82.727	67.222		18.333	37.639	17.833	16.97	8.939	0		36.25	30.185	20.606	4.667	39.861	46.667	43.056			0.635833	4.938
0.641833	18.333	31.481	0.909	0.333	60.455	62.407		0.455	8.611	0	5.909	0	0		12.222	9.815	2.273	0	4.861	7.576	8.056			0.641833	37.576	65.37	27.273	20.5	84.091	66.667		18.485	39.028	14.5	24.242	3.485	8.333		30.833	27.963	13.03	9.167	28.333	18.182	35.139			0.641833	4.81
0.647667	18.03	14.074	0	9	46.364	52.037		0	7.639	6.5	8.485	0	6.795		3.75	8.333	0.303	8.333	0	0	17.083			0.647667	31.061	56.852	23.788	42.5	67.273	66.667		11.818	54.583	17.833	37.727	6.515	21.026		21.667	29.63	16.515	28.667	6.111	16.97	30.139			0.647667	5.475
0.6535	8.485	0	7.727	21.167	51.515	31.852		5.909	11.25	0	10	0	5.513		10	0	0	1	1.528	2.727	1.806			0.6535	45.606	29.815	35.303	39.167	76.212	58.333		23.333	33.75	14.5	22.879	8.03	27.692		27.361	7.778	8.03	22.667	37.083	23.636	24.444			0.6535	5.861
0.659333	9.848	2.037	16.364	3.167	58.636	24.815		18.03	7.917	0	11.364	1.97	1.41		2.083	0	5.606	0	7.778	7.576	0.972			0.659333	50.758	9.259	56.212	25.167	81.97	63.148		31.818	30.556	5.833	25.152	17.121	22.949		36.25	0	18.182	5	36.944	21.97	35.556			0.659333	5.574
0.665333	24.697	0	3.636	3.667	58.03	39.259		4.242	0	2.167	1.061	0	3.718		2.5	0	0	0.333	6.528	9.091	2.5			0.665333	54.545	11.296	36.212	25.833	90.455	62.963		22.879	9.583	16.5	15.758	14.697	13.974		32.778	22.593	8.485	16.167	50.278	27.879	12.917			0.665333	4.879
0.671167	35.455	1.296	9.697	2.667	63.636	32.593		1.667	1.667	5.5	0	0	7.436		13.472	6.852	0	0	13.056	11.97	0			0.671167	58.939	22.407	27.727	28	84.242	44.444		2.424	40.972	36.333	7.727	6.061	22.051		39.722	34.63	7.879	24.833	33.333	25	18.056			0.671167	4.008
0.677	22.424	0	35.606	8.333	60.758	13.889		5.152	10.972	5	0	0	8.333		24.583	0.185	5	2.667	10.833	0.303	3.75			0.677	59.848	10.185	35.909	24	87.424	31.481		23.03	57.639	18.833	0	0.303	22.436		28.472	12.778	13.03	18.667	32.778	5.909	14.167			0.677	4.281
0.683	3.636	0	22.879	0	53.636	12.407		4.394	9.306	0.667	0	0	3.205		8.194	0.185	0	0	15	9.091	0			0.683	41.515	0	36.667	13.333	83.636	37.963		37.121	51.667	20.833	0	5.758	18.718		23.75	4.444	8.636	34.833	31.111	19.242	3.194			0.683	5.509
0.688833	4.697	0.926	10.303	0	47.576	9.815		1.818	8.889	0	1.061	6.061	0.256		5.972	14.815	5.152	4.167	0.278	0.606	0			0.688833	21.818	7.222	25.758	9.5	76.97	43.148		15.909	27.5	8.833	6.364	29.091	6.667		20.972	34.444	16.061	42	13.75	12.576	0			0.688833	6.066
0.694667	5	0	15	3.333	52.576	13.889		3.788	6.25	0	0.909	2.879	0		0	6.481	1.515	13.5	5.278	8.788	0			0.694667	24.697	22.037	29.848	12.167	79.545	43.704		22.424	34.861	14.5	26.97	30.152	15.641		5.833	37.593	20.758	39.833	18.472	30.455	13.194			0.694667	5.618
0.7005	10.606	0	20.909	8	61.515	28.333		3.03	9.028	0	0.606	1.515	6.154		0.556	4.444	0.455	1	12.222	0.303	0			0.7005	44.545	16.852	39.242	31.667	90.909	74.815		20	48.75	9.667	18.485	24.697	24.744		8.472	19.63	18.636	4.333	27.778	18.333	4.306			0.7005	5.381
0.7065	5.606	0	0	8.167	79.394	42.593		2.424	9.444	0	8.03	1.364	5.641		0	0	1.818	3.167	1.944	8.485	1.528			0.7065	44.848	13.889	10.758	30.667	90.455	77.778		25.758	32.5	19.167	31.364	20.152	23.718		8.056	2.963	26.818	10.833	15.694	16.97	29.861			0.7065	5.772
0.712333	2.576	4.259	6.667	4.167	71.818	30.37		2.121	0	0	3.636	0.606	1.538		0	0.926	3.333	18.167	0	6.97	6.667			0.712333	40.909	15	31.818	12.667	89.545	65.556		25.606	14.306	5.5	14.394	23.333	16.923		15.139	11.852	6.818	27.667	5.694	13.939	32.5			0.712333	5.926
0.718167	25	8.333	18.333	4.5	41.364	24.259		7.121	0	0	0	0	2.692		1.667	0	6.515	3.333	0	2.879	3.889			0.718167	60.455	44.815	36.364	11.5	75	63.148		18.788	13.472	4.833	1.818	27.273	17.821		11.667	17.037	12.879	19	5.139	25.303	25.139			0.718167	5.462
0.724167	29.545	0.185	23.182	6.167	38.182	11.296		0.455	1.944	3	2.273	8.485	1.282		0.556	0	0.909	0	2.917	0	1.111			0.724167	68.485	31.111	36.818	43.833	75.909	34.815		16.212	16.111	17.333	15	43.636	12.436		22.361	2.407	21.97	17.167	15.694	14.848	13.472			0.724167	5.815
0.73	39.697	0	30	8.667	21.515	5.37		0	2.917	6.833	0.303	3.788	9.103		4.861	0	0	6	3.75	0	0.694			0.73	68.182	44.815	36.364	43.5	60.909	21.667		15	22.639	24.5	29.394	25.303	23.59		25.972	11.296	9.545	26.333	30.278	20	15.833			0.73	5.913
0.735833	54.848	9.815	25.455	2.833	20.758	11.667		7.727	11.25	0.5	0	4.545	3.974		5.139	0	5.303	1.167	1.25	1.212	10.556			0.735833	64.545	57.222	36.364	18	62.121	28.704		32.879	31.25	13.667	6.818	17.879	14.103		10.972	7.778	26.212	15.5	7.222	17.576	25.139			0.735833	5.764
0.741833	50	12.407	21.97	4.167	18.788	19.074		11.364	12.639	5.5	3.03	3.182	1.667		2.639	1.481	5	2	3.333	2.424	12.5			0.741833	78.333	36.667	39.091	33	53.788	40.556		32.727	28.75	38.333	24.242	18.636	6.282		16.25	7.407	16.818	12.5	13.472	4.394	30.833			0.741833	5.025
0.747667	55.758	12.222	33.788	2.833	19.394	12.407		9.697	1.111	6.667	0.152	0.455	1.538		0.833	11.111	10.152	0	0.139	6.818	1.667			0.747667	81.818	69.63	45.303	22.667	51.212	27.222		22.424	24.306	28	20.758	12.879	14.615		21.528	33.333	35.455	0.167	1.806	28.03	3.056			0.747667	4.252
0.7535	50.303	28.519	22.879	12.167	26.667	10.926		3.485	10.694	7.333	9.545	0	4.359		0	7.222	0	5	0	9.394	1.25			0.7535	83.636	70.556	45	29.833	58.485	33.889		10.909	18.611	35.5	44.848	26.97	16.667		9.583	32.037	2.727	24.333	8.75	35.152	14.167			0.7535	3.758
0.759333	52.424	24.259	24.545	9.833	34.394	15.37		6.061	0.694	6.833	0.152	4.091	0		1.944	0	0.909	0.167	8.333	5.303	8.056			0.759333	84.697	43.333	41.061	40.667	54.394	35.926		18.182	4.028	28.833	24.848	26.212	10.897		10.556	1.296	16.818	9.5	28.194	22.727	29.444			0.759333	3.455
0.765333	50	19.444	3.182	20.667	16.364	15.556		4.394	3.472	4.167	7.576	0.758	6.026		4.444	5.556	11.667	0	2.917	3.03	10			0.765333	78.636	64.074	30.152	49.167	36.818	41.296		18.03	20.694	15.167	28.788	23.03	27.949		15.556	15.741	34.242	17.833	18.889	12.273	23.472			0.765333	3.388
0.771167	26.97	25	4.242	21.833	12.273	2.778		7.727	1.667	0	5.758	3.636	5.513		0	0	6.212	1	1.944	0	1.389			0.771167	54.697	60	37.879	49.833	41.212	25.185		26.667	19.861	2	25.303	15.455	20.769		0	1.481	31.818	13.167	25.972	11.364	6.389			0.771167	3.714
0.777	19.394	9.63	4.848	19.333	20.606	2.593		0	0.417	2.167	0	7.576	0		6.111	0	0.758	0	5	3.182	13.056			0.777	65.152	42.037	28.485	47.167	55.758	21.111		2.121	5.556	11.667	0	28.939	12.179		13.056	0.37	9.091	5	18.889	25.606	40.556			0.777	3.526
0.783	11.818	2.593	11.667	35.833	19.848	14.815		11.364	0.278	6.167	0	2.727	1.154		2.5	0	3.333	2.167	4.444	4.545	6.111			0.783	57.273	35.926	37.424	46.667	49.242	34.815		40.303	30.972	21	13.03	23.333	20.769		6.806	0	21.364	15.5	15.556	18.182	25.139			0.783	3.901
0.788833	19.394	5.556	23.485	37.333	28.788	14.259		21.818	6.528	0	0	1.818	2.179		0	0	0	0	11.528	1.667	1.944			0.788833	46.97	45.741	46.061	56.667	54.545	57.778		48.939	30.139	5.167	4.242	25.758	23.205		7.639	0	2.121	35.167	35.139	11.515	27.222			0.788833	4.702
0.794667	20	7.222	54.091	21	4.545	33.333		0	0.833	0	3.636	6.364	0.513		0	0	0	0.333	2.778	0	5.139			0.794667	42.576	25.556	67.121	49.167	33.788	59.444		12.727	25.139	1.667	13.636	38.03	12.949		6.25	0	7.273	8.5	24.306	32.273	21.944			0.794667	5.271
0.800667	19.394	0	32.576	22	18.03	20.185		8.333	3.194	0	0.758	0	0		2.5	3.889	1.97	17.5	0.833	5.152	13.889			0.800667	46.97	25.37	51.061	54.333	28.03	47.222		36.061	25.833	9.333	16.212	37.121	7.308		21.25	9.63	26.667	40	8.75	32.576	34.583			0.800667	6.041
0.8065	23.636	0	31.818	17.5	10.909	33.333		0	4.861	5.333	0	5.909	0.128		0.556	0	3.788	5.5	1.528	10	0.833			0.8065	44.848	30.741	45.152	55	22.879	44.444		5.455	31.806	9.833	17.879	21.212	11.026		12.361	4.444	22.424	27.667	10	56.515	33.472			0.8065	6.816
0.812333	15.303	2.778	32.727	3.667	10.152	28.704		1.061	6.111	5.667	1.061	0	16.41		0	0	0.909	0	0.972	0	4.167			0.812333	26.97	21.852	52.121	34.167	22.424	52.778		27.576	39.306	11.667	18.182	8.788	36.154		10.972	13.519	26.212	20	11.806	36.061	50.556			0.812333	7.827
0.818167	9.394	0	18.939	10	8.636	6.852		2.424	0	2.333	10	0	4.103		1.25	0	3.333	3.833	1.667	0	4.028			0.818167	20.303	7.593	37.879	42	21.97	53.519		21.061	22.083	5	22.727	14.242	17.692		16.944	3.889	23.03	19.167	33.333	20	33.472			0.818167	8.122
0.824167	16.061	0.185	19.394	4.167	10.455	19.074		4.091	2.222	0	3.636	0	2.308		0.972	0.556	0	0.667	13.75	0	7.361			0.824167	42.576	38.519	41.515	25.167	36.212	57.963		27.121	20.556	20	14.394	21.818	12.949		8.333	22.778	16.97	22.833	34.028	10.909	33.333			0.824167	7.043
0.83	14.242	10	5.455	4.833	23.636	46.111		2.121	7.639	6.5	0.606	0	0.256		0	1.852	5.303	0.667	9.722	0	2.5			0.83	60.455	53.889	19.242	39.333	50.606	69.259		5.758	26.944	48.667	14.394	5.455	15.769		6.25	23.519	32.121	17.333	32.639	1.667	25.556			0.83	6.322
0.835833	6.061	38.333	0	14.5	9.242	51.296		0	0.139	6.167	3.182	2.121	2.692		3.472	9.074	0.606	0.5	4.167	1.515	13.194			0.835833	51.061	74.815	0	51.167	36.364	88.704		9.697	2.639	59.167	13.485	15.152	19.231		20.694	26.296	15.152	18.333	22.778	24.848	45.833			0.835833	6.567
0.841833	7.424	2.593	0	0.167	9.545	57.963		4.394	5.556	4.833	2.424	2.424	1.41		0	11.852	0	0	0.417	0.455	12.917			0.841833	45.909	16.852	2.879	30.5	33.788	71.296		14.697	17.639	42.333	10.152	8.788	25.769		4.028	24.815	2.576	7.167	7.639	11.364	43.056			0.841833	7.107
0.847667	2.273	11.111	0	0.833	20	63.889		0.303	5.556	0	5.758	5.152	13.59		0	4.074	0	0	5.417	0	16.389			0.847667	23.182	19.444	18.182	15.833	38.485	77.778		13.636	29.167	13.333	20.909	15.455	36.923		14.028	27.222	4.848	10	28.333	8.485	45.833			0.847667	7.68
0.8535	6.515	4.63	0	8.333	25.606	49.259		6.97	7.778	0	8.636	0.152	5.513		1.667	0	0	0	0.278	2.273	13.333			0.8535	30.909	9.444	22.121	32.333	48.788	87.593		18.333	39.444	16.167	20.758	26.515	26.026		4.583	17.593	7.424	21.333	27.5	21.212	38.611			0.8535	7.722
0.859333	32.727	9.074	0.303	1	9.091	55.741		0.909	2.222	0	5.303	3.788	0.897		1.667	0	1.97	0	0	6.364	1.111			0.859333	46.818	19.074	12.273	27.167	29.697	88.889		29.242	26.528	2.833	19.545	32.879	6.154		3.333	6.852	16.667	27	8.611	29.697	14.861			0.859333	7.708
0.865333	19.242	0	0.303	0	18.788	57.778		5.909	3.333	0.833	10.303	0	1.538		0	2.778	0	4.167	0	9.848	2.639			0.865333	42.727	0	19.848	4.333	35.909	88.889		16.061	15.972	12.5	36.515	15.152	13.462		3.333	11.111	3.03	39.167	12.222	34.545	11.111			0.865333	7.677
0.871167	18.03	0	0	5.5	13.636	87.778		1.818	7.083	0.167	2.879	0	1.538		0	4.074	0	9.833	0.278	21.515	5			0.871167	50	16.481	26.818	31	25.909	88.889		4.848	27.639	22.333	20.606	1.97	4.103		4.028	18.519	1.818	45.333	2.5	49.848	25.972			0.871167	6.959
0.877	12.121	0	3.03	2.167	9.091	78.704		0.606	1.806	0	16.364	2.879	4.615		0	0.37	0	1.167	3.75	0	3.194			0.877	38.939	29.444	41.212	40.833	33.485	88.889		5.758	19.861	12	50.606	10.606	10.769		12.083	10.926	14.545	26.833	11.944	18.485	34.167			0.877	7.223
0.883	9.545	0.741	2.879	6.5	8.485	65.556		5.606	0.278	0	1.818	8.03	0		5	0	1.061	3	3.056	0.303	6.389			0.883	42.273	43.148	25	46.167	24.545	88.889		14.394	24.167	12.833	25	38.333	0		22.361	15	4.242	14.667	21.944	14.848	22.917			0.883	6.508
0.888833	22.424	20.741	0.606	4.833	6.97	64.815		0	7.778	0.5	1.212	0.758	1.41		12.5	0	17.879	2.5	0	0	4.444			0.888833	38.788	58.704	7.121	31.5	16.515	88.889		6.818	15.417	21	14.545	1.97	20.769		39.306	18.519	38.03	22.833	18.611	11.818	21.25			0.888833	5.64
0.894667	1.364	36.852	4.394	0.5	17.424	56.296		4.394	0	1.5	3.485	0	5.897		0.694	0	6.061	4.167	5	3.636	0.139			0.894667	26.818	60.741	11.667	10.333	40.455	71.296		36.515	0	8.667	19.394	10.909	23.59		21.667	11.852	24.242	21.833	24.583	28.333	19.722			0.894667	5.186
0.900667	2.727	11.111	6.061	0	19.394	37.778		6.061	0	2.333	8.636	2.576	0.385		0	0	0	0	15.833	2.121	0.694			0.900667	18.03	25	25.152	30.167	56.364	57.963		36.97	4.306	24.5	30.606	21.061	23.846		18.889	23.519	13.333	19	31.667	21.061	11.944			0.900667	5.302
0.9065	1.212	11.111	10	0.667	24.545	23.148		9.091	0	9.667	16.515	0	3.59		0.417	0	1.97	0	5	8.788	10.694			0.9065	38.485	27.222	47.727	21.833	53.485	50.741		22.879	12.778	28	58.182	21.364	33.974		15.417	16.111	19.394	27	21.389	33.333	36.806			0.9065	5.19
0.912333	9.848	11.111	3.939	1.667	27.879	24.444		3.485	5.417	0.167	11.667	0	1.026		7.5	0	2.727	4.667	9.444	5.758	0.556			0.912333	33.485	32.593	31.061	11.667	65.758	60.185		15.455	25	19.833	41.667	18.182	8.974		29.444	18.148	12.424	32.833	38.611	39.091	27.361			0.912333	5.513
0.918167	9.091	11.111	0	0.833	40.909	10.37		2.424	0.278	0	4.242	1.97	0.641		6.944	9.444	5.455	7.333	4.722	4.394	1.667			0.918167	28.182	28.148	6.364	13.5	60	63.148		15.758	29.167	21.167	28.03	19.091	20.385		14.861	40	22.576	31.667	23.611	16.061	26.389			0.918167	5.686
0.924167	7.879	1.296	0	1	28.788	33.889		11.515	6.528	0	5.152	0.455	0.385		2.5	0.926	0.455	14	1.944	0	0.417			0.924167	30.758	24.074	33.485	27.833	67.879	70		25.152	39.028	0.167	28.333	16.061	10.641		30.139	24.259	34.394	32.167	7.639	0.455	25.278			0.924167	5.937
0.93	3.485	2.778	8.333	0	36.212	42.407		1.818	1.806	0.667	1.061	9.394	0		0	0	2.879	10	3.611	4.848	6.667			0.93	14.091	39.074	45.758	16.167	76.364	72.037		10.758	8.194	8.667	27.121	22.424	21.795		11.111	0	23.788	21.5	23.889	19.394	31.667			0.93	7.624
0.935833	5.758	0	6.364	0	47.121	21.111		6.061	0	7.833	0	19.242	1.795		6.667	0	3.788	2	2.222	1.818	2.917			0.935833	20.758	42.407	27.273	3.833	73.939	65.556		35.152	6.528	23.333	18.03	40	20.769		31.389	0.185	19.394	14.667	29.306	23.03	34.444			0.935833	8.886
0.941833	5.758	0.185	0	1	33.182	38.889		1.818	2.778	4.833	1.515	8.939	1.923		6.667	0	5.909	1.167	3.611	0	0.833			0.941833	18.182	45.556	10.455	4	75.303	69.444		31.212	19.444	30.333	22.576	42.727	31.026		17.083	5.556	24.394	12	30.278	17.576	13.472			0.941833	9.599
0.947667	9.091	12.222	10.303	10.5	25.909	33.889		8.182	1.111	7.167	3.182	1.212	5.897		0	0	6.515	0	18.056	0.152	0.556			0.947667	19.091	63.889	32.121	14.667	56.97	66.296		29.848	15.278	28.333	31.364	40	24.872		3.611	0.741	30.758	0	39.583	28.788	24.861			0.947667	9.689
0.9535	16.515	17.037	3.636	1.833	30.455	21.667		1.667	0	1.333	4.242	3.333	10.385		1.25	0	3.485	5.667	3.333	8.03	4.583			0.9535	34.242	51.667	13.788	21.167	80.303	61.667		22.727	16.667	18	29.848	23.636	29.103		19.583	0.185	18.939	19.667	18.611	36.364	39.861			0.9535	8.894
0.9595	9.394	0	3.485	0	48.636	19.074		16.818	1.389	2.167	12.273	0	9.231		2.5	0.741	0	0	2.778	19.242	2.778			0.9595	26.364	22.593	14.545	2.5	83.333	62.037		58.636	11.111	21	25.152	14.394	30.513		11.528	19.63	10.758	0.5	13.75	44.242	37.222			0.9595	8.988
0.965333	3.333	0	4.848	9.333	57.273	22.037		5	0	0	3.788	12.121	0		0.972	0	6.212	0	4.722	6.818	3.75			0.965333	12.879	0.741	26.061	16.167	90	45.926		20	11.111	3.167	16.818	33.333	15.641		17.222	9.815	23.636	0	18.75	27.727	20.694			0.965333	9.032
0.971167	9.091	0	6.061	0	80.606	14.259		0.758	0	0	0	5.455	5		0	0	13.939	4	0.278	0	4.306			0.971167	30.758	17.963	11.818	10.833	99.545	33.519		24.091	17.083	3.5	4.394	14.697	21.667		15.139	10.185	22.879	13.5	27.639	15.152	22.778			0.971167	8.758
0.977	2.273	0	7.576	0	89.348	17.963		7.576	0	0	0	10.303	6.667		4.028	1.852	0	8.5	9.583	2.273	7.361			0.977	35.455	27.778	27.424	11.833	97.121	40.741		33.788	15.972	3.333	3.182	28.636	16.538		17.639	9.815	22.727	27.667	31.944	18.485	32.917			0.977	7.748
0.983	0	5.37	9.545	0	87.985	17.222		9.545	5.278	2.667	1.364	10.303	0.769		2.5	9.444	10.455	8.167	2.361	0.909	13.333			0.983	27.424	31.481	31.364	17	98.485	54.259		30.303	12.5	18	18.939	31.515	13.077		8.889	32.222	18.939	28.5	15.139	12.576	33.75			0.983	7.563
0.988833	6.667	9.259	8.939	0	50.909	51.667		5.909	0	2	0	0	2.308		1.528	0	16.212	4.167	4.028	2.727	0.972			0.988833	37.273	33.704	27.273	32.333	92.121	80.37		22.121	0	12.167	2.273	18.788	30.769		1.667	15.556	56.818	13.5	25.694	30	7.917			0.988833	6.391
0.994667	9.545	0	6.667	5.5	63.636	34.815		8.182	2.361	15.5	1.818	0	4.231		8.333	0	5.152	1.667	5.278	0.455	1.25			0.994667	40.758	43.704	26.97	37.833	80.606	61.481		17.879	10.694	38.5	11.515	21.364	38.333		30.417	7.778	37.121	13.833	39.583	25.606	11.528			0.994667	6.015
1.00067	10.152	2.778	3.485	5.333	63.03	34.259		7.727	5.972	0	0	1.212	5.769		18.889	0	5.303	0	1.25	4.091	0			1.00067	41.667	37.037	27.121	28.167	81.818	60.741		39.394	16.806	4.833	0	29.091	30		46.944	1.481	18.03	0	27.778	12.424	12.639			1.00067	6.001
1.0065	1.97	2.407	0.303	0	57.879	17.407		2.273	4.583	1.5	0	9.091	7.692		3.472	0	0	1.833	2.917	3.03	0			1.0065	21.364	40.926	12.879	2.5	73.636	52.037		13.939	26.389	16.833	1.515	25.606	33.59		24.722	0.926	5.758	16.833	28.889	14.545	19.861			1.0065	6.619
1.01233	4.848	0	0	0	51.818	2.407		0	0.694	0	0	1.667	3.462		0.556	0	0	4.667	14.444	3.485	10.278			1.01233	27.879	25.926	10.606	7	79.394	53.333		1.364	31.806	16.667	0	29.697	32.564		4.028	0.37	5	24.667	25	23.333	30.417			1.01233	6.731
1.01817	8.333	0	6.818	0	45.303	15.185		0	0.972	1	0	11.515	1.026		2.5	3.519	1.061	6.167	3.611	0	7.222			1.01817	21.364	33.148	32.424	3.833	58.939	55.556		10.758	19.167	10	1.818	29.394	36.41		20	17.778	4.848	47.167	17.917	23.788	27.222			1.01817	6.796
1.02417	0	9.63	9.545	2	34.985	8.889		0	3.056	0	3.939	7.121	0.769		0.556	2.037	3.03	1	0	0	8.611			1.02417	18.182	34.63	27.424	21	58.788	55.556		14.848	25.833	28.667	15.455	23.788	28.846		15	6.852	18.333	12.833	2.083	20.152	33.75			1.02417	7.128
1.03	0.303	2.037	8.03	0	34.848	8.333		1.818	5.694	0	5.303	0	0		2.361	0	0	1	0.972	1.364	15.694			1.03	19.242	18.704	18.788	24.333	57.273	42.222		5.758	12.083	38.167	29.848	2.727	9.231		25	13.704	5.455	2.5	10.417	15.909	47.083			1.03	8.082
1.03583	7.273	0	0.758	0	30.106	5.37		8.333	5.417	0	6.97	0	4.231		11.25	0	0	0.833	0	0	9.167			1.03583	27.273	12.778	21.364	22.833	50.909	23.519		18.485	23.611	7.833	27.121	0.152	22.051		30.278	1.296	7.727	5.667	2.361	2.424	42.778			1.03583	8.37
1.04183	0	4.074	3.788	0	13.03	0		0.303	0	3.5	11.667	0.455	6.026		0	0	0	0	2.639	0	16.389			1.04183	20.758	21.296	36.212	7.833	30	16.481		10.303	10.417	10.167	52.424	6.061	20		22.639	0	9.394	5.833	19.444	0.909	41.528			1.04183	8.306
1.04767	4.242	0.37	15.758	0	5.758	0		3.636	0	22.333	5	2.121	4.615		1.25	0	4.091	6.167	0	0.606	5			1.04767	19.697	32.963	54.091	9.5	17.121	10		23.939	8.75	47.333	31.818	11.212	16.154		31.389	7.037	24.091	24.333	22.083	15.909	30.556			1.04767	8.371
1.0535	4.091	0	18.939	0	3.03	0		18.485	0.694	6.5	0	0.606	0		9.722	0	1.061	8.167	0.278	0	4.583			1.0535	17.424	45.926	43.636	13	6.97	20.37		49.545	21.667	21.667	5.909	5.758	4.103		25	5	19.091	27.5	19.722	5.455	40.694			1.0535	8.192
1.0595	0.909	0	11.515	0	6.212	5.185		11.364	1.111	3	3.485	0	0		0.972	0	8.333	16	4.722	3.485	7.083			1.0595	24.697	13.148	41.667	17.667	5	26.852		37.424	14.444	21.333	13.03	5.455	13.846		7.639	8.333	26.061	42.5	36.667	16.061	45.556			1.0595	7.953
1.06533	2.273	0	16.212	0	0	6.111		5.303	2.222	1.5	0	0.455	4.231		1.944	0	3.485	3.5	11.111	0.152	5			1.06533	26.061	14.444	38.939	17.833	0	14.444		14.242	17.778	27.333	8.333	0.152	32.564		21.111	24.074	10.758	31.833	36.944	13.485	28.611			1.06533	7.675
1.07117	6.515	0	5.455	0	0	0		0	1.25	0	3.636	5	4.231		10	2.778	4.394	0	3.333	0	2.5			1.07117	25.303	2.778	41.97	22	0	11.481		5.758	24.167	14.5	25.758	15.455	26.41		46.389	27.963	16.515	38.333	21.25	22.121	38.194			1.07117	7.112
1.077	8.788	8.333	12.576	0	0	0		3.03	0	2.5	4.091	8.333	10		9.444	1.111	18.939	2	1.806	2.273	0.972			1.077	36.667	20.926	35.606	18.167	8.485	12.222		6.667	10.139	27	28.788	15.455	37.051		41.25	17.222	48.788	35.333	36.25	24.697	34.167			1.077	5.803
1.083	3.788	11.111	2.121	0	0	0		1.061	6.667	0	1.97	4.091	17.308		0.278	1.111	5.758	20.833	6.806	13.485	3.194			1.083	26.97	22.222	37.121	20.333	1.97	1.481		3.333	24.444	10.5	37.273	17.424	52.692		9.028	29.074	22.121	39.167	54.028	30.455	37.917			1.083	5.578
1.08883	8.182	2.407	3.788	0	0	0		1.667	1.528	2	0	9.394	15.769		0	2.593	13.939	6.5	6.528	10	4.028			1.08883	34.545	25.37	70.455	5	0	7.593		10.909	21.111	21.667	14.697	26.212	37.179		14.167	16.111	24.697	22.167	33.611	32.121	42.917			1.08883	5.758
1.09467	8.636	11.111	11.97	0	0	0		2.424	4.861	14.833	0	8.182	1.795		0.556	1.296	0	0	3.472	4.545	0.278			1.09467	32.727	26.667	71.97	6.833	8.939	17.222		13.03	41.806	41.667	4.242	20.152	9.615		14.306	17.407	0	0.667	44.722	40	25.556			1.09467	5.617
1.10067	10.455	0.926	16.97	3.5	0	0.37		0.455	1.944	9.833	0	14.545	2.436		1.25	4.259	1.97	0	3.333	13.788	8.333			1.10067	37.576	18.333	60.455	25.333	5	32.037		1.515	17.639	34.333	1.667	36.818	13.077		13.194	10.556	14.697	3.667	11.667	26.97	39.861			1.10067	5.628
1.1065	7.576	0	15	0	0	0		0	5.972	7.667	3.636	0	0.513		2.083	4.074	5.909	4.667	5.417	6.818	5.694			1.1065	35.303	17.778	54.697	2.667	0.758	10.926		0.606	30.833	23	25.152	0.758	21.795		12.639	12.222	34.697	35	19.722	19.697	45			1.1065	5.527
1.11233	10.758	0.37	19.242	0	0	0		0	3.333	0	0	1.818	5.256		0.417	4.444	5.758	3.167	2.917	0	5.556			1.11233	52.121	18.333	50.909	12.833	0	0.185		0.152	36.389	8	27.879	8.03	34.231		17.083	24.63	29.848	25.333	20.694	7.424	21.806			1.11233	5.011
1.11833	24.394	1.111	18.182	1.833	0	0		0	0	0	0	5.758	9.744		4.028	14.259	12.879	1.167	8.194	5	0			1.11833	68.485	22.407	43.333	17.667	0	6.481		10.303	23.333	32.167	19.242	21.667	46.41		16.806	32.593	41.667	32	40.556	17.576	27.361			1.11833	4.347
1.12417	25.606	6.852	1.364	0.667	0	0		3.333	3.056	0	6.97	18.636	1.667		5.694	5.741	18.182	0.333	12.222	1.061	4.722			1.12417	52.576	21.111	18.333	11.833	0	18.333		24.242	14.444	22	24.091	47.424	11.282		41.111	18.519	37.727	17.833	27.083	16.061	33.056			1.12417	4.772
1.13	16.818	11.111	5	0	0	0		0	16.944	0	7.273	0	1.026		11.944	0	10.606	3.333	0	2.576	1.806			1.13	49.848	21.111	23.03	9.167	0.758	13.519		2.576	41.944	16.667	12.727	13.03	17.949		34.167	32.222	38.333	17.833	23.75	11.667	17.083			1.13	5.387
1.13583	5.152	8.333	0.455	0	0	1.852		2.879	6.25	0	0	0	8.205		9.028	1.667	5.758	0.667	9.167	16.667	5.556			1.13583	51.364	11.481	16.818	0	0	27.963		6.667	37.361	27	10.455	9.091	14.103		10.139	48.148	30.303	26.833	43.056	40.606	19.028			1.13583	5.614
1.14183	3.939	0	0	0	0	4.815		5.606	1.944	8.833	0	2.121	0.128		0	2.407	4.697	0	15	0.303	1.389			1.14183	43.939	0	13.485	0	0	16.667		22.273	20.556	30.667	12.879	19.242	13.974		2.361	26.111	22.121	3	35.556	32.727	17.361			1.14183	5.747
1.14767	5.909	0	0.303	0	0	0		4.091	9.306	0	0	0	1.154		2.083	0	0.455	0.333	7.361	5.152	4.583			1.14767	39.394	5.926	21.364	0	0.455	19.63		25.606	16.111	13.5	5.758	0.303	21.795		9.722	9.259	2.576	15.5	48.194	35.303	17.361			1.14767	5.776
1.1535	8.939	5.185	3.788	0	0	0		0	0	2.833	0	0	4.872		5.694	1.852	5.758	1	1.389	1.364	5			1.1535	42.121	39.63	27.879	11	12.121	8.333		0.606	1.389	17.167	3.182	0	22.949		24.861	17.037	29.394	13	26.389	15.758	11.806			1.1535	5.341
1.1595	13.03	13.333	9.091	0	0	0		0	1.389	5.833	0	0	1.154		0	11.111	11.97	3.667	1.25	1.061	2.5			1.1595	31.061	43.704	28.182	2.667	0	3.333		0	10.278	31	4.394	0	16.282		1.25	35.741	56.212	34.833	30.694	4.697	20.417			1.1595	5.363
1.16533	15.606	17.037	0.909	0	0	0		3.03	0	3.833	5.152	0	1.923		4.583	2.778	12.576	2.333	1.389	1.364	2.917			1.16533	49.697	38.148	7.879	1.833	0.758	10.741		8.939	8.472	24	17.879	5	7.179		17.917	14.63	42.879	27.667	31.25	26.667	37.5			1.16533	5.478
1.17117	27.121	5.556	5.909	0.667	1.061	0		4.091	2.639	8.167	2.879	0	0		2.083	0	0.152	0	0	1.364	7.5			1.17117	56.818	29.444	18.485	8.5	9.394	3.148		8.182	26.111	23.667	3.485	0.455	16.154		45	6.852	26.515	23.333	11.111	23.03	45.972			1.17117	5.012
1.177	17.121	0	9.091	3.333	1.364	0		0	1.806	5	4.697	0	2.179		4.444	0	6.818	0	7.639	7.424	5.278			1.177	44.697	22.222	38.03	20	7.121	7.593		6.212	18.75	20	15.455	0.758	40.513		18.333	0	23.636	21	24.028	33.333	28.056			1.177	4.824
1.183	17.727	0	0.152	0	0	0		0	9.722	2.333	1.364	0	2.692		0	2.407	3.939	1.5	17.5	6.818	2.361			1.183	52.727	25.741	27.576	18.333	1.364	3.333		11.212	30.694	30.5	23.939	0	27.436		0.972	11.111	13.333	8	36.389	17.727	23.889			1.183	5.007
1.18883	12.879	5	1.667	0	6.97	0		0	1.667	5.333	0	0	0.256		0.417	0	3.333	3	10.833	1.667	0.972			1.18883	42.576	22.222	13.03	8.333	17.727	24.815		0	27.778	32	17.727	0	14.359		20.417	1.852	15.606	15.167	39.583	16.364	27.222			1.18883	5.195
1.19467	9.242	11.296	8.485	0	0.909	7.593		0	1.944	0	0.455	0	3.718		8.889	1.667	0	0	8.889	1.364	0			1.19467	56.818	22.222	21.212	8.5	10.303	38.148		0.606	16.111	4.167	13.182	0.303	4.487		26.389	9.074	18.788	0	32.778	16.97	7.778			1.19467	5.398
1.20067	8.485	7.593	1.515	0	4.545	0.741		0	0	6.333	0	0	0.128		3.333	0	7.273	1.667	0.556	5.455	1.111			1.20067	56.515	21.481	30.303	4.167	17.273	5.556		1.364	13.056	19.5	17.879	4.848	13.59		20.278	4.074	19.091	7.333	27.222	29.848	3.056			1.20067	5.217
1.2065	31.364	0	0	0	3.333	0		0	0	6.667	5.152	0	0.769		1.111	1.296	7.121	1.667	5.556	10.606	4.028			1.2065	53.333	21.667	38.939	17	23.636	2.037		8.333	5.278	36.667	12.273	19.091	23.077		6.111	18.889	7.727	22.667	20.972	37.121	16.806			1.2065	4.947
1.21233	35.455	4.815	0.152	0	0	0		0	0	6.167	4.697	1.364	0.641		1.528	11.111	0	2.667	11.667	15	1.944			1.21233	63.636	31.852	49.242	0	0.455	5.185		0.909	4.861	36.333	14.848	40.606	11.667		9.167	22.407	7.273	34.333	31.667	24.697	30.278			1.21233	4.46
1.21833	39.697	0	2.727	0	1.818	0		3.788	0	3.667	21.818	13.939	4.615		4.167	3.148	2.879	1.167	5	3.636	9.444			1.21833	75.303	31.111	44.394	7	15.606	3.704		25.455	10.694	15	26.818	57.576	22.564		14.444	15.37	13.03	4.167	34.444	21.364	17.222			1.21833	3.357
1.22417	32.121	1.481	5	3.667	0.606	0		9.697	0	0	4.848	7.424	3.846		2.361	2.222	0	0	0.417	0	6.389			1.22417	65.455	22.222	42.879	23.167	14.848	10		37.121	6.111	14.833	10.758	32.121	22.692		13.75	22.407	24.697	20.667	23.75	11.97	14.722			1.22417	2.972
1.23	25.909	10.37	3.03	11.333	2.273	0.185		11.364	0	0	1.818	5	4.487		8.889	4.815	0.455	0	1.667	0	2.083			1.23	65.152	38.333	35.606	31.667	28.636	9.074		47.727	14.306	3	11.97	37.879	14.487		17.639	16.111	18.03	20	20.278	0.303	5.972			1.23	3.002
1.23583	16.515	14.815	12.121	3.333	1.061	4.444		0	1.944	0	9.394	1.818	8.59		0	5.185	0	0	6.944	1.212	0			1.23583	68.333	44.444	36.364	24.833	29.394	13.519		5.909	17.083	0	25.303	20.758	20.513		1.944	17.407	4.848	10.333	18.611	14.242	2.361			1.23583	3.015
1.24183	18.939	14.444	15.758	0	0	0		3.788	0	0	0	2.121	15.641		0	1.111	5.152	0	6.806	0	1.944			1.24183	36.515	32.963	31.364	23	9.242	9.63		19.848	5.556	0.833	30.606	27.576	33.077		3.889	12.778	11.97	14	22.639	12.424	17.361			1.24183	4.669
1.24767	22.424	0	2.727	0	1.515	5.741		3.333	5	3.167	3.788	5.152	5.128		0.139	0	3.182	3.833	11.25	1.364	6.25			1.24767	46.818	2.222	16.212	9.333	8.333	14.259		11.667	24.306	15.667	31.97	19.242	25.641		25.278	11.481	21.212	18	33.333	9.848	38.194			1.24767	4.829
1.2535	23.485	0	1.818	0	0.909	0		3.788	8.194	0.5	0	0.303	6.41		3.75	0	3.333	0	1.111	4.394	0			1.2535	55.909	0	0.758	9.667	9.242	16.111		28.03	28.472	10	22.273	37.121	27.179		15	28.519	18.485	8	16.111	16.364	5.972			1.2535	5.269
1.2595	7.273	0	0	0	5.152	1.111		7.879	2.222	0	3.03	6.667	1.923		1.944	0	3.03	0	0	0	0			1.2595	39.848	0	22.727	4.667	11.061	12.407		23.636	20.556	7	22.576	38.636	22.821		22.361	16.111	29.242	17.833	2.778	7.576	0			1.2595	6.281
1.26533	4.545	2.222	8.636	0	0	0		5.455	2.778	0	0.303	7.576	0.128		1.667	0	8.788	4	0	0	9.583			1.26533	25	31.111	44.848	21.167	0.303	2.407		22.576	25	21.333	10.152	25.606	9.744		16.25	44.074	17.727	33.833	2.083	31.212	18.194			1.26533	7.246
1.27117	9.848	9.444	32.121	8.833	6.364	0		8.333	4.722	0	2.727	2.727	4.103		3.194	2.222	0	0	0	0	4.306			1.27117	19.394	39.63	50.455	19.833	15.455	0		36.97	21.806	7.667	25.606	23.03	17.821		16.389	32.407	7.273	7.833	5.556	32.576	29.583			1.27117	7.505
1.27717	4.394	12.037	21.061	10	6.818	0		0	13.056	0	2.576	3.485	0.769		0	0	0	0	5.278	4.697	10.278			1.27717	34.545	31.667	64.848	20	18.636	0		7.576	24.306	6.5	20.909	13.03	17.179		4.583	1.296	1.364	19	23.472	28.939	36.944			1.27717	7.605
1.283	13.485	1.481	9.091	10	1.364	1.852		0	17.083	0	7.727	0	6.026		0.556	0.37	0	0.167	13.889	12.424	0.139			1.283	53.636	19.074	46.515	23.333	10.455	4.444		7.879	37.639	7.833	32.121	0.152	20		10.972	17.593	0.909	2.5	37.917	35.303	21.944			1.283	6.813
1.28883	9.091	0	8.333	10	1.212	5.185		3.182	0.694	3.833	5.758	0	0.897		2.778	3.889	10.909	1.833	1.25	6.97	4.722			1.28883	56.061	21.111	45.606	29.667	10.152	16.667		14.394	8.611	15.333	23.03	11.061	4.744		20.139	21.481	35.303	1.667	25.694	31.212	29.306			1.28883	6.849
1.29467	9.545	3.704	0	1.5	0	9.444		1.212	0	12	0.758	0	1.667		0.417	3.333	2.727	0	6.25	4.242	9.444			1.29467	53.788	27.407	32.424	15	23.182	22.222		28.485	21.111	28	18.182	0.303	27.179		5.278	19.63	24.091	0.167	32.917	33.788	30.972			1.29467	7.62
1.30067	9.091	1.481	0	1.833	0	2.593		3.333	3.333	2.167	0	2.121	13.718		0	2.037	0.909	11.167	0.139	7.727	2.083			1.30067	50.909	9.444	28.03	30.333	2.576	2.037		19.394	20.556	17	10.758	8.03	41.795		10	24.444	17.424	30.5	3.333	51.515	18.333			1.30067	8.064
1.3065	4.394	1.852	5.909	12.5	3.636	0		5.909	1.528	10.833	4.545	0	2.692		0.694	7.963	0.455	0	9.444	9.697	3.194			1.3065	51.212	32.222	29.091	36	13.788	1.852		9.242	17.5	30	6.061	28.333	27.051		2.639	32.963	2.121	6	25.833	29.848	20			1.3065	7.659
1.31233	7.121	15.926	5.152	0	4.394	0.741		0.152	0.278	1.5	0.909	13.939	2.949		0.694	3.333	0.606	0	4.444	2.424	0			1.31233	43.939	63.704	33.939	7	28.485	6.111		13.182	6.667	8.833	13.788	40.606	30.769		15.139	36.667	5.758	6	16.111	33.788	18.75			1.31233	7.635
1.31833	7.273	5.741	6.061	0.833	9.091	2.037		0	0.694	0	0	2.576	2.821		1.25	7.222	0	0	7.222	0.909	0			1.31833	53.182	42.963	33.939	3.333	26.212	19.259		25.455	16.25	1.333	10.152	16.364	18.333		10.694	36.111	3.03	20.667	25.833	38.939	14.028			1.31833	7.482
1.32417	11.97	3.148	0	13	4.394	0		5.455	6.667	0	1.212	0	4.103		6.944	2.407	3.636	1.333	5.972	0.152	1.111			1.32417	56.818	45.185	18.333	28.667	20.152	2.963		33.182	25	10.833	21.515	2.121	13.205		20.833	38.704	19.242	14.833	24.167	32.576	24.028			1.32417	7.345
1.33	4.697	7.037	0	6.167	3.03	0		5.152	0.694	3.833	4.091	0	3.462		1.944	11.481	12.727	0.167	0.278	7.879	6.25			1.33	53.182	54.444	8.636	21.5	23.333	0		40.152	30.556	12.833	31.212	0.455	12.821		13.611	36.296	41.061	14.333	18.333	35.152	21.389			1.33	7.339
1.33583	7.424	11.111	0	3.167	2.879	0		0	0.694	5.167	15.303	0.606	0		0	1.667	3.636	0	0	0.909	4.583			1.33583	30.909	52.407	4.394	13.167	28.03	4.63		34.091	15.278	17.167	42.121	6.667	4.487		16.389	18.704	37.879	5.333	4.861	26.667	20.972			1.33583	7.014
1.34183	9.091	3.889	1.364	0	8.939	0		5.455	1.944	1.333	8.485	2.424	1.154		6.389	0	0.909	1	0	0	2.5			1.34183	18.788	32.222	6.212	18.333	34.394	1.296		27.879	17.361	4.667	19.242	20.758	18.846		44.583	33.704	30.606	11.667	11.111	15.909	30.139			1.34183	8.455
1.34767	10.758	0	0	0	13.03	0		2.273	2.778	6.667	7.121	1.97	0		2.917	3.519	4.697	1.5	7.639	5.758	0.972			1.34767	35.455	33.148	0.152	20	32.576	2.778		28.182	15.139	12.167	17.727	26.515	21.923		23.472	22.222	37.121	21.833	25.417	29.697	30.694			1.34767	8.216
1.3535	6.667	16.667	6.667	0.667	0.758	0		1.364	7.083	10.5	0	3.636	5.769		7.778	2.778	14.242	5.5	5.556	0	4.028			1.3535	31.212	33.333	23.788	20.167	24.394	0.37		26.061	23.333	34.833	21.667	37.273	23.462		32.222	19.444	32.879	32.5	23.889	37.727	25.278			1.3535	7.413
1.3595	9.091	13.889	9.091	17	2.576	2.222		2.879	0	6.667	4.545	0.455	11.026		3.472	3.333	7.273	2	2.778	6.818	10.278			1.3595	31.97	32.222	20	25.333	18.636	23.333		24.848	15.833	31.5	19.848	21.364	23.462		25.417	21.852	42.727	14	23.611	50	40.417			1.3595	6.118
1.36533	17.879	6.481	4.697	2.167	0.303	3.333		4.545	0	16.667	0	0.303	0.641		0	0	4.848	0	1.111	8.485	5.833			1.36533	42.273	51.852	18.485	14.667	34.242	19.63		9.697	5	44.5	1.212	29.394	7.564		24.444	10.556	38.485	1.333	31.111	35.909	29.028			1.36533	5.099
1.37117	33.182	9.815	0	0	11.818	6.481		0.909	0	14.333	0	6.97	0.128		0	0	16.97	13.5	1.528	11.364	12.5			1.37117	43.788	60.185	16.515	10.167	53.636	11.667		28.636	0	37.333	4.242	23.333	14.744		17.778	0	42.121	36	38.194	27.273	36.528			1.37117	5.22
1.37717	18.03	0.37	6.97	0	8.03	7.037		0	0.278	20	0.303	0	0		2.083	0	14.394	7.333	0	2.121	8.611			1.37717	42.727	40.37	10	13	53.485	14.074		18.788	4.028	36.667	28.333	10	10		15.833	2.778	18.939	18.833	26.25	12.879	49.167			1.37717	5.274
1.383	40.303	0.926	4.697	0	1.212	5.37		0.758	0	25.5	0	5.455	2.051		2.083	0	1.364	3	0	4.697	9.444			1.383	54.545	37.037	33.333	17.167	37.121	11.852		17.273	10	45	13.182	18.182	8.974		22.917	16.296	7.879	18.667	23.333	26.818	33.194			1.383	4.978
1.38883	22.121	0	0	0	1.667	1.111		13.485	2.083	27.167	7.879	5.606	0		2.778	9.63	6.515	3	2.639	10.758	6.667			1.38883	54.545	26.296	14.545	20	14.848	20.37		39.394	21.111	47	28.333	37.273	6.154		33.472	35.185	16.818	17.167	14.722	35	35.417			1.38883	5.111
1.39467	16.515	0	0	0	0	0		5.606	6.667	5.5	10.303	7.576	0		7.5	1.111	3.636	2.333	5.278	11.364	10.833			1.39467	48.636	23.148	9.242	19	13.636	0		34.697	30.139	24.833	35.758	22.424	5.641		41.667	42.037	15.152	20.167	12.222	25.455	41.944			1.39467	5.076
1.40067	13.788	0	2.121	0	3.03	3.889		8.788	2.917	0.167	4.242	0	1.154		2.778	0.37	0	8.833	9.306	12.121	8.333			1.40067	45.606	25.926	8.939	25.333	26.212	16.481		33.333	18.056	29.333	25.758	10.758	10.897		8.472	22.222	5.909	45.667	32.778	26.212	42.917			1.40067	4.907
1.4065	12.576	1.852	1.818	7.833	12.273	1.296		9.242	9.028	6.667	6.515	0	0		0	0	4.242	12.833	1.806	9.091	9.861			1.4065	46.061	22.222	32.424	36.167	29.545	15.185		34.394	28.194	22.833	14.091	8.03	0.641		17.361	3.148	11.515	32.167	20.556	23.485	37.639			1.4065	4.697
1.41233	15.909	11.111	0	10	1.364	4.63		0	0	15.667	0.152	0	0		4.722	0	2.424	1.667	0	9.091	16.667			1.41233	46.818	22.222	17.121	29.667	9.545	12.222		6.364	1.667	26.333	17.424	1.97	6.538		29.167	6.481	6.515	26.833	20	21.97	41.667			1.41233	4.488
1.41833	13.03	11.111	10.152	7.667	0	0		0	0.139	3.833	7.273	7.727	0		0.556	4.074	1.212	0	2.639	9.091	5.694			1.41833	38.485	22.593	28.03	58.167	0	6.481		4.545	4.722	33.667	30.152	28.03	7.308		13.056	17.963	3.182	8.667	31.528	22.121	28.611			1.41833	5.073
1.42417	13.788	5.556	7.727	8	2.576	1.667		6.212	7.639	7.667	7.576	0.303	2.564		1.111	0	3.03	5.167	0	9.091	5.833			1.42417	28.333	17.963	26.061	43.833	6.818	22.222		19.545	19.306	47	33.939	22.879	22.821		16.25	19.815	19.545	28	24.167	20	24.167			1.42417	5.613
1.43	2.727	0	13.182	0	0.758	10.556		0.152	0	16.5	0.606	1.212	0		8.75	0	6.212	2.5	11.944	25.303	0.833			1.43	25.455	7.963	28.182	20.5	17.576	21.852		24.848	0.278	29.167	24.394	27.273	13.846		17.778	22.222	14.545	13.5	25.278	47.273	18.194			1.43	6.03
1.436	0	0	0.909	0	0	7.037		6.212	0.417	8.333	0	8.333	7.821		6.389	14.074	0.758	0.167	22.5	13.182	1.944			1.436	27.273	4.63	8.182	9.833	9.545	27.037		33.333	11.25	23.5	15.303	30.152	29.615		25	35.185	9.848	2.667	37.083	47.424	25.556			1.436	6.161
1.44183	0	6.481	13.182	0	0	0		7.273	0.556	0	4.545	0	8.333		1.944	9.815	1.364	1.833	16.667	9.242	0			1.44183	29.394	18.889	35.909	19.167	8.939	2.407		38.939	15.833	13	26.818	12.727	37.692		17.639	37.222	24.697	11.667	46.806	52.879	30.556			1.44183	6.174
1.44767	6.667	7.407	0.758	0	9.091	0		24.545	0	0	0	1.364	9.872		0	1.667	26.212	1.833	2.639	1.667	0			1.44767	33.03	12.593	20.455	3.5	27.879	0.37		57.273	0	7.5	21.818	19.697	33.205		7.222	15.37	36.364	19.833	15.694	21.212	17.083			1.44767	6.234
1.4535	7.879	0	0	0	9.091	0		18.788	0	0	3.939	18.788	13.718		0.833	4.259	33.788	0	0.972	0.303	0.417			1.4535	21.364	5	0	0	20.909	3.148		41.667	1.389	1.333	16.364	31.061	47.436		6.111	13.148	43.939	8.5	9.583	19.545	28.056			1.4535	6.295
1.4595	9.091	0	0.152	0	0.152	0		5.455	0	0	0	3.485	10.128		3.056	0	8.485	5.5	0	0	0			1.4595	27.879	0	6.061	0	10	0		25.606	5.556	0.167	7.121	22.273	46.282		17.917	6.111	21.364	48	0.417	8.636	18.056			1.4595	5.674
1.46533	4.091	0	10.909	0	0.455	0		3.485	4.028	0	0	2.576	0		0	0.741	0	16.833	0	4.242	7.361			1.46533	33.333	10.926	19.697	5.333	7.879	0.556		27.424	16.667	0	7.121	23.788	17.564		23.889	19.259	11.97	31.833	7.222	13.333	49.861			1.46533	5.192
1.47117	0	2.037	3.182	4.833	0	0		6.212	7.361	0	6.515	12.121	0		2.639	0	16.818	4	0	3.636	8.333			1.47117	29.394	16.111	21.061	19.667	0.152	4.815		37.424	33.333	0.5	24.697	35.455	7.179		28.889	0	55.758	13.667	16.806	16.97	45.972			1.47117	5.37
1.47717	7.727	0	0.455	2	0	0		12.727	9.306	0	12.121	12.879	0.641		2.083	0	9.697	3.333	3.75	10.909	19.861			1.47717	45.455	18.889	19.242	14	21.061	12.593		53.182	26.111	3.333	45.606	58.03	11.923		13.472	0	42.121	19.167	25	31.364	40.417			1.47717	5.069
1.483	14.394	0	4.848	0	0	0		2.424	4.444	0	12.424	14.545	0		2.639	0	1.818	11.833	5.417	0	3.194			1.483	39.848	26.667	38.636	19	14.394	11.481		29.394	38.333	5.167	39.242	41.667	7.821		10.278	8.519	48.788	38.167	25.139	17.273	12.917			1.483	5.06
1.48883	8.03	0	14.848	0	0	0		6.515	1.25	0.5	9.545	7.273	0.128		3.472	0	1.667	0	9.444	0	0.833			1.48883	27.727	29.259	38.788	20	4.697	0		30.303	31.667	14.833	37.273	15.606	3.462		16.806	1.111	23.788	43	32.778	12.424	5.556			1.48883	5.319
1.49467	7.879	0	14.394	0	0.606	0		8.333	9.722	3.5	12.727	7.424	0		0	0	1.818	3.167	8.194	0.909	21.944			1.49467	42.576	3.519	41.515	20	15	3.333		23.182	46.944	9.833	34.848	24.394	3.59		18.333	6.667	32.879	28	29.167	19.545	46.389			1.49467	5.181
1.50067	3.03	0	9.091	6.333	9.545	0		3.485	12.917	13.167	7.121	2.424	4.872		5.278	2.963	12.727	7.333	3.611	1.515	1.528			1.50067	28.788	0.185	42.727	23.333	18.485	13.148		23.182	39.028	41.667	43.333	39.394	17.564		21.25	26.111	38.788	37	18.889	35.455	46.528			1.50067	5.167
1.5065	3.03	0	9.091	6.667	18.03	7.407		5.758	6.944	3.167	5.455	0.909	1.026		1.25	0	9.697	2.667	0	5.455	2.639			1.5065	30	8.889	36.061	20.167	31.515	17.037		18.182	28.75	10.833	26.515	30.152	3.333		22.5	17.222	37.727	23.833	31.25	38.636	18.194			1.5065	5.502
1.51233	6.364	0	9.242	0	24.848	3.704		0.303	9.722	4.167	1.061	8.636	0.641		7.639	0	1.515	4	0.972	7.273	0			1.51233	28.03	33.333	42.424	16.667	42.879	22.222		9.697	24.306	24.167	5.303	19.091	1.795		28.889	0	11.364	9.833	12.222	39.545	10			1.51233	5.016
1.51833	16.061	0	20.758	9.5	33.636	26.481		0	14.861	9.833	2.424	3.485	3.59		7.778	0	0	0	5.694	5.455	1.25			1.51833	35.909	24.074	45.303	24.167	53.182	52.963		14.242	27.083	25	9.394	12.879	10		28.333	10.185	0	12	28.472	45.606	11.944			1.51833	4.64
1.52417	5.152	8.519	9.091	20.167	52.273	32.407		1.212	7.778	1.333	2.879	0	1.538		5.417	2.037	3.636	2.667	2.917	0	1.944			1.52417	35.455	31.111	29.091	45	63.636	39.074		16.061	20.139	12	28.182	7.727	15		31.25	32.037	11.97	11.333	38.056	36.061	25			1.52417	4.828
1.53	6.212	7.963	0.758	20.5	63.636	32.593		1.515	0	0.167	2.121	2.576	6.282		7.778	0	5	0	3.75	0	8.056			1.53	18.788	27.593	11.212	46	63.636	40.741		29.242	14.583	12	29.091	17.727	51.667		20.139	18.519	18.182	9.5	35.556	47.424	32.778			1.53	5.719
1.536	1.212	11.111	7.727	19	54.242	22.222		4.848	9.167	0	6.515	6.667	8.974		4.444	10.926	5	1.667	3.333	0	9.722			1.536	21.061	30.556	40.152	48.667	63.636	28.889		34.394	26.806	13.333	29.545	18.485	39.359		23.889	35.556	26.364	31.833	36.389	29.394	33.333			1.536	5.841
1.54183	14.394	13.519	22.273	27.667	54.242	22.593		4.394	5.139	0	3.333	6.061	1.41		0	0	0.758	9.333	13.472	0	2.222			1.54183	36.515	28.704	48.333	58	63.636	50.556		12.879	39.583	23.333	19.848	31.212	20.128		0.556	0.37	28.788	31	45	29.545	47.5			1.54183	5.593
1.54767	14.545	11.481	11.667	24.333	39.242	47.407		0	10.139	0	5	6.364	0.897		0	2.407	0	3	14.167	0	4.861			1.54767	32.727	59.259	48.636	56.167	72.273	82.963		0.909	37.083	11.667	13.939	36.212	6.923		7.917	17.593	10.303	17.167	35	13.333	48.056			1.54767	5.821
1.5535	0	28.889	1.97	23.333	47.273	57.222		0.303	9.306	0	0	0	0.256		0	0.926	4.394	0	4.167	0	3.056			1.5535	11.667	49.074	27.424	59.833	70.303	81.481		7.576	40.833	6.667	22.424	25.455	12.564		9.306	28.889	16.97	15.167	31.667	10.909	11.944			1.5535	6.43
1.5595	8.485	30.741	3.333	21	46.061	37.963		1.061	5.833	2.167	0	0	2.692		0	0.926	3.03	2.333	4.583	0.455	6.806			1.5595	23.03	45.741	21.212	54.667	57.576	53.704		21.818	41.944	9.5	22.273	11.515	24.487		11.528	19.259	17.273	22.667	15.972	18.182	24.028			1.5595	5.896
1.56533	15.303	19.259	4.091	14.833	50.303	31.296		9.697	7.222	4.333	3.182	0.455	1.667		2.639	6.111	7.727	0	2.5	0.606	8.889			1.56533	30.303	22.222	22.273	53.833	61.515	46.111		35.455	45.556	10.833	14.848	14.697	24.231		10.556	26.296	18.485	2.333	17.222	13.939	33.333			1.56533	5.182
1.57117	7.727	3.148	0.758	1.333	57.727	32.593		6.818	6.667	4.833	1.364	0	0.385		0	0	2.576	0	9.722	0	0			1.57117	28.485	22.037	34.545	36.333	69.697	33.333		49.394	44.306	17.167	25.152	7.121	20.641		5.972	0.37	7.879	10.667	31.528	30.152	12.5			1.57117	4.828
1.57717	10.152	0	2.273	3.833	73.182	33.333		0	0	2.333	6.667	0	2.821		0	0	0	0	5.694	3.03	1.389			1.57717	42.273	11.296	27.273	53.667	90.909	33.704		27.424	23.194	19.5	23.636	18.788	31.282		12.083	3.889	6.212	5.5	16.528	29.091	27.778			1.57717	5.349
1.583	22.121	0	0	30	78.939	33.333		1.515	2.361	9.5	0	2.424	0		0	6.111	1.061	0	0	1.212	1.111			1.583	52.121	1.667	30.152	44.667	90.909	34.444		25.606	25.278	17.667	4.242	20.758	17.692		5.278	30.741	19.697	7	1.667	15.455	38.889			1.583	5.763
1.58883	23.485	0	0	16.833	75.303	35.926		2.424	19.306	0.667	0.909	11.667	6.026		0	2.778	0	6.333	0	0.455	4.306			1.58883	63.636	0	23.788	30.833	86.97	36.481		28.788	58.472	13	7.727	32.727	28.846		0.833	16.111	21.212	48.833	1.944	11.667	37.917			1.58883	5.308
1.59483	17.727	5.185	0	8.5	69.545	36.296		0.758	8.611	3.167	0	1.061	5		0	0	0	22.333	1.389	3.636	6.389			1.59483	53.182	7.593	6.97	38.5	76.667	61.111		26.212	34.306	17.5	4.545	17.727	15.385		10.278	1.481	12.121	45.5	7.222	17.273	25.139			1.59483	5.936
1.60067	9.394	0	1.818	15	77.576	19.074		0.152	0	1	0	3.333	4.872		0	0	4.545	5.167	3.889	6.667	5			1.60067	45.909	0	16.515	30	80.455	59.444		7.121	39.167	8.333	8.788	11.515	16.026		24.167	0	17.576	31.167	28.472	15.909	31.389			1.60067	7.477
1.6065	5.758	0	7.273	11.333	79.545	22.593		0	9.306	2.833	0	5.758	5.128		2.361	0	5.909	4	6.528	0	0			1.6065	37.121	0	17.727	33.667	81.818	55.556		0	53.75	7.833	0	23.636	32.564		25.833	3.519	14.091	30	20.139	13.333	26.806			1.6065	7.533
1.61233	1.212	0	0	10	74.697	22.222		0	14.306	0	0	2.273	1.923		7.361	3.889	3.03	10.833	10.139	1.97	7.639			1.61233	11.515	0	1.667	27.833	81.515	57.037		20.455	39.444	12.333	14.091	28.333	30.769		29.167	45.556	7.879	33.667	26.667	20.455	25.417			1.61233	7.686
1.61833	0	5.37	0	10	68.485	22.222		0	0	0	6.212	10.455	1.538		0.417	0.185	1.515	3.5	0.833	3.485	6.389			1.61833	16.97	17.593	14.545	37.5	81.818	44.444		22.121	33.611	16.667	18.333	37.273	32.692		10.278	32.407	11.818	19.167	9.861	25.455	25			1.61833	6.994
1.62417	6.818	7.407	18.03	19.833	38.939	22.593		0	1.806	0	1.061	16.364	2.179		0	9.259	0	5.333	0.139	0.152	9.861			1.62417	18.636	39.444	37.273	44.833	71.364	44.444		37.727	25	0	26.061	39.091	28.974		15.139	47.593	3.939	16.333	16.528	19.848	21.528			1.62417	7.099
1.63	3.636	0	23.939	14.167	37.424	13.333		0	6.528	1.667	0	9.545	2.308		0.139	3.519	0.303	0	3.611	0	8.472			1.63	30.303	20	53.939	41.833	69.394	47.778		20.606	18.889	16	25.455	22.424	32.821		7.361	25.185	3.485	1.667	26.667	0.455	19.722			1.63	7.125
1.636	8.788	0	3.788	14.833	46.97	11.111		1.212	2.917	3	0	0.758	4.744		0	3.333	1.061	0	2.778	1.667	1.25			1.636	43.485	19.63	29.394	62.5	73.182	40.926		9.697	13.056	19.667	21.97	26.818	14.615		2.361	12.593	21.061	0	22.361	23.333	31.528			1.636	6.321
1.64183	16.212	0	0	11.333	49.545	12.222		2.273	15.278	15	6.061	0	5.769		1.25	0	3.788	0	6.389	0	14.167			1.64183	53.03	10.556	7.424	62	62.273	37.778		28.03	31.25	21.167	33.636	32.424	23.59		18.056	3.519	18.485	0	22.361	23.485	50.972			1.64183	5.847
1.64767	16.061	0	0	1.167	54.545	5.556		13.788	5.694	6	9.848	12.879	2.436		1.806	0	10.909	0	2.639	5.909	3.611			1.64767	38.333	21.296	3.485	37.833	71.061	33.889		39.697	20.278	24.667	32.121	41.97	16.026		15.972	3.148	16.061	0	29.722	42.727	23.472			1.64767	6.34
1.6535	17.121	0	5.606	3.167	53.788	9.63		0	7.639	0	3.788	2.424	0.256		3.889	0.37	0	0	0.972	13.636	5.278			1.6535	29.848	15.185	18.636	37.667	66.667	22.407		10.606	18.472	22.667	29.091	33.485	25.128		19.167	3.519	0.152	1.5	9.306	58.485	18.75			1.6535	7.082
1.6595	8.333	0.37	4.848	8.667	53.485	11.111		4.394	8.333	1	3.788	8.333	18.077		0	4.074	0	2.333	1.528	4.848	3.611			1.6595	29.394	22.037	19.697	67.167	58.182	29.259		20.455	16.667	40.333	15	59.697	37.949		24.306	14.444	7.424	7.833	31.528	21.515	12.639			1.6595	6.713
1.66533	0.152	0.741	0	17.5	40.909	9.444		0.303	1.111	11	1.818	26.364	8.077		2.917	2.778	8.03	6	1.944	3.939	1.25			1.66533	21.364	38.889	16.667	81.333	46.061	35.185		29.394	2.222	36.167	15.152	56.667	36.41		22.917	20	33.333	23.5	15.833	31.364	19.583			1.66533	6.554
1.67117	3.03	0	0	43	43.182	11.667		4.394	0	5.333	6.212	6.061	2.436		0	0	15	0.333	0.417	11.667	7.222			1.67117	28.333	22.222	15.455	77.5	64.091	41.481		19.394	1.25	20.333	32.879	37.424	25.256		0	1.296	24.242	32.167	12.917	47.727	21.528			1.67117	6.185
1.67717	6.515	6.852	0.758	32.833	41.364	19.074		0.152	0.556	5.667	0	8.03	9.744		0.417	7.037	5.455	0	3.194	14.394	0			1.67717	30.909	23.148	16.818	78	76.515	46.667		11.364	12.361	15	19.242	52.424	39.744		9.722	20.37	16.97	14	16.111	33.182	1.389			1.67717	5.787
1.683	15.909	10.741	2.727	20.833	38.333	17.963		3.636	7.361	9.667	11.515	1.818	7.179		4.306	9.444	6.97	5.833	0	1.667	0			1.683	59.394	36.111	18.182	48.167	63.03	38.889		32.576	41.806	40.667	33.485	45	49.103		19.444	22.222	25.758	14.333	16.111	6.061	14.028			1.683	5.96
1.68883	8.03	8.889	7.576	13.5	32.424	29.074		5.152	10	12.333	14.242	6.212	15		13.75	3.333	20.152	3.167	0.278	0	0			1.68883	52.121	28.704	51.212	55.333	58.636	51.296		21.515	47.778	25.667	31.97	40	41.282		28.333	20.185	39.545	11.5	22.222	17.727	20.833			1.68883	6.489
1.69483	11.364	11.111	33.333	6.5	31.97	10.741		25.152	16.528	1.833	10.303	8.182	17.308		0	3.333	0.455	4	4.167	0	0			1.69483	29.091	28.519	57.576	46.667	53.333	49.63		33.636	50.556	24.167	41.818	45.909	38.974		0.139	8.889	20.152	14.5	25	30.303	17.083			1.69483	7.173
1.70067	10.909	6.296	37.576	29.167	29.545	10.741		5.152	4.028	2.5	9.697	6.818	16.923		1.528	15.185	0	10	1.111	1.364	0			1.70067	27.273	18.889	53.03	65	55.455	43.704		23.485	33.75	23.5	33.182	34.848	28.462		16.667	24.074	16.061	32.833	13.333	19.545	13.75			1.70067	6.68
1.7065	8.485	0	19.848	4.667	31.818	11.296		11.97	4.028	5	0	2.424	12.051		1.806	3.333	0	12.167	2.639	0	3.472			1.7065	33.788	2.222	40.909	54	57.273	35.37		50.758	10.278	23.5	23.939	30.152	24.615		17.361	21.111	0.606	44.333	19.583	0	32.361			1.7065	6.485
1.71233	22.121	0	1.364	0	5.606	17.593		5.758	16.806	2.333	1.97	8.636	6.026		0.972	0	0	4	1.667	0	5			1.71233	36.364	9.63	20.606	42.5	53.182	45.926		55.909	33.333	20.833	32.879	28.939	24.487		21.389	9.815	2.879	7.5	14.722	11.515	42.917			1.71233	6.648
1.71833	28.485	0	0	11.667	32.879	17.778		18.485	2.917	0	1.667	8.333	6.154		3.611	0	0.606	0	8.472	14.697	1.667			1.71833	36.061	8.704	11.212	33.5	48.485	53.148		36.667	19.028	22.833	19.394	28.03	23.974		29.444	7.037	5.303	0	24.722	40.303	30			1.71833	6.576
1.72417	27.273	0	2.576	12.833	32.727	9.074		8.182	6.667	7.167	3.788	5.758	2.564		3.889	5.741	0	0	19.028	3.485	4.167			1.72417	34.394	1.667	7.424	39.667	50.455	36.296		29.091	27.361	22.667	27.879	29.545	31.154		19.583	32.222	9.848	11	31.667	36.515	15.139			1.72417	6.834
1.73	25	0	9.242	5.833	25.909	11.296		11.97	0.833	0.667	0.606	9.091	4.487		0	6.481	1.212	4.333	3.194	4.242	3.889			1.73	44.848	0	30.606	39.833	45.303	46.667		26.667	15.417	33.667	20.455	28.03	24.744		17.5	17.963	18.182	19.167	21.944	40.455	7.639			1.73	6.37
1.736	9.394	0	17.727	9.333	24.242	15.741		8.333	4.444	19.167	0.303	11.061	0.385		2.639	9.074	0	0	0	0	2.917			1.736	32.273	0	32.727	34.5	48.333	48.333		29.394	18.333	61.833	10.303	25.758	16.538		39.722	27.222	18.636	6.333	1.111	32.576	15			1.736	6.811
1.74183	15	0	12.273	0.333	29.697	13.333		8.03	5.417	39.833	0	3.333	0		8.75	0	6.061	0	2.222	2.879	13.472			1.74183	28.485	0.37	38.182	24.333	55.909	27.778		24.394	25.694	67.833	0	41.667	10.256		41.111	5	26.061	27	11.667	38.788	32.361			1.74183	7.426
1.74767	11.212	0	10.909	6	35.909	19.444		11.97	0	4	0	12.273	5.769		2.778	7.593	17.879	0	1.25	7.273	0			1.74767	25.152	19.444	33.788	25.667	62.879	38.889		48.333	23.333	39.667	0	57.121	14.872		28.333	15.185	43.788	31	40.139	34.242	6.944			1.74767	8.753
1.75367	8.333	5.926	5.606	5.5	41.667	8.704		4.697	7.361	0	0	22.576	0.128		0	10.741	8.788	3.667	8.611	0	0			1.75367	26.515	21.296	25.152	31.5	56.818	29.259		46.667	32.083	33.333	1.818	44.091	7.436		15.139	20.185	33.788	22	35.417	29.091	17.361			1.75367	9.041
1.7595	8.182	1.481	8.485	6.167	48.015	11.111		8.939	11.667	11	4.242	15.455	2.436		0	0	2.424	8	3.75	5.455	3.889			1.7595	27.273	25.741	21.667	40.167	66.121	22.963		36.364	33.611	40.5	13.636	55.303	15.641		10.278	15.185	18.788	20	31.389	36.212	17.5			1.7595	9.671
1.76533	5.303	0.556	0	0	65	1.667		7.424	25.972	11.333	0.606	27.273	1.795		0	0	0.606	0	6.667	18.333	7.778			1.76533	21.818	9.63	4.545	32.833	86.818	13.519		19.242	35.417	39.333	7.424	54.242	31.795		18.472	12.222	3.939	8.5	29.444	36.515	21.667			1.76533	9.018
1.77117	10	3.519	4.242	1	55.152	23.704		0	11.389	25.5	0	32.121	0		0	0	0	0	0.556	27.273	4.306			1.77117	34.091	28.704	24.394	26.5	81.364	30.37		16.515	23.056	60.833	13.03	68.485	11.41		25.417	0	2.424	1.667	3.75	36.364	26.111			1.77117	8.94
1.77717	6.515	21.481	0	2.667	30	10.556		0	0.556	24.667	8.788	13.939	0		4.444	0	0	3.833	0	31.061	0.972			1.77717	32.121	44.444	15.758	22.333	61.364	26.296		9.242	22.639	59.167	30.758	48.636	19.744		24.444	0.185	2.273	30	6.806	40	18.889			1.77717	8.126
1.783	2.576	16.852	0	7.5	28.485	12.222		0	5.694	10.333	3.333	8.636	4.103		5.278	0	0	0	0	20	12.5			1.783	22.273	41.296	9.697	33.167	44.697	29.259		6.818	33.889	26.833	11.97	35.455	9.231		33.75	5.37	5.758	6.167	13.056	31.364	37.083			1.783	7.689
1.78883	5.455	5.741	0	5.5	19.697	22.222		5.606	20.833	5.167	0	2.879	5.385		20.972	2.593	10.606	9	0	8.939	6.944			1.78883	36.818	22.037	14.242	45.333	47.727	40		20.303	37.639	30.333	10	36.667	18.205		49.167	11.667	27.121	35.833	27.639	25	25.972			1.78883	7.044
1.79483	16.061	11.111	2.273	4.5	14.242	21.667		6.515	6.667	11.333	2.576	7.424	4.231		8.889	0	0	1.5	0	0.455	7.361			1.79483	28.788	22.963	43.333	62.833	57.424	34.444		26.061	18.472	57.333	20.455	36.818	23.59		21.389	8.148	1.364	9.167	32.778	11.667	23.75			1.79483	6.382
1.80067	22.576	7.593	15.758	19.5	16.515	29.074		4.394	6.944	7.333	4.091	7.424	1.795		2.778	0	0.152	2.167	0	2.576	11.111			1.80067	44.697	26.481	58.182	65.5	58.788	57.407		34.242	32.222	22.5	23.636	30.606	48.718		11.528	8.148	3.939	9.667	5.278	18.182	30			1.80067	6.015
1.8065	10.303	11.111	17.273	18.167	24.394	33.889		1.667	6.528	0	3.485	3.182	2.436		3.472	0	0	0	0	0	3.472			1.8065	23.03	22.037	61.97	69.833	48.485	52.222		20.606	27.5	8.167	23.182	20.606	40.256		21.111	3.889	10.606	6.333	0	1.515	34.028			1.8065	5.922
1.81233	9.091	11.111	17.121	5.667	1.818	34.444		5.606	0	0	0.606	5.152	3.846		5.972	5	0	0	0.972	0	11.389			1.81233	13.182	25.185	44.545	53.833	12.879	38.889		38.182	14.028	25.333	4.394	8.939	31.667		22.639	13.889	4.242	3	21.806	3.485	50			1.81233	6.574
1.81833	4.242	3.148	31.364	6.833	5.606	49.444		1.364	3.889	5.333	4.394	3.788	6.154		0	0	0.152	1.833	0	0	16.528			1.81833	26.364	33.333	52.273	48.5	13.939	58.704		46.212	10	19.333	26.667	29.545	32.308		14.306	0	6.818	16	10.278	2.424	62.361			1.81833	6.966
1.82417	21.667	7.222	30.152	8.667	26.212	46.852		0.909	2.083	1.5	4.545	2.576	13.077		0.972	4.63	0.303	0	2.917	0	5.417			1.82417	47.273	36.481	54.091	27.5	48.333	60		11.667	5.972	26.333	28.333	23.939	30.256		24.722	20.185	14.242	1	15.417	0	42.5			1.82417	6.723
1.83	23.939	4.815	23.485	1.833	39.848	39.259		0	2.083	4.667	3.485	0.303	5.897		0	0	0.758	1	0	0.909	0			1.83	53.636	33.148	58.03	15.833	58.636	90.741		3.939	14.861	22.833	10.606	18.03	38.462		20.417	20.741	24.848	9.833	4.306	6.97	29.167			1.83	6.957
1.836	8.788	13.148	16.212	10	51.364	31.481		0	0.833	0.833	0.606	5.606	4.231		5.556	4.815	2.879	7	0	5.455	0.833			1.836	44.091	51.667	66.212	32.667	72.727	48.704		0	16.528	15.833	25.303	20.152	38.846		31.389	24.444	29.545	18.5	15.556	26.364	26.389			1.836	6.755
1.84183	13.788	9.259	12.879	0.667	24.242	27.963		0	0	8.167	5.909	0	11.795		8.333	5.556	0.455	5	6.528	2.273	0.417			1.84183	39.545	38.519	51.818	28.5	72.121	45.926		0.455	2.083	21	24.394	3.788	54.103		36.111	20	26.212	10.5	27.222	17.424	8.333			1.84183	7.218
1.84767	11.818	1.296	10.152	0	28.182	29.815		1.364	0	13	0.152	5.758	4.359		7.778	0.37	5.152	1.333	3.056	0	0			1.84767	38.939	33.333	69.848	12.333	70.606	46.296		17.273	9.306	26.333	10.152	29.697	46.282		30.833	6.852	25.152	4.167	41.667	5.758	8.056			1.84767	6.969
1.85367	9.242	17.222	9.091	0	21.364	36.296		1.818	0	5.167	9.545	5.758	2.436		6.944	7.222	8.788	0.167	2.778	0	0.278			1.85367	42.273	33.333	53.788	7.667	59.848	62.963		18.485	34.861	20	25.152	31.97	30.385		33.611	24.259	22.879	25.333	34.861	15	23.611			1.85367	7.092
1.8595	9.091	22.222	2.121	0	21.667	47.963		8.485	1.389	7.167	5.455	11.818	5.385		1.528	0.926	3.485	3.167	5.139	1.061	0.972			1.8595	32.121	31.852	25	20.333	57.879	75.926		38.485	34.722	24.5	15.303	40.909	28.462		28.333	21.296	17.727	21.833	18.056	35.152	5.694			1.8595	7.737
1.86533	9.091	22.222	7.273	2.667	33.182	45.556		0	5.417	0.667	5.758	1.212	10.769		2.083	19.074	0	0	0.139	10.455	2.917			1.86533	35.758	22.593	24.091	19.5	55	56.852		10.758	16.389	19.333	15.455	46.364	47.949		17.778	42.778	0	16.833	20.694	44.697	13.889			1.86533	8.01
1.87117	8.636	22.222	19.697	0	31.212	42.593		2.879	0	5.667	3.485	1.061	8.462		0	0.556	7.727	0.667	0	11.515	0			1.87117	35.758	22.222	51.212	2.667	73.636	62.963		20.606	5.833	33.333	37.727	31.818	41.795		9.583	16.667	12.727	10.833	15	32.576	22.778			1.87117	7.991
1.87717	7.727	6.111	32.424	0	40.152	29.259		0.455	0	0.333	1.364	13.788	6.667		0	0	2.727	5.5	0	2.424	0.694			1.87717	36.364	21.296	67.576	10.5	59.848	60.556		28.333	3.333	23.667	20.455	42.727	28.718		16.667	4.63	9.545	41.833	17.222	9.697	13.611			1.87717	8.176
1.883	10.758	0	36.061	4.333	19.242	20		7.879	0	0	6.515	13.333	3.718		0	8.333	0	6	2.222	0	0			1.883	28.333	3.889	72.879	24	57.424	63.889		41.667	12.5	4.333	24.091	24.848	28.846		9.306	19.63	4.545	31.667	29.167	6.061	16.944			1.883	8.941
1.88883	18.182	0	29.091	0.5	25.303	30.185		5.152	0	7.333	5.758	6.515	4.744		0	0	0	3.5	10.278	0	1.944			1.88883	44.242	2.222	64.394	6.5	74.091	58.519		34.394	0.694	19.5	10.152	11.818	46.282		3.194	24.63	9.242	18.833	25.833	6.212	20.278			1.88883	8.323
1.89483	22.576	0	1.97	0	29.545	31.481		10	0	3.167	0	0	2.308		0	8.704	1.818	2	5.972	0	5.417			1.89483	45.152	4.815	42.879	8.333	82.121	56.667		25.909	0	18.333	2.121	3.636	33.333		18.194	36.296	19.848	15.667	16.806	3.939	29.583			1.89483	7.902
1.90067	14.545	0	0	0	45.909	23.148		0.758	2.778	5.333	0	3.788	4.744		5.972	2.037	1.061	5.167	7.222	0.909	0			1.90067	36.97	3.148	15.606	0.167	90.152	55.556		12.576	16.389	19.833	2.576	33.333	36.923		16.528	30.926	26.364	23	15.833	25.455	24.722			1.90067	7.773
1.9065	34.545	0	0.152	0	31.212	15.556		2.273	0	0.167	2.424	10.152	4.615		0	0	1.667	0	2.083	1.364	0			1.9065	41.818	11.111	25.455	0	77.576	38.519		7.121	7.917	1	5.758	24.697	26.026		5.139	16.296	19.545	28.833	14.583	43.485	18.056			1.9065	7.452
1.91233	31.212	0	28.939	0	28.939	28.148		9.242	17.222	0	0.909	4.697	8.59		0	0	6.515	3	11.111	4.091	0			1.91233	48.636	5.741	36.364	0.333	63.939	38.704		20.909	28.194	14.167	3.485	24.394	36.282		9.583	8.889	25.758	19.333	24.861	27.273	11.528			1.91233	7.053
1.91833	32.576	0	11.818	0	17.576	38.148		4.697	12.5	1.167	0	0	14.615		0	1.852	2.273	0	7.361	1.061	0			1.91833	45.455	7.593	33.182	8.5	33.788	43.148		21.667	38.333	26.167	5.909	11.061	57.692		2.778	19.63	34.091	29.833	37.083	29.697	13.889			1.91833	6.4
1.92417	17.576	0.37	22.727	7.167	19.848	12.778		0.606	8.333	1.333	0	0	22.308		0.556	12.037	15.606	0	10.417	1.364	7.639			1.92417	45.455	9.444	43.03	39	51.97	24.444		2.576	33.194	38.667	10.303	2.727	51.154		14.722	23.333	62.424	8.833	27.778	28.939	42.917			1.92417	5.706
1.93	13.333	0	24.394	34.333	23.636	15.556		4.697	5.972	2.5	0	3.182	15.256		0	0.741	6.97	0	4.583	2.879	4.583			1.93	44.545	0.741	57.424	50	59.394	30.556		17.121	23.194	13.833	7.273	20.909	53.462		9.861	13.519	25.909	9.5	32.917	15.455	43.611			1.93	4.846
1.936	12.424	0	24.091	41.167	16.97	19.259		0.152	5.278	12.333	0	0	4.487		0	0.185	5.909	0	1.111	8.03	1.667			1.936	51.212	0.556	54.697	53.167	41.97	22.778		13.485	39.861	36.167	24.545	12.576	27.821		12.361	16.667	17.576	0.833	18.194	29.848	25.278			1.936	4.512
1.94183	19.091	0	14.394	29.167	30.152	13.148		5	7.083	0.5	2.273	0	0		0.556	0	0.909	0	1.25	4.091	4.167			1.94183	54.848	3.148	49.242	52.167	55.758	29.444		25.303	39.444	35.667	27.727	11.061	13.846		24.028	0.741	19.848	12	15.833	21.212	16.389			1.94183	4.45
1.94767	30.303	0	14.394	15.5	32.727	16.296		9.091	10	3.167	2.576	0	0		2.778	0	3.182	0	13.056	1.515	10.694			1.94767	67.273	1.481	38.939	50	54.848	32.963		38.485	30.694	55.833	21.667	0	16.667		21.389	7.037	21.061	6.167	25.694	26.97	43.75			1.94767	4.46
1.95367	14.091	0	10.455	25.167	25.152	21.852		2.727	8.611	8.333	0	0.303	4.487		0	7.037	3.636	9.667	9.722	2.879	4.583			1.95367	49.697	2.037	23.182	54.833	30.152	29.444		50.152	28.889	45.333	23.333	3.333	27.308		3.75	21.852	35.455	29.167	26.528	21.061	35.139			1.95367	4.594
1.9595	5.758	0	8.03	33.167	18.333	15.926		5.909	0.278	8.833	0	8.939	7.436		5.417	4.444	9.242	0	7.361	3.03	9.583			1.9595	41.061	1.667	27.273	50.5	50.303	25.185		47.273	12.917	51.833	13.788	22.576	23.462		11.667	11.296	16.667	9.667	37.639	28.182	39.722			1.9595	4.762
1.96533	13.485	0	0.758	11.667	42.273	13.704		15.152	3.611	5.667	10.758	0	0		1.25	1.296	0	0	11.667	0	3.611			1.96533	36.667	25.37	19.697	23.5	74.697	20.556		37.879	29.861	26	54.697	11.364	30.385		11.528	2.407	0.909	7	41.111	5.758	56.806			1.96533	5.315
1.97117	18.03	5	4.545	1	38.636	11.111		1.515	0	17.833	19.394	0	0.513		0	0	0	8.167	4.444	0.303	7.639			1.97117	41.667	29.815	19.091	7	78.485	36.296		18.333	37.083	36.667	58.485	28.333	28.462		11.944	3.889	17.424	30.167	17.639	15.606	45.972			1.97117	5.316
1.97717	24.697	21.111	2.424	0	31.364	2.963		0	0	11.667	5.606	3.939	5		4.444	0	0	2	0	0	7.639			1.97717	46.667	33.333	10.909	0.833	73.182	42.222		25	24.583	48.833	38.939	25.455	26.026		18.889	2.037	10.909	16.833	2.778	18.636	37.361			1.97717	5.153
1.983	34.697	23.148	15.303	3.167	39.394	9.815		0	1.25	0	6.667	6.97	0.641		2.222	2.778	1.97	0	0	0	1.25			1.983	59.545	33.889	35.303	27	83.485	40.37		13.182	23.056	4.5	46.667	24.545	12.179		10.278	9.074	16.97	3.167	7.917	10.152	35			1.983	4.779
1.98883	33.03	20.37	15.303	5.5	31.061	30.185		5.455	8.056	0	17.576	0.152	1.795		2.361	0	3.788	0	0.278	0	8.333			1.98883	64.697	33.333	42.273	48	80.303	47.778		33.636	29.861	8.833	45.303	18.939	28.077		7.5	0	20.606	0	8.194	0.909	23.472			1.98883	4.554
1.99483	36.364	2.593	11.667	25.167	48.03	27.407		13.788	1.25	5.333	8.939	0	6.154		0	0	4.394	0	0	1.667	6.111			1.99483	61.364	13.333	29.091	59.333	84.242	50.556		44.848	11.667	34.333	28.788	7.424	18.205		12.083	4.815	29.091	6.667	14.444	28.03	21.944			1.99483	4.813
2.00067	36.364	0	8.333	12.833	62.424	30.185		7.879	2.083	9.667	7.121	0	0		0.694	0	0	3.833	3.333	4.394	9.028			2.00067	61.515	18.704	46.212	56.5	90.909	56.111		52.576	24.722	49.167	51.818	12.727	0.641		14.583	0.185	4.848	17.833	17.222	16.97	44.028			2.00067	5.123
2.0065	18.939	8.704	20.152	9.667	46.061	18.889		18.03	0	5.5	8.182	2.121	5		3.75	0	2.576	2.333	0	3.636	1.806			2.0065	45.909	25.556	46.212	60	79.545	47.778		54.242	8.194	42.167	40.909	36.061	20.513		27.083	5.741	8.485	28	8.333	14.697	9.028			2.0065	5.976
2.0125	18.182	0.37	6.97	0	32.576	6.111		6.667	0	1.667	8.03	7.879	7.436		12.778	7.593	1.061	0	0	0.303	8.056			2.0125	39.242	13.889	44.848	17	48.788	49.074		22.879	6.528	37	29.242	41.667	15.769		24.167	19.815	13.485	5.167	12.917	15.758	21.389			2.0125	4.894
2.01833	11.212	0	2.121	0	21.212	0		0.606	0	7	2.727	9.545	0		0	2.407	0	0	0	7.121	2.917			2.01833	38.939	2.037	49.697	12.167	32.121	19.444		9.394	15.139	35.333	11.818	23.939	15.385		12.083	21.852	0	5	2.222	32.576	24.583			2.01833	4.661
2.02417	5.758	0	6.364	4.333	9.091	1.111		0	0	0	0	0.606	0		6.528	1.296	2.121	11.333	0	5.455	0.972			2.02417	48.182	0	37.727	16	42.121	11.111		20.758	18.611	2.833	23.636	23.788	9.744		43.056	16.481	13.485	23.667	9.028	25.303	9.583			2.02417	4.888
2.03	2.273	0	19.697	12.167	0.606	0		0	8.889	3	9.242	0	0		1.389	0	8.636	8	0	1.212	0.278			2.03	55.758	0	55.455	50.333	17.576	5.556		1.515	38.75	19.833	30.152	10.758	4.487		55	17.407	32.727	25.5	14.167	21.97	10.278			2.03	4.76
2.036	10.909	2.222	20.455	10	0.606	0		0	9.306	2.333	6.667	0	0.128		8.472	9.444	3.788	1.167	0	3.485	0			2.036	38.636	20	66.818	41.333	7.727	14.074		0	30.139	12.5	33.788	1.515	2.692		36.944	16.852	10	18.833	5.417	29.697	9.583			2.036	4.812
2.04183	17.879	0	16.061	2.333	0	0		2.576	1.944	2.833	0	0	5.769		14.306	0	0	0	3.889	0	0.278			2.04183	56.97	11.111	49.697	21.5	19.242	4.444		18.939	18.333	22.667	11.667	21.97	50		30.278	2.407	0.455	12.667	19.306	6.818	0.833			2.04183	4.532
2.04767	10.758	0	0.303	0	0	0		11.212	4.722	0	0	0	8.846		5.972	0	0	2.333	8.333	2.121	5.694			2.04767	40.152	0	28.333	18.833	27.273	5.37		22.576	14.306	21.167	11.364	9.091	32.949		19.028	0	0.606	16.333	21.111	16.364	16.806			2.04767	5.58
2.05367	6.515	0	2.424	0	4.091	0		0	3.194	6.167	1.515	8.485	3.077		6.111	0	0.909	0	0.833	5.606	2.639			2.05367	43.03	4.444	25.303	13.667	20	9.259		6.212	11.528	18.5	10.152	17.727	30.897		14.444	0.37	23.182	4.5	28.611	34.242	16.667			2.05367	6.282
2.0595	4.848	0	10.909	0	0.303	0		1.667	10.556	8.5	2.121	0.303	3.333		6.528	2.222	0.303	0	7.917	3.333	6.389			2.0595	44.848	18.148	38.485	11.167	24.394	9.815		9.848	31.25	26.333	28.333	24.848	28.333		15.556	15.926	18.333	15	24.722	25.909	31.111			2.0595	6.545
2.06533	11.061	0	8.939	2.5	1.364	0.185		0	4.306	0	6.061	4.848	0.385		3.889	3.333	1.818	0.667	10.694	0	1.806			2.06533	40.303	3.333	45.606	19.333	48.333	32.037		7.121	28.75	17.833	37.576	41.515	21.795		29.583	26.852	15.303	14	25.417	11.515	30.417			2.06533	6.785
2.07117	10.606	0	11.515	10	13.939	0		0	20.556	0	0	0	0		1.806	0	0.303	5.167	9.722	5.909	6.528			2.07117	33.182	12.593	44.091	19.667	38.333	0		7.727	35.694	11.333	20.758	1.667	33.59		27.917	2.037	15.303	12	27.5	20.606	14.722			2.07117	7.621
2.07717	0	0	9.091	2.833	0	0		0.909	3.472	0.5	1.515	0	0		4.583	0	0.455	0.167	6.667	0.606	0.417			2.07717	27.424	10	37.576	11.5	3.788	14.074		14.545	60.694	5	21.667	3.788	37.179		31.389	2.407	18.788	15.333	20.972	10.909	5			2.07717	7.643
2.083	1.212	0	2.121	0	0	1.667		1.97	3.194	0	3.939	1.818	0.769		5.139	0	3.333	6	4.444	0	1.25			2.083	23.636	13.148	17.727	11	23.03	19.63		3.788	32.639	15.667	40.303	16.667	25.128		43.056	1.111	18.788	21	32.778	9.242	8.75			2.083	7.869
2.08883	9.091	0	0	0	0.606	6.852		0	1.667	0	0.909	0	3.974		2.222	0	1.97	2.833	0	0	2.639			2.08883	37.121	9.074	21.97	22.167	25	25.37		1.364	15.278	15.667	37.424	0	12.179		22.5	7.778	5.152	9.5	41.25	0	8.333			2.08883	7.713
2.09483	12.273	0	7.273	10.5	3.182	5.926		0	1.528	0	8.939	0	13.333		0.139	6.111	0.455	3.667	1.111	2.424	0.833			2.09483	37.424	8.519	34.242	30.667	15.455	22.593		1.97	12.917	11	19.091	0.758	36.026		25.972	29.815	17.273	28.667	15.139	11.667	22.917			2.09483	7.423
2.10067	9.394	0	10.303	28.667	0	0		0.606	1.389	0	0	0	7.949		0.972	0	0.909	0	6.528	7.273	5.278			2.10067	50.606	14.444	31.212	39.333	5.758	20.741		8.485	20.417	7.167	5	0.758	31.538		10.972	17.222	21.061	18.833	33.75	33.485	25.972			2.10067	7.361
2.1065	8.636	0	11.667	11.5	0	2.407		0	8.333	0	0.606	0	0		4.306	0.37	1.212	0	0	3.333	15.694			2.1065	49.545	26.481	56.364	22.5	8.788	11.296		6.667	30.417	18	24.545	0	11.923		36.389	10.556	14.697	13.167	21.806	29.091	44.167			2.1065	7.811
2.1125	11.364	5.556	28.485	9.167	0	0		4.848	0	0	0	1.061	6.538		5	0	3.333	4.333	0	3.333	7.5			2.1125	53.788	42.037	61.97	15.167	13.333	0.741		22.879	10.417	15	3.333	1.515	26.026		32.778	2.037	25.303	22.667	8.75	22.273	41.111			2.1125	8.233
2.11833	9.394	2.963	16.97	0	8.182	0		0	6.667	3.833	0	0.606	16.026		6.806	0.556	10.909	2.5	0	5.303	4.167			2.11833	59.394	11.481	49.242	20.167	31.061	1.111		3.03	15.833	14.667	0.303	3.333	45.641		35.694	11.481	19.242	31	19.306	20.152	12.917			2.11833	8.302
2.12417	9.091	0	6.364	1.333	15	3.333		1.667	2.639	0	0.758	0	8.974		0	0.741	6.818	9.333	0.833	2.576	1.528			2.12417	40.606	0	39.697	8.667	47.273	14.63		4.697	18.333	15	18.485	24.697	54.231		23.056	13.519	16.818	37.667	14.028	32.424	7.222			2.12417	8.426
2.13	7.879	0	7.121	0	12.121	0		15.606	4.583	0	5.303	1.061	6.538		0.556	0	6.061	10.833	3.333	8.333	7.5			2.13	41.364	0	43.03	1.167	36.667	20.741		35.152	26.667	16	16.818	20	23.974		30.556	3.148	23.939	40.667	24.306	27.121	17.639			2.13	7.991
2.136	5	0	11.667	0	8.485	2.963		2.424	3.472	5.5	1.818	2.424	0.513		1.806	0	0	7.833	4.583	6.364	7.5			2.136	48.182	1.852	55.909	5.667	23.182	22.222		27.121	45.278	28.167	18.182	16.97	22.436		24.167	4.815	10	42.833	16.667	28.182	28.194			2.136	7.784
2.14183	8.03	5	9.394	0	0.909	0		4.242	9.167	9.833	0	0.152	11.282		8.333	2.037	1.515	5.667	0	2.273	20.278			2.14183	45.455	25.185	67.576	1	21.515	21.481		19.394	34.167	32.167	1.364	16.667	36.795		35.139	17.037	19.242	48.5	14.167	28.182	35.417			2.14183	8.064
2.14767	20.606	18.333	5.606	0	3.636	0		0	19.167	1.833	0	0	3.333		10.694	11.111	5.152	1.833	0	3.788	20.556			2.14767	45.606	42.778	56.97	0	21.818	6.852		31.818	38.75	8.167	10.303	1.818	21.41		25.139	23.333	30.909	27.667	0	18.636	25.417			2.14767	7.923
2.15367	10	15.556	7.273	0	3.333	1.296		13.636	8.472	0	0	5.909	0		2.917	0	2.879	10.833	2.5	0	4.583			2.15367	38.636	34.259	40.303	1.333	15.909	25.185		48.788	36.944	19.5	6.212	23.485	7.051		10.139	12.407	13.485	33.5	20.972	1.818	15			2.15367	8.014
2.1595	16.364	11.111	1.667	0	5.152	1.667		1.515	2.361	0	4.848	5.606	0		5.833	0	10.758	0.167	5.972	0	0			2.1595	36.515	34.074	30.909	11.5	21.364	22.222		16.818	36.111	26.5	11.818	14.394	4.103		25.694	9.444	28.788	10	21.389	1.061	2.361			2.1595	8.164
2.16533	17.273	6.111	4.091	0	9.848	3.148		0	21.111	0	9.848	2.727	0		0	12.222	0.455	0	9.028	0	0.556			2.16533	34.394	23.519	36.212	10.833	36.515	20.185		18.939	43.472	19	18.636	26.667	4.231		2.222	23.519	28.182	10.333	49.028	1.212	22.5			2.16533	8.078
2.17133	0	0	25.606	0	0	0.741		0.606	6.944	0	13.182	0	0.385		1.25	0.185	2.727	0	3.889	3.03	0			2.17133	11.364	1.111	46.97	19.167	11.515	22.222		4.242	25.833	7.833	25.606	15.303	14.872		13.472	22.593	25.606	14	39.583	13.182	7.917			2.17133	8.669
2.17717	0	0	11.364	9.833	2.576	5.37		3.03	7.5	5.833	6.97	0	2.308		3.889	0	6.97	0	0	0	2.083			2.17717	4.242	10.741	50.606	20	15.455	33.889		21.97	42.639	22.167	26.212	8.939	18.974		23.056	25.37	34.545	6.167	13.056	8.788	23.75			2.17717	9.195
2.183	0	0	2.121	1.667	0.606	5.37		2.424	0	5.167	6.061	4.697	5.513		4.444	0	4.394	0	3.194	0	9.444			2.183	5	46.111	35.455	4.167	10.455	35.926		25.606	30.694	24.5	40.455	18.788	33.333		33.611	23.704	35.152	10.167	19.444	15.152	21.806			2.183	8.955
2.18883	0	14.815	4.697	0.167	0	0		0.455	2.222	0.5	4.697	0.606	10.641		9.722	0	0	0.167	0	0	3.194			2.18883	3.03	55.556	49.848	18.333	4.394	21.852		28.03	30	30.167	25.152	12.424	42.949		38.75	16.852	18.182	7.833	3.472	16.515	14.583			2.18883	8.951
2.19483	0	15.741	23.939	0	4.697	0		1.515	13.056	0	12.727	0	22.436		24.861	4.63	2.576	0	0.694	1.212	0.278			2.19483	14.848	55.556	58.939	18.333	20.455	0		41.818	28.333	20.167	33.636	1.061	33.846		36.528	39.815	18.182	6.333	12.917	14.848	16.111			2.19483	8.666
2.20067	0	0.556	21.667	0	8.636	0		0	7.222	0.5	7.121	0	5.128		6.528	0	0.758	0	5.833	5.909	0			2.20067	24.394	28.333	39.697	1	25.606	0		19.091	39.722	24	30	16.515	20.897		41.806	17.222	21.667	1	12.639	20.909	14.444			2.20067	8.485
2.2065	0	0	13.333	0	9.545	0		0.152	0	5.667	1.818	0.455	0		0	0	6.515	5	0	4.242	15.972			2.2065	19.697	11.667	45.455	0	23.03	5.185		31.667	28.611	35.167	8.939	34.697	8.974		25.694	0.37	44.091	7.333	11.667	22.727	44.167			2.2065	8.524
2.2125	0.909	0	16.97	0	10	0		0.606	3.194	2.167	6.97	5.758	12.436		0	0	6.061	11.333	0.417	3.485	24.583			2.2125	24.394	6.667	38.485	0	23.03	0		2.121	45	26.167	21.97	36.97	38.333		12.083	0	55.303	34.5	6.25	26.667	50			2.2125	8.713
2.21833	1.818	0	10	0	9.091	0		0	15.278	0.5	0.303	9.242	11.026		4.306	0	5.455	9.167	4.167	0	30.139			2.21833	29.848	8.704	35.455	0	22.576	0		3.788	40	26.833	19.848	28.636	27.436		26.528	3.704	31.97	28	44.444	16.364	50.278			2.21833	8.7
2.22417	0	0	2.879	0	9.091	0		0	15.694	0	0	1.667	5.256		5.694	0	4.242	0	0.972	0	20.556			2.22417	30.758	8.889	28.939	0	35	8.148		7.121	54.306	21.167	19.697	22.121	17.692		23.611	0.926	33.939	12.167	9.167	23.182	43.056			2.22417	8.727
2.23	0	0	6.212	0	5.303	0		3.182	7.222	0	0	0	2.436		5.694	0	3.03	5.333	1.528	8.182	10.139			2.23	3.485	14.63	33.636	0	41.818	20		27.424	42.5	0.667	13.03	6.97	12.949		29.028	0.556	32.424	30.333	1.389	25.152	40.278			2.23	8.67
2.236	0.152	0	15.152	0	0	0		20.455	0	7.667	8.182	0	5.513		0	0	3.636	0	0	20.303	14.306			2.236	18.333	22.222	46.364	1.333	34.091	5.741		43.636	16.528	16.667	30.303	4.394	20.897		14.583	1.667	34.545	18.833	17.083	35.909	42.083			2.236	7.996
2.24183	9.091	0	0.455	0	0	0		8.485	2.083	0.167	15	0	0		2.917	0	1.212	3	0	2.576	9.444			2.24183	33.182	32.037	31.818	3.333	25	0		43.636	26.389	3.5	36.97	0	16.026		29.583	2.963	24.394	17.833	17.639	27.576	41.528			2.24183	7.589
2.24767	9.091	1.852	7.424	0	1.818	0		5.303	2.083	7.833	11.212	1.667	2.308		4.028	0	4.394	4.333	2.083	15.606	8.889			2.24767	37.727	32.407	30.303	0	32.121	0		44.848	20.833	33.667	39.242	13.03	20.769		22.222	7.778	29.697	25.333	9.167	43.788	36.806			2.24767	7.683
2.25367	18.939	11.111	2.273	0	19.091	0.741		7.121	2.083	1.667	11.515	11.061	6.154		0.833	0	7.879	5.333	0	22.121	5			2.25367	45.455	35.185	19.091	16	45.303	9.259		30.455	11.667	28.667	17.121	38.939	20		26.667	0.37	36.364	26.333	0	45	20.972			2.25367	7.177
2.2595	23.182	5.741	0	1.833	28.03	0.926		3.03	0	2.833	0.303	3.333	0		1.111	0	4.091	1.5	0	9.848	0			2.2595	49.242	32.963	9.394	19.5	50.303	0.926		19.091	0	45.667	25.606	16.061	17.436		7.639	5	37.424	8.667	0.139	49.697	5.972			2.2595	6.583
2.26533	23.485	4.074	0	4.833	9.242	0		1.212	0	0	2.424	4.697	0		3.472	0	6.667	0	0	1.97	5			2.26533	51.818	11.852	12.424	25.167	44.394	17.037		17.879	0.139	16.333	32.424	29.091	10.769		15.833	18.148	34.394	11.167	7.222	31.061	19.861			2.26533	6.489
2.27133	1.97	0	0	0	0	0		11.818	0	12.167	16.364	2.727	0		1.25	0	0.758	0	0.417	8.636	5.417			2.27133	33.485	20.37	10.758	21.167	15.152	2.222		38.333	5.556	43.5	41.818	29.394	22.821		17.5	17.593	18.939	4.5	4.444	49.545	29.722			2.27133	6.694
2.27717	12.576	0	0	0	3.03	0		6.061	0.972	7.5	8.182	0.152	5.897		0	3.889	0	0	8.333	18.03	0			2.27717	27.273	22.222	11.97	1.333	15.758	0.185		55.303	25.556	39.167	43.485	13.788	17.821		13.056	16.852	17.727	0.167	16.667	64.242	15.694			2.27717	7.003
2.283	4.394	11.111	0	0	6.212	0		23.939	0	9.167	5.152	0	2.436		0	0.556	2.576	0	0.417	30.909	0			2.283	29.242	22.222	14.091	4.167	26.364	8.148		51.212	16.528	41.167	20.909	1.212	16.154		5.972	6.667	26.667	0	19.583	62.424	15.556			2.283	7.382
2.28883	0	10.741	0	0	9.091	0		6.667	0	9.333	0.455	0	3.718		0.694	0	0	0	0	13.333	4.028			2.28883	21.515	29.63	9.394	1.667	22.576	5		33.788	1.667	35.167	12.424	24.848	19.744		23.75	0	0.303	2	14.028	47.879	20.417			2.28883	7.326
2.29483	6.212	9.444	0	0	9.091	1.111		0	0	4.333	7.727	4.697	16.154		0	0	0	6.833	0	7.576	0			2.29483	30.455	22.222	10.909	13.167	18.182	5.741		28.333	6.944	28.5	34.848	27.273	43.846		32.083	0	1.364	20.5	8.333	46.667	1.111			2.29483	6.217
2.30067	12.121	0.185	0	0	1.212	0		0	0	13	2.727	8.485	7.692		3.194	5.185	0	0.167	0.139	0	4.028			2.30067	46.667	17.407	9.242	19.667	3.939	14.815		25.909	5	39.833	29.697	29.848	41.41		26.389	16.667	1.212	12.5	26.25	23.788	11.667			2.30067	5.437
2.3065	9.091	0	0	0	0	0		0	0	0	0	5.303	0.128		2.639	0	0	0	9.306	13.636	7.917			2.3065	37.576	14.444	7.879	0.167	13.939	14.074		42.273	12.778	12.667	0.152	24.091	13.205		21.944	2.037	3.333	5.167	26.389	46.667	33.75			2.3065	5.552
2.3125	9.091	0	0	0	0	0		3.333	0	0	1.364	0	4.103		0	0	3.182	0	8.889	24.242	6.111			2.3125	38.939	10.741	7.424	0.833	0.606	11.111		37.424	18.056	14	30.455	2.273	28.846		17.222	6.296	10.303	3	28.056	47.576	28.75			2.3125	5.361
2.31833	3.03	1.111	0	0	0	1.481		0	3.194	0.667	0	0	5.385		0	0	9.697	0	0	9.848	7.639			2.31833	52.727	22.222	9.394	1	13.03	7.222		33.182	24.028	10.167	30.758	0	37.179		24.722	9.074	24.091	14.833	3.194	48.03	36.806			2.31833	5.134
2.32417	3.636	0	0	0	0	0		0	6.944	0.667	13.485	0	7.692		1.111	0.556	5.909	0	0	7.576	2.5			2.32417	59.697	21.296	13.03	4.833	1.667	3.704		23.485	30.556	9.667	40.758	1.212	39.615		22.778	33.519	25.909	0.833	10.278	32.273	20.278			2.32417	5.702
2.33017	13.182	0	2.424	0	0	1.481		0	8.333	5	26.515	0	6.282		0.972	1.667	0	0.333	0	8.939	1.806			2.33017	62.576	9.444	3.788	2.5	26.97	12.778		21.515	23.611	23.667	53.03	2.879	33.718		18.056	18.519	32.424	1.167	18.889	24.394	17.083			2.33017	5.881
2.336	7.121	0	1.667	0	0	0		0	6.667	19.667	13.636	5.303	2.308		0.139	0	0	1.667	0	0	10.694			2.336	46.212	23.148	13.03	7.833	55.758	15.37		21.061	24.028	31.333	35.606	8.788	31.026		11.111	0.185	6.515	9.333	10.694	15.606	35.139			2.336	6.103
2.34183	5.152	3.519	0	0	10.152	0		2.879	4.861	22.667	7.576	2.576	0		1.389	0	11.515	2.5	0	0	22.083			2.34183	28.182	40.37	33.03	0	47.424	2.407		43.485	16.667	40.333	26.212	4.394	17.564		18.889	13.519	19.545	14.5	6.111	15.606	51.389			2.34183	6.673
2.34767	17.273	11.111	0.455	0	8.636	0		13.03	1.806	7.833	4.091	0	1.538		1.111	3.704	18.485	0.667	0.417	0	6.25			2.34767	42.879	25.37	45	0	24.697	18.333		53.03	13.472	58.833	12.727	14.848	12.949		26.944	22.037	24.848	34	17.639	33.182	25			2.34767	6.436
2.35367	9.394	11.111	7.121	4.667	1.061	1.296		0	0	0	0	0	4.615		0	1.111	4.394	6.167	0	5.606	8.194			2.35367	34.545	22.222	37.879	18.167	23.182	22.222		5.303	28.194	40.333	2.273	14.545	18.077		21.111	32.037	12.576	38.833	5.972	51.818	20.972			2.35367	6.754
2.3595	0	0.556	5.303	10	8.03	8.148		0	0	0	0.152	0	2.308		0	7.963	0.909	12.5	0.278	0.455	12.361			2.3595	16.515	7.037	33.182	47	24.091	26.667		8.333	12.778	19	6.061	18.182	26.538		6.667	17.222	18.939	59.167	23.333	52.424	39.167			2.3595	8.04
2.36533	0	0	7.121	10.5	10.152	2.407		0	0	0	9.091	0	0		0	4.074	0	10	2.5	0	1.944			2.36533	10.909	0	31.667	43.333	42.576	26.111		3.788	3.889	19	27.424	14.242	15		22.222	17.778	0.303	42.667	22.778	21.515	26.25			2.36533	9.528
2.37133	0	0	0	16.833	15.909	1.111		6.818	5.417	0	19.394	0	0		1.806	2.963	0	9	0.278	0	0			2.37133	0.303	0	19.697	34.833	36.515	23.519		18.485	22.917	17.833	53.636	16.667	24.103		32.778	12.222	5	38.833	19.583	9.697	22.778			2.37133	9.691
2.37717	0	0	0	1.833	5.909	0.926		5	2.5	0	6.061	11.212	3.462		8.056	0	0	14	1.25	0	0			2.37717	7.273	0	18.182	6.667	29.091	25.556		25.455	21.944	25.167	35.152	23.333	23.077		22.778	0.556	29.242	45.667	15.833	15.606	3.472			2.37717	9.628
2.383	6.667	0	0	0	4.697	0.556		0	2.639	0	0	6.364	0		3.75	0	0	9	0	0	0.972			2.383	18.485	4.259	21.818	0	20.152	35.37		17.273	19.861	26.333	5.455	15.909	4.615		23.472	24.259	40.606	59.167	12.222	12.273	18.75			2.383	9.967
2.38883	9.091	0	0	0	8.485	2.037		1.667	2.222	4.667	6.061	2.273	0		7.639	0	0	0	1.806	2.273	1.25			2.38883	19.242	10.926	31.212	9	36.515	62.222		5.455	18.333	24.667	32.727	2.121	0.256		22.083	2.593	20	38.5	11.806	22.121	19.306			2.38883	10.017
2.39483	9.091	0	2.576	0	13.939	4.63		0	4.444	6.333	5.758	1.212	0.769		6.111	0	0	0	9.306	13.788	7.917			2.39483	18.939	7.963	32.273	7.167	44.697	77.593		0.303	37.778	48.833	22.273	1.061	20.897		17.083	0	6.667	10	47.083	41.818	35.417			2.39483	9.183
2.40067	7.727	1.481	6.97	0	8.636	8.889		0	3.611	0	16.061	0	2.179		0	0	0.303	0	0.417	19.091	12.222			2.40067	15.606	28.333	30.152	21.5	22.727	77.778		8.03	25.972	28.833	18.182	15	23.718		8.056	6.667	31.061	18.833	21.389	48.182	45.139			2.40067	7.368
2.4065	0	3.333	0.909	2	5	7.778		0	3.611	7.667	7.727	0	5.256		0.139	0.37	0.758	0	9.028	7.424	0			2.4065	1.364	15.741	34.697	49	15	56.852		6.515	20.556	37.333	20.909	0.909	18.974		16.25	21.296	25.152	27.667	25	25.606	23.472			2.4065	7.103
2.4125	0	7.222	6.515	14.833	0	2.963		12.121	6.25	9.667	2.424	0	5.641		0	0	15.303	0.333	9.028	6.97	0			2.4125	0	22.407	44.697	49.833	2.121	24.815		33.485	34.444	29.5	28.333	8.939	23.333		22.361	2.037	37.879	25.833	32.5	30.152	2.917			2.4125	6.637
2.41833	0	10.556	11.212	10	0	0		7.576	0	4.167	0	3.182	0		0	2.593	3.939	17.167	2.222	16.212	0			2.41833	0.909	22.222	36.818	23.667	1.667	2.778		22.576	1.25	29.167	0	23.182	14.615		16.944	14.074	18.636	47.667	19.444	44.848	7.361			2.41833	7.872
2.42417	0	11.111	11.97	0.833	3.182	0		6.212	0	4.667	0	11.97	6.41		8.333	0.185	0	16.833	8.194	11.818	0.694			2.42417	0	22.222	29.697	17.333	13.485	2.593		21.212	6.806	29.167	11.364	30.758	15.385		28.75	22.778	0	36.333	52.917	28.788	10.139			2.42417	8.753
2.43017	0	11.111	9.848	0	11.818	0		0	3.75	0	1.97	0.152	0.897		3.056	0	4.394	25.667	4.167	0	1.528			2.43017	5.152	22.222	27.273	20	34.394	0		22.576	19.167	19.5	22.727	5.152	18.205		25.694	10.741	23.636	31.667	52.778	10.606	22.361			2.43017	9.74
2.436	0	5.741	4.394	0	12.879	4.63		0.909	0	5.667	9.848	0	6.154		0	0	0.152	6.833	15.278	0	5.833			2.436	2.121	22.222	28.636	20	28.788	15.37		20	15.833	37	40.303	2.879	17.308		3.056	3.704	6.061	34.167	46.25	11.667	33.472			2.436	9.883
2.44183	0	0	8.333	10	0	3.519		11.818	0	0	6.97	0	5.256		7.083	0	0	1.833	5.278	4.545	6.667			2.44183	6.515	4.444	41.364	24.167	0.758	12.037		26.515	3.75	9	31.212	2.424	25		20	4.259	4.697	10	22.083	48.485	33.194			2.44183	9.995
2.44767	1.818	0	8.939	6.5	0	0		0.152	3.75	0.667	12.727	0	0		6.25	0.556	0	0.5	0	7.424	2.917			2.44767	16.667	0	40.303	32.667	2.273	0		41.97	17.083	5.333	34.848	25.455	20.256		18.75	17.407	16.97	7.5	12.778	52.121	14.306			2.44767	9.75
2.45367	1.667	0	9.545	18.5	0	0		0	1.25	5.667	3.333	5.758	2.949		0	14.074	0	3.167	0.139	5.152	0.417			2.45367	21.364	0	23.333	30	12.273	0		25.152	12.5	19.167	10.455	35.152	18.974		2.917	35.185	4.394	6.167	12.639	39.394	24.444			2.45367	9.191
2.4595	0	0	7.121	13.167	1.061	0		0	0	2.167	0	2.879	16.538		0	20.741	1.061	0	2.361	4.848	22.778			2.4595	23.182	0	31.818	30	20.455	0.926		3.03	3.611	23	0.303	21.97	32.436		16.667	23.704	7.576	0	9.861	39.242	51.389			2.4595	8.638
2.46533	8.182	0	4.697	0.833	1.515	0		0	2.5	7.167	0	0	11.154		0	19.259	0	7	4.722	10.303	14.861			2.46533	30.152	0	29.394	23.333	4.545	1.111		12.879	22.361	20.167	0.758	6.97	15.128		13.333	32.407	2.424	12.5	17.639	41.97	58.611			2.46533	7.67
2.47133	3.485	0	10.909	1.667	0	3.519		0	2.083	2.5	0	0.909	0		0	3.519	0	0.333	1.25	8.939	3.056			2.47133	40.758	9.815	28.636	39.167	10.303	11.667		20.606	24.861	17.333	5.758	7.424	8.333		14.306	15	6.515	7.333	35.417	21.818	24.722			2.47133	7.199
2.47717	0.152	0	15.606	9	2.121	5.741		3.636	8.194	0	3.485	0	8.718		1.528	0	0	0	9.583	0	0			2.47717	49.697	20	17.424	36.833	11.061	14.444		20.455	32.639	30.333	17.273	18.485	25		15.417	16.667	12.273	0.167	33.333	20.909	8.75			2.47717	6.615
2.483	10.455	0	0.303	8.833	1.061	0		0.909	2.5	0	11.667	0	5.769		0.972	0	1.212	0.667	11.667	3.03	0			2.483	46.212	17.778	7.727	28.333	1.97	0		9.242	16.25	21.167	31.667	20	30.256		17.361	22.963	19.545	8.667	38.056	35.455	6.944			2.483	6.168
2.489	6.515	0	2.879	7	0	0		0	1.667	7.667	6.061	3.03	0.769		0	0	9.242	4.167	20	14.848	0			2.489	44.242	22.222	24.091	20	10.455	0.556		4.242	13.056	34.5	10.152	23.636	24.744		3.333	2.778	39.545	21	58.75	29.848	26.111			2.489	5.848
2.49483	1.97	8.333	6.515	0.5	0	0		0	0	18.333	2.121	0.303	0.641		0.833	0	4.242	1.5	3.056	12.273	0.556			2.49483	42.273	22.222	25.758	2.333	25.909	9.815		0	10.694	40	7.121	26.667	21.923		10.556	11.481	24.242	9.5	15.417	25.606	14.444			2.49483	7.075
2.50067	5.758	11.111	17.576	0.833	0	0		2.273	8.056	11.333	3.03	5.152	2.949		0	0	0	3.833	9.167	13.333	0			2.50067	40.606	22.222	37.576	18.5	8.636	10.185		11.667	19.167	30.167	20.758	24.091	13.59		17.778	15.185	4.242	37.167	23.056	37.727	1.111			2.50067	7.565
2.5065	3.636	7.222	3.939	1.333	0	2.593		1.818	2.083	12.667	1.212	0	1.026		0	0	0	5.833	8.889	3.939	0			2.5065	27.576	16.667	39.697	38.167	21.061	22.222		9.848	19.306	21.333	25.152	2.879	16.538		3.75	0	0.455	19.833	32.917	24.545	0.417			2.5065	8.457
2.5125	6.061	0	7.879	14.5	24.848	12.037		0	0	0.833	7.121	0	7.564		6.111	0	0	14.167	2.639	0	0			2.5125	18.636	0	32.273	57.167	60.909	22.407		2.424	16.528	20.667	22.424	1.212	20		16.389	0	0	30.333	17.361	6.212	0.833			2.5125	8.636
2.51833	17.273	0	16.061	23.5	23.333	15.741		0.909	0	0.167	1.515	0	3.974		0	1.667	1.515	0	14.722	0	0			2.51833	44.091	24.63	33.788	62.5	63.636	22.593		22.273	3.194	12.667	11.061	19.394	25.513		4.444	11.296	6.364	9.167	37.639	13.03	9.722			2.51833	8.248
2.52417	30.606	2.222	18.485	2.333	50	17.593		11.667	0	7.833	0	0	6.282		0	8.519	0.303	0	20.139	2.879	0			2.52417	69.697	41.667	27.727	26	63.333	22.222		40.455	5.417	44.833	10.303	16.364	27.692		3.75	35.185	6.818	19	49.861	9.091	14.444			2.52417	7.41
2.53017	49.394	22.778	26.97	1	60.909	22.222		21.061	0	10	15.606	2.576	5		2.361	0.185	1.061	4.167	6.111	5.758	5.278			2.53017	79.848	54.074	41.515	6.667	71.364	22.222		27.879	12.5	32.833	38.939	10.152	24.231		6.667	8.333	22.727	17.833	39.306	33.333	30.833			2.53017	6.984
2.536	37.727	29.259	36.364	0	54.545	22.222		9.091	3.333	5.167	9.091	0	2.949		8.056	0	13.485	0	8.056	0	6.111			2.536	68.182	55.185	48.485	4.667	74.242	22.222		23.03	26.111	23	34.848	20.455	14.487		12.361	0	34.697	11.333	37.639	27.121	29.028			2.536	6.839
2.54183	25.455	36.111	24.394	0	40.606	22.222		1.97	4.444	6.833	0	9.394	1.41		0	0	16.667	3.333	15.278	0	0			2.54183	64.697	66.667	48.333	5.5	70.303	22.222		1.97	34.722	13.333	0.909	36.364	22.821		10.139	2.407	27.121	16.333	30.278	21.818	13.889			2.54183	6.676
2.54767	38.939	15	4.242	0	49.545	25		0	14.306	0	3.333	18.182	3.077		0.972	2.407	1.667	19.333	13.611	12.273	4.722			2.54767	71.97	49.444	41.97	0	72.727	46.296		5.909	60.417	14.5	18.182	32.576	24.487		9.583	8.519	12.424	23.5	26.806	23.788	18.611			2.54767	5.742
2.55367	29.697	11.111	16.515	0	67.424	29.259		0	11.667	3.667	17.273	3.182	0		5.556	5	0	0	0.417	6.364	4.861			2.55367	81.061	25	29.242	3	72.727	64.074		22.424	51.667	25.5	26.364	21.061	2.179		20.972	14.444	0.303	13.167	28.333	33.333	17.083			2.55367	5.194
2.5595	40.909	8.333	10.303	7.833	57.121	25		1.97	1.111	15.833	17.424	0	0		1.944	0	6.818	0	0	12.576	17.222			2.5595	72.727	24.63	20.303	22	74.848	60		19.394	10.694	26	31.212	4.394	1.41		15.833	6.296	21.818	15.667	21.806	41.515	33.333			2.5595	4.723
2.56533	43.333	0	4.697	10	53.03	27.037		1.212	5.694	24.5	6.667	0	7.436		0	0	15.303	5.5	0	10.606	5			2.56533	69.848	22.407	19.697	28	79.394	62.593		11.212	28.056	46.667	35.909	18.182	20.513		0.556	25.556	31.97	25.667	12.222	44.697	22.639			2.56533	4.175
2.57133	37.879	0	0	16.667	63.182	32.593		0	1.806	12.333	1.818	1.364	2.179		0	1.852	3.939	8.833	0	9.848	4.444			2.57133	78.939	22.222	22.121	29.833	70.152	51.481		2.424	19.583	36.667	37.727	29.848	11.923		11.389	14.074	33.03	41.167	9.028	45.152	23.194			2.57133	3.427
2.57717	44.848	0	9.697	17	67.121	33.333		1.061	9.722	12.667	7.727	0.758	1.667		2.083	0	9.394	9.167	0	8.182	4.722			2.57717	74.697	22.222	60.152	29.667	79.242	54.63		7.121	36.667	20.833	26.97	4.242	12.179		6.944	22.593	27.273	26.833	9.861	47.121	29.583			2.57717	3.302
2.583	57.879	2.778	16.515	6.333	59.091	37.037		2.273	8.333	8.5	1.515	0.303	0		0	0	4.697	0	1.944	17.879	12.5			2.583	80.152	23.148	63.182	17.167	80.455	65.926		12.273	33.056	11.167	21.97	19.242	3.974		16.389	27.778	13.636	3.167	15.694	67.424	42.361			2.583	3.162
2.589	43.333	11.111	8.636	0	68.788	40.37		0.606	6.111	5.833	2.121	0	7.564		1.528	0.185	9.394	11	0	8.03	5.278			2.589	70.152	22.222	38.333	11.167	81.818	66.667		23.182	23.611	21.167	14.545	29.697	25		28.472	37.037	24.242	16.5	4.167	58.333	31.806			2.589	3.227
2.59483	55.152	0.926	25.758	20.667	67.121	33.333		0	3.75	6.667	0	0.152	8.974		4.028	3.148	1.515	2.5	3.472	2.424	0			2.59483	72.879	14.63	48.485	57.333	76.667	56.852		23.485	25.556	20	26.515	11.97	23.333		23.056	8.148	12.576	15.333	14.306	17.121	16.667			2.59483	3.262
2.60067	57.576	0	30.758	19.833	62.273	36.481		5.758	3.889	0	1.364	0	11.154		1.944	0	0	0	0	0	5.833			2.60067	78.182	0	46.061	49.333	63.788	49.63		26.364	25.833	22.167	40.303	16.212	43.205		34.583	4.259	12.727	6.167	12.361	4.697	23.056			2.60067	3.325
2.6065	51.364	0	24.091	22.833	63.636	24.444		0	0	0	4.242	1.515	6.795		5.556	0	4.242	0	0	0	10.833			2.6065	76.212	0	37.576	46.167	63.636	38.519		2.424	11.667	29.167	28.939	18.788	28.077		45.278	1.852	11.515	18.167	0	3.03	44.722			2.6065	3.691
2.6125	30.152	0	6.97	32.167	59.091	23.519		2.424	3.056	0	5.455	9.848	0		4.306	0	12.576	0	0	0	4.167			2.6125	77.727	0	22.576	53	63.636	51.296		22.727	19.306	43	27.424	38.485	2.308		14.861	0	31.212	4.333	5.694	1.818	17.917			2.6125	3.715
2.61833	11.212	0	5.909	33.5	48.485	24.815		3.485	2.083	0	26.212	9.697	5.897		0	2.963	0.909	1.667	7.5	0	0.139			2.61833	68.636	4.63	23.788	51	63.636	61.481		32.576	20.278	21.833	54.394	48.333	15.256		1.111	19.63	0.758	10.667	21.389	21.061	6.111			2.61833	3.814
2.62417	8.333	0	4.091	35.667	62.879	32.407		7.879	2.639	1.5	25.758	0	1.923		0	1.667	0	0	3.611	1.667	6.667			2.62417	46.515	13.148	33.182	57	63.636	45.741		33.03	14.861	15.333	46.364	11.515	14.359		0.833	23.889	6.515	8	15.972	19.545	24.861			2.62417	4.194
2.63017	21.061	0.741	14.242	30.667	58.939	33.333		0.758	0	11.833	8.788	0	0		0	0	2.424	0	0	5.303	6.25			2.63017	40	9.63	36.818	57.833	63.636	33.333		4.848	11.944	41.167	30.303	18.788	19.615		0.278	12.222	0.152	0	6.25	30.303	21.111			2.63017	4.286
2.636	24.848	11.111	18.182	25.667	60.758	34.074		0	0	14	5.455	2.727	9.359		0	0	0.152	0	0	0	8.889			2.636	40.606	19.815	32.727	68.833	63.636	55.37		8.636	17.5	43	19.091	29.242	22.436		1.806	23.704	0	2.833	8.75	8.182	25.278			2.636	4.462
2.64183	16.364	0.37	18.182	10	54.545	34.815		0	0	8.667	5.152	12.424	12.564		1.667	0	0	0.833	0	0	5.417			2.64183	53.485	18.704	25	55.833	56.212	53.889		9.394	4.722	35.5	15	18.182	36.667		12.083	24.815	0	23.667	16.25	10.909	20.694			2.64183	4.444
2.64783	35.758	0	5.909	0	52.394	32.963		5.606	2.917	9.167	1.212	16.212	3.333		2.222	10.37	0	13.667	0.694	0	2.917			2.64783	58.333	16.852	23.788	36.667	53.409	54.815		25.152	12.778	21.333	27.879	30.455	18.077		13.472	38.519	4.848	51.333	18.194	0.758	29.306			2.64783	4.768
2.65367	29.242	6.667	0.606	0	41.182	22.222		2.727	1.944	0	4.545	0.303	0.128		0.972	0.185	0	14.333	3.611	0.303	6.111			2.65367	59.394	17.222	33.03	20.5	52.348	33.889		25.303	6.806	1.5	27.121	27.273	4.487		10.417	21.481	0	54.5	25.417	4.848	30			2.65367	5.018
2.6595	30.909	7.778	0.758	10.667	28.485	29.259		0	8.333	0	0	3.03	0		0	0.926	0	0	0	0.606	3.194			2.6595	54.545	12.593	18.788	37.833	51.97	46.667		9.091	29.722	20	16.212	18.03	1.667		17.778	21.481	3.788	23.167	20	2.424	40.278			2.6595	5.733
2.66533	30.303	4.444	3.636	10.333	31.212	29.074		0	7.222	0	4.091	0	11.282		0	0.37	0.758	0	1.25	0.303	3.611			2.66533	63.485	7.778	17.273	22.333	55.455	40		9.848	21.667	16.667	38.182	22.576	30.897		5.417	17.593	11.212	11.333	10.833	1.515	40.278			2.66533	5.723
2.67133	19.545	0.37	9.091	16.167	33.636	26.481		12.879	0	0	4.697	8.788	7.051		3.472	9.259	7.424	0	2.222	0.758	7.5			2.67133	53.182	1.111	16.818	29	41.061	42.963		47.424	9.861	17.667	47.727	20.909	36.923		10.972	14.259	21.667	4.167	19.444	3.182	20.139			2.67133	6.034
2.67717	0	0	3.182	2.667	37.576	22.222		16.212	0	1	4.242	4.394	1.154		3.889	0.37	0	0	6.111	2.424	5.417			2.67717	28.636	15.185	4.545	20	50	36.852		45.909	0.972	17.333	33.939	32.424	10.385		25.694	17.407	9.394	2.333	17.917	8.333	11.944			2.67717	6.775
2.683	6.364	6.667	8.485	4	56.97	22.222		8.03	0	0.333	5.606	6.364	0.897		0.278	1.481	2.576	1.167	0	0.303	0.139			2.683	28.333	21.481	14.091	24.833	60.909	43.519		27.273	8.056	17.833	50.152	27.121	26.282		24.861	7.593	17.121	18	16.111	3.939	5.556			2.683	6.364
2.689	11.061	5.741	9.091	6.667	41.515	22.222		4.242	0	8.167	5.606	0	7.821		0	0	10.455	0	9.028	0	0			2.689	37.121	18.889	18.03	29	58.636	55.556		34.242	2.361	61.667	19.394	6.212	22.051		13.333	6.852	26.061	11.333	42.5	1.97	11.944			2.689	6.021
2.69483	9.394	0	10.606	1.5	10.303	27.037		0	0	7.5	0.152	5.606	3.718		3.056	2.593	1.364	0	1.944	0	0.972			2.69483	36.364	0	41.667	27	40.303	55.741		20	3.611	33.333	15.606	21.818	28.59		28.194	18.519	22.879	11.833	29.583	0.455	4.167			2.69483	5.948
2.70067	9.091	0	17.424	0	17.121	33.333		0	0	0	6.667	0	2.949		0	0.926	8.939	0.5	2.917	0	6.389			2.70067	36.97	0.185	46.515	29.333	48.333	55.556		14.848	0.556	0.167	21.515	18.182	28.974		10.833	4.259	22.121	14.833	20.972	0.758	16.944			2.70067	5.833
2.7065	12.424	0	11.97	5.5	14.242	36.852		0	0	5	3.03	0	13.333		0	0	0.606	2.833	7.5	0	5.417			2.7065	36.515	0	37.273	23.833	38.485	55.556		14.394	0	23.167	18.03	8.939	42.051		9.306	2.407	7.879	14.667	23.333	13.939	39.306			2.7065	5.302
2.7125	13.788	0	14.848	11.5	15.455	36.111		0	0	9.333	0	0.909	7.051		0	0	0	1.333	0	0	1.944			2.7125	25	0	46.97	34.667	31.667	55.556		11.212	0.833	29.833	0	16.515	36.154		11.389	5.185	0	15	25.972	26.364	30.833			2.7125	5.255
2.71833	5.303	0	28.788	4.167	1.667	21.667		1.97	0	16.333	0	6.061	3.205		0	0	0	0	1.111	3.636	0			2.71833	40.455	0	67.273	49.333	21.97	40.556		38.182	1.111	31.5	9.848	37.273	16.154		8.611	6.852	0.758	18.333	21.944	30.606	14.306			2.71833	5.176
2.72417	13.182	0	39.545	17.833	8.788	5.37		10	4.028	1.833	0	0	10.513		0	0	2.576	2.5	1.667	0.606	6.389			2.72417	47.121	12.963	75.303	48.333	21.061	36.852		53.636	13.056	19.5	5.606	21.818	20.256		12.222	2.778	5.152	14.167	30.417	13.939	16.667			2.72417	4.84
2.73017	7.576	10.741	46.061	23.667	3.03	12.407		2.727	0	4.167	0	0.758	0		0	0	0	0	0.139	0	8.333			2.73017	44.394	21.111	72.727	44.833	18.333	37.222		43.788	10.694	23.5	16.212	20	18.205		12.917	0	6.515	5.167	13.333	15.909	17.222			2.73017	4.719
2.736	30.758	9.444	27.273	10	20.909	11.111		0	0	6.333	1.212	0.303	0.128		0	0	0	1.667	8.611	0	0.694			2.736	57.727	26.481	52.424	25.667	42.121	34.444		27.576	0	20	15.152	21.212	29.487		13.056	5.741	15	16.667	24.861	7.576	20.694			2.736	4.745
2.74183	27.727	4.815	14.394	3.167	8.485	22.778		9.091	0	2.833	0.455	0	1.026		0	1.667	8.182	0.5	3.889	0	5.833			2.74183	41.97	22.222	40.152	30.167	28.03	44.444		37.576	0	16	10	0	13.718		3.333	10.37	41.515	2	34.861	10.909	27.222			2.74183	4.818
2.74783	25.152	12.593	8.788	0	16.515	44.444		1.818	0	0	0	2.879	4.615		0	0.37	10.303	0	0	0	0.833			2.74783	44.697	30.37	15.303	30	41.667	45.741		33.182	0	25.5	2.576	15.758	13.718		0.694	17.963	54.394	6.167	31.806	3.333	23.889			2.74783	4.529
2.75367	20.909	25.741	10.758	7.5	19.848	47.222		5.606	1.111	0	0	0	1.538		2.778	10	11.364	6	0	0	0.694			2.75367	50.152	33.148	28.333	30	51.97	57.963		35.606	5.139	12.667	22.121	0.303	35		15.556	25.926	38.636	17.833	20.694	0	19.861			2.75367	4.416
2.7595	21.364	10.741	27.424	27.333	17.879	47.963		16.667	13.056	3	5.455	0	5.897		0	0	13.333	17.667	7.083	0	6.944			2.7595	42.273	34.444	56.818	30	59.545	66.481		45.303	21.944	39.5	18.636	16.061	28.59		2.5	3.333	46.061	47.167	26.667	10.606	23.472			2.7595	4.903
2.76533	18.939	0	28.636	26.167	24.242	19.63		18.03	7.5	0.167	2.121	0	5.641		0	0	13.788	9.5	2.639	0	0.139			2.76533	39.545	41.296	58.333	30	49.091	60.37		48.788	26.528	41.667	27.576	34.242	18.59		2.5	7.407	32.576	32	14.861	1.364	18.889			2.76533	5.069
2.77133	21.97	2.593	29.242	19	31.667	22.037		0.455	4.722	3.333	3.636	0.758	5.897		0	2.778	10.152	10.5	0	0	6.25			2.77133	55.455	28.704	59.848	28.5	59.394	54.444		11.515	19.167	27.5	11.212	31.818	18.205		2.361	21.852	27.727	36.333	15.278	15.152	40.833			2.77133	4.968
2.77717	25.606	3.148	19.545	10	21.515	35		0	2.361	10.167	3.939	3.182	1.41		0	0	4.091	5.333	1.944	3.333	1.389			2.77717	54.394	16.111	63.636	20	72.879	55.556		0.303	23.333	39.167	29.242	20.152	20.513		10.278	30.185	28.636	37.833	44.722	28.939	25.833			2.77717	5.018
2.783	17.273	0	9.697	2.5	34.394	44.444		1.515	0	9.667	7.576	0	0.385		0	0	8.485	3	8.056	7.576	2.778			2.783	51.97	9.815	44.848	15.5	70.606	55.556		8.03	5.833	27.5	14.848	32.576	14.872		5.833	7.222	23.333	38	41.25	24.091	29.583			2.783	4.69
2.789	16.212	0	10.909	11.5	45.606	33.889		0	0.833	2.833	0	0.909	6.026		2.639	0	3.636	1.667	5.833	0.909	7.639			2.789	44.848	3.333	37.273	51	80.758	55.185		1.667	24.722	19.833	0	32.121	26.667		27.639	3.333	29.394	12.333	25.278	30.909	38.75			2.789	5.688
2.79483	14.242	0	11.818	20.167	61.97	35.556		0	0.556	0	1.818	1.061	9.872		0.139	9.444	17.576	12	6.25	0	3.611			2.79483	38.485	16.667	47.121	53.167	85.909	55.556		0	20.139	4	11.818	35.455	40.641		29.722	23.148	49.697	41.333	19.861	36.212	36.528			2.79483	6.04
2.80067	14.545	3.333	24.848	20	51.364	44.074		2.424	5.417	0	0.152	1.515	0		0	0.556	9.394	0	5	5	4.861			2.80067	54.394	19.815	53.485	49.5	83.939	55.556		11.061	16.25	14.167	6.667	41.818	18.205		28.333	2.222	37.424	51.167	42.361	20.152	27.222			2.80067	6.246
2.80667	14.697	0.37	15.606	27.167	55.303	42.963		0	1.944	0	3.333	3.939	0		0	0.556	20.909	4.833	7.222	4.394	2.5			2.80667	46.97	42.778	46.515	58.333	88.182	61.667		18.636	7.361	11	30.152	45.758	27.692		32.222	12.963	40.606	24	34.306	20.909	34.306			2.80667	6.191
2.8125	10.758	5.37	5.455	20.333	42.273	52.037		0	0	0	7.727	0	11.41		0	6.667	5.303	3.5	2.917	1.364	3.611			2.8125	48.333	44.074	37.727	45.833	88.03	71.481		33.485	8.333	6.167	28.485	26.212	48.077		30.417	41.667	36.061	20.333	25.417	10.303	44.306			2.8125	6.457
2.81833	10.455	0	3.182	20	37.121	50.37		0	0	0	0.303	0	5.128		0	0	0.303	3	6.25	13.03	3.889			2.81833	46.667	21.852	26.364	43.333	63.788	67.778		29.848	1.25	10.333	20.303	28.182	29.359		32.917	32.407	18.788	33.333	25.833	42.121	34.583			2.81833	6.456
2.82417	13.788	7.037	1.667	21.333	27.576	38.704		0	0.139	0	0.152	1.364	4.231		4.167	0	0	0	9.722	5.606	0			2.82417	50.455	35.741	3.939	50	51.667	75.926		8.485	18.333	2.5	7.576	21.364	19.872		42.917	0.37	1.667	0.333	29.167	29.091	17.5			2.82417	7.155
2.83017	0	10.926	10.303	19.5	33.03	23.889		0	0	6.667	2.273	0.303	0		0	0	2.879	0	12.083	8.182	1.111			2.83017	13.788	31.852	24.242	50	47.879	61.111		21.818	15.694	21.833	22.121	7.727	6.41		7.361	2.593	12.879	0	30.278	41.667	14.444			2.83017	8.627
2.836	3.485	11.111	2.424	12.167	29.545	11.111		4.242	5.833	16.5	23.03	3.03	0		0	2.037	1.818	3.667	3.194	1.364	0			2.836	14.545	37.593	28.333	50	55.455	42.593		25.909	24.444	41.5	39.091	49.545	3.59		20.278	7.963	11.061	16.167	21.389	15.909	3.889			2.836	8.029
2.84183	2.121	7.407	1.515	8.333	19.242	15		3.939	11.389	18.5	7.121	9.394	0		5.556	0	2.424	0.5	20	1.061	2.778			2.84183	8.03	43.333	10.303	45.167	46.061	52.593		25	41.389	27.5	41.061	47.727	2.051		10.833	5.741	18.182	10.667	46.111	18.182	18.889			2.84183	7.304
2.84783	3.788	0	0	8.333	13.939	40.926		0	8.333	0	1.364	9.091	0		0	0	0	0	2.917	6.364	1.389			2.84783	23.485	31.111	10.303	18.333	32.121	50.741		3.03	31.528	20.5	54.697	61.818	8.974		9.306	0	21.97	8.5	49.167	30.909	30.556			2.84783	7.587
2.85367	2.879	0	0	0.667	7.879	36.852		2.424	6.806	1.5	14.848	11.818	2.308		0	0	0	2.167	5.833	8.939	0.417			2.85367	34.697	21.296	10	15.5	28.636	50.556		7.576	17.917	22	37.727	47.727	25		12.361	7.963	11.667	16.167	36.25	32.424	24.722			2.85367	7.781
2.8595	2.121	0.556	0	0	6.667	32.778		3.333	1.944	2	7.273	7.576	2.821		6.667	0	2.576	0	9.306	6.515	0.556			2.8595	25.303	20.741	14.242	13.167	23.939	33.333		3.636	15.833	19.167	31.818	48.333	13.974		13.75	9.444	15.758	15	25.417	40.152	7.5			2.8595	7.501
2.86533	9.091	0.37	0	0	20.909	30.741		0	8.333	5.667	4.394	12.576	0.641		2.5	0	6.667	0	5.556	2.273	0			2.86533	31.667	22.222	4.091	12.333	47.273	36.852		13.333	25	14.167	13.182	27.576	22.949		7.361	12.037	28.636	0	30	17.576	17.222			2.86533	6.886
2.87133	20.455	10	6.818	0.333	15.152	32.778		0	1.389	0	2.424	12.273	6.41		0.694	5.926	0	0	4.583	0.152	1.806			2.87133	49.091	22.222	46.212	21	37.273	56.111		21.212	11.667	0.167	14.545	31.515	25.128		11.806	24.63	24.394	1.5	38.889	0	11.667			2.87133	6.301
2.87717	14.091	14.444	25.455	3.5	11.97	38.889		0	0.556	0	7.727	0.152	0.513		0	8.519	3.788	0	7.639	0	0			2.87717	39.848	22.222	55.455	23.833	48.788	50.185		3.03	13.889	0	47.576	11.667	25.513		12.222	14.259	26.212	8.833	47.222	0	0			2.87717	6.12
2.883	12.879	11.111	18.333	13	20	48.889		0.455	0	0	6.061	15.909	2.564		0	4.074	2.576	0	12.917	2.576	0			2.883	32.879	21.852	64.697	33.833	63.939	60.185		14.394	2.639	3	26.667	39.697	17.051		17.222	7.778	19.091	7.167	37.361	20.455	1.111			2.883	6.031
2.889	0.758	11.111	7.273	6.833	13.333	54.444		4.545	0	0	6.061	15.152	1.667		7.639	1.852	0	0	11.944	1.515	0			2.889	12.576	20.926	33.333	33.167	18.333	64.074		37.424	8.194	17	35.455	42.879	14.744		40.417	5.741	10.606	25.667	35.972	21.97	16.667			2.889	6.51
2.89483	0.606	1.667	0	9.833	1.818	41.481		5.758	0	0	1.97	15.909	5.256		0.694	0	2.576	0.167	21.25	0	0			2.89483	33.788	5.185	13.485	27.5	9.394	67.222		21.667	16.528	6.167	26.364	31.061	13.462		28.194	0	13.485	26	56.25	0	10.278			2.89483	6.268
2.90067	16.364	0	0.455	26.833	21.515	27.222		17.121	8.194	0.5	0.758	3.939	5.385		0	6.481	0	4.167	8.889	2.879	6.528			2.90067	52.273	10.741	17.273	36.5	40.152	50.556		20.455	20.972	5.5	26.061	20.909	14.103		27.083	16.852	0.152	32.333	34.583	10.152	17.778			2.90067	5.68
2.90667	14.091	3.519	12.121	17.667	19.848	41.667		0.909	5.417	0	6.212	7.576	4.744		0.278	1.111	0	12.667	14.306	2.121	0.972			2.90667	38.03	36.667	37.576	39.167	38.485	44.444		29.697	21.111	0.167	35.606	20.455	48.846		32.083	18.519	6.061	54.333	34.444	28.182	13.75			2.90667	5.386
2.9125	10.152	11.481	8.182	7.167	14.848	41.852		5	5	1.167	2.273	0.606	3.59		7.222	0	2.121	2.667	8.889	5.455	0			2.9125	36.515	43.704	47.727	32.333	39.242	44.444		25	16.667	17.333	19.545	13.03	43.077		17.5	8.889	9.242	39.833	30.972	18.939	18.194			2.9125	5.721
2.91833	28.333	20	14.697	0.333	13.182	23.333		3.636	0	6.667	5.455	0.303	1.282		4.028	0	0	3.667	7.083	6.97	0.833			2.91833	49.848	55.556	58.636	27.5	43.485	55		33.182	15.417	30.167	23.788	5.152	30.513		34.167	0	5.758	31.167	39.583	15	33.472			2.91833	5.858
2.92417	31.061	13.148	26.515	0.667	14.394	38.333		2.576	4.028	10.5	6.364	15.606	4.487		3.611	0	0	8.667	5.417	0	5.972			2.92417	53.939	56.481	58.03	8.167	36.212	59.815		20.303	12.222	30.5	18.182	28.03	27.436		26.111	0.556	25.758	55	40.556	3.182	32.083			2.92417	5.744
2.93017	29.091	7.037	21.364	0	15.758	28.704		4.545	0	3.667	1.667	3.636	1.154		0	0	0	15	0.417	0	4.861			2.93017	51.818	50.741	36.364	3.167	37.121	57.963		19.091	0.417	25.5	9.242	14.242	23.205		25.417	0	8.636	57	59.583	3.636	19.583			2.93017	5.635
2.936	24.394	8.148	23.939	2.333	18.636	36.667		7.273	0	6	0.455	0	0		2.917	0	0	6	8.611	0	0			2.936	46.667	48.519	44.848	5.5	44.091	70.37		26.818	7.5	24.667	18.182	17.576	37.949		38.75	2.222	1.97	76.167	48.889	4.091	25			2.936	5.338
2.94183	10.152	10.37	16.515	3.5	27.576	33.866		3.939	0.139	0	0	2.879	5.128		6.111	0.37	0	4	1.111	2.273	0			2.94183	43.636	46.481	31.818	30.667	57.576	74.028		27.424	24.583	6.833	18.333	38.03	63.718		30.417	1.481	4.545	72	45.833	13.636	26.944			2.94183	4.849
2.94783	13.485	3.519	6.061	10	24.848	4.444		0	0	0	4.394	1.97	0		8.889	0.37	2.576	1.167	0.417	0	4.444			2.94783	64.848	31.111	21.97	39.167	48.03	46.296		7.576	15.139	5.167	9.545	9.545	32.821		29.306	0.741	24.848	52.167	30.417	9.091	38.889			2.94783	4.546
2.95367	39.545	0	13.636	12	20.606	16.852		1.97	0	0	1.364	3.03	0		0.278	0	11.061	7	2.083	0	20.278			2.95367	80.606	22.778	46.212	46.667	53.788	55.556		18.182	8.472	12.5	5.909	10.606	38.077		16.389	11.296	21.667	46.333	22.639	7.727	44.167			2.95367	4.539
2.9595	39.697	10.185	5.303	10.5	22.727	13.519		9.394	0.139	0	4.848	3.182	5.256		3.333	0	1.818	10	1.944	3.636	14.306			2.9595	79.394	26.481	59.242	51.167	58.182	59.444		27.576	3.194	24	19.697	18.03	56.026		19.722	7.037	14.848	51.5	19.861	26.818	32.222			2.9595	4.67
2.9655	53.939	0.185	8.03	13.333	19.242	21.296		5.152	0	0	1.212	9.394	3.846		8.75	4.444	0	11.167	1.25	1.97	7.222			2.9655	63.788	20.741	32.576	34.167	47.576	59.444		18.636	17.222	29.167	10.455	43.636	40.897		27.222	21.667	7.424	50	14.444	19.242	26.25			2.9655	5.491
2.97133	21.212	0	9.091	10.167	39.394	13.333		0	0	9.333	1.818	3.485	9.231		10.833	10.37	0	3.667	0	0	4.028			2.97133	51.515	20.37	32.576	32.5	53.03	46.111		26.061	10.278	37	12.424	33.788	42.179		33.333	37.963	2.879	21.167	22.5	20.606	23.611			2.97133	6.529
2.97717	25	6.296	21.364	11.333	38.03	19.444		0	1.667	9.333	6.364	0.606	1.795		3.889	9.815	0	2.667	0	1.667	0			2.97717	36.061	10	54.394	54.167	54.697	52.963		14.697	35.556	43.833	27.879	9.091	34.872		17.639	27.407	0	26.167	27.778	24.242	33.75			2.97717	7.069
2.983	19.091	0	21.515	2	27.727	27.037		3.939	4.861	6.667	5.152	0	6.282		0	0.185	0	0.833	0.833	8.788	1.806			2.983	29.697	0.556	34.697	31.833	46.818	55.556		25.152	18.056	23.167	35	21.212	36.282		2.5	18.519	0	26.167	18.333	33.636	32.639			2.983	7.47
2.989	9.091	0	18.485	4.333	23.939	46.296		0	4.028	3.833	3.182	2.879	3.974		0	0	0	2.667	2.917	4.394	7.361			2.989	46.061	1.296	30.303	33.5	46.97	55.556		22.273	38.75	21.5	21.818	24.545	35.897		0	28.333	5.758	14.5	28.472	34.242	37.361			2.989	7.366
2.99483	11.061	4.444	22.879	13.167	35.606	33.148		0	4.167	1.833	1.061	0	12.821		1.111	4.63	11.515	3.833	3.472	14.242	6.111			2.99483	59.242	30.926	49.091	29.333	48.182	55.926		25	35.556	27.333	29.697	0	32.051		16.528	29.444	23.788	18.167	31.944	28.939	42.361			2.99483	7.422
3.00067	10.758	29.444	4.697	0	36.364	43.889		0	4.306	5.5	20	0	5		9.722	10.185	18.333	6.167	19.583	0	1.389			3.00067	39.545	50.37	30.909	5	51.667	57.593		22.727	17.222	21.833	56.364	15	25.256		21.389	47.963	41.061	18	42.639	18.636	34.583			3.00067	7.525
3.00667	1.97	26.111	0	0	41.515	3.704		3.485	0.417	5.5	16.818	2.727	3.077		1.944	16.667	1.061	0	0.417	6.515	6.528			3.00667	24.242	46.667	24.242	20	59.242	22.222		41.667	22.361	26.167	55.909	19.848	10.385		21.111	39.815	5.455	7.833	21.806	30.455	25.694			3.00667	7.869
3.0125	3.182	10.741	6.97	10.333	25.152	11.111		5.455	0	0	11.061	6.97	10.128		5.556	24.074	0	0	0	8.939	6.806			3.0125	27.424	33.704	26.061	29.333	63.182	21.111		46.212	9.583	30.667	36.364	26.364	20.513		29.167	49.815	5.303	12.667	12.5	42.879	28.194			3.0125	7.465
3.01833	8.03	11.111	0	12.167	7.879	3.889		1.212	1.667	10.833	8.636	1.818	12.179		7.083	0	0	0	0.139	1.515	4.444			3.01833	34.091	29.074	14.091	34.5	46.667	16.852		27.727	24.167	41.167	18.182	21.818	45.256		27.083	19.63	21.515	0	11.389	23.939	9.861			3.01833	7.177
3.02417	9.091	14.444	2.879	15	14.242	2.778		8.788	0.972	5.167	4.848	0	7.308		0	5.37	1.364	0	5.833	3.636	3.056			3.02417	20.303	34.63	24.242	54.167	30.303	20.185		41.212	20.972	13.333	21.515	21.212	38.462		13.889	29.815	18.636	0.5	18.889	31.667	15.139			3.02417	7.185
3.03017	4.394	16.667	11.212	6.833	11.364	0.556		13.03	0.833	0	7.121	1.97	3.846		0	0	4.394	3.833	6.944	4.545	1.528			3.03017	33.788	39.259	32.879	39.5	28.788	3.519		53.788	12.639	15	39.545	29.394	28.333		15.694	17.593	20.909	19.5	28.194	59.091	8.889			3.03017	6.914
3.036	10.303	23.519	5.606	8.833	5.606	0		12.121	0	0	4.848	5.303	2.436		6.944	0	0	11.667	0	15.606	0.694			3.036	42.727	44.444	26.061	26.333	30.152	14.259		42.727	9.028	22.5	37.273	8.182	15.128		29.028	3.333	8.788	36.5	28.194	33.03	21.806			3.036	6.57
3.04183	8.788	26.667	9.091	0.333	11.667	0		3.03	2.222	0	12.727	0	4.103		5.833	0	0	1.667	1.667	8.333	0			3.04183	32.121	44.63	23.636	25.833	33.636	18.333		41.667	26.528	1.333	29.091	0	26.154		30.278	0	4.545	24.333	20.556	20.152	10.972			3.04183	7.157
3.04783	16.818	32.222	9.091	15.333	14.848	0		0	1.667	1.667	2.727	0	6.923		3.75	0	0	0	11.111	0	1.944			3.04783	36.364	46.296	26.667	42.333	44.242	22.222		18.03	31.806	10.833	23.485	8.485	33.462		17.083	12.593	0	15.833	29.167	13.182	11.25			3.04783	7.144
3.05367	26.515	12.593	8.788	14.667	26.818	0		4.848	23.056	0	0	0	0.385		0	0.185	0	3.667	7.222	12.273	7.5			3.05367	36.364	44.815	18.333	46.5	38.939	8.704		36.061	45.833	6.667	19.242	8.788	19.231		5.556	7.963	0	25.833	17.222	18.485	57.222			3.05367	7.274
3.0595	24.242	27.222	0	11	16.818	0		6.667	10.833	0	4.697	0	5.385		0	6.667	0	0.5	1.806	8.636	8.611			3.0595	55.455	49.444	15.909	57.667	46.364	14.63		32.576	48.333	21.5	30.606	11.818	25.641		8.056	25.37	0.606	25.5	31.806	20.606	40.278			3.0595	6.657
3.0655	31.818	15.556	1.061	0.833	14.394	0		0.455	22.5	0	0.909	0	0		0	1.481	0	0	0	4.242	2.5			3.0655	63.485	51.667	17.121	47	40.758	1.111		17.273	46.389	4	13.788	18.03	7.821		6.111	16.667	3.788	0.167	20.972	14.848	39.444			3.0655	6.641
3.07133	37.727	11.111	1.212	17.5	1.515	0		10.606	17.5	2.667	11.818	0	0		4.444	0	0	0	6.389	0	12.361			3.07133	62.424	29.444	20.303	38.5	25.152	0		31.212	37.5	25.667	40.606	24.091	24.872		22.639	18.889	9.697	9.333	22.222	0.909	28.333			3.07133	6.66
3.07717	21.515	11.111	0.606	1.667	5.455	0		0	10.278	0	16.212	6.667	0.256		2.778	2.593	0	0	8.333	0	0.278			3.07717	53.788	29.444	19.545	33.167	44.545	1.111		31.818	32.917	15.667	41.515	26.212	2.436		10.417	24.815	7.576	18.833	16.806	6.515	4.583			3.07717	6.89
3.083	8.333	16.667	0	12.167	4.848	0		3.333	6.667	0	0.455	8.03	0		1.528	3.333	8.939	0	9.028	0.758	10			3.083	58.182	33.333	30	25.5	31.818	0		30.303	40.694	10.5	22.424	34.697	0		7.083	24.63	22.727	0	28.333	5.152	22.222			3.083	6.784
3.089	7.273	11.111	8.182	4.667	10.303	0		0.303	6.111	0	7.727	14.545	2.436		2.639	0	6.061	0	8.333	0	7.361			3.089	51.061	33.333	33.182	19	21.97	9.259		42.576	38.889	20.667	22.576	48.788	9.615		10.278	12.593	31.364	16	39.167	8.788	35.833			3.089	7.07
3.09483	9.091	11.111	15.455	4.833	0	0		0	3.75	4.333	1.515	11.97	0.128		5.556	0.185	8.788	17.5	21.528	3.03	4.722			3.09483	51.667	33.333	51.667	21.167	5	0		11.061	25.694	32.333	12.121	36.667	20.513		31.667	6.111	30.606	30.667	35.833	19.848	50.278			3.09483	7.057
3.10067	3.636	9.815	5.303	0	1.818	0		0	20	0.167	11.97	3.485	0		0.139	0	5.909	24.5	10.556	3.636	0			3.10067	40.303	33.333	38.182	18.667	22.727	0		7.727	44.306	20.167	25.909	13.636	13.718		2.917	0	22.121	39.833	28.75	16.667	34.167			3.10067	7.271
3.10667	3.333	7.222	0	1.5	15.455	0		6.667	16.111	0	9.697	0	1.538		6.111	0	0	13.333	9.861	5.909	0			3.10667	39.394	33.333	28.333	20.833	41.97	0		16.667	39.583	14.333	30.758	7.424	26.538		24.444	0	16.667	53.5	48.194	24.242	23.194			3.10667	7.35
3.1125	5.455	22.037	0	4.167	10.606	0		7.879	22.5	1.167	3.333	0	0		10.417	0	2.121	11	11.111	1.667	3.611			3.1125	36.818	33.333	26.212	36.167	33.182	0		21.97	59.861	24.833	16.515	19.697	25		25.417	7.963	20.152	34.667	57.5	15.758	28.194			3.1125	7.507
3.11833	9.091	22.222	6.818	19.5	8.03	0		0.606	16.944	11.167	4.091	0	8.59		2.778	5.185	1.667	0	3.889	2.424	8.889			3.11833	45	33.333	21.212	30	20.909	0		15.303	40.278	31	24.545	12.273	53.462		9.444	25	5.455	2.667	30.556	26.97	40.972			3.11833	7.634
3.12433	9.091	12.222	0.303	2.5	10	0		1.818	2.778	0	1.212	1.515	15.256		2.5	0	0	0	0	18.333	0.139			3.12433	42.424	34.444	28.636	18	27.424	2.778		15.606	29.306	20.5	27.879	25.152	43.205		14.861	0	2.576	9.667	5	33.788	31.806			3.12433	7.931
3.13017	9.091	7.407	8.636	1	6.97	0.556		0	10.556	7.167	13.939	0	8.205		3.611	1.111	0	0	0.278	2.727	0			3.13017	30.909	39.444	22.576	23.833	27.727	16.667		7.273	41.389	50.667	28.788	28.333	33.59		43.472	4.815	7.576	3.5	21.528	23.182	32.5			3.13017	7.933
3.136	3.636	11.852	9.091	2.833	2.576	3.333		2.727	18.194	11.667	9.545	13.182	11.538		2.778	0	3.485	1.167	0	5.455	0			3.136	12.424	35.926	20.909	18.167	21.212	19.259		29.545	56.528	45.667	22.121	27.727	47.436		29.722	0	18.636	2.5	2.361	23.03	33.75			3.136	8.126
3.14183	0	11.111	1.515	0.5	2.576	6.296		2.727	0.833	3.667	4.091	2.424	7.692		6.389	0	2.576	3.333	0	2.879	0			3.14183	18.939	33.889	34.394	21.5	8.939	8.519		32.121	31.528	23.5	25.152	21.667	32.564		31.528	0	23.788	20.833	1.528	22.879	41.667			3.14183	8.06
3.14783	0	4.815	5.152	9.667	0	0		9.545	4.167	0	1.061	0	6.282		1.806	0	0.303	9.167	4.306	0.455	5			3.14783	17.273	42.778	28.788	26.5	0	0		28.636	16.25	23	15.303	16.364	24.103		24.722	0	14.697	20.167	12.778	11.818	51.667			3.14783	8.032
3.15367	0	20.556	0	6.5	0	0		9.091	6.111	0.333	0	0	7.179		1.25	0	0	0	4.167	7.273	8.333			3.15367	23.788	44.444	21.515	27.333	0	7.963		35.152	19.722	19.833	10.152	25.303	21.41		10.972	3.889	14.697	12.167	13.194	19.848	45.833			3.15367	7.909
3.1595	2.273	19.259	0	5.333	1.364	0		5.606	15.694	1.167	0	0	9.744		1.528	0	3.939	0	0	0.303	6.944			3.1595	34.242	42.037	19.242	40.833	13.182	5		18.03	39.028	16.833	11.97	9.545	25.897		10.417	21.667	15.303	20.333	19.722	16.212	41.389			3.1595	7.616
3.1655	1.061	8.704	10.606	1.667	3.03	0		0	9.722	8.5	0	3.788	3.59		0.278	4.259	0	0	1.806	0	8.333			3.1655	21.061	40	27.273	31.333	55.606	1.481		18.03	38.611	21.667	0	28.182	25.513		22.361	17.963	5.606	45.5	17.639	26.818	41.667			3.1655	7.45
3.17133	3.788	9.63	18.182	10	0	0		1.818	4.722	13.5	0	0	7.949		0	7.593	2.576	6	0	15.758	4.306			3.17133	21.364	24.074	28.788	32.167	31.818	10.926		20.455	34.583	41.5	6.212	16.515	23.974		10.139	23.333	33.788	41.167	15	23.485	39.306			3.17133	7.416
3.17717	14.091	10.741	26.212	14.667	8.485	0		0.152	3.611	14.667	0	7.576	9.744		4.028	0	1.212	5.5	1.528	0	10.278			3.17717	27.273	33.148	36.212	39.5	23.939	19.63		6.667	23.056	41.833	26.667	16.515	21.667		22.361	0	20.606	21.667	10	11.515	35.139			3.17717	7.232
3.183	12.576	0	10.152	19.5	0.909	0		0	8.333	12.667	0	1.818	1.795		2.083	1.296	0	4.833	0.833	0	3.75			3.183	27.121	20.185	36.818	45.833	8.939	22.407		31.061	17.778	20.833	18.03	17.121	15.641		10.278	12.222	0.455	25.833	24.444	4.242	39.028			3.183	7.049
3.189	5.606	0	9.091	3	0.758	0		5.606	2.083	0	3.485	1.515	0		0	0	1.667	5	4.167	0	2.778			3.189	16.515	25.556	36.97	21.667	4.242	2.407		20.455	2.778	12	23.485	13.939	10		10.972	0.741	5.606	25.333	35.278	9.242	21.806			3.189	7.375
3.19483	0	2.407	7.121	0	0.606	0		1.818	0	0	16.515	0	0.897		7.361	2.037	0	7	15.833	0	7.917			3.19483	8.636	25.741	29.091	19.5	8.788	0		6.061	14.167	13.167	51.061	0	15.256		20.139	6.481	15	36.833	31.667	20.303	19.306			3.19483	7.802
3.20067	0	0	0	9	0	0		0	0	2	2.273	0	7.436		0	0	0.152	4	0.556	0	10.278			3.20067	18.485	32.407	24.848	19.167	6.97	0		0	4.167	8	18.485	10.758	41.026		13.333	1.111	25	42.833	24.861	5.606	40.556			3.20067	7.766
3.20667	5.303	2.407	0	10	10.758	0		0	0	12	0	0	7.179		2.083	0	6.97	0.5	0	0	0.278			3.20667	34.545	37.593	17.727	20.667	30.303	0.37		0	4.444	34.167	2.424	8.03	34.231		27.778	0.185	27.121	20.667	4.861	7.879	18.333			3.20667	7.261
3.2125	13.182	10.37	0	10	0	0		1.061	4.028	2.667	1.667	6.364	3.077		0	0	0	6.333	3.194	5.455	7.361			3.2125	37.727	53.333	1.667	20.167	21.515	8.704		7.273	14.722	9	32.576	14.697	16.795		9.861	3.704	6.061	26.667	5.972	25	35.278			3.2125	6.871
3.21833	9.091	11.111	0	4.333	0.758	0		1.212	0	0	11.97	7.121	4.359		0	1.296	0.152	4	5	9.545	5.556			3.21833	28.333	55.556	0	12.667	30	9.815		22.121	15.278	2	31.364	19.091	26.282		14.167	17.593	11.818	27.667	15.972	22.121	32.083			3.21833	6.773
3.22433	7.424	11.111	0	0	6.818	0		2.273	6.111	0	8.939	0	0.897		1.944	0	4.697	9	2.917	0	5.417			3.22433	16.818	55.556	0	14	39.545	3.333		20	13.75	17.167	32.576	11.667	36.41		13.472	2.407	11.364	23.333	21.667	6.061	52.639			3.22433	7.553
3.23017	0	11.111	0	0.667	6.667	0		0	0	0	11.97	2.727	13.205		5.417	0	3.939	1.667	1.111	3.636	3.889			3.23017	18.333	55.556	0	12	36.061	15.185		9.848	0.417	0.833	49.242	7.424	53.077		8.75	1.852	21.364	2.667	9.028	10.152	31.528			3.23017	7.565
3.236	0	22.037	2.121	0	7.879	0		0	5.556	5	26.061	2.121	6.538		3.472	0.556	0	2.833	0	16.667	14.167			3.236	0	51.667	18.485	2.5	37.727	23.333		0.303	22.222	38	63.333	19.848	27.949		11.111	8.148	21.364	17.667	11.667	46.97	43.75			3.236	7.859
3.24183	0	17.222	6.667	0.333	7.121	0		0	0	0	23.788	2.273	20.128		1.111	1.296	0	6.667	0.694	21.061	9.861			3.24183	0	41.667	34.848	13	23.636	12.778		0.909	18.75	22.667	56.212	23.182	34.744		16.667	42.222	6.515	28.167	5.139	51.515	35.972			3.24183	7.909
3.24783	0	11.111	3.333	11	1.212	0		0	1.667	0.833	4.697	0.152	4.744		0	5.37	0	4	7.222	10.909	5.972			3.24783	0.303	33.333	19.242	45	8.03	5.185		1.818	16.806	30	44.242	16.212	26.41		18.889	51.852	9.697	38.167	20.139	34.091	27.361			3.24783	7.913
3.25367	0	10.741	0	21	0.606	0		0	0	5.167	11.818	2.424	5.256		0	7.407	0	4	5.556	5.758	2.361			3.25367	11.515	33.333	18.182	49.833	9.848	5.37		5.758	14.444	19	53.636	18.939	28.974		7.361	45.185	18.03	21.333	29.583	39.242	39.444			3.25367	7.525
3.2595	5.909	7.593	0	20	3.939	0		0	0	12.5	12.727	1.364	5.128		0	11.481	1.97	2.5	9.167	2.424	17.222			3.2595	34.697	33.333	18.182	30.333	21.818	0		4.394	1.528	22.667	53.333	29.545	25.385		0	34.259	8.03	22.333	26.806	18.182	51.667			3.2595	6.802
3.2655	9.091	0	0.455	13.833	15	0		0	0	0	10.758	0.758	10.769		0	1.296	1.061	6.167	2.639	0.758	15			3.2655	34.848	45.185	18.182	29.333	55.606	12.963		17.424	14.306	10.167	42.273	12.273	27.564		2.639	7.963	7.879	44	9.722	18.485	45.556			3.2655	6.907
3.27133	0.303	2.778	1.667	0	0	2.407		9.697	1.944	0	5.303	0	6.41		0	0	0.909	1.5	6.667	1.061	22.778			3.27133	7.727	36.481	23.636	37.667	27.424	32.593		29.848	23.889	13.5	21.667	3.636	22.051		5.694	0	1.818	44	16.667	5	42.222			3.27133	7.433
3.27717	0	8.704	0.152	0.167	1.515	5.741		6.061	5.139	0	0	0.303	8.59		0	1.852	0.303	0	0	6.061	21.528			3.27717	6.212	23.148	32.121	31.333	30	14.815		24.545	20	33.667	15.758	11.364	21.154		4.306	13.704	5.455	29	10.833	14.545	59.306			3.27717	7.793
3.28317	15	6.481	9.848	0	0	0		3.03	0	7.833	0	9.091	1.667		2.5	8.148	0	4.667	2.361	0	27.917			3.28317	38.333	30.556	41.97	30.167	17.121	11.667		15.606	10.556	47.333	25.758	23.636	8.205		11.806	40	6.818	42.833	16.389	6.97	66.389			3.28317	6.499
3.289	9.545	11.111	8.485	3.5	0	0		3.333	0	3.667	3.182	1.667	1.667		0	0	0	2.167	0	0	20.278			3.289	36.97	24.259	35.606	41.333	23.03	0.37		10.909	1.667	30.667	24.545	22.576	22.436		0.139	16.481	32.879	18.833	0.833	5.455	51.667			3.289	6.065
3.29483	2.727	11.111	4.848	3.333	2.576	0		4.848	0	1.333	6.364	17.879	7.949		3.194	0	2.576	1.5	0	0	3.194			3.29483	9.697	22.593	56.667	38	34.848	0		9.848	6.111	14.167	26.515	41.061	21.154		16.667	29.259	32.879	2.667	0	8.485	45.556			3.29483	6.828
3.30067	0	7.778	2.576	0	0	0		3.636	0	13.5	0.152	1.818	7.949		0	0	0	0	1.25	0	2.5			3.30067	0	28.333	44.394	38.667	18.182	0		16.818	15.972	48.333	5.606	30.455	33.333		3.889	10.37	23.939	8.667	5.556	19.848	16.944			3.30067	7.492
3.30667	0	1.852	5.303	0	0	0		0.909	0	8	0	1.515	13.718		0	5.37	11.515	0	1.667	0	8.611			3.30667	3.788	27.778	37.424	11.833	29.545	3.148		37.273	0.278	41.667	32.121	17.273	43.333		0.139	45.926	35.455	4.667	17.361	20.455	27.917			3.30667	7.285
3.3125	0	3.889	0	0	0	7.037		2.879	5.556	24.667	8.485	0	5.769		0	6.296	9.091	0	1.806	1.061	9.583			3.3125	2.121	40.926	34.848	21.167	31.667	17.778		25.152	15.833	43.167	29.242	33.182	30.256		4.444	34.444	26.364	13.667	19.306	24.697	30.972			3.3125	7.524
3.31833	0	17.593	0	0.5	0	3.148		4.242	2.361	26.833	0.606	0	4.744		0.417	10.741	7.424	0	0.694	7.727	11.528			3.31833	0.152	35.185	29.242	40	21.97	17.037		17.879	18.056	41.833	11.515	16.364	39.231		16.806	33.519	44.697	20	15.278	29.242	27.5			3.31833	7.884
3.32433	0	20.556	0	2	3.939	0.741		6.818	0	3	0	0.606	4.487		0.139	4.074	1.061	0	0.139	0	8.472			3.32433	8.939	55.185	6.212	38.5	33.03	15.185		31.364	15.139	10.833	14.091	30.303	19.487		17.222	37.593	12.424	7.833	30.278	9.394	41.667			3.32433	7.05
3.33017	5.455	11.111	8.333	0.167	3.333	0		0	1.25	0	5.758	1.97	3.333		6.389	5.926	3.333	0	0	0	9.444			3.33017	32.424	55.556	34.848	39.333	38.03	13.333		5.455	28.611	20.167	40.152	18.939	38.205		37.222	9.63	9.697	3.833	23.889	1.515	39.444			3.33017	5.576
3.336	3.788	8.148	6.97	14.333	0.152	0		0.303	0	11.833	15.152	16.818	10.385		1.389	0	0	2.167	0	0	0.139			3.336	25.303	49.815	44.697	40.167	25.758	8.148		16.97	22.917	37.5	51.818	41.818	48.205		27.778	0	6.97	28.333	45	2.424	13.472			3.336	5.381
3.34183	2.576	0	6.97	20	0.455	0		2.273	0	16.833	4.242	6.515	22.692		5	0.185	0	3.333	0	2.273	0			3.34183	17.273	35.185	58.03	40.833	14.242	2.037		27.727	18.333	28.333	14.394	14.242	44.744		22.5	3.704	0	31.833	32.917	19.545	10.556			3.34183	6.327
3.34783	3.788	0	3.03	11	8.939	5.556		10.909	0	6.667	0.606	0	12.949		4.167	0	2.424	0	0	4.091	7.5			3.34783	20.303	33.519	37.879	33.833	40.455	18.704		27.576	10	16.333	20	0	39.872		15.139	14.074	14.091	13.5	0.833	19.394	23.472			3.34783	6.196
3.35367	14.848	0	5.455	6.833	1.212	15.926		0	0	1.5	10.606	5.455	11.538		0	0	4.697	0	0.278	1.364	11.667			3.35367	41.97	40.37	54.545	27.833	37.879	42.037		0	11.111	13.5	24.242	17.727	40.769		3.611	18.148	37.273	6.833	4.444	24.091	26.944			3.35367	5.625
3.3595	10	10.926	21.97	0	11.061	6.111		4.848	6.389	4.667	2.576	0.909	5.128		0.278	1.852	6.667	3.5	0	0	5.278			3.3595	57.121	45.741	44.091	21.333	41.061	33.333		13.182	31.389	19	18.788	11.667	27.436		19.861	22.222	21.212	13.333	0.556	13.788	32.917			3.3595	5.562
3.3655	15.152	4.444	36.061	0	6.212	0		4.394	0	1	0	0.455	7.436		4.028	0.185	0	7.667	9.444	1.212	3.333			3.3655	43.333	45.185	45.758	10.333	34.091	16.852		24.091	3.333	13.5	10.909	28.636	25.128		28.75	27.407	22.727	38.667	22.639	24.242	17.917			3.3655	5.673
3.37133	11.667	9.63	22.424	0	9.091	0		4.242	0	7.333	4.242	5.152	6.795		2.222	4.259	1.364	11.333	2.361	4.545	4.444			3.37133	36.818	67.407	50.455	11.5	41.818	17.407		35.606	12.778	15	15.455	35.455	22.564		34.583	21.852	20.909	53	28.611	22.576	26.111			3.37133	5.781
3.37717	11.818	32.407	23.939	0	1.667	3.148		2.121	0	0	1.97	16.97	0		0	5.556	10.455	5.167	1.111	11.667	11.944			3.37717	45.303	83.148	54.848	24	34.394	36.667		35.455	31.667	0	27.273	19.697	11.667		5.833	11.111	41.515	46.667	16.528	21.97	17.778			3.37717	5.817
3.38317	9.394	39.815	10.455	0	2.273	5.185		6.818	0	0.667	4.697	3.03	0		1.944	2.037	2.727	0	0	15.606	0.556			3.38317	51.667	74.259	65.303	27.5	12.576	43.519		38.485	28.611	18.333	34.394	20.303	20		17.917	9.63	28.636	24.667	5.556	25	7.222			3.38317	5.802
3.389	22.727	8.519	7.727	0	0	7.593		10.303	0	2.167	10.152	0.303	2.821		4.722	0.556	13.182	0	3.194	1.97	0			3.389	41.515	37.407	48.03	27	0.152	57.593		38.788	32.778	21.833	34.242	32.879	16.795		27.5	0.185	29.091	5.833	19.028	12.576	0			3.389	5.982
3.39483	3.03	18.333	0.758	0	0.758	16.481		2.879	0	0	1.818	4.394	2.051		0	0	12.576	19.167	2.361	0	0			3.39483	33.485	29.444	38.788	26.833	9.697	55.37		17.121	20.833	5.833	21.667	22.727	17.564		35.278	7.222	30.909	26.833	25.278	8.636	1.25			3.39483	6.578
3.40067	0	0	14.848	0	0.606	10.926		2.424	0	1.167	4.697	2.121	0		0	2.222	3.333	1	2.778	0	0.972			3.40067	26.515	9.63	34.394	43.333	19.242	39.63		21.97	6.389	10.167	33.03	21.97	13.846		18.472	22.222	24.545	34.333	13.056	23.939	13.056			3.40067	6.979
3.40667	11.212	0	17.424	4.167	0	4.815		0	0	0	2.424	0	5.513		4.861	5	2.121	0	3.611	0.303	8.472			3.40667	41.818	30.37	61.818	43.667	16.515	19.63		18.485	1.944	20.167	18.182	11.364	31.538		17.361	31.111	28.939	3	24.722	12.576	30.833			3.40667	6.516
3.4125	19.394	8.333	6.515	6.5	1.515	0		0	0	2.5	1.515	0	5		0	12.037	3.636	0	8.333	9.091	5.833			3.4125	43.03	36.296	44.091	40.833	34.242	18.148		19.545	11.389	17.333	18.03	20.455	32.949		18.472	39.444	31.364	0	29.444	19.091	18.333			3.4125	6.297
3.41833	10.303	7.037	0	0	3.788	3.148		0	0	2.5	3.485	0	0		0	6.481	6.667	1	4.861	1.818	0			3.41833	28.485	29.815	34.091	30.5	25.909	24.815		14.242	15	7.333	22.879	11.818	15.128		8.889	36.852	26.212	9	27.5	24.242	1.111			3.41833	6.365
3.42433	9.091	4.074	0	6.333	0	11.852		0	2.083	7.667	1.97	2.879	0		0	0	20.455	0.833	1.806	3.636	5.417			3.42433	36.212	22.222	50.303	23.5	9.091	35.556		3.788	8.75	32.333	21.364	20.606	6.41		8.333	28.519	30.303	8	15.694	21.061	16.111			3.42433	6.372
3.43017	9.091	11.111	0.152	0	1.364	6.111		3.333	9.167	1.5	0	0	0		0	0	5.152	4.5	8.75	9.091	5.417			3.43017	29.242	22.222	36.212	22.167	18.939	32.778		16.364	32.083	14.5	18.03	22.727	15.769		15.972	2.963	19.848	32	18.056	33.939	31.806			3.43017	6.704
3.436	5.758	11.111	0	0	2.424	6.852		9.091	3.333	0	3.182	0.606	0		0	17.593	8.03	3.667	0	0	1.667			3.436	9.091	23.889	19.545	52	8.182	32.407		36.061	26.944	0.167	20.152	20.303	25		21.25	32.222	18.788	11.5	16.389	12.121	11.528			3.436	7.221
3.442	0	12.407	1.364	4.833	2.727	0		4.242	0	5.167	0.303	3.333	6.282		4.028	7.407	1.818	8.667	0	0	3.472			3.442	2.273	33.704	52.121	61.333	10.152	10.37		17.121	20.972	14.833	30.758	15.758	45.769		16.389	21.481	24.848	23.5	0	6.97	19.167			3.442	7.708
3.44783	0	22.222	21.667	19.833	2.273	7.407		0.909	4.444	4.5	3.03	8.485	8.846		0.694	3.148	5.909	8	0.833	0	11.806			3.44783	0	33.333	66.818	68.333	18.182	25.741		19.242	24.583	21.5	11.061	32.879	41.667		16.25	22.407	23.939	17.333	19.444	2.576	37.778			3.44783	8.574
3.45367	0	15.556	18.788	10	3.636	19.444		0	5.417	8.833	0	20.909	8.462		0	8.519	5.758	1	4.722	13.939	2.639			3.45367	0	33.333	60	71.5	23.636	34.444		5.455	15.694	34	0.152	42.424	16.667		20	22.407	17.424	19.667	17.5	24.394	30.833			3.45367	8.493
3.4595	4.697	15.37	6.364	23.333	8.788	22.593		5.152	2.5	4	4.545	6.364	4.872		2.778	0	2.424	0	5.694	0	2.361			3.4595	9.697	43.704	36.061	73.5	29.242	45.556		19.394	17.083	29.667	17.424	26.818	17.308		32.361	17.593	10.606	3	25.139	0.909	20.972			3.4595	7.478
3.4655	5.455	27.222	0	21.333	7.879	22.778		1.818	8.75	7.5	3.182	8.636	1.282		6.528	10.556	3.788	0	1.25	0	9.167			3.4655	15.758	46.852	31.212	76.333	25.606	42.037		16.515	34.167	29	20.606	27.727	22.179		29.444	33.333	20.152	7.833	23.889	3.636	51.667			3.4655	6.755
3.47133	0	10.37	0	12.333	6.667	23.889		1.667	1.389	8.667	1.818	1.97	0.769		0.833	22.222	4.091	5.667	0	0.455	17.5			3.47133	1.364	55.556	27.273	75	16.061	56.481		5	26.528	24	29.545	21.061	16.41		18.611	33.333	15.758	21.333	10.556	13.788	43.333			3.47133	7.643
3.47717	0	7.963	0	11.5	0	5.926		0.152	0	0	0.152	1.364	2.821		0	29.815	0	9	0	0	14.167			3.47717	3.485	54.074	30.152	68.667	0.606	24.815		11.818	10.833	12.667	11.97	9.394	38.462		5.139	41.667	19.848	32	0.972	0.455	35.833			3.47717	7.963
3.48317	2.879	11.111	2.121	22.5	0	1.667		5	6.528	2	0	2.727	3.462		4.167	7.963	3.182	0	0	0	14.306			3.48317	18.182	36.111	35.909	79.5	0	22.593		27.424	30.417	31.167	4.848	8.485	50.385		6.111	38.148	22.121	2.833	0	3.03	34.861			3.48317	6.886
3.489	8.03	11.111	9.091	29.833	0	4.259		0	2.639	0.5	2.273	0	2.051		1.389	0	8.333	0	0	0	7.361			3.489	18.182	22.222	45.303	68.667	0	26.111		20.152	12.361	11	14.091	13.485	31.538		12.778	20	18.333	11.5	3.889	0.455	23.75			3.489	6.774
3.49483	0.606	11.111	0.909	29.333	4.545	6.667		2.273	0	0	0	0	0		0	1.481	1.061	1.5	0	1.364	0			3.49483	11.667	24.815	31.515	53.833	24.091	22.778		22.727	0.556	1.833	25.606	30.909	21.923		6.528	31.481	9.545	35.5	4.722	5.455	8.333			3.49483	6.764
3.50067	0	6.852	1.364	22.667	9.394	0		1.515	8.611	0	4.091	0	0		2.5	11.296	4.091	3.667	2.083	1.212	0			3.50067	16.97	19.259	33.333	71.667	50.303	16.111		43.485	20.139	22	34.091	18.333	10		14.306	44.815	17.727	39.5	30.139	8.939	1.25			3.50067	6.852
3.50667	7.879	0	15.303	25	18.333	0		0	13.75	8	5.909	5.606	0		9.722	20.556	0	24.833	3.056	1.97	0			3.50667	31.97	1.852	48.788	78.667	54.545	21.111		22.576	37.778	34.167	41.364	26.061	8.333		28.611	64.259	15.606	44.833	12.222	8.636	20			3.50667	6.36
3.5125	29.697	0	36.818	47.667	31.818	6.667		0	9.444	5.833	2.879	4.091	0		4.861	4.444	0	5.167	6.111	3.333	10.833			3.5125	51.818	4.259	60.606	78.667	54.697	22.222		15.152	28.611	25.667	44.848	38.939	0.385		39.028	29.259	20.303	29.833	29.306	26.667	40.139			3.5125	5.807
3.51833	43.182	0	54.545	47.833	36.364	11.481		0	0.694	12.667	8.485	0.152	2.179		1.111	7.222	4.091	15.167	5.139	17.576	4.167			3.51833	58.03	0	69.242	80	61.818	22.222		1.97	14.861	40	29.697	20.909	8.077		29.861	32.222	22.273	27.833	16.528	51.364	32.222			3.51833	5.254
3.52433	50.303	0	63.636	49	36.364	20.741		4.848	0	2.667	11.212	0.909	1.026		2.361	2.037	0.152	3	7.778	0.758	9.444			3.52433	63.636	0	72.727	80	70.909	34.074		19.545	16.667	37.667	41.061	17.424	6.282		52.222	21.481	25.606	29.833	30.694	38.182	33.611			3.52433	4.559
3.53017	40.303	0	63.636	49.833	33.788	33.148		1.667	0	0	12.121	2.121	0		4.306	0	0	0	6.944	0.758	7.222			3.53017	67.576	0.926	70.909	80	72.576	44.444		3.939	12.639	28.667	41.818	17.879	3.205		39.583	1.111	6.515	27.5	48.472	24.697	20.278			3.53017	4.09
3.536	59.545	1.667	63.636	50	36.818	32.407		7.424	0	2.333	10.303	0.606	0		0.556	2.778	0.606	5	8.889	0	0.556			3.536	78.333	2.593	70.303	87.167	72.727	44.444		21.212	10.972	14.667	36.061	4.394	2.692		30.417	10.926	13.788	27.833	27.917	16.061	10.139			3.536	3.911
3.542	63.485	8.889	63.636	57	45.455	35.37		0	0	0	8.939	8.182	0		5.139	0	0.152	17.167	1.25	4.545	0			3.542	80.909	17.037	71.515	81.833	72.727	62.222		1.061	8.75	8.833	47.576	22.424	1.41		52.222	9.63	25.303	35.667	21.389	17.879	21.111			3.542	3.944
3.54783	49.242	12.593	56.818	59	45.455	45		5.152	1.806	0	17.727	1.667	0.513		8.611	0	0	6.5	0	7.727	1.528			3.54783	79.848	37.037	73.182	70	72.727	66.667		20.303	10.833	5.333	49.091	25	11.667		68.194	1.667	10.758	58.5	7.083	18.333	36.111			3.54783	4.088
3.55367	33.485	29.259	55.152	57.333	45.455	36.852		0	1.944	0	0.606	4.848	5.128		4.444	0.185	5.606	0	0	6.97	8.75			3.55367	64.545	55.556	63.03	73.333	72.727	66.667		26.667	31.944	0.333	8.636	27.424	16.923		51.806	19.259	16.818	54.667	7.083	29.697	24.861			3.55367	4.363
3.5595	44.242	34.444	54.545	53.833	45.455	42.963		0	1.389	0	0	7.576	1.923		10.417	7.593	0	2.833	0	9.091	0.833			3.5595	69.091	52.593	66.515	70	72.727	82.407		20.758	27.917	5	5.303	14.242	16.923		51.667	32.222	1.061	48.5	2.361	26.212	19.444			3.5595	4.029
3.5655	46.818	30.741	54.545	59.833	45.455	51.852		13.485	0	0.5	0.606	0	2.051		1.667	0	0	10.833	0	0	0			3.5655	69.394	55.185	64.848	70	72.727	88.889		40.758	3.194	4.667	12.576	8.636	18.846		56.806	39.259	3.333	53.5	11.944	14.242	11.111			3.5655	3.934
3.57133	44.394	24.63	49.091	59.333	45.152	65		0.606	2.5	3.167	0	5	0		0.139	0	0	13.5	4.167	5.455	0			3.57133	63.636	55.556	57.727	70	72.727	79.259		26.364	22.222	18.667	38.636	18.485	20		31.806	16.852	5.455	32.667	24.444	33.485	6.944			3.57133	4.699
3.57717	42.424	22.222	58.182	56.333	40.606	66.667		0	9.306	0	0	7.121	0		4.583	4.259	4.848	7.333	1.806	7.424	0			3.57717	63.333	55.556	61.212	70	72.727	88.889		24.848	41.389	8.167	30.758	36.515	22.821		29.861	11.296	26.515	30.833	25.417	22.727	7.917			3.57717	5.156
3.58317	44.242	19.815	60.909	52.833	47.424	66.667		16.818	0.139	4	2.273	3.03	0		3.333	11.111	10.758	3.833	3.056	6.364	1.528			3.58317	63.636	55.556	70.152	70	72.727	88.889		35.455	34.028	17	23.939	38.182	11.026		14.722	26.852	23.333	29.333	6.389	19.697	16.389			3.58317	4.946
3.589	39.848	28.704	61.667	48	50.606	66.667		15.606	1.111	0	18.636	16.364	0		0	1.111	0	1.833	2.361	0.303	7.5			3.589	63.939	47.222	72.727	70	72.727	88.889		39.848	10.833	13.167	38.636	43.788	12.051		5.833	21.667	12.424	6	18.889	16.97	36.25			3.589	4.457
3.59483	39.545	32.037	63.636	34.833	50.606	66.667		6.364	0	2.833	10.152	9.394	1.923		0	0	3.03	9.5	0	0	4.306			3.59483	69.697	59.444	73.03	70	72.727	87.222		24.848	0.833	28.167	37.576	23.939	24.359		15.278	12.407	31.212	31.167	16.389	0.455	53.611			3.59483	4.173
3.60083	47.424	28.148	63.636	41.833	53.333	67.963		2.424	0	0	6.061	0	2.564		6.667	0	1.818	13.5	0.417	0	10.694			3.60083	69.394	66.667	73.03	70	72.727	80.556		24.091	7.083	8	49.242	0.758	24.231		39.583	3.889	36.515	29	11.528	1.515	50.278			3.60083	3.893
3.60667	45.758	45.185	63.636	42.167	53.485	66.852		0	0	0	0	0	7.692		2.5	0	3.333	0	0	6.97	3.889			3.60667	85.758	65.556	71.97	70	72.727	88.889		8.182	14.722	20.833	28.333	0	44.744		30.833	16.481	30.152	26.333	0	33.485	31.111			3.60667	3.474
3.6125	62.727	45	56.515	49.167	53.03	66.667		0	0.972	0.833	0	0.606	7.179		7.778	0	2.273	12.833	0	8.03	0			3.6125	90.909	62.778	54.545	70	77.576	88.889		10.303	17.083	29	9.697	6.212	36.154		20.139	31.852	22.576	43.667	0	35.152	30.417			3.6125	3.17
3.61833	64.848	43.889	56.364	48.833	61.061	66.667		2.273	6.25	11	0	0	9.231		0	2.593	0	10.5	1.25	0	8.333			3.61833	90.909	60.185	59.242	70	81.818	87.963		30.303	25.694	22.5	18.182	0	24.872		9.306	22.222	3.485	51.667	15.972	3.788	44.028			3.61833	3.082
3.62433	69.848	33.519	65.303	40.333	60.606	66.667		0	0	4.333	2.879	0	0.128		0	11.111	0	4	2.5	0	21.667			3.62433	90.909	55.741	68.636	70	78.939	82.778		16.818	15.278	18.667	13.939	0	3.333		6.111	22.222	0.152	14	24.306	15	45.694			3.62433	3.057
3.63017	56.364	34.444	72.545	51	51.818	66.667		0.303	2.222	3	2.727	0	3.205		0	5.37	0	0	8.333	6.061	9.722			3.63017	90.909	66.111	84.485	70	77.727	90.185		20.455	12.5	7.667	10.606	14.242	25.513		1.944	18.704	4.242	7.167	21.25	13.485	47.222			3.63017	3.128
3.636	61.97	39.63	73.712	63.5	51.212	64.259		16.061	0	0	10	0	3.974		1.528	1.481	2.879	0	4.583	1.515	15.694			3.636	90.909	67.593	90.788	70	67.424	84.074		46.212	5.556	11	33.333	31.061	31.154		10.833	14.074	21.667	5.333	36.389	15.303	35.694			3.636	3.107
3.642	60.606	49.074	68.182	58.5	55.894	38.333		3.636	0.278	9.667	9.091	1.061	0		5.833	6.111	0	0	3.194	10.303	6.806			3.642	90.909	73.704	90.909	70	72.076	71.111		24.394	15	29.667	32.576	17.879	26.154		17.222	33.889	27.273	4.833	40.556	24.091	29.028			3.642	3.026
3.64783	62.727	48.333	70.303	43.5	51.545	35.741		0	0	9.667	6.97	0	1.923		7.778	0	0.758	0	3.194	11.364	0			3.64783	90.909	77.778	90.909	70	69.394	66.667		13.03	0.139	28.5	28.03	11.667	26.538		34.167	30.556	25.455	0	17.5	18.333	12.083			3.64783	3.084
3.65367	54.848	46.296	71.773	47.5	53.939	30.37		0	0	3.5	0	0	13.462		0	0	11.061	3.167	1.389	0	3.333			3.65367	90.909	77.593	90.439	70	81.424	72.037		5.455	1.389	35.833	14.545	11.97	29.359		6.25	2.037	28.03	12.167	19.444	13.636	21.806			3.65367	3.106
3.6595	58.788	44.444	77.727	40.167	56.968	33.704		6.061	2.361	1.5	1.515	3.939	16.026		4.306	0	4.545	0	6.389	5.758	0.278			3.6595	90.909	76.667	90.909	70	80.652	67.037		24.848	15.278	24.833	4.848	30.758	55.256		15.972	28.148	26.97	8.833	26.667	20.303	20.556			3.6595	3.056
3.6655	63.636	50.556	78.455	53	59.848	32.963		0.909	2.361	4.333	10.152	0	9.744		0	0	3.333	0	3.056	9.091	0			3.6655	90.909	77.778	90.318	70	81.424	66.667		20.455	11.111	12.667	31.061	18.03	38.718		10.694	15.185	26.667	0.5	27.083	33.333	22.639			3.6655	2.998
3.67133	63.788	55.556	79	46.167	47.318	36.667		0.303	1.944	13.667	5.909	0	9.487		2.222	0	9.242	0	6.389	19.394	0			3.67133	90.909	77.778	90.288	70	77.076	79.074		33.333	20	35.333	34.697	5.909	41.154		29.722	5.37	27.879	1.333	21.25	47.879	31.667			3.67133	2.865
3.67717	65	55	71.939	42.167	48.788	50.926		0	3.194	16.667	0.455	0	8.718		0	0	5.606	0	0	14.394	0.139			3.67717	90.909	77.778	90.273	70	70.606	79.259		20.606	41.25	58.833	15.606	16.212	28.846		12.083	0.556	33.182	0	0.278	38.03	29.722			3.67717	2.818
3.68317	63.939	49.444	81.364	45.833	46.364	62.407		2.121	2.222	4.833	0	0	12.051		3.333	10.185	6.515	0	0	0.909	0			3.68317	90.909	72.037	90.682	70	75.152	97.037		16.818	40.278	53.167	13.939	3.788	36.538		12.778	21.296	42.424	0	0.972	2.727	49.861			3.68317	2.801
3.689	62.727	44.444	78.788	43.667	49.848	55.741		8.939	6.944	5.833	14.091	7.576	6.923		6.528	0	3.636	0	11.528	0	4.306			3.689	90.909	70	90.909	70	78.636	76.667		34.848	23.472	35.667	53.03	18.636	31.538		18.611	5.37	34.697	1	41.667	5	38.472			3.689	2.815
3.69483	63.333	44.444	78.485	48.167	53.939	60		0	0	0.167	9.545	7.273	7.692		2.083	0	0.455	0	7.361	3.03	2.5			3.69483	90.909	61.852	90.909	69.833	81.818	86.852		35.606	9.861	26.5	18.636	54.242	39.359		4.861	8.148	2.576	10.5	38.889	29.545	18.333			3.69483	2.805
3.70083	58.788	44.444	81.212	59.167	56.97	54.63		2.727	0	0	0	0	0.128		0.694	0	0	1.833	8.472	2.121	5.556			3.70083	90.909	56.852	90.909	70.333	84.394	66.667		28.939	9.722	3.833	5.606	19.394	18.718		2.5	0.926	3.03	18.667	17.917	58.636	23.472			3.70083	2.753
3.70667	62.879	44.444	82.727	58.167	52.879	36.852		5.303	0.833	0	1.364	3.333	0		3.472	5.556	0	9.667	0	6.97	4.722			3.70667	90.909	55.926	90.909	70	78.939	64.074		26.515	8.194	13.667	5.152	26.515	37.436		9.583	24.815	7.424	25.833	23.333	44.091	21.667			3.70667	2.778
3.7125	63.636	44.444	81.818	60	50	39.259		0	3.611	0	2.576	1.212	2.564		0	0	0	0	0.694	0.152	3.333			3.7125	90.909	55.556	90.909	70	64.848	54.444		15	21.944	5.333	20.152	10.152	23.974		0.417	14.63	16.667	22.833	22.917	25.758	35.694			3.7125	2.777
3.71833	56.061	44.444	81.061	60	35.455	41.667		0.303	10.139	0.833	4.091	0.606	4.231		0	2.222	3.03	0	10.833	0	24.028			3.71833	90.909	55.556	90.379	68.333	40.303	44.444		18.636	33.194	6.167	23.182	25.152	19.615		0.972	3.704	14.242	19.667	36.944	18.485	40.972			3.71833	2.793
3.72433	55.909	44.444	76.061	60	33.636	23.519		0	6.528	0	6.061	3.788	1.538		0	6.667	0	0.833	9.444	5.303	9.861			3.72433	90.909	55.556	83.03	67.167	37.576	43.519		13.03	21.25	0.333	29.697	20.455	5.385		0.556	25.185	0.303	18	33.333	33.485	36.25			3.72433	2.764
3.73017	52.879	44.444	75.909	59.833	36.364	16.481		0	0	0	13.333	2.879	2.821		0	1.852	1.061	0	0.694	0	0.833			3.73017	89.242	55.556	83.485	69.333	36.364	44.444		0.455	0	3.5	53.485	18.182	22.949		10.417	7.963	1.364	7.167	23.472	18.636	21.389			3.73017	2.694
3.736	54.545	44.444	80.152	53.5	28.939	27.963		0	0	0.5	2.424	2.576	0		0	0	0	0	1.528	0	6.25			3.736	88.788	55.556	90.909	70	42.727	44.444		0.152	12.361	12.833	19.394	15.152	21.154		18.472	2.037	0.152	19.167	5.833	16.364	45.694			3.736	2.706
3.742	49.848	42.037	82.727	52.667	45.152	34.074		2.879	5.972	17.667	1.061	3.182	6.282		2.639	0	0	0.667	3.194	0	0			3.742	84.697	55.556	90.909	70	61.364	52.407		12.879	16.667	24.5	6.364	14.091	24.487		17.917	9.074	0.758	14.5	17.639	4.091	30.833			3.742	2.735
3.74783	42.727	44.444	80.303	50.667	48.939	36.852		0	4.306	0.5	0	7.727	5.513		0	1.852	2.121	4.333	0.833	6.515	3.333			3.74783	81.818	55.741	90.909	70	59.545	60.741		24.848	15	10.833	3.939	19.697	24.103		2.917	28.333	9.394	13.167	19.028	18.333	30.556			3.74783	2.748
3.75367	38.03	44.444	75.121	55.333	54.242	40.556		0	13.194	2.333	0	3.03	0		4.167	0	5.606	0.667	0	17.727	8.333			3.75367	81.818	56.111	90.303	70	62.273	55.741		19.545	29.861	11.333	0.152	14.848	24.872		10.833	8.704	16.061	2.833	10.139	28.182	21.667			3.75367	2.867
3.75967	36.212	44.444	71.288	52.333	54.545	43.519		1.667	8.056	0	4.394	6.515	2.821		1.389	0.741	8.03	0.667	0	18.182	0.556			3.75967	81.818	66.667	90.545	70	71.364	54.63		30.606	46.389	25.833	11.97	40.606	19.231		6.528	38.704	24.394	11.167	0	42.273	23.611			3.75967	2.831
3.7655	41.818	44.444	74.091	56.167	54.545	25.926		1.818	5.139	0	0	0.303	7.692		0	0	4.545	4.333	3.889	19.697	0			3.7655	81.818	65.926	90.909	70	69.394	48.704		16.364	15.556	27.333	2.879	20.455	24.359		3.75	15.926	29.394	26.333	16.528	37.727	4.306			3.7655	2.837
3.77133	42.576	44.444	60.152	54.833	54.545	27.037		3.788	0.417	4	5.758	0	13.718		0	0	0.303	0	4.167	11.364	1.389			3.77133	81.818	66.667	89.242	70	72.727	39.815		13.788	36.667	15.5	15.455	11.212	66.282		2.5	10	23.182	9.5	11.111	25.303	16.528			3.77133	2.686
3.77717	34.545	44.444	80.303	58.333	52.348	33.333		0	3.611	1.333	0	0	1.538		1.667	0	0.606	0	3.889	9.697	8.333			3.77717	75.758	66.667	90.909	70	71.833	43.333		4.545	29.028	11	15	14.697	18.205		18.194	11.481	21.515	13	5.417	19.242	25.139			3.77717	2.738
3.78317	28.788	41.667	73.939	59.667	51.742	43.889		1.515	0	0	0.303	11.061	1.026		0	0	0	0	0.417	15	7.639			3.78317	71.97	66.667	78.182	70	70.742	44.444		15.909	2.639	6.5	25.455	46.364	27.564		4.444	7.407	18.788	1.667	13.333	23.636	35.972			3.78317	2.914
3.789	22.273	33.889	71.515	60	52.955	35.185		11.818	0	1.667	4.242	1.364	5.385		0	0	0.303	0	0	24.848	10.556			3.789	73.939	66.667	72.727	70	68.985	44.444		42.121	2.083	18.167	17.576	33.636	29.487		1.667	3.889	4.545	14.667	10.833	36.364	37.083			3.789	2.941
3.79483	24.545	25.741	72.409	59.333	44.096	33.333		13.333	0	0	7.273	0.606	0.128		0	0	2.121	0	0	4.697	0			3.79483	77.424	66.667	74.258	70	59.658	44.444		49.242	5.278	0.833	25.152	10	5.128		3.75	9.259	9.697	14.833	0	19.697	8.333			3.79483	2.84
3.80083	36.667	25.185	72.727	51.667	53.939	22.593		6.364	0	0	8.182	3.788	7.308		0	0	0	0	8.75	0.909	4.306			3.80083	79.697	71.296	72.727	70	63.636	38.704		25.909	20.694	0	30.606	26.667	26.282		9.167	2.963	2.727	11.333	25.694	29.091	15.833			3.80083	2.671
3.80667	47.121	42.963	64.364	57.833	44.848	2.222		2.273	0	4.167	0	0.606	10.256		0	0	0	3.5	3.194	0	8.333			3.80667	86.818	77.778	71.212	70	63.636	47.407		18.182	25	12.5	14.394	31.364	43.846		7.361	0	0.455	10.167	19.722	26.212	20.139			3.80667	2.553
3.8125	52.424	45	60.606	58	42.576	10.556		3.182	3.472	0.5	1.515	0.909	8.718		0	2.778	3.03	0	2.222	7.273	1.111			3.8125	89.394	77.778	75.909	70	63.636	47.593		17.121	13.333	46.333	33.939	15.152	41.154		5.972	18.519	13.485	0	19.028	24.545	12.917			3.8125	2.611
3.81833	53.636	45	54.848	48.833	45.606	15		3.939	10.833	0	2.879	0	6.538		0	0	3.485	1.167	4.861	0.606	1.528			3.81833	94.697	77.778	80.758	70	63.636	32.407		18.182	40.278	22.667	12.121	19.545	36.154		11.944	3.519	9.091	19.333	38.611	23.03	7.639			3.81833	2.718
3.82433	54.545	58.519	49.545	37.833	51.818	6.481		1.515	3.472	2.667	3.636	0	3.333		1.667	0	1.667	0	10.694	0	10.417			3.82433	98.333	77.778	72.727	70	64.242	27.593		20.152	25.972	38.5	15	10.606	24.615		24.306	0.185	6.667	18.667	35.972	22.121	20.139			3.82433	2.61
3.83017	54.545	63.889	69.697	40.333	36.061	27.593		0	0	6	15	0	5.256		0.139	0	0	0	14.444	0	3.472			3.83017	99.697	77.778	75.152	70	63.636	66.667		15.303	15.833	26.667	25.606	7.121	32.949		33.056	0	0	19.833	38.333	26.97	40.972			3.83017	2.392
3.836	54.242	63.889	69.697	49.5	36.97	27.037		0	3.75	10.5	0.606	0	8.333		1.528	0	0	4.667	14.167	0	2.778			3.836	98.485	77.778	72.727	70	63.636	67.407		16.515	8.056	20	10.152	8.182	39.744		19.306	0.37	4.394	14.333	56.667	27.727	22.5			3.836	2.282
3.842	54.545	66.852	71.97	51.833	38.788	57.593		0	4.167	10	0	0	18.205		0	0	3.788	0	13.611	0	0			3.842	92.879	77.778	72.727	70	61.212	77.407		16.97	13.472	26.167	0.909	27.424	32.179		12.222	0	18.182	0.167	37.5	27.273	16.667			3.842	2.373
3.84783	58.03	73.148	69.091	54.667	29.545	50		2.424	6.806	2.5	0	4.697	6.282		0	0	0.606	2.5	5.694	0	0			3.84783	88.03	77.778	72.727	70	48.485	68.333		6.97	25.417	23.5	3.636	31.97	37.436		16.25	9.815	0.909	4.833	27.778	26.364	19.167			3.84783	2.465
3.85367	56.515	77.778	68.485	52.833	23.636	48.148		0.303	3.75	0	0	0	1.282		0	2.037	0	7.833	3.194	1.97	3.472			3.85367	91.667	77.778	72.727	70	45.455	66.667		26.212	23.194	2	5.455	17.576	49.744		21.389	19.444	10.303	33.167	41.528	26.818	40			3.85367	2.399
3.85967	54.545	69.63	68.636	50	34.697	47.778		3.636	0	4.167	0	0	18.333		2.917	3.148	0.152	3.667	15.833	5.606	14.028			3.85967	82.121	77.778	72.727	70	53.939	72.963		21.212	9.167	18.833	1.364	26.667	55.641		22.222	15.741	12.121	19	56.528	36.061	39.861			3.85967	2.667
3.8655	49.545	55.556	56.364	49.667	34.242	59.815		4.242	0.139	5.5	0	8.182	7.436		0.417	5.926	3.485	2	12.917	1.212	7.917			3.8655	78.636	77.778	68.788	70	57.121	77.778		16.212	11.667	24	16.818	40.909	34.231		1.806	16.852	14.091	0	45.139	21.515	39.444			3.8655	3.085
3.87133	54.394	55.185	48.333	50	38.788	51.296		3.182	5.417	0.667	0	9.848	0.128		0	0	1.818	0	0.278	0.606	10.139			3.87133	80.909	82.037	63.636	70	70.152	74.63		16.515	22.222	5.833	36.364	45.606	10.641		7.361	10	10.303	1.5	34.167	28.939	41.944			3.87133	3.091
3.87717	62.576	50.37	53.939	49.5	43.939	42.222		0	7.639	5	9.848	23.939	0		0	0	1.97	0.833	0	1.061	11.528			3.87717	90.455	85.185	69.242	70	71.061	59.815		11.364	30.278	25.333	38.182	43.636	20		20	36.481	4.394	29	23.194	38.485	41.806			3.87717	2.962
3.88317	63.636	65.926	54.091	47.833	32.727	48.889		0	0.139	11.5	11.818	6.818	4.615		0	0	0	12.167	2.083	0	9.306			3.88317	90.909	100	73.788	70	65.606	58.519		7.879	15.833	41	31.212	42.424	37.692		3.333	22.037	0.152	27.333	40.556	23.03	44.444			3.88317	2.59
3.889	63.939	62.037	41.414	56.167	36.364	42.593		2.121	5.833	3.667	0	4.394	3.462		0.278	4.815	0	1.833	8.611	7.273	0			3.889	90.909	100	74.411	70	63.182	58.519		12.727	34.444	33.833	26.212	26.515	25.256		10.972	9.444	7.424	16.167	45.417	35.909	43.75			3.889	2.445
3.89483	63.788	77.222	53.636	60	42.424	37.407		0	2.361	5	3.182	1.818	6.154		0	4.259	0	0	17.361	2.273	3.194			3.89483	90.909	100	76.97	70	67.424	57.037		25.606	30.139	28.333	32.121	27.576	35.128		16.25	12.037	0.909	4.833	44.444	34.091	50.556			3.89483	2.338
3.90083	70.606	83.704	61.667	57.667	29.545	45.926		0	0	10	5	8.939	3.846		0	3.519	0	3.833	0.694	1.061	0			3.90083	90.909	100	88.485	70	59.242	63.704		17.576	17.361	25.167	22.121	18.636	31.538		5.139	13.148	2.424	9.833	6.667	21.515	50.417			3.90083	2.288
3.90667	72.727	76.667	75.758	55.333	45.455	54.074		0	0	0	0.303	2.273	0		2.222	0.37	1.818	5.833	3.75	4.697	0.278			3.90667	90.909	100	89.697	70	81.364	76.852		19.545	16.667	2.667	11.364	2.879	14.487		19.028	10.556	5.303	16.667	16.944	30.152	40.417			3.90667	2.232
3.9125	78.182	72.222	79.788	50.667	53.182	49.074		0	0	0	7.121	0.909	1.41		3.611	0	0	0	0	17.121	3.611			3.9125	99.545	100	89.894	70	79.394	77.778		10.303	9.306	1.5	28.636	4.242	10.256		18.333	0.926	5.303	15.167	3.75	40.758	60.417			3.9125	2.093
3.9185	74.242	80.556	76.97	53	49.242	58.889		0	0	0	5.152	0	16.026		0	0	1.515	3	1.389	16.97	0.139			3.9185	100	100	90.909	70.167	72.424	77.778		20.303	17.222	12.5	15.758	4.242	26.282		0.972	0	32.273	38.333	15.139	50.758	43.611			3.9185	1.978
3.92433	76.212	81.296	71.515	61.167	47.121	65.185		8.788	0	4.5	5.152	0	10.769		0	0	15.909	6.167	3.056	2.273	15.139			3.92433	100	100	90.909	89.167	81.818	77.778		26.515	20.833	14.667	24.697	5.455	43.974		0.694	20.556	40.758	53.667	14.306	36.212	33.889			3.92433	1.953
3.93017	59.091	83.704	78.485	76.5	51.061	65.556		3.939	0	0.167	0	0	12.179		0	0	5.455	13	7.639	0	11.528			3.93017	100	100	90.909	90	84.697	73.148		22.424	25.972	21.5	1.212	3.636	45.385		0.139	21.481	24.394	44.333	31.528	33.03	33.889			3.93017	1.989
3.936	66.01	76.852	86.97	64	39.848	55.741		5.152	0	11.5	0	2.121	7.308		0.694	0	8.939	3.333	3.75	10.758	6.528			3.936	98.788	100	90.909	90	84.091	65.556		18.939	32.5	36.667	8.182	22.273	38.205		10.278	3.148	24.697	23.5	19.167	64.697	35.833			3.936	2.23
3.942	63.939	53.519	90	60	39.848	48.148		0.758	0	3.667	3.03	10.303	1.667		2.222	0	5.152	20	1.111	7.576	13.611			3.942	90.909	100	91.364	90	72.727	71.667		15.152	26.944	43.833	23.182	29.545	18.205		10.972	0.741	13.333	30	23.889	58.788	26.528			3.942	2.453
3.94783	60.303	57.407	85.152	56.333	58.485	54.63		8.939	0	1	6.97	0	0		0	0	3.485	19.667	5.278	1.515	3.194			3.94783	90.909	100	91.364	84	80.303	77.778		19.697	33.194	38	26.061	19.545	18.718		3.889	9.444	34.545	30	16.944	21.97	26.944			3.94783	2.466
3.95367	67.652	62.963	72.879	55.167	63.758	49.444		0.909	1.25	12.667	4.394	0	5.641		0	0	5.909	9	0.556	0	14.444			3.95367	90.364	99.074	90.909	87	81.364	75.926		9.242	26.389	28.5	20.606	4.091	20.897		26.944	5	30	25	14.167	18.939	34.028			3.95367	2.475
3.95967	56	63.148	67.727	49.5	60.303	29.259		0	20.139	1	11.818	0	2.308		0	0	0.152	3.333	14.444	0	13.75			3.95967	99.667	95.556	87.424	87.167	81.818	61.481		7.121	39.861	19.5	32.121	18.182	27.436		19.167	28.148	24.545	8.667	31.528	19.848	36.25			3.95967	2.52
3.9655	74.667	62.407	63.788	64.167	60.152	34.074		0	12.083	0	10.758	0.455	5		1.944	4.074	0	0	6.389	0	0.278			3.9655	100	88.889	85.152	90.167	81.818	54.815		3.788	32.361	28.667	32.273	24.697	54.615		21.806	34.074	22.727	0.667	28.611	25.909	25.278			3.9655	2.393
3.97133	83.833	54.444	62.121	69.5	52.424	42.037		1.212	5.139	10.167	1.97	8.03	2.821		4.306	0	6.667	0.833	0	0	0			3.97133	100	88.889	88.485	95.667	81.818	72.037		21.667	28.472	38	24.242	49.545	21.026		19.722	9.259	28.939	7.667	25.278	31.061	23.472			3.97133	2.269
3.97717	70	61.111	50.758	76.667	48.182	30.926		2.879	1.528	4.833	0	5.303	7.692		3.611	0	0.758	0	2.083	0	0			3.97717	100	88.889	81.364	100	81.818	59.259		26.364	21.389	18.167	19.091	59.091	15.385		13.472	0	28.333	7.667	29.028	33.636	37.361			3.97717	2.213
3.98317	75.985	60	58.485	79.667	38.939	7.037		1.515	0	6.333	0	0	1.923		2.361	0	2.121	0.5	0.694	1.061	0			3.98317	100	88.889	85.152	99.5	74.697	36.667		30.303	20.417	3.833	9.394	28.03	11.282		15.833	0	27.121	2.667	27.222	27.727	23.333			3.98317	2.201
3.989	78.182	65.37	69.545	81	38.333	23.889		1.97	0	0	0	0	0		1.806	0	6.97	7	0	0.909	2.222			3.989	99.545	88.889	85	99.5	50.455	38.333		26.667	25.417	23.167	0	22.879	0		6.25	3.148	25.606	23.833	5	29.091	16.944			3.989	2.367
3.99483	74.394	56.667	63.182	77.833	41.667	18.704		7.879	2.778	6.833	0	0	0		0	7.778	7.727	0	3.611	8.636	0.972			3.99483	99.242	88.889	84.545	100	49.697	45.741		26.515	24.028	35.333	0.303	25.758	6.41		17.222	22.778	35.909	4.167	8.75	51.667	10.278			3.99483	2.485
4.00083	71.515	39.259	47.576	83.667	46.212	42.037		1.061	1.806	10.667	0	5	0		0	7.222	0.303	4	2.639	2.727	0			4.00083	100	90.926	67.121	100	60.909	74.074		20	19.167	50.5	0.152	33.788	1.923		16.944	35.556	32.121	18.833	17.222	37.727	3.611			4.00083	2.523
4.00667	72.424	44.259	50	76.833	46.97	37.407		0	0	23	0	3.485	0		0	0	3.636	4.833	2.361	0	4.167			4.00667	100	98.519	70.606	100	59.848	73.148		0.909	8.611	50.167	2.576	37.576	19.744		4.583	6.296	26.97	29.333	15.972	1.515	21.528			4.00667	2.34
4.0125	69.091	49.259	42.879	79.333	37.727	26.111		0	0	9.667	3.03	16.061	1.923		3.611	0	0	0.833	0.278	3.333	4.167			4.0125	100	100	68.182	100	53.333	72.407		2.727	7.222	35.833	20.303	45.455	43.462		12.083	7.222	0.758	10.833	18.194	21.667	20			4.0125	2.435
4.0185	64.545	49.815	37.879	75.833	31.364	7.593		12.727	3.056	0	9.394	17.727	10		2.778	0	2.727	2.5	6.528	3.333	2.083			4.0185	98.636	100	60.303	100	62.121	62.037		31.97	22.222	5.333	26.818	43.182	54.615		31.944	1.296	6.212	20.5	28.75	20	32.361			4.0185	2.445
4.02433	61.515	65.185	42.576	88.167	28.939	25.741		9.545	0.139	0	5	15.758	3.718		8.333	0	1.97	0	3.75	1.364	3.75			4.02433	99.697	100	62.273	91.5	68.333	62.037		29.697	26.806	24.5	45.606	44.091	23.846		30.139	16.111	10.758	13.333	27.361	17.576	15.694			4.02433	2.413
4.03017	54.667	70.185	28.333	81.833	21.212	22.778		5	4.583	0	3.03	21.515	0		8.889	0	2.121	4.333	0.139	0	0.139			4.03017	99.515	100	71.667	99.833	54.394	37.963		24.242	17.222	7	37.576	46.97	16.923		28.194	20.556	11.061	23.167	25.833	1.212	29.722			4.03017	2.382
4.036	45	60.741	33.636	62.5	15.152	8.889		12.273	0.139	1.167	0	0	4.359		5.833	8.148	16.97	3.5	0.417	3.485	6.806			4.036	99.848	100	63.333	100	47.273	52.593		32.727	23.472	25.333	36.061	11.97	17.949		18.333	18.889	39.848	14	22.639	14.545	48.056			4.036	2.439
4.042	38.939	57.407	22.121	61.5	2.879	10.926		1.667	0	3.667	8.788	0	4.359		2.222	0	23.636	0.167	0.139	7.121	6.389			4.042	90.909	99.074	58.485	90.333	26.667	44.815		5.152	22.917	28.167	40.909	13.03	25.769		18.611	0	48.333	7.833	27.639	30.303	51.111			4.042	2.534
4.04783	25.303	66.667	18.636	56.5	5	11.481		4.394	0	2.833	8.333	1.212	6.538		1.944	0	31.97	0	11.25	2.273	10.278			4.04783	88.333	99.815	58.182	90	20.152	40.926		13.03	8.75	16.833	31.515	25.909	29.359		16.944	2.222	40.606	18.5	44.028	28.182	47.083			4.04783	2.737
4.05367	26.061	57.037	9.545	55	0	25.185		8.939	0.694	0	14.697	3.485	0.513		0.556	2.963	16.364	0	13.472	0.303	8.194			4.05367	86.97	90.926	44.545	90	21.97	44.444		22.121	8.472	7.833	42.576	32.121	21.923		4.722	32.778	37.424	4.833	28.194	22.576	39.861			4.05367	2.696
4.05967	27.727	55.856	23.636	33	0.909	5.926		2.727	6.111	0	7.879	11.212	14.872		0	0	16.818	2.667	8.333	2.727	4.028			4.05967	85.455	75.972	50.455	90	23.788	38.148		20.606	23.194	12	39.545	29.545	23.077		4.722	15.185	43.03	7.5	25	13.636	30.694			4.05967	2.753
4.0655	19.848	57.5	7.576	42.667	6.212	3.148		1.97	7.083	0	18.636	0.909	10.641		0	0	9.091	0	8.333	0	9.722			4.0655	76.515	76.25	32.121	85.667	41.818	22.778		6.97	14.167	0	38.182	12.121	22.308		10.278	0.926	24.848	4.5	26.944	26.364	39.306			4.0655	3.096
4.07133	22.121	63.704	3.939	48.667	14.545	9.444		3.485	0	2.167	4.848	9.697	0.769		8.333	0	3.182	0.833	0.139	0	0.139			4.07133	70.303	77.407	28.939	63.333	43.485	22.222		27.273	0.556	7.833	31.667	41.212	12.436		34.583	0	21.818	28.667	4.861	26.667	31.111			4.07133	3.475
4.07717	31.97	55.741	6.364	35.833	0	9.815		4.091	1.667	4.667	0	8.939	0		4.306	0	0.303	8.833	2.917	7.727	0.417			4.07717	69.242	75.926	36.061	60	18.182	30.926		17.273	14.306	27.667	26.364	53.182	20		45.972	0	4.394	28.167	13.333	27.424	14.583			4.07717	3.871
4.08317	28.788	45	18.485	35.167	0	0		2.273	0	9.333	0	16.818	0		1.528	0	0	8	0	0	2.5			4.08317	70.455	66.667	53.03	60.833	21.061	20.185		13.182	0	19.833	11.667	58.636	13.462		7.917	0	0.758	15	5.972	0	22.083			4.08317	4.145
4.089	5.606	32.222	10.909	37.167	0	6.481		2.121	0	1.667	1.212	1.061	0		0	0	0	6.667	0	0	0			4.089	46.818	66.852	38.636	65.833	1.515	24.444		14.394	12.083	21.167	17.424	40	35.641		0.417	0	0	29.167	0	1.667	10.139			4.089	5.105
4.09483	9.545	36.296	11.364	36.833	0	0		0	0	0	8.333	0	1.795		0	0	0	0	0	15.152	0			4.09483	48.939	66.667	26.212	67.833	5.606	20.556		6.364	6.944	10.167	29.848	24.697	38.718		0.278	0	0	2.333	3.056	27.727	4.028			4.09483	4.991
4.10083	9.091	51.481	10.152	31.833	0	14.444		0	0	6.167	9.091	0	10.513		0	0	0	0	5.833	4.091	5.417			4.10083	43.03	66.667	21.061	62.333	18.333	31.296		10.758	3.75	49	34.545	9.545	46.795		6.944	2.593	11.515	0	14.583	16.515	13.056			4.10083	4.885
4.10667	8.485	52.778	4.091	37	0	19.815		0	0.417	5.167	4.848	0	11.41		3.056	0	4.091	0	0	3.939	3.333			4.10667	33.485	75.185	8.333	61	18.788	34.63		24.242	11.944	44.667	25.455	7.121	31.41		29.583	0	16.061	0	0	17.424	18.056			4.10667	4.813
4.1125	3.182	37.222	0	42.667	0	1.852		5.758	10.833	0	1.97	0	3.333		0	0	0	0	0.417	2.727	1.528			4.1125	43.485	57.593	14.848	60	34.394	16.667		38.03	21.25	35.5	26.061	1.667	28.205		8.75	3.889	4.545	0	18.194	19.091	22.917			4.1125	4.716
4.1185	8.939	18.148	0	49.333	0	6.667		3.788	18.75	4.833	9.242	2.121	6.154		0	7.407	0	3.5	0	13.636	5.278			4.1185	53.333	47.037	18.333	60	10.909	40.926		28.182	34.028	37.667	46.212	12.727	44.103		0.417	27.963	5.303	14.667	3.194	37.273	20.139			4.1185	4.069
4.12433	26.515	16.852	0	34	0	2.778		4.545	1.25	2	4.242	0.455	5.641		0	1.667	4.394	0	8.611	5.303	4.444			4.12433	57.121	46.111	11.818	60	0	27.963		39.394	16.667	7.833	39.091	19.242	40.256		9.167	4.259	17.879	0.5	16.111	56.212	14.583			4.12433	3.763
4.13017	34.394	6.667	0	22.833	0	0		7.273	1.389	1.167	3.636	0	0		0	0	1.818	0	3.889	0	0			4.13017	53.636	44.444	26.667	55.833	0	13.704		35.152	23.75	3.5	14.848	11.818	17.179		5.278	4.815	26.818	13.833	4.722	47.424	13.889			4.13017	4.354
4.136	34.091	6.852	0	33.333	0	0.37		3.03	0	10	0	0	5.769		0.417	0.741	0.758	4.833	3.194	7.121	1.528			4.136	54.545	40	41.212	53.667	0	36.667		37.121	17.778	20	0.758	9.242	25.769		18.333	20	5.909	25.5	13.75	37.879	29.861			4.136	4.583
4.142	10.606	4.63	6.667	24.5	0	10		1.515	1.111	4.667	0.909	2.576	6.538		0	1.296	0	1.5	2.361	11.212	2.639			4.142	51.364	36.852	52.121	47.5	3.939	41.111		30.909	16.528	24.167	11.364	26.364	16.41		12.639	14.815	3.03	1.667	18.611	23.03	25.556			4.142	4.917
4.14783	22.424	10.926	21.061	29.5	0	0		0.455	4.167	0	3.939	9.091	2.949		0	0	0	1.167	6.528	0.758	0			4.14783	49.697	34.63	57.727	40	1.97	32.222		18.182	19.444	16.833	31.212	22.727	19.615		0.972	15.185	0.152	15.5	16.389	17.121	20.278			4.14783	5.479
4.15367	19.545	2.593	17.879	30	0	6.852		0	2.361	2.167	5.606	3.333	4.487		0	0	0	4.167	0	3.788	0			4.15367	50.303	30.37	63.182	40	5.455	23.889		19.545	29.722	15.167	32.424	31.515	16.923		4.167	6.296	8.182	41.833	4.583	38.182	19.028			4.15367	4.634
4.15967	18.182	4.074	13.788	26.333	8.03	6.296		12.424	9.722	0	0.152	0	4.103		3.056	0	1.061	6.333	2.5	3.182	1.806			4.15967	63.182	26.111	53.939	40	24.091	26.296		37.727	33.056	2.333	15.303	8.788	23.333		17.083	14.444	19.848	32.667	13.611	23.485	19.167			4.15967	4.559
4.1655	17.424	0.741	9.242	11.667	16.818	0		6.818	8.333	0.667	0	0.152	5.385		5.972	0	29.394	2.167	0.833	0	1.389			4.1655	47.424	12.778	53.182	39.667	26.364	19.259		39.091	27.083	2.5	8.636	31.97	32.821		18.75	4.259	45.303	26.5	14.306	19.242	4.028			4.1655	4.835
4.17133	14.848	0	9.848	17.167	1.97	0.37		3.485	9.028	3.5	0	0	3.718		5	0	1.97	10.667	0	0	0			4.17133	45.758	5.926	67.424	45.167	14.091	12.778		33.636	24.583	9	3.939	14.545	33.974		28.333	10.37	14.697	51	10.278	20	0.278			4.17133	4.82
4.17733	9.091	0	16.97	16.5	0	0		0	1.528	4.167	2.576	0.606	0.385		0	0	0	9.333	0	0	0			4.17733	37.727	5.741	45.758	45.833	10.909	0.185		11.061	17.639	13	19.545	40.152	50.385		14.167	9.074	3.788	57.333	0	12.121	6.25			4.17733	5.064
4.18317	6.364	0	21.061	20.667	0	2.222		4.848	5.278	13.833	4.394	11.061	8.974		0	0	0.152	15.833	1.111	12.879	0			4.18317	52.576	0.185	67.879	56.333	3.788	15.185		21.212	22.778	44.5	11.97	53.03	21.795		22.778	0	3.182	64.667	3.194	15.909	0.417			4.18317	5.045
4.189	20.909	0	16.364	7	0	8.519		2.121	5.833	9.333	0.152	12.273	0		0	0	4.091	22.667	0.972	1.515	0.278			4.189	54.545	6.111	62.879	27.833	3.636	45		29.242	31.944	53	18.333	52.273	5.897		11.944	0	15.455	49.5	3.889	21.364	6.667			4.189	4.529
4.19483	14.091	0	18.788	8.833	0	0.741		5.455	0	0.333	0.303	4.545	0.513		0	0	0.909	0.667	0	3.03	5			4.19483	51.818	2.222	65.455	47.667	13.788	4.815		26.061	21.25	27.5	13.182	45.152	39.231		8.056	13.519	7.121	14	0	22.273	17.222			4.19483	4.398
4.20083	5.455	0	25.758	13.333	9.242	0		6.515	0.556	0	0	2.576	1.154		0	0	2.121	1.5	0	0.606	7.917			4.20083	50.909	10.926	68.182	63.5	18.182	25.556		28.03	31.528	21.167	13.182	33.939	7.821		9.583	17.963	10.909	22	0.417	26.818	24.306			4.20083	4.39
4.20667	13.788	0	20.303	25.333	3.182	2.407		2.576	16.806	1.667	0	3.788	3.59		0	0	0	1.333	0	1.515	9.583			4.20667	46.515	8.704	58.485	72.333	20.152	15.741		25.909	37.361	2.667	3.788	37.879	15.897		1.25	1.481	7.121	22.167	0	16.515	20.556			4.20667	4.552
4.2125	5.455	0	11.97	30.833	4.545	7.407		0.758	6.528	5.167	0	3.03	0		0	5	0	0	0	0	17.083			4.2125	40	9.444	28.03	59.833	23.333	15.556		31.667	29.306	39	1.667	36.818	23.718		6.389	32.222	13.03	18.833	2.917	28.939	34.444			4.2125	4.838
4.2185	5.606	0	13.636	26	11.061	8.519		0.455	3.611	9.667	0.455	0.909	0.769		0.417	5.926	7.727	0	2.778	0	12.5			4.2185	35.303	6.296	23.636	59.5	36.818	26.852		38.636	48.889	44.167	14.848	37.879	25.256		20.278	27.407	26.97	14.5	29.722	12.424	35.278			4.2185	4.848
4.22433	15.758	0	2.273	29	2.879	0		16.818	0	0	0	0	0.641		0.694	0	7.273	0	1.806	3.182	19.028			4.22433	41.515	2.037	22.273	57.667	4.545	18.148		64.091	20.139	7.5	28.03	15.606	17.692		11.806	20.185	60	13.5	24.167	29.545	36.25			4.22433	4.983
4.23017	16.515	10.926	0	31.333	0	0		11.515	0	1.167	10	0	2.308		3.194	0	3.788	0	3.889	1.364	2.778			4.23017	44.242	19.259	2.121	51	0	25		61.364	3.056	12.833	35.606	12.121	2.308		21.667	0.741	27.121	21.167	43.333	27.273	25			4.23017	4.303
4.236	1.061	1.481	0	40.5	1.515	0		29.394	0	7.667	8.485	0.606	0		0.833	0	3.182	10.167	6.528	9.242	0			4.236	35	21.667	0.758	56.833	3.636	21.481		61.364	9.722	24.667	39.394	22.727	0		20.694	0	25.606	25.833	35.278	33.333	1.806			4.236	5.237
4.242	0	0	0.455	50	1.061	0		14.848	1.667	1	11.97	6.364	0		5.417	0	0.606	3.333	0	1.818	5.139			4.242	18.788	22.407	20.455	62	25.758	45.741		43.03	30	26.333	52.727	43.485	14.359		15.833	0.741	29.697	13.667	3.611	9.848	29.861			4.242	6.253
4.24783	5.606	0	15.152	47.667	9.848	0		0	7.5	8.333	2.576	0.152	0.769		2.222	5.185	0.152	0	3.472	0	0.972			4.24783	18.333	29.259	41.515	60	23.939	27.963		23.636	40.417	30	37.424	24.848	7.949		17.222	24.63	18.939	0.167	19.722	24.848	19.028			4.24783	6.885
4.25367	7.424	2.222	5.758	41.167	0	0		9.545	6.25	12.667	4.697	0	1.923		1.806	0	4.545	0	4.583	0	0			4.25367	21.667	25.185	36.667	60	8.788	22.222		33.182	24.861	26.667	23.03	31.97	10.256		13.333	1.481	17.576	0	17.5	9.394	15.972			4.25367	7.132
4.25967	3.788	10	11.364	41	0	0		6.818	4.722	14.5	0.909	4.545	14.103		0.833	9.444	8.939	0	3.75	5.303	4.722			4.25967	30.909	28.519	33.788	60	15.303	38.889		46.818	32.5	43.167	5.758	38.939	16.154		24.583	30.37	24.242	16	11.111	17.273	16.667			4.25967	7.001
4.2655	9.091	5.37	0	52.167	0	0		1.818	1.528	2.833	6.364	7.576	7.051		0	1.111	0	2.167	1.111	1.818	7.222			4.2655	25.303	36.111	19.242	60.333	0.455	37.222		28.788	16.806	18	14.394	20.606	26.282		18.056	9.259	17.879	16.167	6.528	10.909	26.389			4.2655	7.189
4.27133	9.091	0	0	34.667	0	6.667		4.394	1.389	1.333	4.394	0	0		0	0	0	0	1.389	6.212	0			4.27133	24.242	17.778	23.182	77.5	2.879	45		46.667	20.278	18.333	23.788	13.03	17.564		9.167	0.556	28.939	2.167	12.917	18.03	7.083			4.27133	7.101
4.27733	12.879	5	0.303	26.167	1.515	13.519		0	0	0	5.152	0	3.59		0	0	1.97	1.167	1.111	0	0.972			4.27733	36.364	21.667	21.061	78.667	9.545	55.556		15.606	9.167	1.5	29.242	8.485	23.462		3.611	0	28.939	19	25.694	18.182	14.028			4.27733	6.717
4.28317	10.909	7.778	5.152	34.5	0.152	8.333		0	1.667	0	9.242	0	4.744		0	0	0	7.333	0	0	0			4.28317	27.273	27.037	35.152	73.5	21.212	43.704		5.909	16.528	1	53.485	13.636	33.333		1.806	2.222	11.364	32	14.722	20.455	22.639			4.28317	6.71
4.289	5.152	0	3.03	27.167	2.424	0		1.212	0	0	7.727	0	0.128		1.944	0	0.303	2.5	1.111	0	0			4.289	28.182	12.037	42.727	60	21.212	30.556		14.091	1.944	0.167	51.212	18.333	32.692		14.306	0.37	28.636	13.667	8.611	21.212	15.972			4.289	6.291
4.29483	10.758	0	5.909	22.667	0	6.667		2.576	0	0	2.879	0	0.769		0	0	2.576	0	0	0	2.5			4.29483	50	1.111	39.091	60	17.121	34.259		20.152	3.75	9.167	36.061	10.909	34.487		5.139	16.111	36.667	16.667	0	21.061	40.694			4.29483	5.716
4.30083	7.879	0	0.758	30.167	0	4.074		6.061	0	0	1.364	0	3.462		0	0	0	2.5	0	0.455	7.917			4.30083	41.97	12.222	30.909	59.833	12.273	35.185		28.636	0.417	29.667	25.303	0	29.359		16.389	5	28.333	20.333	1.111	8.788	50			4.30083	6.119
4.30667	2.424	0	9.242	25	8.182	4.63		11.515	0	0	10	0	0		0	0	0	0	0	7.273	6.806			4.30667	43.788	5.556	37.424	57.5	36.212	32.778		27.273	0	35.667	54.242	0	36.282		25	0.741	17.273	22.833	0.139	20.152	33.611			4.30667	7.437
4.3125	1.818	0	23.788	16.833	4.091	0		8.182	0	8.333	26.818	1.061	3.205		0.278	0	0	0.167	0	5.758	0			4.3125	41.212	1.667	39.242	53.333	33.182	17.593		29.697	0.139	30	56.515	4.848	38.333		20.833	16.296	5.606	19.667	1.389	38.485	16.667			4.3125	8.182
4.3185	4.242	0	16.515	22.5	12.879	0		2.424	3.889	0	9.848	2.879	6.795		5.139	0	0	0	0.556	0	0.833			4.3185	24.091	3.704	35	50	34.394	20.37		8.788	8.889	11.667	41.061	19.545	24.231		32.083	3.519	4.545	12.5	6.667	9.697	13.75			4.3185	8.937
4.32433	7.273	0	5.606	16.333	11.97	0		0	7.083	0	19.394	0	9.872		0	0	6.667	0	1.944	3.03	5.139			4.32433	44.242	0	40.606	39.167	43.939	21.852		1.061	19.861	17.833	40.152	17.576	26.923		25.694	9.259	25	4	17.917	11.061	20.417			4.32433	8.749
4.33017	6.97	0	9.242	10	13.182	0		0	0.833	4.333	8.788	17.273	3.205		0	0	5.606	0.5	4.306	4.545	0			4.33017	47.424	0.556	39.545	30.5	40	4.63		0	11.389	16.5	41.515	29.242	45.897		31.25	0	45.606	9.5	23.056	34.545	32.917			4.33017	8.496
4.33617	0.303	0	10.152	7.667	4.848	0		0	0	1.833	0	8.788	1.026		0	0	0.606	0.333	8.75	5.758	0			4.33617	22.273	18.519	31.212	30.167	29.697	0		0.152	4.722	12	14.242	31.364	33.59		31.667	0	33.182	22.333	20	34.697	10			4.33617	7.707
4.342	3.636	9.815	1.364	0	2.121	0		0	0.972	0.667	1.818	5	0		2.222	0	2.879	6.167	3.75	0	0			4.342	22.273	17.037	12.879	38.167	25.606	5.37		5.303	7.083	19	10.909	26.061	23.462		31.667	5.185	15.303	45.333	16.25	20.909	0.278			4.342	7.245
4.34783	0	2.037	7.727	1.167	8.182	0		0	1.667	1.167	6.667	7.273	4.231		0	0	2.727	5.167	4.028	0.758	0			4.34783	21.212	0.37	13.636	44.833	28.485	14.63		17.576	23.472	23.833	32.576	36.515	27.949		27.361	1.852	11.667	51.167	25.972	7.727	10			4.34783	6.707
4.35367	6.364	0	7.576	10	2.576	0		0.303	3.056	0.5	5.152	13.636	0		0	0	4.394	8	2.5	0	4.028			4.35367	37.879	0	21.515	49.5	14.394	2.407		6.212	25.139	9.833	29.242	16.212	18.718		30.833	0.185	21.97	24.167	34.028	3.182	19.444			4.35367	4.849
4.35967	5.606	0	5.455	14.167	0	0		1.061	11.667	3.5	3.485	0	0.128		0	0	2.424	4.167	21.806	0	0			4.35967	31.212	0	35.758	50	7.121	0		5.606	24.861	21.333	31.818	1.212	33.718		29.306	11.296	27.273	31	50	1.061	18.889			4.35967	4.571
4.3655	0.909	2.963	3.03	13.833	1.061	0		8.788	8.611	0	2.424	0	11.538		1.389	3.704	1.212	2.667	10.278	0	0			4.3655	15.909	10.185	22.424	50.167	15.909	0		43.939	20.833	1.833	10.455	9.394	38.718		30	13.519	27.727	15.5	30.694	5.758	1.25			4.3655	5.212
4.37133	6.364	3.704	9.091	11.833	4.545	0		11.364	5.417	1.333	1.364	1.515	8.718		0	0.926	0.909	2.833	2.917	0	0			4.37133	49.545	42.222	41.061	39.333	24.242	0		43.182	11.806	12.167	12.879	13.788	43.59		17.639	17.593	15.152	27.333	25.972	2.121	11.528			4.37133	4.843
4.37733	31.667	6.852	16.515	0	0	0		6.061	7.083	0.833	0.303	2.576	15.256		0	2.407	1.667	3.5	10.556	3.636	0			4.37733	62.879	23.519	48.939	38.5	14.697	0		64.394	22.5	36.167	25.303	19.394	45.256		23.472	14.815	3.788	48.333	39.722	23.03	10			4.37733	3.852
4.38317	32.121	11.111	0.606	11.333	5	0		0	0.694	12.167	3.636	0	0.385		2.083	0.926	5.455	15.167	10	7.121	0			4.38317	66.97	28.704	43.182	42.5	40	8.704		37.879	5.972	38.333	25.455	5	7.179		27.639	11.111	12.273	51.167	39.583	31.061	12.5			4.38317	3.556
4.389	25.152	3.148	5.909	11	4.091	2.963		0	0.833	9.333	4.697	0	3.205		1.667	0	0	3.333	8.333	0	5.278			4.389	67.273	27.778	42.273	44.833	26.061	33.889		27.121	14.028	25.167	37.424	0.758	22.308		16.528	22.037	4.848	51.667	25.417	0	33.056			4.389	3.437
4.39483	36.97	0	4.091	0.333	0	8.519		0	1.944	2.833	23.939	0	0.513		1.111	1.481	0	7.167	10.694	0	0			4.39483	88.636	26.852	44.697	29.5	2.121	23.148		17.576	5.417	13.5	57.121	0	46.795		23.333	20.185	0	33.333	27.083	1.97	1.389			4.39483	2.872
4.40083	26.667	0	2.576	6	0	0.926		0	5.417	0.833	6.515	0	4.103		1.944	1.667	0	11.333	7.639	0	6.806			4.40083	87.273	27.037	41.212	32	0	2.593		27.576	25.694	16.833	44.545	9.091	40.769		24.306	27.963	2.727	59.333	32.361	12.424	18.472			4.40083	2.688
4.40667	34.697	0.741	1.515	6.833	0	5.926		0	5.972	10.167	19.848	2.576	4.487		6.25	0	7.424	24	4.861	0	0.833			4.40667	69.242	10	25.909	37.833	1.667	15		25.303	19.306	33	50.606	14.697	35.897		37.778	22.222	28.636	55.167	14.444	10.758	26.806			4.40667	2.975
4.4125	32.727	0	0	18.833	10.606	17.407		2.727	10.139	22.5	15.303	4.697	0		4.722	0	0	4.167	0.417	0	2.222			4.4125	68.485	0	15.303	34.167	33.636	39.444		24.091	28.75	50.5	41.061	28.788	39.359		22.222	6.296	8.485	23.833	15.417	9.545	26.944			4.4125	3.71
4.4185	29.545	0	0	9.833	6.818	5.37		0	12.5	25	2.273	0	1.923		6.806	0	0	3.833	7.917	0	0			4.4185	53.03	0	12.121	44.833	38.485	13.333		24.545	40.278	45.5	31.212	19.091	29.231		34.306	0	2.273	31	26.528	7.424	14.861			4.4185	4.304
4.42433	30.606	0	0.455	4.667	0	0		8.788	25.139	15.333	0	2.879	10.385		7.222	0	0	1.167	15.417	0	2.361			4.42433	60.758	0	24.848	39.667	37.879	5.741		37.879	47.778	43	12.273	38.485	36.923		32.778	3.704	6.364	44.167	41.667	15.455	34.306			4.42433	4.635
4.43017	5.909	0	8.333	3.667	0	0		0.606	5.972	6	0.606	0	21.282		0.833	0	0	0.167	4.444	3.333	2.5			4.43017	33.333	2.222	32.879	34	20.758	25.741		21.212	18.056	32.667	16.364	18.333	49.872		19.167	7.407	0.758	54.833	31.528	16.061	30			4.43017	5.416
4.43617	12.121	0	3.939	0	0	4.815		0	14.167	0	2.121	7.576	6.026		1.667	0	0	4	5	0	0			4.43617	50.909	14.63	21.97	37.333	10.455	18.148		17.273	22.361	17.167	18.182	38.03	23.974		20	3.704	0	40	39.167	0.303	11.389			4.43617	4.712
4.442	15.909	1.296	2.727	0	0	4.815		0	2.361	6.667	2.879	6.818	1.41		0.417	4.259	0	12.167	4.583	1.212	0			4.442	51.97	15.926	18.788	29.833	5.455	13.889		17.879	7.639	20.167	6.364	26.364	13.462		15.694	14.815	7.727	34.667	29.167	5.909	2.222			4.442	4.274
4.44783	14.697	10	4.545	0.667	0	12.593		0	5.278	1.833	0	4.697	0.641		0	0	8.03	2.5	0.556	0	0			4.44783	64.394	5.926	17.576	28.667	13.333	38.333		21.212	15.139	22.5	18.333	26.364	9.487		20.278	0	19.242	8.5	20.694	13.485	2.639			4.44783	4.141
4.45367	33.788	2.593	1.667	0	0	3.333		7.727	0	9.5	5.606	14.242	5.641		0	0	5.303	4.333	0	1.667	0			4.45367	63.485	2.037	12.273	35.667	33.182	7.963		37.121	1.667	29.167	24.394	45.303	11.923		16.667	5	31.515	20.5	9.306	18.182	16.111			4.45367	4.042
4.45967	38.788	0.741	0.909	0	4.394	0		0.606	0	15.333	3.182	3.333	0		8.056	4.444	10.758	9.667	0.556	2.424	0.278			4.45967	68.939	0.741	16.364	37.167	48.788	1.852		13.333	10	37	20	31.061	0		17.778	18.333	27.879	21.667	30.278	12.879	23.194			4.45967	3.663
4.4655	25.303	0	4.242	3	4.545	1.296		0.606	0	13.5	5.152	0	0.128		2.917	2.037	10.758	1.667	5.278	7.424	0			4.4655	68.333	0	15.606	48.667	19.394	18.148		6.818	9.306	33.333	20.455	19.848	7.051		20.417	21.111	32.273	33.167	35.278	24.697	11.389			4.4655	3.684
4.47133	35.455	7.778	18.182	14.167	0	11.111		13.182	0	0	5.152	9.697	0		5	0	8.788	0	6.528	9.091	0			4.47133	63.485	22.778	49.242	37	18.182	22.222		48.182	4.722	33.667	36.212	24.091	4.231		21.806	5.37	37.273	0	28.75	21.97	9.167			4.47133	3.512
4.47733	34.545	14.444	10.303	10.833	1.515	2.037		1.818	0.278	8.167	0.606	8.636	6.026		5.694	0	1.364	0	1.528	0	7.222			4.47733	65.606	32.963	31.061	29.667	20.758	7.407		24.848	15.278	31.333	26.818	36.061	18.974		20.694	6.111	34.848	2.5	22.639	13.03	37.778			4.47733	3.339
4.48317	30.303	2.593	3.485	7.833	3.939	0		0	0	6.167	2.727	2.727	0		0	0	3.333	0.833	10	0	7.639			4.48317	55.152	17.037	22.879	52.667	31.97	10		4.394	0.278	25.667	34.091	35.152	2.692		0.278	2.222	29.394	18.667	25.694	16.97	33.194			4.48317	3.767
4.489	14.394	0	0	2.667	0.303	0		0	0	27.5	3.182	4.697	3.59		0	0	0	0	2.361	6.515	5.139			4.489	43.03	1.111	11.061	15	28.333	10		0	2.222	54.667	42.727	44.091	24.487		1.111	25.185	24.697	19.833	17.5	30.758	38.194			4.489	4.537
4.495	5.606	0	4.848	9.167	1.818	1.852		0	0	33.833	13.03	4.697	8.974		0	19.815	6.97	4.333	1.528	17.727	3.194			4.495	26.818	0.185	18.182	22.167	60.152	32.407		3.333	13.056	54.833	33.182	35.152	33.077		6.667	37.778	36.818	9.667	5.417	36.818	24.167			4.495	5.215
4.50083	11.061	0	3.939	0.833	5.758	12.407		0	4.444	30.167	5.455	0	11.795		0.972	2.222	11.818	1.333	4.444	0	0			4.50083	37.576	1.111	11.818	27	17.879	43.519		18.182	20.694	64.833	30.758	12.879	33.462		12.917	15.37	36.061	10	34.444	26.212	14.444			4.50083	5.408
4.50667	20.758	0	1.061	4.833	2.879	28.333		1.97	0.694	7.333	8.182	0	0.641		4.722	0	3.03	8.667	5.139	11.364	0.139			4.50667	33.636	0	22.879	20	16.667	50.556		15.606	12.778	51	25.909	8.03	20.641		18.333	5.37	12.879	40.167	25.556	44.848	8.333			4.50667	4.742
4.5125	30.455	0	14.394	4.333	20.758	39.074		5.455	0	3.167	0	0	0		6.25	8.704	1.667	4	15.972	4.091	5.972			4.5125	49.394	0	36.364	6.5	44.091	48.704		21.818	0.972	48.167	3.182	1.061	26.667		36.806	35	17.424	21.833	32.083	16.515	12.083			4.5125	3.946
4.5185	43.939	0.741	11.364	1	24.697	35.926		0	0	9.167	6.667	7.727	1.026		0.556	7.407	11.97	2	10.694	0	0			4.5185	73.182	17.778	36.364	1.167	45.455	44.444		12.576	13.611	24.167	17.424	18.182	26.026		33.611	24.074	24.848	7.167	37.361	0	11.944			4.5185	3.632
4.52433	49.848	11.111	25.455	8.667	27.273	29.815		4.394	4.167	0	7.879	14.242	9.744		3.611	5.185	11.364	0	3.75	0	2.639			4.52433	81.818	32.222	39.848	21.667	45.455	51.667		18.182	41.389	28.167	19.091	17.121	36.923		13.333	10.926	28.182	0	35	16.061	17.361			4.52433	3.585
4.53017	56.061	20.926	23.485	27.833	23.03	36.481		4.697	10.972	0	0.152	0	4.744		0	0	10.303	0	11.389	0	0			4.53017	81.818	34.63	53.485	52.833	45.455	55.556		21.364	46.25	12.667	7.879	3.788	29.231		10.278	20.556	37.273	0	39.167	15.758	25.139			4.53017	3.555
4.53617	55.152	23.704	39.242	25.333	20.152	29.815		10.606	5	0.333	1.061	0	1.41		0	3.889	4.545	0	10	0.606	0			4.53617	81.212	47.407	64.394	45.167	45.455	51.667		44.394	38.056	8.5	10.909	0.303	24.744		14.167	24.444	30.909	1.667	34.583	10.455	17.778			4.53617	3.601
4.542	58.182	22.222	37.121	23.167	18.182	44.074		0	7.5	8.833	2.576	0	12.949		0	1.481	0	0	0.972	0	0			4.542	81.818	37.407	63.182	58.833	45.455	44.444		37.273	17.361	26.333	6.818	0	27.308		13.472	9.815	8.939	1.167	33.611	8.182	24.722			4.542	3.718
4.54783	55.909	35.185	44.394	29	18.485	21.852		4.242	1.667	0	2.879	0	10.385		2.222	0.37	7.576	0	0	0.455	2.083			4.54783	81.818	56.852	62.727	50.833	45.455	44.815		36.364	14.028	29.667	13.182	3.182	56.538		2.5	22.778	26.667	0.667	29.583	21.061	24.028			4.54783	3.813
4.55367	57.424	43.889	51.364	23.833	15	21.296		10.455	4.722	0.167	13.182	0	5.513		0	9.074	1.97	0	3.75	0	5.556			4.55367	81.818	66.667	63.636	54.667	45.455	41.481		41.97	26.25	23.333	47.727	24.545	21.667		0	35.741	34.394	2.833	25.694	18.788	29.028			4.55367	3.837
4.55967	63.03	46.111	56.667	28.833	21.212	17.593		0.303	11.389	4.833	14.545	0	2.179		0	0	10.455	0	1.806	0	3.75			4.55967	81.818	66.667	68.182	53.5	44.697	43.148		26.061	24.861	24.833	31.667	16.667	39.615		0	21.852	33.636	2.667	15.972	5.303	30.972			4.55967	3.901
4.5655	61.515	43.704	57.121	30	32.273	21.296		8.636	7.917	6	5.606	0	2.949		0	0	4.091	7.333	3.194	3.485	0.694			4.5655	81.515	62.407	71.667	47.833	45.455	44.444		40	24.583	22.333	32.879	14.848	34.487		2.5	29.63	10.909	14.667	23.194	20	39.583			4.5655	4.044
4.57133	61.818	34.444	52.424	28	36.364	14.815		5.606	0	0	4.242	0	5.641		0	5.185	2.424	2	6.389	3.485	4.722			4.57133	81.818	52.778	72.273	54.5	45.455	40.37		35.455	34.861	12	21.97	5.909	22.179		0.694	23.889	16.818	24.167	17.361	20.303	32.083			4.57133	4.019
4.57733	72.424	44.444	54.242	24.833	31.667	26.296		0.152	8.472	0	14.697	0	5.769		0	13.704	5	3.167	0.556	0.455	0			4.57733	78.636	55.556	70.455	54.5	45.455	65.741		10.909	39.722	4.667	23.03	17.424	15.385		2.5	59.63	23.939	15	3.333	11.818	7.917			4.57733	3.979
4.58317	71.667	44.444	54.697	20.167	30.303	33.333		0	9.583	2	0	0.909	6.282		4.167	13.889	2.727	0	3.472	0	0			4.58317	81.515	55.556	66.97	44.167	45.455	66.111		9.242	44.028	8.5	5.606	13.788	14.872		17.083	43.889	21.818	10.833	16.667	10.303	18.889			4.58317	3.864
4.589	62.121	44.444	48.333	18.833	36.364	33.333		0.758	14.722	0	0	0	5.513		5.417	0	6.97	8.5	16.667	0	0			4.589	81.667	55.556	56.364	49	45.455	64.63		16.061	24.583	0.667	0	10.152	15.385		11.25	9.63	28.636	16.333	38.611	2.121	23.75			4.589	3.792
4.595	54.545	36.667	49.848	20	36.364	31.296		10	0.833	0	0	0.606	5.641		0	1.296	4.545	4.667	0.417	3.939	0			4.595	73.182	55.556	54.545	40	45.455	73.519		45.303	4.028	12.833	8.03	11.97	36.154		0	13.148	17.273	11.5	8.889	18.939	22.778			4.595	3.651
4.60083	48.333	40.556	54.545	19.333	32.576	21.481		7.727	0	1.333	2.273	0	4.487		1.389	0	0	0	7.917	12.121	0			4.60083	77.424	55.556	54.545	40	46.364	69.074		33.333	8.889	20.667	3.485	0.152	22.821		15.694	3.889	7.121	5.5	28.611	47.273	13.75			4.60083	3.501
4.60667	44.848	44.444	54.545	11.167	26.97	12.593		0.455	0	1.333	0	0	17.821		0	5.185	0	4.333	4.028	2.121	0			4.60667	81.212	55.556	54.545	45.833	45.455	46.481		33.485	4.861	27.167	3.03	9.545	28.846		23.75	15.185	0	10	12.222	39.697	25.694			4.60667	3.598
4.6125	43.636	44.444	52.197	33.833	33.03	23.889		0.303	1.806	3.5	11.212	4.091	15.256		5.556	1.667	2.576	0	0	14.242	0.139			4.6125	78.03	55.556	52.879	70	45.455	68.889		6.97	12.083	21.333	30.909	17.424	42.692		16.667	12.407	4.848	10.5	8.75	50.303	17.222			4.6125	3.866
4.6185	48.333	43.519	43.364	53.833	37.879	41.111		7.121	2.083	0.5	9.697	1.667	10.513		0	0	7.576	1	0.694	3.788	4.861			4.6185	72.727	55.556	55.076	78	50.152	82.407		20.606	21.111	23.667	40.152	6.515	46.923		10.694	20.37	31.212	12.5	18.611	41.515	25			4.6185	4.075
4.62433	59.394	41.481	47.879	40.667	44.394	37.963		0	4.722	9.833	0	3.485	9.103		0	0	4.848	6.333	0	1.515	10.694			4.62433	72.727	55.556	64.091	73.5	54.545	83.519		0	38.194	35	28.636	14.545	28.333		11.25	5.37	35.455	15.833	39.583	24.697	37.083			4.62433	3.771
4.63017	54.242	42.407	43.333	48	45.455	35.741		0	14.722	0	0	0.758	2.821		0	0	8.03	1.667	0.694	0	0			4.63017	72.727	55.556	69.242	73.5	54.545	73.889		5.758	49.722	5.833	2.879	2.424	14.744		13.75	3.519	33.333	4.667	20.278	21.97	12.778			4.63017	3.705
4.63617	56.667	33.333	71.212	53.333	45.152	43.148		2.121	4.583	0	0	0	6.41		0	0	8.788	0	2.5	3.03	0			4.63617	75.303	55.556	72.727	60.333	54.545	75.926		17.879	40.139	8.333	5	5.758	32.692		22.639	0	31.212	13.167	23.75	32.424	15.972			4.63617	3.455
4.642	56.818	45	72.727	52.167	41.515	33.704		5.455	6.389	2.5	0	1.818	24.615		1.528	0	0	3.5	1.944	16.061	0			4.642	80.455	55.556	72.727	60	54.545	55.741		27.576	37.917	9.167	10.152	20.606	43.974		17.222	2.222	11.061	20	12.917	43.03	23.611			4.642	2.896
4.64783	66.212	54.63	71.515	59.833	45.303	38.333		0	10	12.333	0	4.545	7.949		5.417	0	0	6.333	7.361	12.273	0			4.64783	88.939	55.556	76.667	60	54.545	71.296		17.121	38.333	51.333	16.667	21.364	25.513		21.806	25.741	2.576	11.5	34.028	36.515	15.694			4.64783	2.746
4.65383	61.818	54.074	76.212	59.833	45.455	20.926		0.758	11.806	6.167	0.758	0	5.897		2.778	1.296	0	0	10.278	1.818	0			4.65383	90.909	55.556	87.576	60	53.636	76.296		7.879	38.611	29.333	25	21.061	36.282		33.472	16.111	2.424	0	46.806	13.636	18.611			4.65383	2.538
4.65967	65.227	44.444	81.818	43.833	45.152	25		0	1.389	6.333	9.697	0	8.718		5.139	0	0	0	2.778	0	0.972			4.65967	89.864	57.037	90.909	60	45.606	59.074		4.697	36.25	31.833	37.576	9.091	37.051		21.389	20.741	5	0	22.222	2.424	27.639			4.65967	2.779
4.6655	64	44.444	78.788	53	42.576	15.185		2.424	0	2.333	7.879	0	0		0	0	0	0	4.167	0	2.917			4.6655	90	73.704	90.909	60	48.636	40.37		19.848	22.222	32.333	36.667	0	20		1.806	5.741	3.03	0	24.861	1.818	30.556			4.6655	2.828
4.67133	61.667	44.444	81.818	57.333	37.727	15.556		0.909	1.667	0	1.97	0	0		1.25	3.519	0	0	5.556	0	7.5			4.67133	82.667	77.778	90.909	60	66.818	32.778		22.576	14.444	30.5	40.152	3.03	20.641		10.417	6.852	0.303	0.333	19.167	1.212	34.167			4.67133	2.821
4.67733	65.682	53.148	80.909	59	43.485	19.444		4.091	5.417	0	1.97	4.697	1.41		2.222	2.593	0	1	2.222	3.182	2.639			4.67733	82.818	77.778	90.909	60	71.818	30.741		13.939	20.417	14.833	39.242	11.667	47.179		18.056	16.667	3.485	16.5	16.667	11.97	21.667			4.67733	2.774
4.68317	72.576	55.556	79.242	50.167	46.364	14.444		6.667	7.083	0	16.364	2.273	5.128		0.139	0	0.606	0	0	0.455	0			4.68317	92.273	77.778	90.909	60	73.03	24.259		25.152	21.111	0.833	54.848	11.364	31.282		4.306	5.741	10.606	5.667	16.667	20.152	12.361			4.68317	2.469
4.689	77.576	55.185	75.152	50	40.455	4.444		5.303	7.222	0.667	5.303	0	4.615		0	0	2.273	0	0	3.636	0			4.689	98.333	77.778	90.909	60	72.727	24.444		22.424	28.194	5	26.667	9.242	24.872		0	2.963	16.061	3.333	18.194	11.97	11.806			4.689	2.342
4.695	90.606	55.37	79.848	60.833	43.939	18.333		0	3.472	10	0	1.061	4.103		10	0	0	0	3.75	0	0.417			4.695	98.788	77.778	90.909	67.333	72.727	48.333		5.758	37.083	20.833	1.364	14.697	36.026		22.778	2.778	6.818	0	28.056	0.909	21.806			4.695	2.326
4.70083	90.909	55	86.97	69.833	46.061	19.074		0.455	7.778	6.667	2.727	0.758	15.256		6.111	5	0	0	4.722	0	1.389			4.70083	100	77.778	89.697	70	73.636	56.111		25.909	41.111	37	19.697	18.03	34.359		35.278	13.519	5.455	0.833	38.611	6.818	21.528			4.70083	2.313
4.70667	88.788	53.148	86.212	69.833	43.939	8.519		9.242	3.611	0	0.455	5.758	12.564		0.139	5.37	5.152	0	6.528	0	0.833			4.70667	96.97	77.778	90.909	70	65.758	64.815		49.697	34.306	38.5	23.333	26.667	24.872		25.139	32.778	18.939	1	28.75	12.576	24.861			4.70667	2.419
4.7125	81.106	49.63	89.697	70	44.394	24.074		15.455	1.528	3.833	5.758	0	1.41		1.528	0	0	4.5	1.111	2.576	3.056			4.7125	99.848	77.778	90.909	74.5	61.515	49.259		40.909	8.611	36.667	12.727	0.758	36.538		27.639	18.333	1.212	27.333	13.056	21.97	28.889			4.7125	2.424
4.7185	70	54.63	94.697	80	44.242	12.593		6.364	2.222	0	2.273	0	6.41		4.167	0	0	0.333	6.111	32.576	5.972			4.7185	97.576	78.148	98.485	80	62.879	55		41.212	21.389	2.667	15.909	4.242	32.436		28.194	1.296	1.818	11.333	27.083	56.515	39.583			4.7185	2.524
4.72433	78.182	47.593	91.667	80	45.455	10.185		5.758	0	0	5.758	0	3.974		0	0	0	0	7.778	18.636	3.056			4.72433	100	91.667	100	80	63.636	40		31.97	32.083	11.833	30.606	18.182	39.744		0.972	4.074	0.152	15	17.917	35.152	19.722			4.72433	2.486
4.73017	69.242	52.037	76.212	74.833	46.667	20.926		12.424	7.083	3	5.152	2.121	19.103		0.972	0	0	0	2.5	0	0.278			4.73017	95.455	97.037	100	80	64.242	57.778		36.364	30.139	7	24.848	19.394	46.923		6.944	17.037	0.152	30.667	8.333	21.212	14.861			4.73017	2.484
4.73617	84.697	47.963	84.545	70	48.788	29.63		3.485	2.778	0	9.242	0	15.641		1.806	0	0	0	4.306	6.212	0			4.73617	96.212	99.815	100	80	63.636	54.63		18.939	38.333	13.833	19.394	11.212	36.667		15.833	30.741	1.667	36.667	23.889	27.727	14.167			4.73617	2.501
4.742	88.182	53.889	80.303	62	44.848	40.556		0	3.194	0	9.242	0	10.769		0	0	4.848	0	2.083	8.485	0			4.742	100	100	98.636	80	70.758	59.259		4.697	17.5	11.333	29.697	28.939	41.538		10.833	7.963	12.576	29.833	17.083	30.455	18.194			4.742	2.382
4.74783	85.909	48.333	81.818	72	49.091	61.296		0	14.444	0	13.939	0	10.256		4.722	2.222	0.303	2.167	4.306	0	2.361			4.74783	100	100	90.909	80	72.727	76.481		1.364	46.944	7	27.879	22.576	53.205		20	17.407	8.182	11.167	21.528	4.091	34.583			4.74783	2.359
4.75383	89.394	54.815	78.485	72	62.273	56.111		0	3.75	5.167	9.091	0	10.128		4.028	0	2.727	2.667	2.083	4.091	6.389			4.75383	100	100	90.909	80	72.727	77.778		8.939	26.389	40.667	18.182	26.818	53.205		17.361	0.556	8.03	25.833	29.444	27.727	39.167			4.75383	2.249
4.75967	82.576	58.889	76.818	79.833	60.909	56.852		0	0	7.167	1.515	0	7.436		2.778	0	2.576	0	0.556	0	6.667			4.75967	100	100	90.909	80	68.636	72.963		6.364	10.556	49.167	9.242	17.121	52.179		11.25	0	14.091	14.167	23.056	1.515	27.778			4.75967	2.212
4.7655	80.303	48.704	70.758	77.037	58.636	71.481		0	2.5	4.167	0	1.515	6.795		0.556	0	0	5.167	0	1.515	0			4.7655	100	100	89.697	79.537	64.091	77.778		4.091	12.917	41	21.97	7.576	33.205		12.083	12.037	15.303	21.333	0.417	6.515	5.417			4.7655	2.073
4.77133	76.061	45	81.515	70	54.545	77.778		0	0.417	0.5	0.909	2.424	4.487		1.806	1.852	0	0	0	0	0			4.77133	100	97.593	87.727	80	63.636	77.778		2.576	11.806	7.167	26.515	12.879	28.59		13.889	21.481	2.121	21.833	4.306	2.424	1.528			4.77133	2.089
4.77733	74.697	50.185	81.818	76.333	53.03	63.704		0	10.972	0	5.758	2.424	5.897		0	0.185	0.606	0	0	0	0			4.77733	100	99.815	90.909	80	62.424	77.778		5.455	28.472	6.167	28.333	4.697	32.821		4.861	20.185	5.152	16.167	7.639	2.121	4.028			4.77733	2.137
4.78317	69.242	51.667	81.818	80.167	42.121	34.444		0	0.556	3.333	4.242	0	4.615		0	0	0.455	3.333	0	0	0			4.78317	100	100	90.909	82.833	54.848	52.037		23.182	17.222	8.167	30.152	0	22.564		6.667	0	1.515	5.167	14.444	0.455	3.889			4.78317	2.227
4.789	78.03	51.852	81.667	90	35.152	40.37		0	0	0	10.455	0	0.128		2.083	0	0	3.333	0	0	0.139			4.789	100	100	90.909	90	47.576	57.963		11.061	15.972	5.167	25.455	0.758	13.333		19.722	5	2.273	9.833	41.806	8.182	21.528			4.789	2.218
4.795	80.303	36.852	70.758	90.667	25.152	27.778		7.576	0	2.667	8.03	2.424	5.128		1.25	6.481	0	5.667	4.583	0	0			4.795	100	100	90.909	95	38.939	62.778		19.848	9.167	20	25.606	17.727	22.564		20.417	37.778	11.212	19.167	43.611	0	1.111			4.795	2.27
4.80083	78.333	38.519	63.636	93.833	27.273	34.259		7.273	0	0.333	9.545	0	3.59		3.611	11.111	0	0	11.667	0	2.361			4.80083	100	100	90	100	36.212	62.222		23.788	9.028	0.333	33.636	5.909	56.538		33.333	34.815	9.242	16.167	35.278	0.909	21.389			4.80083	2.417
4.80667	81.364	44.259	79.848	98	20.455	11.667		0	0	5.667	1.212	0.909	20.897		11.944	7.037	0	0	5	0	9.167			4.80667	100	100	90.152	100	36.364	54.259		3.788	9.167	27.167	17.879	34.091	62.821		35	32.593	13.636	6.167	17.5	0.606	41.667			4.80667	2.285
4.81267	89.242	76.111	73.182	93.333	6.818	27.963		0	0	0	0.303	1.061	5.769		10.417	0	0	0	7.639	0	1.25			4.81267	100	100	90.909	100	51.515	56.481		0.303	5.833	23.833	9.091	13.182	63.077		31.389	16.111	17.273	9.333	34.722	0	9.167			4.81267	2.282
4.8185	78.333	68.333	72.727	94	14.848	22.222		0	0	2.333	0	13.788	1.154		0	0	0	1.167	7.083	0	0			4.8185	100	100	90.909	100	50.455	47.222		0	12.083	7.167	0.758	27.424	44.872		30.972	1.481	14.848	9	24.861	0	2.5			4.8185	2.287
4.82433	83.333	60.37	67.727	100	9.091	32.407		0	0	0	0	5.152	15		0	0	0	2.333	0	0	1.528			4.82433	100	100	90.909	100	36.364	68.519		9.394	0	8	11.515	30.909	45		14.583	10.37	5.455	19.333	13.75	2.273	34.444			4.82433	2.27
4.83017	90.909	62.037	69.848	99.5	24.394	17.963		1.667	0	0	3.636	3.788	7.692		0	0	0	1.333	0	0	0.417			4.83017	100	100	90.909	100	59.242	55.926		10	0	8.5	19.697	33.03	40.641		10.278	0.185	19.394	5	12.639	6.818	31.111			4.83017	2.225
4.83617	90	60.185	76.97	99	39.242	3.519		0.909	0	0	10.303	0.303	7.949		4.167	0	0	0	0	3.182	0.139			4.83617	100	100	90.909	100	63.182	23.519		12.576	10.833	0	28.636	17.121	35.513		37.5	10.185	16.818	1.5	9.583	11.061	20.139			4.83617	2.164
4.842	90.152	65.37	79.545	94.667	21.061	10.926		0	0	3.5	6.364	6.667	1.795		2.222	0	0	0	2.778	0	0			4.842	100	100	90.909	100	63.333	36.296		20.152	2.5	20.167	45.455	25.152	20.385		22.778	8.333	25.909	0	21.389	0.152	25.972			4.842	2.294
4.84783	82.424	63.519	67.424	90.167	19.848	26.852		1.97	0	3.833	1.97	0	11.41		0	0	0	0	0	0	8.194			4.84783	100	100	90.909	100	45.758	56.481		20.909	0	16.333	26.515	22.576	30.385		17.5	4.444	25	0	31.944	4.697	32.5			4.84783	2.3
4.85383	81.818	61.667	68.03	95.333	11.667	24.444		3.03	0	0.667	0	0	12.051		0.139	14.259	0	0	4.028	1.818	1.25			4.85383	100	100	92.727	100	43.03	66.296		30.303	0	2.667	6.061	3.182	46.41		18.056	33.333	14.091	0	21.806	9.848	20.972			4.85383	2.248
4.85967	66.818	67.222	63.333	100	2.121	24.444		0.303	0	0	1.818	0	5.128		0.556	4.074	0	3	4.722	0	0.139			4.85967	96.818	91.296	99.848	100	23.939	60		26.212	0	0.833	19.848	0.303	26.538		22.778	26.667	19.545	6.5	22.778	1.818	30.833			4.85967	2.442
4.8655	68.03	70.185	80	100	8.788	29.074		5.303	0	4.5	0.455	0	1.795		0	0.741	0	7.5	6.528	0	1.528			4.8655	90.909	100	98.333	100	12.879	59.074		25.455	0	33.167	7.879	0	16.41		15.833	21.667	14.242	36.667	32.5	9.091	23.472			4.8655	2.562
4.87133	71.212	69.444	88.788	99.5	3.182	35		1.818	0	5.667	6.818	0	1.154		0	7.037	0	0.5	1.111	5.303	0			4.87133	90	100	98.939	100	6.515	70		13.03	0	29.167	11.364	3.03	19.103		4.306	15.185	35.758	27.667	18.75	23.788	17.778			4.87133	2.803
4.87733	70.606	63.889	68.333	94.667	9.091	32.593		3.182	0	2.167	0	0	0		2.5	0	1.97	0	7.778	2.424	0			4.87733	84.394	100	94.697	100	16.364	67.407		25.606	3.472	10.833	2.424	14.697	2.821		14.167	0	20.303	0.167	30.139	19.848	17.639			4.87733	2.838
4.88317	71.97	66.667	61.667	85	3.333	42.778		0	0	1.5	6.364	0	1.795		0	0	7.727	0	5.556	0	0			4.88317	90.909	100	94.394	100	0.606	76.852		29.848	16.389	2.167	19.091	2.727	29.615		16.944	0.185	31.818	0	31.528	3.788	16.528			4.88317	2.697
4.889	71.667	57.963	75.455	84	0	29.63		5.455	0	0	2.121	0	0.897		0	0.741	2.273	0	4.444	0	0.833			4.889	90.909	100	100	100	0	68.519		22.424	16.667	7	20.758	5	34.359		23.889	6.481	36.667	1.667	21.25	6.667	20.972			4.889	2.62
4.895	68.788	43.889	85.303	90	11.212	30.37		4.091	1.667	0	12.424	1.364	3.846		4.861	0	0	0	0.556	0.455	0.833			4.895	90.909	100	95.455	100	25.303	68.889		17.879	16.667	14.667	47.424	22.273	42.436		25.278	7.593	22.121	15.667	4.861	14.545	10.278			4.895	2.464
4.90083	76.061	53.333	71.364	91	5.758	30.741		4.394	0.139	0	0.455	2.879	0		11.389	0	0	0	0	0	0			4.90083	96.667	99.63	91.97	100	12.273	60.741		21.364	23.333	5	28.636	21.97	13.333		47.083	26.111	18.636	15.833	16.389	16.061	0.972			4.90083	2.252
4.90667	73.03	55	77.121	98.667	2.121	33.704		12.576	0.139	1.167	0.152	0	3.59		2.222	1.481	11.061	8.667	2.361	0	5.278			4.90667	83.636	100	98.485	100	11.061	59.074		25.909	17.222	35	34.242	11.212	21.026		33.75	13.519	28.333	19	21.528	9.394	20.556			4.90667	2.366
4.91267	70.909	58.148	73.333	79.833	0	38.148		5.455	2.5	8.167	8.182	4.242	0.128		8.472	9.074	4.848	8.667	1.667	0	0.694			4.91267	76.515	100	100	100	2.273	69.815		21.212	22.083	42.667	26.97	24.545	17.564		15.139	32.778	26.061	24.167	12.361	0	21.944			4.91267	2.546
4.9185	68.333	60.741	67.879	91.333	6.364	33.333		0	0	13.667	3.788	1.818	2.308		0	8.519	0	0.167	0	0	3.889			4.9185	72.727	99.074	99.848	100	25	55.556		23.182	15.417	40	41.515	19.848	12.179		2.917	43.704	27.121	35.833	3.889	0.303	20.556			4.9185	2.741
4.92433	63.939	57.778	61.061	100	17.273	27.222		8.485	0	0	7.727	9.394	0		0.417	13.889	5.152	4.667	0	0	0			4.92433	72.727	100	98.485	100	38.939	55.37		24.394	5.556	4	45.455	35.909	20.897		16.528	36.852	19.091	23.667	8.889	4.394	13.056			4.92433	3.4
4.93017	58.333	51.667	60	99.667	12.121	17.778		0	0	4.333	7.879	11.818	0		0.417	7.407	8.485	3.833	0	0	0			4.93017	72.727	100	97.879	100	42.576	54.074		0	9.444	29.833	38.182	51.061	0		17.083	29.259	26.818	37.333	10.694	18.485	44.306			4.93017	3.71
4.93617	64.848	48.333	65	100	13.182	15.556		0	0	8.333	5.455	0.152	0		0	0	7.576	1.333	0	0	0			4.93617	72.727	96.667	100	100	45	60.37		2.879	5.278	22	23.333	27.727	2.821		22.778	13.148	28.939	27.667	4.722	21.97	19.861			4.93617	3.889
4.942	64.697	44.259	66.818	94.5	19.242	13.519		0	5.139	0	1.818	6.364	0.385		8.472	0	8.182	1.5	2.639	0	0			4.942	72.727	98.333	91.818	100	39.242	59.815		1.515	26.25	8.667	22.727	43.788	21.41		20.694	14.074	26.212	27.333	21.389	26.364	22.917			4.942	3.819
4.94783	62.879	57.407	49.848	94.333	19.394	5.37		1.364	0.139	2	0	0.909	5		0.972	0.741	8.636	9.667	0.694	0	5.417			4.94783	72.727	94.444	76.364	100	34.697	62.963		39.091	23.611	4.333	22.727	33.333	27.436		22.917	26.481	15.758	44	10.556	32.727	24.028			4.94783	3.721
4.95383	62.879	64.444	50.909	81.037	20.152	11.481		0	0	2.333	0	7.121	2.436		3.333	4.074	5	5	0	0	3.611			4.95383	72.727	91.111	75	99.648	38.636	70.926		1.667	9.306	1.667	6.212	28.636	38.205		14.861	10	24.848	27.833	22.222	4.394	16.667			4.95383	4.021
4.95967	64.545	49.63	63.636	80.667	19.545	23.519		3.788	0	0	0	8.333	2.179		0	0.37	0	0	0	0.152	0			4.95967	72.727	77.778	81.818	100	44.242	47.778		9.394	0.139	15.333	18.182	40.303	36.538		0.278	2.778	8.333	13.5	8.472	18.182	12.5			4.95967	3.936
4.9655	64.394	46.111	60.758	80.167	15.303	19.074		0	0	0	9.848	0.303	0		0	7.222	0	1.667	5.278	0	0			4.9655	73.182	77.778	81.818	100	31.212	48.519		5.455	0	28.333	43.939	35.758	12.949		2.778	17.593	0	20.667	29.306	11.364	1.806			4.9655	3.844
4.9715	62.121	45.741	46.212	85.333	17.121	11.111		0	0	3.333	5.152	0	4.359		0	0	0	0	11.806	0	2.083			4.9715	81.061	77.778	81.97	100	40	38.704		6.515	0	24.167	28.03	19.091	36.154		20	19.815	1.212	4.5	37.917	16.061	9.583			4.9715	3.809
4.97733	70.758	50.37	51.667	87.5	21.061	11.111		0	0	13	0	12.879	8.718		0.417	6.667	0	6	0.694	0	0			4.97733	81.818	77.778	82.576	100	36.97	27.778		1.818	2.222	30.833	33.03	33.333	49.744		12.639	24.815	6.364	12	12.5	12.727	8.75			4.97733	3.781
4.98317	75.152	58.889	60.758	83	23.636	13.148		0	0	0.5	0	2.121	17.179		0	2.407	0	2	0	0	3.056			4.98317	81.818	77.778	90.455	100	43.333	41.481		20.303	5.556	3.333	44.242	21.97	53.077		0	11.667	15.758	6.833	12.083	0.152	12.083			4.98317	4.02
4.989	71.818	51.296	73.03	89.333	26.061	21.481		0	3.194	0	0.455	10.758	7.179		0	0.37	0	2	0	0	0			4.989	81.818	77.778	89.545	100	53.182	45		7.727	9.861	0	27.273	46.515	35.513		0.139	16.481	2.273	16.833	17.917	0	0			4.989	3.886
4.995	74.848	42.222	59.697	79.5	30.455	14.63		3.03	0	2	1.364	5.303	7.179		0	0	0	2	0	4.091	0			4.995	81.818	77.778	87.879	100	61.97	32.037		11.97	4.861	14.333	21.212	28.939	31.667		9.861	17.963	4.394	17.667	23.333	10.606	5.139			4.995	3.841
5.00083	74.545	38.889	55	87.667	27.273	18.704		0	0.417	8.333	4.697	17.727	0		0	0	0.152	0	0	1.667	0			5.00083	81.818	77.778	89.394	100	63.788	33.333		14.242	13.472	20.833	9.697	27.424	3.718		10.139	0	7.576	0	13.194	8.333	25			5.00083	3.685
5.00667	74.242	45.185	72.576	95	34.545	11.111		2.879	0.139	12.833	0	9.242	5.385		0	0	3.636	0	5.833	3.03	0			5.00667	77.576	77.778	90.909	100	61.515	28.704		2.576	19.444	20	3.485	25.909	15.256		4.861	0.556	10.152	0.333	20.972	19.697	13.472			5.00667	3.409
5.01267	73.939	53.889	63.939	96.333	50.909	9.444		1.818	0	14.833	1.212	9.394	0		2.639	0	0.455	0	0	2.273	7.222			5.01267	78.939	77.778	90.909	100	67.879	51.111		5	12.778	37.833	25.152	32.879	7.051		14.306	0	5	0.333	1.25	20	21.528			5.01267	3.178
5.0185	72.727	49.259	48.333	92.167	37.879	12.222		0	0	19.333	3.939	8.182	0		0	0.741	0	0.333	0	4.697	0.417			5.0185	84.848	77.778	90.909	100	66.97	59.074		4.848	10.278	43.333	39.091	25.909	9.872		19.306	12.963	10.455	18.167	13.611	25.455	15.972			5.0185	3.002
5.02433	68.788	43.333	58.939	92.333	47.424	0.556		2.727	0	0.5	0	1.061	0.897		0	0	0	1.667	1.528	1.515	0			5.02433	86.515	77.778	90.606	100	69.545	31.852		19.697	20.694	20.167	21.97	12.727	34.744		0.278	0	2.273	19.5	23.472	16.212	10.972			5.02433	2.914
5.03017	40.455	29.259	36.212	92.167	33.788	0		2.727	0	0	5.303	2.576	2.564		0	0	1.212	6.5	11.528	1.061	4.167			5.03017	80.758	77.778	89.848	100	59.242	23.333		13.03	15	22	31.515	8.485	24.359		0.278	0.926	14.545	20	25.833	1.818	16.111			5.03017	2.876
5.03617	34.394	29.259	20	75.667	9.697	0.185		14.848	0	8.167	0	2.121	7.051		0	0	0	3.167	2.5	0	13.333			5.03617	83.636	74.815	73.333	99.833	51.818	23.148		37.727	5.833	24.833	9.545	18.939	41.795		0.278	20.37	0.758	9	23.194	5.152	38.889			5.03617	2.62
5.042	47.424	17.222	25.758	71.167	14.242	0		1.364	4.722	1.5	1.212	0	5.256		0	3.889	6.364	0	6.806	0	11.806			5.042	82.424	64.444	72.576	100	45.909	22.222		21.667	15	10.333	31.061	14.545	17.436		3.333	11.111	18.03	13.167	27.639	12.576	44.444			5.042	2.658
5.04783	46.667	11.667	14.697	69.333	1.061	3.519		1.818	0	0	6.364	0	0		0	0	1.97	1.167	7.639	0.606	23.75			5.04783	74.242	35	57.879	100	34.697	22.222		23.03	13.056	1.833	34.091	4.091	12.179		10	2.037	19.545	14.5	26.806	6.97	49.583			5.04783	2.692
5.05383	36.364	22.222	2.879	67.5	13.03	0.926		10.152	0	0	7.121	0	7.051		0	0	6.364	6.167	0.833	0	12.917			5.05383	82.727	36.667	31.97	99.333	42.727	21.481		39.697	8.611	2.167	25.455	4.545	34.103		0	0	21.061	17.667	10.556	7.576	36.528			5.05383	3.005
5.05967	25.303	20.37	0	53.833	11.97	0		2.424	0	2.5	4.697	2.879	13.077		0	0	4.242	0	0	0	2.778			5.05967	77.424	44.444	29.848	100	48.03	22.778		38.485	3.611	18.167	29.545	15.455	23.333		4.306	12.037	31.97	9.333	12.361	9.394	31.25			5.05967	3.013
5.0655	10.909	22.222	10	65.667	4.697	6.111		8.03	0	2.833	1.97	0	3.718		1.25	3.889	1.667	0.333	0	0	13.056			5.0655	73.03	40.926	31.364	90.833	42.727	22.407		21.212	0.417	28.333	17.576	8.939	17.179		27.222	21.852	38.03	31.667	0.694	0.606	39.722			5.0655	2.98
5.0715	19.242	20.556	20.455	48	4.091	7.222		3.788	0	0	1.364	0	2.051		0	6.852	5.455	1.833	1.944	0	21.528			5.0715	74.242	39.259	45.758	85.833	28.788	22.778		22.273	10.972	20.333	24.091	17.273	24.487		20	26.481	30.606	14.667	18.056	5.303	50.972			5.0715	3.074
5.07733	42.273	8.704	32.424	41.167	1.515	7.407		0	0	9.833	5.606	6.97	5		0	0	15.758	0	0	0.758	15.417			5.07733	76.212	50.556	52.273	89.667	42.879	30.185		0.455	1.111	34	30.606	40	25.256		14.444	11.481	38.03	0	26.528	17.424	57.083			5.07733	3.166
5.08317	39.848	11.111	33.485	36.5	0.152	0		0	0	7.167	0	5	3.59		0	0	7.879	0	0	10	9.861			5.08317	75	50.185	48.485	85	22.727	32.778		0.455	0	38.167	11.515	18.485	16.41		19.028	17.037	45.455	0.167	20.139	31.212	47.361			5.08317	3.081
5.089	30	12.222	17.727	26.167	0	0		0	0	0	0	0	1.923		0	0	5.606	0	1.111	5.152	8.333			5.089	72.727	74.444	57.879	83.667	30.455	32.593		2.576	0.556	14.5	8.485	6.818	15.128		18.889	2.963	28.182	0	18.194	25.909	36.111			5.089	3.052
5.095	35	17.222	10.758	14.5	0	4.63		8.333	0	0	2.576	2.273	5.769		3.333	0	2.121	0	0	1.364	7.083			5.095	72.727	77.963	55.152	68.5	21.364	36.481		23.03	5	10.167	22.424	11.515	20		37.5	0.741	31.212	0	12.639	17.879	26.528			5.095	3.001
5.10083	25.909	7.407	10.303	16.333	0	5.741		8.182	0	2.5	14.394	2.576	5.256		5.139	0	3.485	0	0	2.121	1.944			5.10083	78.03	54.63	28.485	68.5	32.424	29.815		19.697	10.556	17.333	50.909	12.727	19.872		34.306	4.63	32.879	14.667	3.472	8.333	11.806			5.10083	3.093
5.10667	18.485	0	10.758	18	6.667	0		0.152	0	6.667	5.455	3.485	1.154		4.444	0	0	0	2.778	1.364	5.833			5.10667	62.576	37.037	27.424	72.667	37.424	14.074		20	2.639	30.333	51.515	20.303	26.538		35.833	22.222	12.424	33.5	24.444	35.909	41.389			5.10667	3.26
5.11267	24.091	0.37	16.667	8.5	6.97	0		0	0	0	1.364	1.061	7.692		2.917	0	7.879	0	4.444	0	4.306			5.11267	61.212	42.222	47.121	67	20.152	14.074		12.424	16.111	2.5	33.788	29.091	23.59		21.528	16.852	30.909	22.167	34.444	28.333	42.222			5.11267	3.236
5.1185	42.424	0	19.242	7.667	2.273	0		3.182	0.694	2.833	13.333	2.121	11.41		1.389	0	2.879	0	6.944	0	0			5.1185	72.727	48.148	39.394	53	6.364	0		15	20.278	29.833	33.182	9.242	23.333		14.583	2.037	18.182	23.5	25.972	25.758	26.667			5.1185	3.05
5.12433	13.485	0.741	9.545	12	0	0		7.727	0.139	12.667	1.061	2.879	6.41		0	0	2.121	3	1.389	2.576	0			5.12433	71.667	52.407	26.667	45.333	0.152	0		22.424	20	50.333	11.515	6.667	11.538		15.278	3.519	10.303	15.167	2.639	17.727	18.611			5.12433	3.212
5.13033	5.303	6.852	0.758	1.167	0	1.667		0	0	0	0	3.333	0		0	0	10	1.333	7.361	0	11.25			5.13033	62.273	55.556	33.333	50.167	0	14.074		0.606	6.528	34.833	16.364	18.182	6.795		5.278	19.63	28.485	8.5	24.722	10	27.917			5.13033	3.269
5.13617	7.424	15.37	13.03	12.167	0.303	0		2.273	0.972	0	6.212	2.576	0		0	0	12.727	1	5.833	2.727	16.806			5.13617	46.364	55.556	32.576	73.333	16.515	17.037		10	13.75	11.5	42.273	9.848	15.385		7.778	0	25.152	17	35.694	3.788	41.667			5.13617	3.382
5.142	16.061	12.963	22.879	12.5	0	0		0.606	6.944	7.333	1.97	0	0.897		2.361	0	6.515	0	5.833	0	6.528			5.142	53.182	50.185	39.848	80	18.182	2.593		20	23.75	28.333	25.758	9.091	9.231		9.306	0.185	27.121	0.167	25.972	2.121	36.389			5.142	4.145
5.14783	23.333	8.704	19.242	7.833	0	0		0	0	17.167	3.333	2.576	0		8.333	0.37	16.364	0	4.583	4.242	0			5.14783	54.242	46.667	51.818	54.333	22.576	11.111		14.091	20.972	54	29.091	12.273	11.667		16.806	15	27.273	0	20.278	10.909	23.056			5.14783	4.224
5.15383	9.545	5.741	4.394	10	2.879	0		11.364	0.556	23.667	6.212	0	1.154		3.056	3.704	9.697	0	0	3.788	5.694			5.15383	51.061	51.481	26.061	47.667	46.212	4.074		22.727	25.278	42.333	19.697	17.273	16.026		36.389	11.296	17.424	0	4.444	15.606	12.778			5.15383	4.503
5.15967	12.121	0	8.788	3.5	14.091	0		8.939	0.833	3.5	0	7.121	2.821		0	13.889	7.879	0	0	0	0.139			5.15967	45.606	57.593	31.667	54.5	45.455	22.222		22.727	14.167	62	7.273	16.97	36.538		29.722	28.704	16.212	0	22.361	1.667	0.139			5.15967	4.582
5.1655	17.273	0	9.242	4.833	13.333	0		0	0	13.667	0	3.636	6.282		0	0	1.364	0	3.333	0	0			5.1655	40.909	64.259	42.121	36.667	41.364	19.815		29.091	6.806	72.333	0.758	12.121	51.667		39.028	11.111	7.273	0	26.389	16.515	5.556			5.1655	4.408
5.1715	26.97	0	18.939	9.333	10.152	0		0	0	11.5	5	2.424	12.051		3.056	0	0	0	9.444	0	7.5			5.1715	45.909	43.704	42.121	20.833	44.394	16.481		5.909	0	49.833	11.818	5.152	26.923		33.472	21.667	18.788	0	30.833	18.182	24.306			5.1715	4.356
5.17733	27.121	0	3.939	4.167	5	3.519		4.697	0	18.667	0	11.515	7.436		1.25	0	0	0	0.556	2.121	0.278			5.17733	49.545	30.741	45.606	20	28.636	31.111		15	0.417	45.667	3.333	46.667	20.897		15.556	4.815	28.485	10	26.389	28.03	12.917			5.17733	4.297
5.18317	28.636	0	2.576	11.5	0	17.963		2.121	0	0	2.879	4.091	10.897		0	1.111	2.273	2.833	2.222	0	0			5.18317	53.485	37.222	14.091	30.833	28.939	48.519		23.182	7.083	11.667	10.606	21.667	41.795		24.167	8.704	27.727	29	33.194	27.576	12.361			5.18317	4.248
5.189	8.485	10.926	0	15.833	0.303	27.778		3.939	0	1.167	6.061	3.182	7.821		1.528	0	10.606	1.5	0	1.515	0			5.189	52.727	37.037	9.242	40	29.848	45.185		30.909	0.694	5.167	42.121	20.606	28.59		36.389	4.259	34.242	19	3.333	27.727	17.222			5.189	4.302
5.195	0	3.333	0	2.333	5.909	14.074		2.121	0	0	9.091	0	5.769		6.389	0	3.485	0	0	0	0			5.195	36.364	35	13.485	23.667	35.606	31.852		11.364	0	5.5	46.667	8.03	33.333		23.333	1.111	14.697	3.5	15.972	5.758	16.667			5.195	4.16
5.20083	6.364	2.037	6.212	0.167	0	8.519		0	0	0	0.758	0	4.103		0	5.556	10.152	0	10.556	5	5.278			5.20083	31.061	42.963	37.576	19.667	22.273	23.148		0.152	2.083	9.5	28.939	17.273	32.821		10.972	15.556	40	21.5	26.111	14.394	31.25			5.20083	4.047
5.20667	3.182	8.519	10.758	0.167	0	0		0	2.222	0.667	5.152	1.061	0		1.389	7.963	17.727	0	10	1.515	0.694			5.20667	35.606	49.63	56.97	20	24.242	2.778		6.061	15.694	13.333	24.697	21.515	27.949		8.472	24.074	50	8.167	29.583	16.818	15.833			5.20667	4.09
5.21267	10.606	11.111	11.818	0	0	0.37		0	3.333	5.667	6.364	6.818	1.41		0	10	1.667	1.333	7.083	0	4.722			5.21267	41.97	56.667	54.848	3.5	43.333	5.741		0	17.778	22.167	23.788	41.97	11.154		6.944	32.037	37.727	5.333	25.417	17.727	23.889			5.21267	3.994
5.2185	13.788	21.111	6.818	0	0	0		1.818	2.917	10.5	4.091	13.485	2.179		0	0	4.242	1.5	16.667	0	1.111			5.2185	41.97	52.593	29.091	0.167	13.485	0		18.939	26.111	33	25	41.97	23.846		10.278	16.296	31.364	12	37.917	14.848	9.028			5.2185	3.995
5.22433	9.697	22.222	6.515	0	1.061	0		1.97	1.389	8.833	12.727	9.545	6.795		0	2.593	3.939	0	7.361	0	5.694			5.22433	41.212	53.889	19.697	17	25.455	0		15.909	15.972	31.333	52.121	80.606	29.103		12.222	4.074	9.697	4	40.833	15.152	18.333			5.22433	4.085
5.23033	3.939	17.593	7.879	9	7.121	0		0.606	3.194	5.833	6.818	8.939	9.103		0	1.296	1.212	2.833	16.389	3.182	0			5.23033	29.697	33.889	32.273	36	38.636	11.296		18.333	22.083	20.5	33.333	40.455	36.026		2.5	11.111	0.606	9.167	49.583	29.697	2.639			5.23033	4.499
5.23617	6.818	11.111	14.545	0	6.212	0		0.152	2.5	12.5	0	6.364	4.872		0	0	0	1.333	13.056	2.121	0			5.23617	46.818	33.333	52.424	8.5	36.061	0		6.97	24.583	33.167	9.697	36.515	34.487		14.722	5.556	15.606	6.333	25.972	19.545	2.5			5.23617	4.579
5.242	8.03	6.481	5.606	0	2.879	0		0.758	0.833	12.167	2.273	17.424	3.333		3.194	0.37	0	0	0	0	3.889			5.242	49.091	31.296	51.667	0	22.273	2.222		8.182	8.056	35	25	46.818	26.282		20.139	40	6.061	0	14.167	14.697	23.056			5.242	4.648
5.24783	6.667	5.556	1.97	0	0	6.667		0	1.806	18.833	1.364	7.121	0		2.222	2.593	0	0	0	0	0.417			5.24783	47.424	19.63	44.091	5.167	21.818	16.111		2.424	5.139	46	22.576	47.273	17.308		10	39.815	8.03	3.667	10.694	11.818	24.722			5.24783	4.735
5.25383	4.697	6.852	17.727	0	1.364	0		0	6.111	14.667	2.273	5.455	2.179		0	7.037	0	0	1.25	0	0			5.25383	44.848	40	39.394	5.5	39.848	3.519		1.212	25.833	40	31.364	37.273	26.538		6.111	22.963	6.97	0.667	18.472	3.636	24.306			5.25383	4.699
5.25967	9.091	0	6.818	0	4.242	0		0	0	0.333	0	7.121	1.923		0.972	8.519	0	0.167	8.194	0	0			5.25967	30.455	13.333	33.788	0.833	15.455	0.741		0.152	0.417	7.333	22.727	16.818	26.795		18.75	23.889	0	7.167	33.472	20.303	18.333			5.25967	5.021
5.2655	1.515	1.296	10.152	0	3.788	5.741		0	0	4.167	5.455	3.333	4.872		0.139	2.037	0	0.333	4.028	0	0			5.2655	29.545	4.259	28.485	15	14.848	16.667		1.364	0	13.5	27.273	28.182	27.564		23.889	2.778	1.364	3.167	29.167	9.394	22.639			5.2655	4.944
5.2715	2.879	0	15.152	0	0	3.519		0	0	9.833	5.758	1.364	1.41		0	0	0	0	0	0	0			5.2715	35.758	0	27.273	1.167	4.848	22.222		5.455	0	29.833	15.606	35.909	15.385		23.056	0	5	10.667	6.389	14.394	18.611			5.2715	4.779
5.27733	0.909	0	9.091	0	6.364	0		0	0.833	6.667	3.03	5.303	0		4.167	0	0	0	0	0	1.25			5.27733	37.576	4.444	22.879	0	23.485	17.037		8.333	0.556	28.5	15	23.03	18.59		30.278	0.556	0.606	11.833	12.083	5.303	22.222			5.27733	4.811
5.28317	2.576	9.444	6.667	0	6.061	0		0	3.194	7.167	0	3.485	3.718		2.917	0	7.273	0	7.222	0.758	0			5.28317	52.576	22.222	18.182	0	24.545	15.556		8.939	15.833	21.5	1.061	22.727	13.462		20.694	0	16.818	4.833	18.611	9.697	1.111			5.28317	4.932
5.28917	8.788	11.111	0.606	0	5.152	0		2.273	0.417	1.5	0	1.667	4.872		8.056	0	4.091	0	0.139	7.727	0			5.28917	53.939	27.222	14.091	0.167	51.667	25.185		18.333	10.278	4.833	16.818	32.121	32.179		16.389	5.926	19.545	0	20.694	24.545	0			5.28917	5.008
5.295	4.242	4.259	0	7.667	10.303	0		5.455	0.278	1.333	1.212	4.545	0		0.972	0	9.091	0	11.528	0.758	0			5.295	48.333	31.852	4.697	26.667	49.848	47.593		16.818	6.389	28.167	39.242	19.242	21.667		11.389	14.074	25.909	8	33.75	18.636	0			5.295	5.044
5.30083	4.545	0	0	0.333	3.485	0		0.152	0	13	0	3.03	0		0	0	3.03	0	2.5	1.364	0			5.30083	40.909	22.222	1.061	35	31.667	55.37		0.303	21.667	45.833	6.515	12.424	25.513		17.222	1.667	11.515	26.667	31.389	17.121	1.528			5.30083	5.345
5.30667	20.758	0	0	6.167	0.455	0		6.212	2.361	0	2.576	0	1.41		0	0	1.97	0	3.889	0.303	2.778			5.30667	52.121	13.889	0.152	30.167	44.545	42.037		22.273	22.083	12	9.848	11.97	26.154		2.639	17.963	20.455	16	12.917	25.303	27.083			5.30667	5.386
5.31267	14.697	0	0	0	1.667	3.333		1.515	1.111	0	0	0	0.513		0	0	1.667	2.333	5	0	0			5.31267	48.636	0	1.667	20	52.879	11.111		27.879	17.778	14.167	15.758	0.909	48.846		8.333	17.963	5.758	5.833	16.528	4.394	31.25			5.31267	5.711
5.3185	11.515	0	0.455	0	7.424	0		0	3.889	1	0	0	5.897		0.278	0	0	0	9.167	4.242	0			5.3185	49.091	10.741	2.121	20	45.606	15.37		21.515	20.694	26.333	0	4.848	31.154		26.111	15.185	0.455	0	33.056	13.939	12.222			5.3185	6.046
5.32433	6.97	9.444	0.758	0	17.424	0.185		0.152	4.167	1	0	10	0		9.306	2.037	0.303	0	11.528	14.242	0			5.32433	53.333	22.963	24.848	20.167	46.061	10.926		21.061	26.806	5.167	8.182	20	0.256		40.417	10.185	13.485	1.5	27.639	28.333	14.028			5.32433	6.236
5.33033	13.333	18.148	3.182	0	27.121	7.778		4.545	7.083	0	5.455	0.303	4.103		13.472	6.667	4.697	0	8.333	0	0.278			5.33033	55.303	48.148	29.697	23	62.879	22.222		16.364	24.861	6.333	18.182	16.364	10.897		50.556	22.778	35.909	12.833	32.639	14.091	27.917			5.33033	6.204
5.33617	12.273	13.519	0	13.833	8.485	4.444		0.303	5.278	6.167	5.455	5.909	18.205		0.417	0	6.818	0	6.389	0	5.278			5.33617	51.061	38.889	40.455	39.5	53.182	19.815		0.303	26.667	8.667	26.97	30.152	28.333		10.694	14.815	21.061	2	29.167	13.788	22.778			5.33617	6.054
5.342	9.091	16.296	0	10.5	6.212	0		0	0	3.667	16.818	0	15.256		0.556	0	0	1	7.639	0	2.917			5.342	41.818	33.333	40.303	31.833	52.879	15.926		5.606	0.556	9.5	26.212	15.909	45.641		20.694	23.148	24.091	6.333	32.917	17.121	39.444			5.342	6.213
5.34783	8.182	10.556	0	2.167	8.788	0		0.909	0	3.167	0.606	2.121	6.154		6.806	0	0	0	6.944	0	4.028			5.34783	41.364	30.37	40.303	25.833	48.182	18.333		16.212	0	4.167	22.576	27.273	36.538		31.667	25.556	25.909	8.5	42.639	21.061	23.75			5.34783	6.235
5.35383	0	0	13.182	0	4.848	1.296		4.394	0	0	6.97	9.545	0.641		5.278	0	3.333	0	0.556	0	2.917			5.35383	45	7.778	37.273	16	39.848	17.963		15.455	0	0	20.606	20.758	13.205		30.556	33.333	35.909	0.667	33.889	8.788	26.389			5.35383	6.26
5.35967	5.152	0	11.667	0	11.515	3.704		0	0	0	2.879	15.455	0		0	8.148	1.515	1.5	13.472	0	13.472			5.35967	48.939	1.667	36.364	24	30.758	28.889		14.697	0.972	0	8.03	37.727	0		26.806	23.148	25.606	14.333	43.75	0.303	43.75			5.35967	6.205
5.3655	13.939	1.667	10	9	3.485	11.111		4.394	0	0	11.818	8.788	0		0	17.778	3.485	0.333	0	0	7.917			5.3655	40.606	8.889	38.485	36.167	22.121	28.889		9.697	0.694	0	34.091	18.485	2.821		22.083	28.704	22.576	21.833	13.889	6.667	50.556			5.3655	6.062
5.3715	1.97	4.074	19.848	11.167	0	11.111		0.152	0	0	6.818	0	2.821		4.583	3.889	5.152	9	0	0	4.444			5.3715	50	12.778	36.364	32.833	11.515	24.074		5.606	1.944	5.5	40	7.121	9.487		46.528	22.222	31.667	17	9.722	18.485	48.056			5.3715	5.806
5.37733	10.455	5.741	14.545	10	0	11.111		4.545	1.528	0	2.727	0	11.538		8.889	6.852	4.848	0	2.639	0	5.278			5.37733	55	12.963	35	24.5	17.727	34.63		19.091	9.861	0.667	44.697	11.212	33.077		35.139	28.333	48.485	0.167	29.583	6.667	31.944			5.37733	5.614
5.38317	5.909	9.259	9.848	3.833	0	9.259		6.061	3.75	0	2.879	6.515	3.974		0.417	0	20.758	0	5.278	0	8.333			5.38317	38.788	43.704	28.485	22.333	12.121	32.593		24.545	18.056	2	56.667	28.182	46.923		8.333	22.222	52.576	5.333	22.778	9.091	37.778			5.38317	6.26
5.38917	10.758	15.37	6.515	7.667	0	0.185		5.758	0	0	6.515	7.121	2.564		7.778	9.815	6.515	0	8.056	0	6.25			5.38917	41.061	49.444	31.97	30.667	23.03	30.185		31.667	0.833	0	29.545	50.303	60.385		19.722	24.259	35.152	4	16.667	8.939	29.583			5.38917	6.805
5.395	9.091	26.296	5.758	4.5	0.606	0		0.606	0.556	0	3.333	0.606	5.769		0	0	4.394	7	4.028	1.364	0.972			5.395	40.606	55.556	28.788	19.5	28.333	38.889		18.485	12.083	3.167	7.576	22.727	33.077		12.778	11.111	22.273	18	17.222	11.515	20.417			5.395	6.96
5.40083	6.97	12.778	9.242	1.333	4.091	4.63		2.121	0.139	0	0	0	0		0	0	2.879	9.333	2.639	8.939	0			5.40083	37.879	46.852	30	12.167	32.424	36.481		11.364	9.722	0	0.758	6.818	2.308		7.917	1.111	14.545	31.333	39.306	26.97	2.639			5.40083	7.196
5.40667	0	11.111	7.424	2.333	0	10.556		14.091	0	0	12.121	2.424	0		0	0	1.667	1.667	0	1.364	0			5.40667	38.333	42.593	37.121	23	33.182	44.444		23.03	3.333	3.167	23.03	15.909	16.667		14.722	3.148	23.03	40.833	7.361	20.455	4.583			5.40667	7.599
5.41267	13.636	1.296	0	4.5	0	0		4.091	0	0	3.182	0.909	0		0	0	2.121	1.667	6.389	0	0			5.41267	41.061	23.889	29.697	30	19.242	28.704		21.061	7.222	3	10.909	18.788	30.769		4.583	6.667	23.03	37.333	27.917	19.242	2.361			5.41267	7.778
5.4185	18.182	0	0	5	0	0		11.212	6.806	0	1.515	1.667	6.026		1.25	1.852	0	0	8.611	0	0			5.4185	45	22.778	25.758	28	9.242	5.741		35.152	18.056	4.833	10.455	32.273	32.436		35.833	26.111	7.879	17.167	27.361	18.333	1.806			5.4185	8.034
5.42433	15.455	0	2.879	10	0	0		8.333	11.25	0	1.97	0	5.128		2.917	1.852	1.212	0	0.139	15	0			5.42433	39.545	42.778	46.515	28.167	3.788	17.778		39.697	31.25	13	9.242	30.606	26.923		39.583	34.444	10.455	0.833	0.972	21.667	0.556			5.42433	7.967
5.43033	26.515	9.815	2.879	2	0	5.741		13.03	8.333	0	0	0	0		0.694	2.407	0	0	0.556	6.667	0			5.43033	45.455	44.444	50.455	14.667	0	33.704		45.152	25.278	10	21.667	16.515	20.513		30.139	9.259	9.697	20.5	2.083	18.485	16.944			5.43033	8.218
5.43617	22.121	7.222	2.424	0	0	10.741		11.212	5.139	0.333	4.697	0	0		0	0	0	9	8.75	0	0			5.43617	45.152	37.963	50.909	5.833	0	31.481		34.091	29.444	15.667	22.727	0.909	15.897		40.139	1.111	0.455	27	32.778	1.515	20.972			5.43617	8.326
5.442	6.212	0	7.273	0	0	1.481		0.303	8.194	0	10	0	0.128		10	0	0	1.333	6.528	0	0			5.442	39.394	19.444	62.879	10.833	2.121	13.148		6.515	16.806	4.667	33.788	11.97	12.821		49.444	7.593	8.485	21.833	31.944	0.455	4.861			5.442	8.636
5.448	18.182	0	8.636	0	0	0		0	5.972	0	3.788	0.455	0		7.5	7.963	1.97	8.333	0.556	0	2.222			5.448	43.03	7.963	42.424	5.333	4.697	9.815		1.364	16.389	2.333	33.788	4.545	10.128		30.417	22.222	13.788	34.667	18.611	7.576	16.111			5.448	8.228
5.45383	18.182	0	0	0	5.606	2.778		1.818	0	0.833	1.818	9.091	0		1.667	2.037	2.424	10	0	0	0			5.45383	44.697	3.148	21.061	23	18.485	19.074		25.606	7.361	16	32.727	22.121	3.59		20.694	24.815	21.061	27.333	11.389	4.242	4.861			5.45383	7.307
5.45967	18.182	0	0	0	4.242	0		0.455	4.167	11.667	0	10.455	0		0	7.222	4.545	9.667	0	0	0			5.45967	44.697	2.963	29.394	39.333	21.667	2.222		25.909	22.5	22.167	15.606	34.545	11.923		2.917	21.852	33.485	51.167	1.25	0	22.222			5.45967	6.64
5.4655	16.818	10.556	6.212	0	0	0		0.455	7.361	0.167	0	0.152	1.154		0.833	0	6.061	3.5	0.278	0	0			5.4655	40.455	22.222	50.758	26.333	20.152	20.741		21.97	24.583	13.167	0	36.818	18.462		13.889	15.556	23.333	12.667	21.111	0	0.278			5.4655	6.799
5.4715	11.212	10.37	9.091	0	1.515	0.556		0.303	2.361	6.833	4.697	9.242	8.205		0	0	2.273	0	2.917	1.818	0			5.4715	44.091	21.296	37.576	17.833	29.545	22.222		15	30.972	39.5	11.97	36.667	38.462		9.444	16.852	19.394	12.667	30.139	11.515	0.972			5.4715	7.291
5.47733	8.333	0	1.667	1.5	0	5.556		4.394	0	0	1.667	4.394	0		0	0	7.727	0	5.694	0	0			5.47733	37.273	7.407	33.939	4	24.394	16.296		37.121	25.139	11.167	11.667	29.394	33.333		18.333	5.37	31.061	23.167	30.417	13.03	3.611			5.47733	7.805
5.48317	1.818	0	0.909	10	2.879	0		0	0.139	0	0	0	2.564		3.194	0	0.606	4.667	10.556	0	0			5.48317	23.485	8.889	27.424	20	31.212	9.259		16.667	20.833	1.833	4.242	11.515	31.795		23.194	15.37	0	42.167	26.806	8.182	24.028			5.48317	8.112
5.48917	6.364	0	0.909	8.333	8.182	0		1.818	8.75	4.833	0.152	2.121	5.128		0	5.37	0	4.167	8.611	0	0			5.48917	21.818	3.148	42.727	27.667	28.333	1.852		22.576	21.806	30.833	25.455	8.182	15.897		24.028	26.296	0	23.333	25.278	7.121	18.611			5.48917	8.078
5.495	9.091	0	0	12	0.606	0		9.545	3.611	4.5	0	2.121	0		0	2.222	0	5.167	2.639	0	0.417			5.495	35.606	14.074	25.758	20.5	10	0		40.758	17.361	24.667	7.273	16.818	5.513		20.694	21.667	0.909	27.667	8.472	9.394	12.222			5.495	7.925
5.50083	7.424	0	0	5.333	6.818	0		9.242	0	0.333	0	7.121	0		5.972	0	0	0	0.972	0	0			5.50083	26.364	10.741	26.364	15.333	17.727	0.926		28.788	23.056	16.167	8.182	28.333	4.744		23.472	1.111	5.455	21.167	12.917	14.848	12.222			5.50083	7.841
5.50667	0.152	2.407	7.879	0	9.091	0		1.97	0	0	0	6.364	0.769		10.833	0	0	0	17.083	0	3.75			5.50667	31.515	22.963	22.727	0.667	18.182	0		16.061	15.694	22.333	4.091	17.727	14.872		29.722	2.407	5.606	13.667	45	11.515	32.5			5.50667	7.596
5.51267	19.091	20	9.091	0	8.636	3.333		0	0	3.667	0	6.97	1.154		0.556	0	0	0	2.778	0	5.556			5.51267	46.818	22.222	18.182	0	18.788	2.593		5.606	0	16.667	0	19.394	5.385		28.472	7.593	0.909	3.333	9.722	3.788	45			5.51267	6.955
5.5185	49.242	20.926	9.394	0	9.091	14.444		0	3.056	0	0	5.606	5.256		5.278	4.444	0	0	0	0	5			5.5185	60.303	24.444	29.697	4.333	18.182	42.778		7.879	12.083	29.667	0	20.909	28.974		45.417	15.37	0.758	20	6.25	18.333	30.972			5.5185	6.521
5.52433	58.333	31.852	9.242	3.833	9.091	35.741		3.333	0	0.667	0.758	3.333	0.769		0.278	4.444	1.818	0.833	0	0	4.583			5.52433	69.091	33.333	38.333	33.167	18.182	66.481		12.879	0	13	22.273	15	26.795		12.5	23.519	8.182	16.833	6.944	13.788	23.75			5.52433	6.179
5.53033	64.545	35.556	11.364	6.833	17.273	36.296		5	0	0	9.091	4.545	0.641		5.833	0	0	10	0	0	7.5			5.53033	76.061	51.111	32.576	40	37.273	64.074		13.939	0	8.5	24.091	19.848	6.154		13.889	5.185	6.212	30.667	7.361	0.303	26.528			5.53033	5.958
5.53617	72.727	43.333	14.242	13.833	17.576	28.333		6.818	0.139	0.5	3.03	7.879	0		0	0	1.97	3.833	0	0	2.917			5.53617	81.818	55.556	35.758	48.5	38.182	55.741		23.485	6.389	33.5	31.364	28.182	10.769		1.111	2.037	12.424	27.667	2.083	0.152	40			5.53617	5.557
5.542	69.394	55.556	15	29.667	18.03	25		0.606	0	4.333	0	1.212	5		0	0	5.909	9.5	0	0	7.778			5.542	81.818	55.556	29.242	54.833	43.485	66.111		4.394	10	28.333	23.939	35.152	15.128		0.972	7.593	18.485	31.167	11.528	0	26.389			5.542	4.883
5.548	72.424	54.815	18.182	30	21.515	40.926		1.212	0	0	0	0.606	1.154		0	0	0	0	4.028	0	0.556			5.548	81.818	55.556	33.939	40.667	50.909	62.407		10.909	1.528	32.333	11.515	18.182	6.795		0	17.778	27.879	9	17.083	4.697	20.139			5.548	4.551
5.55383	62.879	55.556	18.182	28.5	19.091	44.444		0	0	0	6.364	0	1.795		0	0	0	0	10.278	1.818	3.056			5.55383	81.818	55.556	36.364	44.167	52.727	55.556		9.848	1.528	34.667	19.697	8.182	24.359		0	37.778	11.515	1	34.583	16.212	15.833			5.55383	4.741
5.55967	72.121	55	17.273	29.667	17.879	44.259		0	2.5	0.167	2.424	0	1.667		0	0	0	0	4.444	0	3.056			5.55967	81.818	55.556	36.364	30	51.818	55.556		1.212	3.75	24.167	15.606	7.424	23.846		0	12.222	10.455	32	37.361	22.121	8.333			5.55967	5.048
5.5655	68.788	55.556	10	20	15.606	44.444		0	0	0.333	0	6.515	2.436		0	0	0	0	2.639	0	0			5.5655	81.818	55.556	36.364	37.167	48.939	55.556		22.879	4.028	23.5	8.03	28.485	14.744		0.139	0.185	5.303	17.167	28.194	2.424	17.917			5.5655	5.064
5.5715	75.909	55	16.667	16	15	39.815		0	0	0	0	1.97	4.103		0	0	0.909	0.167	2.917	0	0			5.5715	81.818	55.556	36.97	50	40	45		26.667	8.611	8.833	5.152	10.758	25		2.778	1.852	8.03	9.5	13.194	4.242	23.472			5.5715	5.014
5.57733	70.455	52.407	22.576	37.667	20.152	28.519		0	0.833	8.667	3.939	0	6.923		0	7.593	4.545	0.833	0	0	0			5.57733	81.818	55.556	53.03	57.333	54.394	55.37		23.182	6.806	25	22.879	23.485	41.154		14.444	28.148	16.212	21.833	12.639	1.515	22.5			5.57733	5.004
5.58317	68.182	47.037	25.152	40	21.667	35		0	2.222	6.5	14.091	2.879	2.179		0	5.926	8.182	0	0	0	3.056			5.58317	81.818	54.074	60.606	60	53.485	55.741		22.576	23.333	23.333	35.909	40.152	24.615		19.444	8.704	16.97	16.5	8.056	11.515	35.139			5.58317	4.884
5.58917	74.091	55.556	25.455	43.333	27.273	24.074		0	0	0.167	0.909	0	0		0	0	0	5.667	3.056	0	14.444			5.58917	81.818	55.556	61.515	60	62.727	49.259		30.606	0.278	21	18.636	6.667	17.179		24.583	5	13.182	22.167	25.556	12.879	35.694			5.58917	4.759
5.595	69.242	55.556	21.212	49.667	20.606	34.074		1.515	0	2.833	0.455	3.03	0.641		0	0	0	4.667	5	7.879	6.25			5.595	81.818	55.556	71.667	60	74.242	67.963		15	3.75	19.167	17.879	34.242	25.641		18.611	5.926	20	22.167	27.778	25.303	30.278			5.595	4.59
5.60083	68.03	55.556	32.424	46.833	15.455	32.037		2.121	0	4.5	1.97	16.818	2.821		0	0	2.576	8.167	0	8.03	0			5.60083	89.545	55.556	71.364	60	74.394	47.778		2.121	4.722	27	12.121	47.273	28.59		26.667	38.148	20.152	33	4.444	18.333	27.083			5.60083	4.392
5.60683	78.03	58.889	39.242	47.667	9.242	32.222		0	0	0	1.364	8.485	6.154		0	6.296	13.333	4.333	1.111	2.727	4.167			5.60683	90.909	66.111	72.727	60	58.636	47.037		4.848	0	16.5	8.333	51.212	35.769		14.167	32.593	36.364	31.833	7.778	21.818	25.417			5.60683	4.298
5.61267	62.131	59.259	43.788	60	9.091	19.63		1.061	0	0	0	0	0.256		0	3.889	12.424	14.333	3.472	0	0			5.61267	90.192	75.37	73.485	60	46.364	48.333		11.364	11.667	26.667	2.727	34.545	24.103		11.806	33.519	43.485	43	15.972	0.758	32.778			5.61267	4.321
5.6185	64.848	62.778	53.303	52.5	9.091	27.037		3.788	0	0	1.212	0	0		0	3.148	18.636	2.333	2.778	0	2.5			5.6185	90.909	77.778	81.273	60	40.758	54.63		8.182	11.806	8	17.121	19.394	5.769		25.972	23.519	31.97	29.667	22.778	5.303	38.75			5.6185	4.202
5.62433	73.03	66.667	63.545	46.5	9.091	33.333		1.212	0	4.333	3.939	0.909	0		3.056	7.963	0.152	3.333	0	1.212	8.889			5.62433	90.909	77.778	80.03	60	48.333	55.556		19.394	13.75	12.167	11.97	23.636	9.487		21.944	22.407	16.667	12.5	13.889	22.273	40.833			5.62433	4.194
5.63033	81.303	64.074	66.364	40.833	17.424	24.815		2.879	0	0.5	0	0	1.154		0	0	0	4.333	1.806	0	4.722			5.63033	90.333	77.778	81.818	60	51.364	52.222		13.788	9.167	25.167	1.364	42.424	22.949		24.167	22.593	11.97	37.833	2.5	9.091	40.694			5.63033	4.404
5.63617	81.818	58.148	63.636	41.5	27.576	12.778		0.303	0	5	0	0	1.154		0	4.63	0	0.5	0	0	7.361			5.63617	90.909	77.778	81.818	60	50.455	56.852		18.939	0.278	21.5	10.303	10	15.256		8.194	22.222	6.364	18.667	3.75	0	57.361			5.63617	4.314
5.642	78.561	45.37	63.788	41.833	30.758	20		0.758	0	1	2.727	0	0		0	3.519	1.212	0	0	0	14.583			5.642	81.53	77.778	92.576	60	56.212	65		23.333	9.167	21.167	21.97	0.303	14.615		4.861	4.63	14.545	2.333	15.694	14.091	57.083			5.642	4.642
5.648	71.955	53.333	70.303	46	34.848	20.926		9.394	2.222	3	4.091	0	0		0	0.185	7.576	0	0	0	18.889			5.648	71.955	83.889	95.758	60	57.273	67.778		23.788	27.5	17.833	25.303	14.848	4.231		19.028	22.593	27.424	5.5	26.944	27.727	47.083			5.648	5.1
5.65383	72.727	57.963	66.515	56.167	22.424	30.741		8.03	0.139	0	0	0	0		0	2.778	3.788	1.333	0	0.909	4.028			5.65383	78.03	88.704	98.03	60	54.091	57.037		18.182	23.056	12.667	5.455	15.303	5		5.972	5.37	14.394	26.167	14.028	11.97	50.278			5.65383	4.601
5.65967	72.727	63.704	66.061	54.833	31.667	28.704		18.333	5.417	0	1.97	0	0		0	0	0.758	0	0	0	6.389			5.65967	78.182	88.889	92.121	60	57.273	53.333		36.364	17.639	39.167	35.152	0.606	6.026		0	9.444	11.061	25.667	17.083	17.273	48.611			5.65967	4.61
5.6655	72.727	56.667	63.485	39.167	25.909	38.148		10.758	0	0	2.273	0	2.179		0	0.37	0	0	3.472	0	13.194			5.6655	72.727	88.889	90.909	60	51.515	54.074		34.545	24.306	24.667	39.545	10.909	8.718		4.722	29.444	19.545	11	25	7.424	41.944			5.6655	5.049
5.6715	79.394	71.296	63.333	42.833	8.182	26.667		7.273	1.111	0	1.97	1.364	2.564		0	0	0	0	0.556	0	10.833			5.6715	86.212	88.889	90.909	74	26.212	44.63		21.97	8.889	2.5	38.636	32.727	16.538		12.361	9.259	8.03	11.167	17.083	0.303	49.444			5.6715	4.663
5.67733	74.697	77.407	66.97	54.833	11.212	30.556		4.697	0	0	4.697	6.667	1.923		3.194	0	0	0	0	0	17.639			5.67733	89.091	86.481	90.909	80	34.091	56.852		26.364	2.778	16.5	34.394	31.97	15.128		28.333	7.222	14.091	11.333	17.361	13.03	64.167			5.67733	4.451
5.68317	69.545	77.222	69.394	59.167	12.121	25.741		0	0	5.167	0	16.364	4.487		0	0	0	0	0	0	25.278			5.68317	81.667	88.889	86.667	80	27.121	52.222		6.515	3.611	19.167	9.091	46.667	11.923		11.528	10.37	5.303	6.333	22.5	29.242	64.583			5.68317	4.634
5.68917	72.727	72.963	74.091	60.333	21.818	26.667		0	0	0.167	0	23.333	0		0	0	0	0	1.25	0	9.583			5.68917	72.727	88.889	89.091	80	40.909	56.852		6.212	0.417	14.167	40.303	56.061	7.821		9.028	24.815	9.242	28.333	23.889	11.667	66.389			5.68917	5.136
5.695	72.727	71.296	72.727	60.167	25.152	24.815		1.364	0.139	1	0	5.455	0		0	8.148	0	2.667	0	8.182	5.278			5.695	72.727	88.889	90.909	80	60.909	51.852		3.636	3.056	12.667	34.242	19.242	8.718		8.333	44.259	11.212	25.5	15.139	28.788	40.694			5.695	5.853
5.70083	71.667	69.444	72.727	61.167	23.788	15.741		0.909	3.75	7	0	0	2.179		2.5	0	0	0	0	0.758	3.194			5.70083	72.727	88.889	81.97	80	55.909	43.889		18.03	9.306	29.333	23.788	5.152	23.846		12.5	19.63	8.182	0.167	17.222	12.121	44.444			5.70083	6.076
5.70683	70.545	77.778	65.758	61.5	21.212	31.667		0	0	18.333	6.061	1.061	0		0.278	0	0	0	0	0	4.444			5.70683	72.212	88.889	76.061	80	56.364	46.667		4.697	0	31.5	30.909	30.152	5.769		14.167	14.63	0	26.833	13.889	1.667	31.528			5.70683	6.129
5.71267	63.636	72.222	49.697	64	17.879	27.593		2.879	0	8.667	7.121	10.606	0.769		3.889	0	0.303	5	0.417	0	0			5.71267	72.727	88.889	72.727	80	58.03	32.778		8.333	4.028	36.667	28.788	39.697	37.821		14.861	2.037	2.121	17.667	8.75	11.667	26.25			5.71267	6.598
5.7185	56.97	75.926	60.152	65.833	25.909	22.222		0	0	0	1.515	7.273	0		1.111	0	1.818	0	0	0.909	1.667			5.7185	72.727	88.889	80.909	80	63.636	32.963		8.636	12.361	3	21.667	37.121	28.077		10.139	0.37	26.364	7.167	12.083	18.485	28.472			5.7185	7.1
5.72433	57.727	70.741	68.333	49.333	40.303	2.407		0	0	0	1.667	16.818	1.538		0	0	0	0	0	5.303	0			5.72433	72.727	87.963	81.364	80	62.727	22.593		0	17.083	6	32.727	56.212	21.538		2.5	0	3.636	6.833	17.5	30.303	37.222			5.72433	7.261
5.73033	63.636	60.37	71.818	57.333	30.909	1.667		1.364	0	8	0	17.576	9.487		2.083	2.222	0	4.333	0	2.727	0			5.73033	72.727	69.259	81.818	80	62.879	7.963		7.879	10.139	29.333	13.939	48.485	37.821		24.722	13.333	2.121	15.167	13.889	19.091	36.25			5.73033	7.743
5.73617	63.636	66.667	73.182	59	43.485	3.148		3.636	3.056	0	0	11.97	4.487		0	0	1.061	0	4.167	1.364	3.056			5.73617	72.727	66.667	85.909	82	69.848	19.63		19.697	8.75	22	10	43.788	32.051		10.139	9.074	0.758	0.333	15.417	15.303	29.167			5.73617	7.967
5.742	61.667	66.667	60.758	74.833	34.848	11.111		0	0	1.333	0	3.788	5.128		1.528	0	4.091	1.167	0.694	0	8.333			5.742	72.727	66.667	86.515	99.5	61.667	32.593		1.515	0.278	31.833	7.576	26.667	30.385		17.917	12.963	11.667	16.333	37.5	15.303	43.056			5.742	8.296
5.748	63.182	56.111	67.879	71.667	38.03	4.815		0	0	4.333	0	6.667	6.538		0	0	0.606	1.333	6.111	5.606	6.389			5.748	72.727	66.667	77.727	100	79.242	5.926		8.636	3.889	19.833	3.182	27.879	21.41		8.333	0.37	18.182	40.333	34.306	29.697	40.417			5.748	8.605
5.75383	53.03	61.296	55	61.667	39.848	8.889		2.727	0	0	0	6.515	12.692		0	0	0.909	3	2.778	7.424	0			5.75383	64.545	75	80.909	95.833	80.152	30.37		18.636	0	18.333	11.667	31.061	27.179		13.889	0.185	23.788	32.833	20.833	56.515	28.472			5.75383	8.835
5.75967	52.576	51.111	54.545	49	34.545	16.481		4.091	0	4.167	0	13.333	13.205		0	0	2.121	7	0.694	8.182	0			5.75967	71.364	77.222	81.818	78	82.879	33.333		31.818	0	30.5	4.242	31.97	28.846		9.583	0	23.636	31	7.361	57.576	22.778			5.75967	8.642
5.76567	55.152	43.333	54.848	50	37.576	22.222		0	0	0.167	0	8.182	9.744		0.139	0	0	7.833	4.861	4.091	0			5.76567	63.03	84.63	86.061	80	85.303	34.074		30.758	0	18.5	0.606	24.091	24.872		16.25	0	0.152	28.5	12.222	20.758	25.833			5.76567	8.65
5.7715	46.97	50.926	69.848	50	38.788	18.148		3.485	0	2.167	0	0	0.897		0.139	0	0	8	6.25	2.121	5.417			5.7715	49.242	88.889	96.667	80	68.03	33.889		32.576	4.861	14.167	8.182	20.909	27.949		14.306	0.741	0	40.5	19.722	12.879	24.583			5.7715	8.653
5.77733	45.455	63.148	57.424	50.5	33.333	20.556		0.455	0	0	0	0	0		0	0.741	0	9.167	0	0	8.611			5.77733	47.121	79.074	88.636	80	55.606	43.704		17.424	0.694	11.833	18.182	20.606	14.359		6.944	21.111	7.727	36.667	4.306	8.636	24.028			5.77733	8.797
5.78317	47.576	65	58.485	67.5	36.364	7.407		0	1.111	1	0	0	1.282		0	0	6.212	0.833	0	0	10			5.78317	51.667	75.556	79.848	80	66.818	42.407		0	7.361	17.5	20.606	16.97	12.436		20.833	23.148	16.364	41.333	5.139	9.697	37.639			5.78317	9.001
5.78917	45.455	54.63	43.485	63	33.182	12.778		0	0	0	0	0	3.077		1.806	0.185	2.424	0.5	0	0	2.5			5.78917	53.182	66.667	79.697	80	70.909	44.074		0	18.75	20	0	7.424	14.103		18.333	22.222	5.303	22.667	16.667	16.364	25.278			5.78917	8.875
5.795	49.394	55.37	47.273	61	10.909	23.333		0	0	0	0	0	1.154		0	1.667	0.455	0	0	0	8.333			5.795	53.788	66.667	79.091	80	48.333	55.926		0	13.75	23.333	0	6.97	6.795		8.472	22.222	10	25.667	31.528	14.394	29.722			5.795	8.754
5.80083	54.394	64.444	51.97	59.833	6.818	20.185		0	0	6.167	0	0	2.436		0	7.778	0	0	0	0	9.444			5.80083	63.636	75.185	77.879	86.833	33.788	44.444		9.545	19.861	46.667	0	6.818	11.667		0.833	24.074	0	12.167	24.722	16.667	27.222			5.80083	8.643
5.80683	54.545	70.185	54.242	59.333	11.97	42.037		0	0	11.5	0	0	1.282		0	1.667	0	0	2.083	3.333	16.667			5.80683	61.364	78.519	81.212	95.167	36.212	44.444		12.121	13.056	45.667	5.303	22.273	7.949		15.972	2.037	0	2.667	35.833	16.97	29.306			5.80683	8.833
5.81267	51.818	76.587	62.273	63.5	10.303	41.111		0	0	15.333	0	11.818	7.564		3.056	0	0	0	5.417	0	11.528			5.81267	61.818	79.974	72.879	100	44.091	44.444		21.364	13.194	43	0.455	31.667	15.128		15.417	17.593	3.182	1	23.333	16.364	31.944			5.81267	9.03
5.8185	48.485	77.778	52.424	66.167	21.212	28.333		4.697	0	5.667	0	0	5		0	1.296	0	0	2.083	0	14.722			5.8185	63.485	81.111	72.727	100	63.485	46.667		15.455	7.639	17	3.03	7.727	15.385		1.111	7.407	0	3	6.528	2.727	29.444			5.8185	9.065
5.82433	51.061	74.259	45.303	73.833	27.879	11.296		0	0	0	8.485	8.636	8.205		0	1.481	0	3.5	0.417	0	1.667			5.82433	63.636	78.889	63.485	100	61.667	37.222		7.879	3.75	15.5	18.03	14.545	18.718		0	2.222	0.909	36.833	3.611	0	32.083			5.82433	9.191
5.83033	52.424	66.481	53.182	50.833	33.636	22.037		1.818	0	0	0	8.182	0.897		0	0	0	13.833	1.528	0	10.694			5.83033	63.636	77.778	72.273	100	62.273	75.37		11.061	15.556	5.333	3.485	35.455	29.359		1.389	0	16.818	40	21.806	2.424	48.889			5.83033	9.357
5.83617	52.424	50.556	50.909	50	47.273	45		11.97	0	0	0	2.576	0		0	0	0	15.833	4.028	1.061	16.389			5.83617	63.636	78.148	68.03	100	76.818	70.741		36.212	9.861	7.667	4.242	18.636	13.59		2.5	10.185	12.576	65	34.167	38.939	40.278			5.83617	9.283
5.842	45.455	43.889	56.515	51.5	56.515	54.815		4.394	0	2.5	4.697	2.576	0		0	0	0	0.833	0.417	9.091	10.694			5.842	60.303	87.963	71.97	96.333	91.364	64.444		19.091	14.306	18	8.939	20	3.077		0.417	6.852	0.606	53.833	16.944	25.758	24.444			5.842	9.245
5.848	44.848	44.444	57.879	56.333	70	48.889		0	0	1.667	0	0	0		0	0	0	4.833	1.667	7.576	4.167			5.848	62.273	88.889	80.152	80	100	50.185		8.182	0.972	39.333	2.273	0.303	8.846		3.472	16.667	5	42.167	10	47.879	19.861			5.848	8.994
5.85383	50.758	56.806	39.091	73.167	58.485	31.852		0	0	18.167	0.606	0	0		0	1.667	0.303	12.333	2.5	4.242	3.194			5.85383	63.636	88.565	77.273	93.167	100	59.444		16.97	16.25	32.667	13.333	6.364	5		0	37.778	12.576	37.333	9.167	32.273	30.278			5.85383	8.799
5.85967	45.303	60	39.545	62.5	38.636	31.296		2.727	0	26.167	1.364	0	4.231		0	11.296	0	1.167	0	4.091	7.222			5.85967	63.636	88.889	64.697	89	88.333	54.815		28.485	7.083	45.167	13.788	9.242	20.897		0	31.852	14.394	33.5	11.25	41.515	31.667			5.85967	8.643
5.86567	51.364	66.852	36.818	60.333	58.182	35		11.515	0	13.833	5.303	0	0.897		0	1.481	0	11.667	0	3.485	0			5.86567	68.182	88.889	62.879	81.167	96.212	56.111		36.818	10	47	24.848	0	29.231		1.25	2.407	5.909	32.833	5.694	36.818	2.778			5.86567	8.445
5.8715	61.515	66.667	46.97	72.333	66.212	25.37		5.758	0	0	6.818	0	7.051		0	0.741	0	13	0	2.121	0			5.8715	72.273	88.889	73.939	95.833	100	47.037		32.121	6.806	14.167	29.091	2.424	51.282		9.444	18.333	2.424	44	6.111	23.182	5			5.8715	8.468
5.87733	53.636	66.852	51.212	67	82.273	41.111		5.606	0	0	1.667	0.303	0.769		0	0	0	10	0	6.061	0			5.87733	71.97	89.074	68.636	95.167	100	46.296		31.818	0.833	19.5	20.909	10.455	47.308		15.556	23.333	0	51.167	2.5	23.788	0			5.87733	8.38
5.88317	42.879	68.704	52.879	76.5	86.364	40		3.636	0	2.5	3.485	0	2.436		1.25	0	0	7.833	0	4.848	0			5.88317	72.727	88.889	66.818	100	100	44.444		21.818	11.389	38.333	10.606	12.576	16.667		22.917	28.519	0	37	21.667	8.182	1.389			5.88317	8.312
5.88917	45.455	66.667	30	80	72.424	33.519		0	0	4.667	9.697	0.455	1.026		1.944	0	1.97	2	3.056	0.909	0			5.88917	72.727	88.889	58.333	100	100	47.778		0.606	12.778	48.333	25.303	18.03	24.103		17.222	13.889	14.394	46.667	27.222	13.03	3.611			5.88917	8.169
5.895	58.939	66.481	36.364	77.167	61.212	34.815		2.576	0	0	0	1.818	2.179		4.722	1.296	1.515	15.667	3.472	3.939	0			5.895	72.727	87.963	56.061	100	100	45		18.182	10.417	30.5	17.576	22.424	20.769		18.611	13.889	28.03	71.333	23.75	15.758	5.139			5.895	8.133
5.90083	56.212	60.185	43.485	64.833	60.455	38.704		7.879	0	0	6.212	0.303	9.103		0.278	17.963	2.879	3.667	4.444	0.758	0			5.90083	72.727	86.481	71.667	91	98.788	52.593		44.545	4.444	20	15.455	15.303	41.282		6.944	51.667	17.727	41.833	18.889	13.939	11.389			5.90083	8.107
5.90683	47.121	57.963	68.333	55.667	56.667	30.185		4.091	0	0	1.515	0.606	1.538		0.972	4.074	8.485	0	2.5	0	0			5.90683	72.727	88.333	81.818	80	94.091	46.852		46.667	6.528	22.5	22.121	15.758	27.436		8.194	15.185	17.273	27.333	18.472	11.667	7.5			5.90683	8.08
5.91267	54.242	63.889	53.03	64.833	57.727	22.778		2.424	0	6.667	0	0	0.641		0	0	7.727	0.5	0	0	3.75			5.91267	72.727	88.889	87.424	80	87.879	58.333		38.788	1.528	22.833	14.091	12.424	26.026		0.417	0	20	18.167	0.139	28.333	16.25			5.91267	8.023
5.9185	62.576	63.333	48.333	68	53.682	21.667		3.03	0	2.667	5.303	7.273	0		0	3.333	3.939	7.833	0	1.818	5.417			5.9185	72.727	88.889	85.758	80	84.5	56.296		40.758	0.278	23.667	26.818	27.879	16.538		0.556	23.704	22.576	48.5	0.278	35.606	11.944			5.9185	8.02
5.9245	63.636	62.407	47.727	67.167	49.152	19.074		6.212	0	1.167	4.848	3.788	2.821		0	1.296	9.091	4.333	4.861	6.818	4.444			5.9245	72.727	88.889	85.909	80	78.273	66.667		24.697	0.833	48.167	30.606	16.212	15.385		0.417	15.556	15.758	40.333	27.222	31.515	16.667			5.9245	7.878
5.93033	63.636	66.667	48.03	56.167	56.97	21.481		0	2.5	0	0	0	3.59		0	1.852	2.121	2.167	0	13.788	0			5.93033	72.727	88.889	89.394	80	80.606	74.444		14.394	16.389	41.167	1.061	2.879	30.897		0.556	5.556	7.273	4.5	6.806	36.212	12.083			5.93033	7.82
5.93617	62.091	66.667	57.879	47.833	66.364	16.481		0.909	0	0.167	0	0.152	19.744		1.806	0	0	0	0	15.303	1.667			5.93617	71.894	88.889	89.848	80	81.818	51.481		28.485	13.75	21.167	0	13.788	47.821		20.139	17.037	11.212	9	1.806	46.061	9.861			5.93617	7.992
5.942	47.273	67.778	45.303	50	74.848	13.519		0.455	5.833	0	2.576	0	6.538		5.972	0	0	0	3.194	16.667	8.333			5.942	72.727	88.889	86.212	80	86.212	32.593		18.939	21.667	20	10.455	5.303	28.846		24.306	0	3.03	7.833	7.778	55.303	22.361			5.942	7.772
5.948	61.212	59.074	55.758	49.667	73.636	13.148		0	1.111	4.667	0.303	0	7.179		0	0	0	0	0.417	16.061	11.528			5.948	72.727	88.889	84.242	80	90.909	41.667		12.424	21.806	14	13.03	14.091	32.949		20.417	6.111	11.818	22.167	16.111	58.182	41.667			5.948	7.778
5.95383	63.182	58.148	59.545	43.167	66.364	11.111		2.576	7.778	0	0	4.545	3.846		0.694	0	1.97	4.667	0	7.727	1.667			5.95383	72.727	88.889	81.818	80	93.182	26.481		13.636	26.806	9.333	2.576	34.545	18.333		27.917	24.259	9.091	28.667	9.306	39.091	17.083			5.95383	7.842
5.95967	62.727	65.556	52.727	38.5	68.03	10.37		0	0	0	3.182	8.485	0		0	0	3.788	3.667	0	4.394	0			5.95967	72.727	88.889	80.455	80	95.606	26.111		22.879	21.944	1	16.97	53.333	14.231		8.056	25	33.03	27.833	18.611	26.364	10			5.95967	7.781
5.96567	62.727	51.111	46.667	40.667	60.909	9.815		0	0	0	0	8.182	0		0.972	2.963	0	0.167	10.972	9.091	3.75			5.96567	72.727	88.889	81.212	80	86.212	20.37		35	20.833	19.5	9.697	49.697	2.821		13.194	50.185	30.152	16	30.556	40	27.639			5.96567	7.771
5.9715	62.909	52.778	47.424	45	50.909	11.481		5.455	0.139	0.333	6.212	6.515	0		0	4.815	1.667	0	6.389	9.848	4.444			5.9715	72.03	88.889	74.545	80	85.606	40.556		46.364	6.806	22.333	31.364	37.879	14.872		19.167	36.481	35.606	9.667	35	35.758	39.444			5.9715	7.874
5.97733	48.249	51.481	44.242	57.333	58.485	5.185		14.091	0	10.167	0.303	11.061	0		5.139	5	8.788	0	0	9.091	3.333			5.97733	70.404	88.889	68.03	80	92.424	20.185		29.697	4.722	40.333	31.515	32.121	16.538		24.306	52.593	43.485	3.833	2.361	33.182	31.25			5.97733	8.314
5.98317	46.515	61.296	39.545	55.667	37.727	12.037		17.576	0	18.167	3.485	9.242	0		3.611	13.333	3.636	4.833	1.667	1.97	3.611			5.98317	72.576	88.889	63.636	80	84.848	20.185		24.697	0	49.167	20.606	33.485	9.615		23.056	52.593	37.727	40.333	16.25	22.424	30.972			5.98317	7.959
5.98917	40	64.63	46.061	65.833	32.879	8.519		8.333	0	10	0	2.121	2.308		0	2.407	10.455	6.833	0	0	4.167			5.98917	72.727	88.889	64.242	80	67.727	40		30	0	35.5	9.848	31.515	25.769		13.194	28.148	40	36.667	6.25	10.758	17.083			5.98917	7.965
5.995	41.818	61.296	52.121	55.833	43.333	8.889		0	0	7.167	0	6.818	6.282		0	0.926	3.333	2.167	0	1.97	0			5.995	72.727	86.852	74.242	80	81.212	39.63		20	0.556	31.667	11.364	21.818	27.821		13.75	35.37	38.788	29.5	8.056	21.667	18.333			5.995	7.896
6.00083	56.818	65.926	52.576	64	58.636	17.037		0	0	6.5	3.636	0.303	0		0	6.111	8.182	7.833	0	0.909	1.944			6.00083	72.727	88.148	69.242	80	75.152	44.444		17.273	7.917	22.667	17.727	8.939	2.692		5.556	35.926	28.333	42.833	27.361	43.182	23.472			6.00083	7.808
6.00683	64.848	57.963	41.061	65.333	59.697	15.185		8.636	5.278	15.5	5.303	10.303	3.846		2.222	0	12.576	9.167	0	1.97	8.333			6.00683	72.727	89.444	63.636	80	88.636	30		30.758	27.083	24.5	26.515	36.667	12.821		20.417	12.407	29.091	34	5.556	33.939	33.889			6.00683	7.769
6.01267	63.485	63.889	41.515	44	50.909	9.815		4.242	4.444	6.167	5	5.606	4.103		0.139	7.222	21.364	1.167	0	0	2.361			6.01267	72.727	100	69.091	80	85.455	22.222		21.061	15.556	34.167	31.97	32.727	26.282		7.083	15.556	33.485	42.167	7.361	20.303	23.611			6.01267	7.67
6.0185	63.485	65.741	42.121	51.833	45	4.074		0	8.333	9.167	0	0	3.333		0	1.852	2.727	0	0	5	0			6.0185	72.727	98.148	59.697	80	77.424	21.852		15.909	31.667	20	36.212	21.97	31.41		15.833	2.963	18.636	22.667	0.556	15.758	20.833			6.0185	7.533
6.0245	58.788	64.444	34.242	57.333	33.379	0		1.364	1.806	0	0.606	0	0.128		0	7.037	0	3.833	3.333	0	1.806			6.0245	72.727	100	46.667	69.333	67.333	5.37		23.485	6.944	7.667	23.788	3.636	11.795		16.667	23.333	33.03	35.167	6.806	3.03	40.972			6.0245	7.33
6.03033	50	75.926	22.727	43	31.515	0		0.455	0	1.333	0	0	0		0	2.222	4.848	0	6.944	0	1.806			6.03033	71.061	100	36.364	64.667	69.545	17.222		24.091	22.917	7.667	15	6.515	13.333		15.972	13.148	17.121	31	15.278	22.727	19.444			6.03033	7.273
6.03617	36.667	63.148	9.545	36.333	13.636	3.704		5	8.472	1.333	0	0	0		5.139	0	5.455	4.833	1.806	2.121	8.333			6.03617	65.152	98.704	36.364	75.667	57.121	44.444		34.091	27.778	25.833	3.03	13.333	11.154		14.583	0	21.97	31.167	9.167	33.485	24.722			6.03617	7.688
6.042	50.455	59.074	0	31.5	6.667	14.259		1.515	0	6.833	5.303	0	0		0	0	5.303	10	15.833	0	1.111			6.042	67.273	100	13.182	76.5	30.303	55.556		17.879	10.556	34.333	12.121	49.697	3.974		2.222	0	34.545	29.667	43.333	9.394	28.056			6.042	8.037
6.048	40.909	44.815	2.576	38.167	6.97	11.481		9.848	0	1.667	7.273	9.091	1.41		0.417	0	7.576	2.833	6.806	0	0			6.048	72.727	100	21.212	72.5	45	51.667		28.636	11.25	32.5	41.818	50.455	11.026		6.25	0	32.879	6	31.389	9.242	14.167			6.048	8.394
6.05383	41.212	40.926	0.909	35.333	8.485	11.111		9.091	0	9.833	1.364	5.455	3.205		5.278	0	5.606	0	9.583	0	0			6.05383	72.727	94.444	18.182	68	30.303	45.741		18.939	4.583	41.167	40.455	35.455	15.256		24.028	0	25	0	38.75	6.667	9.444			6.05383	8.328
6.05967	33.939	35.185	0	40	5.303	14.259		5.455	2.778	14.167	6.364	12.273	3.077		2.5	0.185	8.636	0	6.944	5.303	1.389			6.05967	67.727	84.63	5.606	60.167	25.606	43.148		30.606	18.333	50	35.758	38.03	15.897		16.667	12.222	29.091	1.167	51.944	18.939	9.167			6.05967	8.46
6.06567	31.364	42.407	0	27.5	6.061	15.926		1.97	8.333	13.167	8.485	15.606	1.923		0	16.481	17.879	0	8.611	6.364	0.694			6.06567	53.182	84.259	9.848	59.667	23.788	43.148		18.788	20.833	49.667	43.03	52.727	21.026		4.028	22.222	33.788	9.833	35.972	26.97	27.083			6.06567	8.581
6.0715	31.061	34.444	4.394	27.833	5.152	2.963		2.727	1.111	7	0.606	9.091	0		0	2.593	19.242	0	11.944	1.364	0			6.0715	52.879	89.815	21.364	84.667	34.091	41.852		10.758	4.167	23	26.667	38.03	3.974		14.444	11.111	36.061	25.667	23.611	18.788	17.778			6.0715	8.488
6.07733	18.636	27.037	0	15.5	2.273	0		1.667	0	5.5	0	3.636	2.564		3.75	0	8.485	9.333	1.806	0	0.139			6.07733	62.121	84.074	19.545	74.833	20.606	46.111		29.697	0.833	26.667	15.303	21.212	16.795		25.972	17.222	30.606	35.5	8.889	6.667	18.889			6.07733	7.961
6.08317	18.788	16.296	0.758	0	0	7.222		0	0	3	0	3.485	1.282		1.944	1.111	26.061	11	0	0	1.25			6.08317	66.061	84.074	18.182	54.833	16.97	55.556		33.636	5.139	13.333	13.182	31.97	17.949		17.5	19.259	34.697	40.667	3.056	8.485	24.583			6.08317	8.317
6.08917	9.091	25.926	4.394	0.5	0	15.185		0	1.528	5.333	0	0	7.564		1.111	0	9.091	11.833	8.889	5.303	4.861			6.08917	52.424	92.963	21.818	44.833	20.909	53.519		34.697	12.917	20	9.848	20.303	32.564		26.528	2.407	22.424	44	35.417	19.091	30.139			6.08917	8.581
6.095	9.091	11.667	7.273	14.333	1.818	2.037		0.909	0.694	1.5	0	6.061	8.205		11.25	0	1.667	0	3.75	0	4.306			6.095	40.606	63.519	18.788	63.833	36.061	38.889		24.545	23.056	8.167	15.303	18.636	41.026		50.694	12.222	9.848	16.833	55	10.455	11.389			6.095	8.882
6.10083	4.848	23.148	0.455	17.667	3.485	1.852		0.455	7.778	6	2.273	8.788	6.667		9.444	0	4.242	0	0.417	0	0			6.10083	42.727	62.593	18.182	61.333	15.909	38.333		8.636	21.25	14.833	14.697	30	39.744		33.472	19.63	23.939	0	39.861	4.697	6.528			6.10083	8.832
6.10683	0	16.481	0	3.333	0	0		5.758	3.472	0	0	9.242	8.718		0.278	0	8.636	1.167	2.361	0	3.056			6.10683	32.727	66.667	20.455	33.5	12.121	31.667		27.576	10.417	4.333	3.182	31.364	42.308		41.111	13.889	20.606	22.5	32.778	1.212	22.5			6.10683	9.029
6.11267	0	22.222	0.606	6.5	0	9.074		1.97	0	2.667	4.242	2.273	5.385		12.778	0	8.182	0	1.111	1.061	0			6.11267	33.788	66.667	25.152	47.833	1.667	44.259		9.697	2.361	11.5	25.152	29.697	25.641		32.222	10.185	33.939	15.833	37.222	19.545	15.972			6.11267	8.963
6.1185	15	24.074	0	12	0	2.222		0	0	8	0	3.788	4.487		4.444	0	3.788	0	0.417	0	11.528			6.1185	42.273	64.074	23.485	57.333	1.667	9.444		12.879	7.917	20	17.424	22.576	18.205		17.639	0.185	26.364	10.5	9.167	14.242	45.694			6.1185	8.802
6.1245	16.515	47.778	0	10.667	0.152	3.519		1.97	0.694	2.167	1.515	0	15.641		0.972	0	6.515	0	9.167	6.061	5.694			6.1245	44.394	66.481	13.939	63.333	17.576	15		23.485	8.472	3.667	27.727	9.848	28.974		10.278	0.37	28.333	0	22.639	18.485	29.861			6.1245	8.733
6.13033	15.758	35.556	0	1	0	6.481		0	0.833	0.833	2.273	0	29.231		0.833	0	6.061	1.5	0.417	9.091	0.556			6.13033	46.061	52.407	3.03	38.833	14.394	38.148		22.727	8.889	18.5	18.333	3.636	42.821		18.333	1.852	25.606	13.667	15.556	46.212	20.972			6.13033	8.627
6.13617	21.061	29.444	0	0	0	4.444		1.515	0	1.167	2.424	0.606	27.308		0	0	2.273	9.167	5.278	3.182	3.333			6.13617	49.697	48.148	2.576	17	0	23.889		36.364	3.333	23.667	34.848	9.545	45.769		32.361	0.926	29.848	38.167	22.778	28.788	15.139			6.13617	8.58
6.142	27.879	26.296	0	0	0	3.333		2.727	0	0	5	2.727	23.205		0	0	2.273	8.667	0	0	3.611			6.142	54.545	53.889	8.333	29.5	4.545	11.111		27.576	20.972	22.333	33.939	17.727	50.897		19.722	2.778	31.061	23	9.722	26.364	26.806			6.142	8.515
6.148	31.97	25.37	0	0	4.697	4.444		0	7.778	0	0.606	0	19.615		0	0.556	5.909	0	0	0	1.111			6.148	53.788	51.111	2.879	37.333	20.455	26.481		32.576	35.694	9.833	11.667	38.788	44.231		16.25	17.407	34.697	6	8.056	37.273	30.833			6.148	8.627
6.15383	14.242	11.852	0	0	0.303	12.778		0	2.778	0	0	11.061	14.487		0.278	0	0.758	0	6.667	6.515	7.222			6.15383	48.182	44.074	9.545	36.167	18.636	58.519		30.758	28.75	20.333	3.788	46.97	41.41		20.694	0	27.879	3	19.722	24.242	41.806			6.15383	8.676
6.15967	7.273	6.296	0	0	3.333	0.37		0	4.167	0	0	6.364	10.641		0	0	0.758	0	4.861	0	14.028			6.15967	45.152	49.63	11.061	33.667	32.424	28.889		36.212	24.167	8.5	15.758	22.576	37.692		31.944	3.519	33.03	14	19.583	28.03	33.056			6.15967	8.572
6.16567	9.697	15.741	0	6.333	6.061	0		0.303	0.417	1	0	4.697	12.308		2.778	6.667	0	0	3.889	2.879	3.333			6.16567	46.97	50.926	15.758	31	16.667	0		43.03	11.389	1	5.455	13.788	41.154		59.306	24.444	10	12.833	24.444	21.061	20.139			6.16567	8.792
6.1715	7.273	31.667	0	9	0.303	0		5.606	10	0	4.394	0	11.795		7.222	2.037	0	4.333	1.111	1.364	0.833			6.1715	45.909	66.481	19.091	37.667	18.182	13.148		38.788	35.556	0.667	17.424	15.606	33.462		57.778	3.148	20.758	16.5	21.389	17.576	10.417			6.1715	9.083
6.17733	7.879	21.667	2.273	0	0.455	0		1.97	4.167	0	1.818	6.515	1.154		14.444	0	0	7.667	0	3.333	4.583			6.17733	48.182	53.148	26.364	23.167	8.03	20.185		19.394	29.722	1.5	20.152	41.364	35.256		55.556	0.185	15.303	20	6.528	17.727	26.111			6.17733	9.211
6.18333	0.606	15.926	7.273	0	0	0		3.939	0	0	7.424	7.576	2.436		7.5	0	0	0.667	0	0	0.139			6.18333	51.97	39.259	29.394	20	8.788	3.333		18.182	7.083	1	33.333	28.788	33.077		30.556	5	18.333	10.667	29.167	18.03	26.806			6.18333	9.201
6.18917	2.424	11.481	0	0	0	0		2.576	0	0	7.576	1.97	0		2.639	0	10.758	0	5.417	0	12.083			6.18917	45.758	56.667	21.212	20	2.121	0.185		17.727	18.889	0.333	30.303	23.788	31.667		31.944	31.296	45.455	1	17.361	12.879	28.194			6.18917	9.511
6.195	6.212	11.667	0	0	0	0		0	4.583	6	5.303	0.455	3.205		11.528	0	3.636	0	0	0	14.028			6.195	41.818	49.444	3.788	25.167	0	0		7.576	39.722	18	33.182	2.576	18.718		46.944	24.444	40.606	14.333	14.722	4.242	33.889			6.195	9.66
6.20083	9.848	11.111	0	3.167	3.788	0		0	7.361	5.833	8.636	3.788	0.897		5.694	0.926	0.758	0.5	0.972	0	1.944			6.20083	44.091	38.704	3.636	32.833	15.152	4.259		12.273	45.556	22.167	32.576	12.879	8.077		42.778	23.889	34.091	22.667	21.806	4.242	19.583			6.20083	9.709
6.20683	5.455	12.222	1.97	1.333	1.212	0		0	9.167	0	0	12.727	0.385		7.778	1.667	6.364	0	0	0	5.139			6.20683	30.303	41.111	14.848	14	9.697	12.593		7.273	30.972	12.5	27.273	39.394	21.667		33.333	6.296	23.03	1.333	14.444	5.909	37.361			6.20683	9.536
6.21267	0	11.111	0	0	2.727	0		0.455	8.75	0	1.667	6.818	2.436		4.306	0	7.424	0	1.25	0	14.028			6.21267	22.576	36.296	0	18.833	20.152	22.222		19.545	27.361	0	27.576	29.394	31.282		32.917	17.963	17.121	0.833	3.75	9.545	43.333			6.21267	9.536
6.2185	0.758	5.926	0.455	0.833	1.061	0		9.091	7.778	0	0	3.788	0		1.111	0	5.303	2.333	1.389	0	0			6.2185	29.091	22.778	16.364	29.167	16.667	20.185		18.485	18.056	11	14.697	21.212	19.231		23.333	6.296	23.939	29.5	5.556	11.212	15.694			6.2185	9.131
6.2245	0.758	6.852	0	7.667	1.061	0		6.667	5.556	1.167	0	0	0		0	0	0	0.667	4.306	0	0			6.2245	21.364	20.741	4.394	21.167	43.788	10.556		20	18.472	18.833	1.818	1.818	19.359		18.75	4.074	15	40.167	17.639	12.121	13.194			6.2245	8.946
6.23033	0	2.407	0	7.667	8.485	13.333		0	5.139	0	0	3.03	1.795		4.444	0	0	3	1.944	0	0			6.23033	20	10.185	0	31	56.667	24.074		17.879	30.972	0.167	0.152	16.061	28.333		36.944	0.926	24.242	43.167	20.694	10.303	15.833			6.23033	9.445
6.23617	0	0	0	0	12.121	0		0	0.139	6.333	0	3.03	0		0	0	0	8	3.611	7.879	0			6.23617	13.636	17.222	0	25.333	31.212	13.519		8.333	23.194	14.333	0.455	38.485	11.923		27.083	0.556	23.333	50	19.861	41.97	0.972			6.23617	9.708
6.242	0	10.741	0	0	20	0		0	1.389	10	0	6.667	1.667		2.083	0	6.212	9	2.361	3.182	0			6.242	11.97	36.111	0	35.667	46.364	3.148		15.455	30.833	22.5	19.242	27.727	8.718		35	12.037	20.758	28.167	26.667	31.061	0.694			6.242	9.914
6.248	0	11.481	0	0	6.515	0		1.061	1.806	0.167	7.727	1.515	4.744		0	0	3.03	0.167	7.778	3.939	0.694			6.248	16.97	30	0.455	33	33.636	13.519		35.909	23.889	4.833	20.455	29.394	16.667		36.111	16.667	29.545	14.333	17.083	36.97	20.278			6.248	10.028
[truncated: 38 more columns]

## Sheet: ExtendedDataFig1b
aIPg group Pre-Stimulus	aIPg group Stimulus		Empty group Pre-Stimulus	Empty group Stimulus		NorpA aIPg group Pre-Stimulus	NorpA aIPg group Stimulus
14.8258	60.7002		3.35783	2.85667		1.921	1.60033
12.0815	50.7477		3.14983	2.08983		2.289	2.10233
9.19883	59.4682		4.72417	3.2685		3.56383	2.36417
16.789	56.6505		4.65717	3.47483		2.83483	3.0685
5.60967	36.2235		3.73317	3.06767		3.73817	3.142
3.99433	30.9405		4.262	4.47383		2.6995	3.3125
						4.334	3.91667
