# Supplementary material for: Social state alters vision using three circuit mechanisms in Drosophila
Source: Nature. 2024 Nov 20;637(8046):646–53. doi: 10.1038/s41586-024-08255-6 (PMC11735400; doi:10.1038/s41586-024-08255-6)
Supplement: Supplementary file 8 — Source Data Extended Data Fig. 3 [file 41586_2024_8255_MOESM8_ESM.xlsx]

## Sheet: ExtendedDataFig3b
Aggression %
Time (Min)	emptySS > GtACR																	aIPg-SS > GtACR												LC10-SS > GtACR																	LC10bc-SS > GtACR
0.253167	0	0	0	9.444	0	10.476	0	4.792	0	4.583	1.458	0	0	0	0	11.875		27.381	0	7.857	8.333	0	0	0	0	0	0	0		0	0	0	0	0	0	0	0	0	0	0	0	0	0	0	0		0	0	0
0.259167	0	0	0.238	5.833	0	0	0	0	0	2.917	0	0	0.417	0	0	0		36.19	0	6.19	0	0	0	9.286	1.389	0.208	8.125	0.833		0	0	0	0	0	0	0	3.571	0	0	1.042	0	0	3.333	0	0		20.714	0	0
0.265	0	0	0	2.778	0	0	0	0	0	0	2.292	0	0	0	0	0		1.667	0	0	0	0	0	0	6.389	0	6.667	5.833		0	0.952	0	0	2.778	0	2.619	0	4.524	0	10	0	3.125	0.238	0	0		0	0	0
0.270833	0	0	2.619	12.5	0	0	0	0	0.833	0	7.083	4.375	0	0	0	0		0	0	0	0	0	0	0	0	0	2.292	0		0	4.048	0	0	0	0	0	0	0	0	5.625	0	0	0	1.111	0		0	0	0
0.276667	0	0	1.429	0	0	0	5.476	0	4.167	0	0	5	0	0	0	0		1.667	0	0	0	0	0	0	0	8.542	0	0		0	0	0	0	0	0	0	0	10.714	0	0.417	0	4.583	0	4.444	0		0	6.429	0
0.282667	0	0	0	0	10	0	0	6.25	3.75	0	6.875	13.542	0	0	0	0		3.571	0	0	2.857	0	1.429	0	0	0.208	0	0		0	0	0	0	0	0.238	5.476	0	2.619	0	0	0	4.375	3.571	9.167	0		3.095	0.714	0
0.2885	0	0	0	0	9.048	0	0	0.625	0	3.125	7.708	0.833	9.167	0	0	0		1.667	0	0	0	0	1.667	0	0	2.5	0	0		0	2.857	0	0	0	0	5.952	0	0	0	0	2.5	4.375	0	0	0		3.81	0.476	0
0.294333	0	0	0	7.778	6.19	0	0	3.333	0	11.042	17.708	0	6.667	0	0	0		0	0	0.952	0	0	11.905	0	0	15.417	0.833	0		0	3.81	0	0	0	6.429	11.19	0	1.667	0	0.625	1.944	0	1.667	0	0		3.571	0	1.429
0.300333	0	0	0	4.167	8.571	0	0	3.125	1.875	6.042	5.208	0	9.375	0	0	0		0	0	5.476	0	0	3.333	6.667	0	0.625	0	2.917		4.722	1.429	0	0	0	0.714	4.048	0	2.143	0	0	0	0	6.19	0	0		4.762	2.857	13.81
0.306167	0.952	0	0	0.278	0	0	0	0.417	12.5	0	18.958	0	8.75	9.286	5	0		0	0	4.286	0	0	0	0	0	0.833	0.208	0		3.333	0	0	0	0	0	0	0	5.714	0	0	0	0	0	0	0		7.619	0	0
0.312	0.238	0	0	10.278	0	0	0	5.208	0.417	0	8.958	6.25	3.333	0.476	1.429	3.542		0	0	0	0.952	0	0	0	0	0	0	0		0	0	0.952	0	0	0	0	0	0	13.571	0	0	0	8.095	0	0		1.429	0	0
0.317833	1.429	0	3.095	25	0	0	0	0	0	1.25	3.125	0	3.75	0	9.762	2.917		0	0	0	0	0	1.19	10.238	0	12.5	0	0		1.389	0	0	0	0	0	0	0	0	1.19	0	0	0	0	0	0		0	1.905	0
0.323833	0	7.619	9.524	0.556	0	0.476	3.095	0	2.5	7.5	8.333	0	0	0	0	0		1.667	0	0	3.571	0	1.19	2.381	0	2.917	0	3.125		0	0	4.286	0	0	0	0	1.667	0	1.667	1.458	0	0	2.143	0	0		1.429	2.857	5
0.329667	0	5.476	0.714	0	0	12.619	5.238	0	1.458	0	28.125	0.625	0	0.238	0	0		0.238	0.476	12.381	0	0	2.619	1.667	0	0	0	8.958		0	0	0	0	0	4.524	0	2.143	0	12.381	3.75	6.944	0	0	0	0		0	0	7.857
0.3355	0	0	0	0.278	1.19	0	3.81	0	2.5	0	6.042	0.417	0	5	0	1.042		1.19	0	10.714	0	0	0	0	0	0	0	17.083		0	0	0	0	0	3.81	0	0	0	1.429	2.708	0	0	0	0	2.143		0	0	0
0.3415	0	0	0	2.5	0	0	0	0	7.083	0	9.375	0	0	18.81	0	0		14.286	0	0	0	0	0	0	0	2.917	0	16.25		0	0	0	0	0	0	0.952	0.476	0	16.667	2.917	0	0	1.19	0	0		3.333	0	0
0.347333	0	0	0	2.778	6.905	0	0	0	2.292	0	8.958	0	0	19.524	0	0		1.667	0	0	1.19	0	0	0	0	0.208	0.625	5.417		0	0	0	0	0.833	0	11.19	1.19	0	17.381	1.875	0	0	0	0	0		0.714	5	0
0.353167	0	0	0	0	0	0	0	0	0.625	0	1.25	0.833	0	9.762	0	0		0	0	0	0	0	0	0	0	0	6.667	2.5		0	0	0	0	5.278	0	0	8.333	0	13.095	5.417	0	0	0	0	0		0	6.905	0
0.359167	0.238	0	0	0	9.762	0	0	7.292	0	0	6.667	0	0	0	0	0		8.81	0	0	0	0	0	0	0	0	8.75	0		0	0	6.905	0	1.111	0	0	0	0	10.952	5.625	0	0	0	0	4.048		0	0	0
0.365	4.524	0	0	0	1.667	0	0	8.125	0.417	0	13.542	0	2.708	0	0	0		0.238	0	8.095	0	0	0	0	0	1.875	0	4.375		0	13.333	0	0	0	0	0	0	0	0.476	0	0	0	0	0	0		0	0	12.381
0.370833	0	0	0	0	0	0	0	0	1.042	5.833	2.292	0	12.5	0	0	0		8.571	0	0	0	0	0	3.095	0	0	1.042	6.667		0	10.714	0	0	0	0	0	0	0	0	0	0	3.958	0	0	0		5.238	0	3.81
0.376667	0	0	0	6.389	0	0	0	2.708	0	0	0	0	0	0	0	0		4.762	0	0	0	0	7.619	1.429	0	1.667	4.375	0.208		0	0	0	0	0	0	0	1.429	0	0	0	0	5.625	10.952	0	19.286		9.762	2.143	0
0.382667	0	0	0.238	0	0	0	0	0	0	0	0.208	0	0	4.524	3.095	0		0	0	0	0	0	0	0	0	1.875	0	3.75		0	0	0	0	0.278	0	0	0	0	0	0	0	0	0	0	15.952		0	16.19	3.571
0.3885	0	0	0.952	0	5	1.905	0	0	0.208	0	6.042	0	0	1.19	0	0		0	0	0	0	0	0	0	0	0	5	0		0	0	0	0	0	0	0	0	0	0	0	0	0	0	0	0.714		0	0	0
0.394333	0	0	0	0	1.667	0	0	0	9.375	0	0	6.042	8.542	0	0	0		0	0	0	0	0	0	0	0	0	3.125	11.042		0	0	0	0	8.611	9.048	0.238	0	0	12.619	0	0	1.25	0	0	8.571		0	0	0
0.400333	0	0	0.952	0	6.905	0	0	0	0	0.833	4.167	0.208	1.25	0.476	0	0		0	0	0	0	0	0	0	0	0	0	9.583		0	0	0	0	11.944	3.571	6.667	0	0	6.429	0	0	0	0	0	12.857		0	0	0
0.406167	0	0	3.095	0	6.905	0	0	0	0	0	18.125	7.292	0	0	0	5		0	0	0	0	0	0	0	0	5.625	0	10		0	0	0	0	1.111	0	0	12.381	0	0	0	0	5.208	0	0	1.905		0	1.905	0
0.412	1.667	0	20	0	0	7.381	0	5.417	0	0	38.125	0	0	0	0	0		0	0	0	0	0	0.476	0	0	5.208	0	15.625		0	0	0	0	1.389	1.667	0	1.19	0	0	0	0	5.833	0	0	1.905		0	1.667	2.619
0.418	2.381	0	1.429	0	0	2.619	0	0	0	0	3.958	1.25	0.625	10.238	0.238	0		0	0	0	0	0	0.476	0	0	0	0	12.917		0	0	0	0	0	4.048	0	0	0	1.429	0	0	0.208	0	0	4.762		0	0	6.19
0.423833	0	0	0	0	0	0	10	0	0	0	0	0	11.25	21.667	0	0		0	0	0	0	0	0	0	0	1.875	7.083	17.917		0	0	0	0	0	0	0	2.857	0	0	4.375	0	5.833	0	0	0		0	0	0
0.429667	0	0	5.714	0	0	0	2.619	0	0	0	0	3.125	1.25	0	0	0.208		6.667	6.667	0.238	0.952	0	0	0	0	0	3.958	1.458		0	0	0	0	3.611	0	13.571	12.381	20.476	0	6.667	0	2.292	0	10.556	4.286		0	0	0
0.4355	5.714	0	0	0	0	0	0	0.208	0	0	0	1.25	0	0	0	0		0	3.81	0	0	0	0	0	0	0	0	17.083		0	0.238	0	0	2.5	0	9.762	6.667	5.476	0	0	0	0	0	0	0		0	3.81	0
0.4415	10.952	0	0	0	5.952	3.81	0	0	12.708	6.667	0	1.042	0	2.143	5.476	0		0	0	0	5.952	0	0	8.333	0	0	0.417	1.458		0	4.524	0	0	1.111	0.476	0	4.524	12.619	0	6.875	0	0	0	0	9.286		0	0.952	0.714
0.447333	1.19	10.714	0	0	5.952	12.619	0	0	3.333	3.542	0	0	0	5.952	7.857	0		0	0	0	1.19	0	6.667	9.286	0	1.875	6.458	0		0	8.333	0	0	8.889	0	0	6.429	4.048	0	11.042	0	4.375	0	5.833	6.19		0	0	1.667
0.453167	0	4.762	7.381	0	0	0	0	0	0	4.167	0	0	5.833	12.857	0	0		0	0	0	0	0	20.476	0	0	0	5.833	0		0	0	0	0	0	4.524	8.571	0	0	4.762	4.792	0	2.708	0	24.444	0		0	0	0
0.459167	0	15.952	0	0	0	0	0.476	6.458	0	0	0	0	1.458	0	0	0		0	0	0	0	0	8.095	0	0	0.833	2.083	4.167		0	0.238	0	0	0	0	1.667	2.857	3.81	0	0	0	0	0	0	0		0	0	0
0.465	0	14.762	1.905	0	6.19	0	0.238	1.667	1.042	0	0	1.25	10.208	0	0	0		0	0	0	0	0	10.714	3.81	0	0	0	10.625		0	0	0	0	0	0.714	0	14.286	0	0.238	0	0	2.917	0	9.167	0		13.81	0	0
0.470833	1.905	0	1.667	0.278	4.286	0	0	1.667	3.333	0	7.292	1.667	2.5	0.476	0	0		0	0	4.524	0	0	0	0	0	0	0	0		0	0	0	0	0	0.476	0	2.857	0	2.857	3.542	2.222	9.583	0	4.722	10		0.714	0	0
0.476667	0	0	3.095	10.833	0	12.619	5.238	2.917	6.25	0	1.458	4.375	9.375	3.571	0	6.875		0	0	0	0	0	0	0.714	0	0	0	0		0	0	0	0	0	0	0	0	0.238	0	5.625	3.611	1.042	0	6.944	14.286		0	7.619	0
0.482667	0	0	0	0	0	4.762	5	0.833	6.042	0	1.25	0	0	11.905	0	10.625		1.667	0	1.667	10	0	0	10	0	0	3.542	3.75		0	0	0	0	0.278	0.714	0	2.143	0	0	0	0	0	3.81	0	14.524		0	0	0
0.4885	0	0	0.238	0	0	0	4.286	3.958	0	3.125	0	0	0	0	0	0		0	0	5.476	0	0	6.429	0.476	0	2.5	0	0.208		0	0	0	0	0	4.048	0	4.762	0	9.762	4.167	0	0	2.619	0	17.619		2.381	3.333	0.238
0.494333	0	0	0	1.944	0	0	2.381	0.208	1.875	1.667	0	0	0	6.667	0.952	0		0	9.762	0.714	0	0	9.524	0	0	2.083	0	5.417		0	0	0	10	0	0	4.762	11.667	0	9.286	11.042	0	0	1.905	0	3.571		10.952	0	0
0.500333	0	0	0	16.667	0	0	0	2.292	8.333	0	0	15	2.917	4.762	7.619	0		3.81	0	0	0	0	2.143	0	0	4.167	1.875	0		0	0	0	0	0	0	0	0	0	2.143	3.333	0	0	8.333	0.278	4.048		0	0	4.524
0.506167	0	0	0	8.333	0	0	5.238	0.625	0	0	0	2.292	0.833	0	0	0		0	0	0	0	0	2.619	0	0	2.083	0	3.125		0	0	0	0	0	0	13.333	0	0	0	0	0	0	3.81	1.389	0		1.667	0	0
0.512	0	0	0	0	0	0	0	0	2.917	0	0	0	3.75	0	0	0		0	0	0	0	0	0	0	0	0	0	1.875		0	0	0	0	0	0	3.095	0	0	0	0	0	0	0	0	0		0	0	0
0.518	0	0	0	0	8.095	0	0	0	0	0	0	0	0	0	3.571	0		0.476	0	0	0	0	0	0	0	0	0	0		0	6.667	0	0	0	5.952	0	0	0	0	0	0	0	0	0	0		0	0	0
0.523833	0	0	0	0	0	0	0	0	0	0	0	1.667	0	0	0.476	0		0	0	0	0	0	0	0	0	0	0	5		0	1.905	0	0	0	0	0	0	0	2.857	0	0	0	0	0	0		0	0	0
0.529667	0	0	0	0	0	0	0	0	0	0	0	0	4.792	0	0	0		0	0	0	0	0	0	0	0	0	0	0.208		0	0	0	0	0	0	0	0	0	0	0	0	0	3.81	0	0		0	0	0
0.5355	0	0	0	0	0	0	0	3.958	0	0	0	0	7.5	0	0	0		0	0	0	0	0	3.571	0	4.722	0	0	5.625		0	0	0	0	0	2.143	0	0	0	0	0	0	0	0	0	0		0	0	0
0.5415	0	0	0	0	0.476	0	0	2.083	0	0	0	0	6.042	0	0	0		0	0	0	0	0	0.238	0	0	0.625	0	0		0	0	0.952	0	0	0	0	0	0	0	0	0	0	0.238	0	0		0	0	0
0.547333	0	0	0	0	0	0	0	0	0	0	0	0	5	0	0	0		0	0	0	0	0	0	0	0	0	0	12.292		0	0	0	0	0	0	0	0	0	0	0	0	0	5.238	0	0		0	0	0
0.553167	0	0.952	0	0	0	0	0	0	0	0	0	0	0	0	0	0		3.095	3.333	0	0	0	0	0	0	0	0	3.75		0	0	0	0	0	0	0	0	0	0	5	0	0	1.19	1.667	0		0	0	0.714
0.559167	0	5.238	0	0	0	1.667	0	0	0	0	0	0	1.25	0	4.762	0		0	10.952	0	0	0	0	3.81	0	0	0	0.625		2.222	0	0	0	0	3.333	0	0	0	0	5.417	0	0	0	6.111	0		0	0	0
0.565	0	0	5.476	0	0	1.429	0	0	0	0	0	0	8.75	0	3.571	1.042		0	0.476	0	0	0	0	1.905	0	0	0	5.833		0	7.381	0	0	0	0	0	0	0	0	0	0	0	0	6.389	0		0	9.524	0
0.570833	0	0	0	0	0	0	0	0	0	0	0	0	0	0	0	0		0	0	0	0	0	0	0.476	0	0	0	7.5		0	0	0	0	0	0	0.952	0	0	6.905	0	0.278	0	0.952	5	0		1.667	1.429	0
0.576667	0	0	0	0	0	0	1.429	0	0	0	0	0	0	0	0	0		0	0	0	0	0	0	0	0	0	0	1.667		0	0	0	0	0	0	0	0	0	0	0	0	0	0	0	0		0	0	4.286
0.582667	0	0	0	0	0	0	2.143	0	0	0	0.208	0.208	0	0	0	0		0	0	5	0	0	0	0	0	0	0	0		0	0	0	0	0	0	0	2.143	4.286	0	0	0	0	0	0	0		0	0	1.19
0.5885	2.381	0	0	0	0	0	0	7.5	0	0	0	0	0	0	0	0		0	0	0	0	0	0	0	0	0	0	0		0	0	0	0	0	0.952	0	0.952	0	10.476	0	0	0	0	0	0		0	0	0.476
0.594333	4.048	3.81	0	0	0	0	0	1.042	0	5.208	0	0	0	0	0	0		7.857	0	0	0	0	0	0	0	0	0	0		0	0	0	0	0	0	0	0	0	5	0	0	0	0	0	0		0	0	5.476
0.600333	0	0	0	0	0	0	0	0	0	0	0	0	0	0	0	0		7.619	0	0	0	0	0	0	0	0	0	5.417		0	0	0	0	0	0	0	0	0	0	0	0	0	0	0	0		0	0	0
0.606167	0	0	0	0	0	0	0	0	0	0	4.583	0	0	0	0	0		0.952	0	0	0	0	0	3.095	0	0	5	0		0	0	0	0	0	0	0	5.238	1.429	0	0	0	0	0	0	0		0	0	0
0.612	0	0	0	0	0	0	0	0	0	0	3.542	6.25	0	0	2.143	1.25		0	0	0	0	0	0	26.905	0	0	0.625	0		0	0	0	0	0	0	0	13.571	0	0	0	0	0	0	0	0		0	0	7.857
0.618	3.095	0	1.905	0	0	0.476	0.238	0	0.208	0	0	0	0	0	10.476	0		0	0	0.238	0	0	0	9.524	0	0	0	1.042		0	0	0	0	0	0	0	0.238	1.19	0	0	0	0	0	0	0		0	0	0
0.623833	0	0	0	0	0	7.619	8.095	0	2.292	0	0	0	0	0	0	0		0	0	0	0	0	0	19.048	0	0	0	11.458		3.056	0	0	0	0	2.143	5.476	3.095	9.048	4.286	0	0	0	0	0	0		0	0	2.857
0.629667	4.524	0	0	4.167	0	0	0	0	0	0	0	7.708	0	0	0	0		0	0	0	0	0	0	23.571	0	0	0	0		0	0	0	0	0	0.238	0	0	5.714	0	0	0	0	0	0	0		0	0	0
0.6355	0	1.19	0	0	0	0	0	0	0	0	0	3.75	6.25	0	0	0		0	0	0	0	0	0	7.381	0	1.458	0	3.75		0	0	0	0	0	0	0	1.905	0	0	0	0	0	0	0	0		0	0	0
0.6415	4.286	0	0	0	0	0	0	0	0	0	0	0	0	0	5.476	0		0	0	0	0	0	0	2.143	0	0	0	0		0.556	0	0	0	0	0	0	12.619	0	0	0	0	1.042	0	0	0		0	0	0
0.647333	0	0	0	0	0	0	0	0	0	0	0	0	0	0	10.238	0		2.143	0	0	0	0	0	0	0	0	1.667	0		0	0	0	0	2.222	0	0	4.048	0	0	0	0	0	0	2.778	0		0	0	0
0.653167	0	5.238	0	0	0	0	0	0	0	0	0	11.042	0	0	0	0		0	0	0	0	0	0	0	0	0	0	0		0	0	0	0	0	0	0	0	0	0	0	0	0	0	0	0		0	0.952	0
0.659167	7.857	0	0	0	0	0	0	0	0	4.167	0	0.833	0	0	0	0		7.381	0	0	0	0	0	0	0	7.083	0	0		8.611	0	0	0	0	0	0	0	0	0	0	0	0	0	0	0		0	0	2.857
0.665	0.714	0	0	0	0	0	0	0	0	0	0	0	0	9.286	3.81	1.875		0	0	0	0	0	0	0	0	8.958	0	0		2.778	0	0	0	0	0	0	0	0	0	0	0	0	0	0	0		0	0	0
0.670833	0	0	0	0	0	0	0	0	1.042	0	0	0	0	2.619	0.238	1.667		0	0	0	0	0	0	0	0	0	0	0		0	0	0	0	6.944	0	0	0	0	0	0	0	1.25	0	0	0		0	0	4.048
0.676833	0	7.857	0	0	0	9.048	0	0	2.917	0	0	0	0	0	0	7.5		0	0	0	0	0	5.476	0	0	0	3.542	0		0	0	0	0	0	0	0	0	0	0	0	0	0	0	0	0		0	0	7.381
0.682667	0	0	0	0	0	3.81	0	0	0	0	3.125	0	0	0	6.667	0		0	0	0	0	0	0	6.429	0	0	2.083	0		0	0	0	0	0	0	0	0	0	0	0	0	0	0	0	0		0	0	2.619
0.6885	1.19	0	0	0	0	0	0	0	0	0	2.917	0	0.833	0	3.571	0		0	0	0	0	0.714	0	0	0	0	0	0		0	0	0	0	0	0	0	0	0	0	0	0	0	0	0	0		0	0	1.905
0.694333	0	0	0	0	0	0	0	0	0	0	0	0	5.208	0	0.714	3.125		0	0	0	0	3.571	0	0	0	0	2.083	1.042		0	0.714	0	0	0	0	0	0	0	0	0	0	0	0	0	0		1.905	7.381	14.524
0.700333	0	0	0.714	0	0	0	0	0	0	0	0	0	6.458	0	0	0		0	0	0	0	0	0	0	0	0	0	7.292		0	12.857	0	0	0	0	0	0	0	0	0	0	0	0	0	0		0	3.333	0
0.706167	0	0	0	0	0	0	0	0	0	0	0	8.125	13.958	0	0	0		0	0	0	5.238	0	0	0	0	0	0	10		0	5.952	0	0	0	0	0	0	0	0	0	0	0	0	0	0.476		0	9.048	0
0.712	0	0	0	2.5	0	0	0	6.25	0	0	1.458	1.042	8.75	0	0	0		0	0.476	0	0	0	0	0	0	0	0	0		0	13.571	0	0	0	0	0	0	0	0	0	0	8.75	0	0	0		0	0	8.81
0.718	0	0	0	0	0	0	0	0.417	0	0	6.042	0	2.917	0	0	0		0	0.238	0	0	0	0	0	0	0	6.458	0		0	8.333	0	0	0	0	0	0	0	0	0	0	0	0	0	0		0	2.381	14.286
0.723833	0	0	0	0	0	0	0	0.208	0	0	0	0	0.208	0	0	0		0	0	0	0	0	0	4.286	0	0	0	0		0	4.286	0	0	0	0	3.095	0	0	0	0	0	0	0	0	0		0	0	15.714
0.729667	0	0	0	0	0	0	0	0	0	0	0	0	0	0	0	0		0	0	0	0	0	0	11.905	0	0	0	3.958		0	4.286	0	0	0	0	4.524	0	0	0	0	0	0	0	0	0		0	0	5.238
0.7355	0	0	0	0	0	0	0	0	0	0	9.792	0	0	0	0	0		0	0	0	0	0	0	8.571	0	0	0	6.667		0	0	0	0	0	0	0	0	0	0	0	0	4.792	0	0	0		0	0	0
0.7415	0	0	0	0	0	0	0	0	0	0	0	0	0	0	0	0		0	0	0	0	0	0	0	0	3.125	0	0		0	0	0	0	0	0	1.19	0	0	0	0	0	0	0	0	0		0	0	0
0.747333	0	0	0	0	0	0	0	0	0	0	0	0	0.625	0	1.19	0		0	0	0	0	0	0	0	0	0	0	0		0	0	0	0	0	0	0	5.238	0	0	0	0	0	0	0	0		0	3.571	2.143
0.753167	0	4.286	0	0	0	0	0	0	0	0	0	1.042	4.167	0	0	5.625		0	0	0	0	0	0	0	0	0	0	5.417		0	0	0	0	0	0	0	0	5.238	0	9.167	0	0	0	0	0		0	0	0
0.759167	4.286	4.524	0	0	0	0	0	0	0	0	0	0	0	0	0	3.333		0	0.238	0	0	0	0	0	0	0	4.375	0		0	0	0	0	0	0	1.429	0	0.238	0	0	0	0	0	0	0		0	0	0
0.765	0	0	0	0	0	0	0	0	0	0	0	0	0	0	0	0		0	0	0	0	0	0	0	0	0	0	0		0	0.714	0	0	0	0	1.19	0	0.476	0	0	0	0	0	0	0.714		0	0	0
0.770833	0	0	0	0	0	0	3.333	0	0	0	0	0	0	5.476	0	0		0	0	0	0	0	0	0	0	0	0	0		0	0	0	8.667	0	1.905	0	0	0	0	0.417	0	3.333	0	0	0		0	0	0
0.776833	0	0	5.952	0	0	0	13.095	0	0	0	0	0	0	9.524	0	0		0	0	0	0	0	0	0	0	5.208	0	0		0	0	0	0	0	0	0	2.857	0	0	0	0	0	1.667	0	2.381		0	0	0
0.782667	0	0	0	0	0	0	0	0	0	0	0	0.208	0	0	0	0		0	0	0	0	0	0	0	0	0	0	0.625		0	2.857	0	0	0	0	4.762	0	0	0	0	0	2.292	0	0	7.381		0	0	0
0.7885	0	0	0	0	0	0	0	0	0	0	0	0.208	3.75	0	0	0		0	0	0	0	0	0	0	3.333	0	0	0.417		0	14.286	0	0	0	0	0	0	0	0	0	0	16.667	0	0	5.952		0	0	0
0.794333	0	0	0	0	0	0	0	0	0	0	0	0.208	0	0	0	0		0	0	0	0	0	0	0	0	0	0	2.083		0	0	0	0	0	0	0	0	0	0	0	0	2.083	0	0	0.238		0	0	0
0.800333	0	0	0	0	0	0	0	0	0	0	0	0	0	0	2.381	0		0	0	0	0	0	0	0	0	0	0	4.375		0	0	0	0	0	0.714	0	3.333	0	0	0	0	1.458	5.476	0	0		0	0	0
0.806167	0	0	0	0	0	0	0	0	0	0	0	0	0	0	0	0		0	0	0	0	0	0	1.19	0	0	0	7.083		0	8.095	0	0	0	0	0	16.667	0	0	8.333	0	0.833	0	5	0		0	0	0
0.812	0	0	0	3.611	0	0	0	0	0	0	0	0	0	0	0	0		0	10.952	0	0	0	0	7.381	0	0	0	0		0	0	0	0	0	0	0	0	0	0	9.167	0	0	0	0	8.095		0	0	0
0.818	0	0	0	0	0	0	0	0	0	0	0	0	0	0	0	0		0	0	1.905	0	0	0	0	0	0	0	0		0	0	0	0	0	0	0	0	0	0	0	0	0	0	0.556	0		0	0	0
0.823833	0	0	0	0	3.333	0	0	0	0	0	0	0	0	0	0	0		0	0	0	0	0	0	0	0	0	0	0		5.278	0	0	0	0	0	0	0	0	0	0	0	0	0	0	0		0	0	0
0.829667	0	0	0	0	4.048	0	0	0	0	0	0	0	0	0	0	0		0	0	0	0	0	0	0	0	0	0	0		1.944	0	0	0	0	5.238	0	0	0	0	0	0	0	0	3.611	0		0	0	0
0.835667	0	0	0	0	5.952	0	0	0	0	0	0	0	0	0	0	0		0	0	0	0	0	0	0	0	0	0	0		0	0	0	0	0	1.667	0	0	0	0	0	0	0	0	0	0		0	0	0
0.8415	0	0	0	0	11.667	0	0	0	0	0	0	0	0	0	4.286	0		2.857	0	0	0	0	0	0	0	0	0	0		0	0	0	0	0	0	0	0	0	0	0	0	0.417	0	0	0		1.429	4.762	0
0.847333	0	0	0	0	0	0	0	0	0	0	0	0	0	0	0	0		0	0	0	0	0	0	0	0	0	0	1.458		0	0	0	0	0.833	0	0	0	0	0	0	0	0	0	0	0		0	0	0
0.853167	0	0	3.095	0	3.333	0	0	0	0	0	0	0	0	0	0	0		0	0	0	0	0	0	0	0	0	0	0.208		0	0	0	0	0.833	0	0	0	0	0	0	0	0	0	0	0		0	0	0
0.859167	0	0	3.571	0	0.476	0	0	0	0	0	0	0	0	0	0	0		0	0	0	0	0	0	0	0	3.542	0	0.208		0	0	0	0	0	0	0	2.381	0	0	0	0	0	0	1.111	0		0	0	0
0.865	0	0	0	0	0	0	0	0	0	0	0	0	4.375	0	0	0		0	0	0	0	0	0	6.19	0	0	0	12.5		0	0	0	0	0	0	0	1.905	0	0	0	0	0	0.238	7.222	0		0	0	0
0.870833	0	0	0	0	0	0	0	0	0	0	0	0.417	1.458	1.429	0	0		0	0	4.286	0	0	1.429	0	0	1.667	0	1.25		3.889	0	0	0	0	0	0	0	0.714	0	0	0	0	0	0	0		0	0	0
0.876833	0	0	0	0	0	0	0	0	0	0	0	0	0	0	0	1.042		0	0	4.048	0	0	0	0	0	3.333	0	0		0	0	0	0	0	0	0	0	0	0	0	0	0	0	0	0		0	0	0
0.882667	1.667	0	0	0	0	0	0	0	0	0	0	0	0	0	0	0.625		0	0	5.238	0	0	0	1.429	0	0	0	0		0	0	0.238	0	3.333	0	0	0	0	0	0	0	0	0	0	0		0	0	0.952
0.8885	0	0	0.476	0	0	0	4.762	0	0	0	0	0.208	0	0	0	1.667		0	0	0	0	0	0	0	0	0	0	0		0	0	0	0	0	0	0	0	0	0	0	0	0	5.238	0	0		0	0	2.143
0.894333	0	0	0	0	0	0	2.143	0	0	6.667	0	0	6.25	0	0	0		0	0	0	0	0	0	1.19	0	0	0	0		0	5.238	0	0	0	0	0	0	0	0	0	0	5.833	14.286	0.556	0		0	0	0
0.900333	0	4.762	0	0	0	0	0.476	0	0	10.417	0	0	0	0	1.905	0		0	0	0	0	0	0	0	0	0	0	0		0	4.286	0	0	0	0	0	0	0	0	0	0	11.458	1.19	0	0		0	0	0
0.906167	0	0.238	0	0	8.571	0	0	0	0	0	0	1.667	0	0	0.238	0		1.19	0	0	0	0	7.381	0	0	0	0	0		0	0	0	0	0	0	0	0	0	0	0	0	0	3.333	0	0		0	0	0
0.912	0	0	0	0	4.524	0	0	0	0	0	0	0	0	0	5.952	0		0	0	0.714	0	0	1.429	0	0	0	0	0		3.056	0	0	0	0	0	0	0	0	0	0	0	3.542	0	0	0		0	0	0
0.918	0	0	0	0	7.619	0	0	0	0	8.958	0	0	0	0	11.905	0		0	0	0	0	0	0	0	0	0	0	0.625		6.944	0	0	0	0	0	0	0	0	0	0	0	1.875	0	0	0		0	2.143	0
0.923833	0	0	0	0	0	0	0	0	0	11.25	0	0	2.708	0	0	0		0	0	0	0	0	0	0	0	0	0	1.25		12.5	0	0	0	0	0	0	0	0	0	1.25	0	0.417	0	0	3.333		0	0	0
0.929667	0	0	0	0	1.19	0	0	0	0	6.042	0	0	0.208	0	4.762	0		0	0	0	0	0	0	0	0	0	0	0		16.667	6.667	0	0	0	0	0	0	0	0	0	0	0	0	0	0		0	3.81	0
0.935667	0	0	0	0	0	0	0	0	0	0	0	0	0	0	3.095	0		0	0	0	0	0	0	0	0	0	0	3.125		3.889	2.143	0	0	0	0	0	0	0	5.476	0	0	0	0	0	0		4.762	0	0
0.9415	0	0	0	0	0	0	0	0	0	0	0	0	0	0	0	0		0	0	0	0	0	0	0	0	2.5	0	0		0	0	0	0	0	0	0	0	0	0.714	0	0	0	0	0	0		4.286	0	0
0.947333	0	0	0	0	0	0	0	0	0	0	0	0	0	0	0	0		0	0	0	0	0	0	6.667	0	10.417	0	0		0	0	0	0	0	0	0	0	0	0	0	0	0	0	0	0		0	3.571	0
0.953167	0	0	0	0	0	0	0	0	0	0	0	0	5.833	0	5.476	0		9.524	0	0	0	0	0.238	3.095	0	0	0	0		0	0	0	0	0	0	0	0	0	0	0	0	2.083	3.095	0	0		0	0	0
0.959167	0	0	0	0	0	0	0	0	0	0	0	0	5	0	0	0		0	0	0	0	0	0	0	0	0	0	0		4.444	0	0	0	0	0	0	0	0	0	0	0	7.5	2.143	0	0		0	0	0
0.965	0	0	0	0	3.095	0	0.952	0	0	0	0	0	0	0	0	0		0	0	0	0	0	3.81	0	1.111	0	1.042	0		23.611	1.19	0	0	0	0	0	1.667	0	0	0	0	0	0	0	0		0	0	0
0.970833	0	0	0	0	0.714	0	0	0	0	0	0	0	0	0	0	0		0	0	0	0.238	0	1.667	5.714	0	0	1.25	0		0	0.952	0	0	0	0	0	0	0	0	0	0	0	0	0	0		0	5.952	0
0.976833	0	13.81	0	0	0	0	0	0	2.083	0	0	0	2.292	0	0	0		0	0	0	0.476	0	0	7.381	0	0	0	0		0	0	0	0	0	0	0	0.714	0	0	0	0	0	0	0	0		0	0	0
0.982667	0	0	0	0	0	0	0	0	8.958	0	0	0	5.208	0	0	0		0	0	0	0	0	0	0	0	0	0	16.25		0	0	0	0	0	0	0	1.905	0	0	0	0	0	0	0	0		0	0	0
0.9885	0	0	0	0	0	0	0	0	0	0	0	0	0	0	0	0		0	0	0	0	0	0	0	0	0	0	2.083		0	0	0	0	0	0	0	0	0	0	0	0	0	0	0	0		0	0	0
0.9945	0	0	1.905	0	0	0	0	0	0	0	1.667	0	0	0	0	5.625		0	0	0	0	0	0	0	0	0	0	1.25		0	0	0	0	0	0	0	0	0	0	0	0	0	0	0	5.714		0	0	0
1.00033	0	0	0	0	0	0	0	0	0	0	0.833	0	0	0	0	2.292		0	0	0	0	0	4.048	0	0	0	0	6.667		5.278	0	0	0	0	0	0	0	0	0	0	0	0	0	0	0		0	0	0
1.00617	0	0	0	0	0	0	0	1.875	0	0	0	1.667	6.458	0	3.81	6.875		2.381	0.476	0.238	0	0	1.905	0	0	0	0	11.042		0	0	3.333	0	0	0	0	0	0	6.19	0	0	0	0	0	0		0	0	0
1.012	0	0	0	0	0.714	0	0	3.333	0	0	0	0	6.875	0	1.19	4.792		0	0	3.81	1.429	0	0	0	0	0	0.625	0		3.333	4.762	2.619	0	0	0	0	0	0	4.524	0	0	0	0.238	0	0		0	2.143	1.667
1.018	0.238	0	3.81	0	0	0	7.381	1.042	0	0	0.208	1.25	1.042	1.429	0	1.667		1.429	0	0	0	0	0	0	0	0	0	6.25		0	0	0	0	0	0	0	0	0	0	1.875	0	0	5.714	0	0		0	2.857	9.048
1.02383	1.19	0	0	0	0	0	0	0	0	0	0	0	0	10.952	0	0.625		0.714	0	0	7.857	0	0	0	0	0	0	0		0	0	0	0	0	0	0	0	0	0	0	0	0.208	0	0	0		10	0.952	7.143
1.02967	0	0	0	0	0	0	5.238	0	0	0	0	0	0	3.333	0	5		0	0	0	0	0	0	0	0	0	3.333	0		0	4.762	0	0	0	0	0	0	0	0	0	0	0	0	0	0		2.857	0.238	0.238
1.03567	0	0	0	5.278	0	0	3.333	0	0	0	0	3.542	0	9.286	0	0		0	0	0	0	0	0	0	0	0	0.833	0		0	5.238	0	0	0	2.619	0	0	0	0	0	0	0	0	0	0		0.714	0	12.619
1.0415	0	0	0	15.278	0	0	0	0	7.292	0	0	17.083	1.875	2.619	1.19	0		0	2.619	0	3.333	0	0	0	0	2.917	0	6.042		0	0	0	0	5.833	0.952	2.143	0	0	0	0	0	0	0	0	0		1.667	5.714	16.19
1.04733	0	0	0	2.778	0	0	0	0	0	0	0	0.833	6.458	0	4.286	0		0	0	0	0	0	0	0	0	1.458	0	0		0	2.619	0	0	1.111	0	0.952	0	0	0	0	0	0	0	4.167	6.667		0	0.238	4.286
1.05317	0.714	5.952	0	0	0	0	0	0	0	0	1.667	0	0	0	5	0		0	0	0	0	0	0	0	0	21.667	0	0		0	1.905	8.571	0	0	1.905	0	3.095	0	0	0	0	0.417	0	1.944	0		0	0	18.333
1.05917	0.714	0	0	0	0	4.286	0	0	0	0	0	0	0	0	0	0		0	0	0	0	0	0	0	0	19.167	0	0		0	7.143	5	0	0	2.143	0	0.952	0	0	0	0	3.542	0	8.611	0		0	0	0
1.065	0	0	0	0	0	0	0	0	0	0	0	1.25	6.458	1.429	0	0		0	0	0	0	0	3.571	0	0	0	0	0		0	28.095	0	0	0.278	0	11.19	0	0	0	1.458	0	6.875	1.429	13.333	0		0	0	0
1.07083	0	0	0	0	0	0	0	0	0	0	0	0.833	10.208	0	0	0		0	0	0	0	0	16.429	0	0	0	0	0		0	28.571	0	0	0	0	11.19	0	0	0	0	0	0	0	15.278	0		0	0	0
1.07683	0	0	0	3.889	0	0	7.381	0	0	0	0	0	6.042	0	0	0		0	0	0	0	0	5.238	0	0.556	0	0	3.958		0	21.905	0	0	0.556	0	0	0	0	0	0	5	0	0	1.944	12.143		0	0	0
1.08267	5.714	0	0	13.889	0	0	6.19	0	0	0	0	0	0	0	0	0		12.619	0	0	0	0	0	0	0	0	0	0		0	6.667	0	0	0	0	1.429	0	1.667	0	0	15	0	0	0	1.429		0	9.048	0
1.0885	0	0	0	8.056	0	0.238	12.619	5.208	0	0	0	0	0	5	0	0		0.476	0	0	0	0	0	0	0	0	0	0		0	0	0	0	0	0	0	0	3.81	0	0	1.944	0	0	0	2.143		0	0	0
1.0945	0	0	0	0	0	0	0	0	0	0	0	0	0	12.381	0	2.083		0	0	0	0	2.381	0	0	0	0	0.833	0		0	1.905	0	0	0	8.333	0	0	0	0	0	0	1.042	1.905	0	10.476		5	0	0
1.10033	0	0	0	0	0	6.667	0	0	0	0	2.917	0	0.208	1.905	0	0		0	0	0	0	0	0	0	0	0	0	0		0	6.905	0	0	0	0	0	0	0	0	0	10.556	0.208	6.19	0	0		0	0.238	0
1.10617	0	6.905	0	0	0	3.333	1.905	1.25	0	0	0	0	1.25	0	0	0.833		0	0	0	0	0	0	0	0	0	0	1.667		0	0	0	0	0	0	0	0	0	0	0	0	0	0	0	0		0	0	0
1.112	0	5.476	0	0	0	0	0	0	0	0	0	14.375	1.042	0	0	0		0	0	0	0	0	0	0	0	0	0.208	0		0	0	0	0	0	0	0	0	0	0	0.833	0	0	0	0	0		6.667	0	0
1.118	0	0	0.238	0	17.619	0	0	0	2.083	0	0	6.875	12.5	0	8.81	0		0	0	0	0	0	0	0	0	0	2.708	0		0	0	0	0	0	1.905	0	0	0	0	0	0	4.375	0	0	0		0	0	0
1.12383	0	0	0	0	1.19	0	10.714	0	1.667	0	0	0	11.042	0	2.381	0		0	0	0	7.619	0	0	8.333	0	0.625	9.167	0		0	0	0	0	0	7.619	0	0	0	0	0	0	3.958	12.143	0	0		0	0	5.952
1.12967	0	3.333	0	0	9.048	0	0	0	0	0	0	4.167	25.208	0	0	0		0	0	0	6.429	0	0	5	0	0.208	1.667	11.25		0	0	0	0	0	0	0	2.381	0	0	0	0	0	1.429	0	0		0	0	0.238
1.13567	0	0	0	0	0.952	0	6.667	0	0	0	4.375	0	5	0	0	0		0	0	0	0.238	3.81	1.905	2.619	0	0	2.917	19.792		10	0	0	0	7.222	0	0	4.048	0	0	0	0	0	0	0	0		0	2.381	2.143
1.1415	10.714	0	0	0	0.476	0	0	0	0	0	0.417	0	26.667	0	4.286	0		0	0	0	2.857	10.714	0	10.238	0	0	7.5	5.625		0	0	0	0	0	0	7.619	0	0	0.476	0	0	0	0	0	0		0	15.476	2.857
1.14733	5.238	0	0	0	0	0	0	0	0	0	0	0	18.542	0	5.714	0		0	0	0	0	0	0	0	0	0	4.167	0		0	0	0	0	0	4.762	3.095	0.238	0	0	0	0	0.208	0	0	0		0	1.905	20.476
1.15333	0	0	0	0	0	3.333	0	0	0.208	0	0	0	17.292	0	0	0		0	0.952	0	0	0	0	0	0	0	0	0		0	0	0	0	0	1.429	0	3.333	0	0	0	0	0	0	0	0		0	0	23.571
1.15917	0	0	0	0	0	0	0	0	9.583	0	0	0	0	0	0	0		0	2.143	0	6.429	0	0	0	0	0	0	0		0	17.143	0	0	0	0	6.667	0	0	0	0	0	0.833	0	0	0		0	0	4.286
1.165	0	0	0	0	0	3.81	0	0	0	0	0	0	0	0	0	5.208		0	0	0	2.857	0	0	0	0	0	0	0		0	14.524	0	0	0	0	0	0	0	0	3.958	0	0	0	0	0		0	0	8.81
1.17083	5.714	0	0	0	0	0	0.238	1.667	0	0	0	0	0.208	0	0	8.542		0	0	0	4.048	0	0	0	0	0	0	2.083		0	12.857	0	0	0	0	0	4.762	0	0.714	0	0	0	0	0	0		0	0	6.429
1.17683	8.81	0	0	0	0.238	0	13.333	0	0	0	0	0	0	0	0	0.417		0	0	0	0.238	0	0	0	0	0	2.083	0		0	8.571	0	0	0	0	6.429	6.429	0	0	0	0	0	0	0	0		0	0	0
1.18267	0	0	3.333	0	0	0	0	0	1.25	0	0	0	2.917	0	0	0		1.429	0	0	0	0	0	0	0	0	1.458	0		0	0	0	0	0	0	0	0	0	0	0	0	0	0	0	5		0	0	6.667
1.1885	0	0	1.19	0	0	0	0	0	0	0	1.875	0	15.417	0	0	0		0	0	4.048	0	0	0	0	0	12.5	0.208	0		0	0	0	0	0	0	0	2.143	0	0	0	0	0	0	0	1.905		0	0	5
1.1945	0	0	0	0	0	0	0	0	0	0	0	0	19.583	0	0	3.125		0	0	7.381	5.952	0	0	0	0	2.083	0	2.083		0	13.095	0	0	0	0	0.476	2.857	0	0	0	0	0	0	0	0		0	0	0
1.20033	0	0	0	0	0	0	0	0.208	0	0	0	7.917	8.75	0	0	4.583		0	0	0.952	3.333	0	0	0	0	0	0	0		0	3.333	0	0	0	0	18.81	6.667	0	0	0	0	0	0	0	0		0	0	0
1.20617	0	0	0	0	1.667	0	0	4.375	0	0	0	0	5	0	0	0		0.238	0	0	0	0	0	0	0	0	0	1.25		0	0	0	0	0	0	2.381	0	0	0	5.625	0	0	0	0	0		0	0	0
1.212	0	0	0	0	12.619	0	0	11.875	0	0	0.417	0	12.5	0	0	0		0	0	0	0	0	0	0	0	5.208	0	6.667		0	0	0	0	0	0	0.476	6.19	0	0	4.167	2.5	0	0	0	0		0	0	0
1.218	0	0	0	0	0	0.714	0	4.792	0	0	0	0	10.417	0	0	0		0	0	0	0	0	0	0	1.111	8.75	0	21.458		0	2.143	0	0	0	0	1.667	0	0	0	0	4.722	2.917	0	0	0		0	0	4.286
1.22383	0	0	0	0	0	4.762	0	0	0	0	0	0	10	0	0	0		0	0	0	6.19	0	0	0	0	0	0	1.042		0	0	0	0	0	0.952	0	0.238	0	0	0	0	0	0	0	6.429		0	0.476	14.286
1.22967	0	0	0	0	0	0	0	0	0	0	0	1.042	7.292	0	0	0		0	0	0	0	9.048	0	0	0	6.875	0	0		0	0	0	0	0	0	0	0	0	0	0	0	0	3.333	0	10		0	0	0.238
1.23567	0	0	0	9.444	0	0	0	0.417	0	0	0	0.208	0	1.19	0	0		0	0	0	0	10.952	0	0	0	6.667	0	0		0	0	0	0	0	0	0	0	0	0	5.625	0	0	2.143	0	0		0	0	0
1.2415	0.476	0	0	0	0	0	0	2.5	0	3.125	0	2.917	0	1.429	0	0		0	0	0	0	0	0	0	0	0.833	0	0		0	0	0	0	0	0	0	0	0	10.476	0	0	0	0	0	0		0	0	0
1.24733	0	0	6.429	0	0	0	0	1.458	0	0	0	3.958	2.5	7.857	0	0		0	0	0	0	0	0	0	0	0	0	0		0	0	0	0	0	0	1.429	0	0	14.286	0	0	0	0.238	0	0		0	0	0
1.25333	0	0	0	0	0	0.952	0.714	12.5	0	0	8.542	0	9.167	0	0	3.542		0	0	0	0	0	0	0	0	0	0	0		0	0	0	0	0	1.667	1.905	0	0	0.238	9.583	0	0	3.571	0	0		0	0	0
1.25917	0	0	0	0	0	4.048	1.905	4.167	0	0	0	0	2.083	0	0	1.458		0	0	0	0	0	0	9.762	0	0	0	0		0	0	0	0	0	0	0	0	0	0	8.958	0	0	0	0	1.429		0	2.857	0
1.265	0	0	0	0	0	0	5.714	0	0	2.5	0	0	0.833	0	0	0		0	0	4.048	0	0	0	9.762	0	0	0	0.833		0	0	0	0	0	0	3.333	0	0	0	0.208	0	0	0	5.833	14.286		3.333	13.571	0
1.27083	1.19	0	0	0	0	0	2.857	0	0	0	0	0	0	0	0	0		0	0	4.524	0	0	0	0	0	0	0	3.333		2.222	0	0	0	0	6.429	5	0	0	0	0	0	0	0	7.5	0		0	10.714	0
1.27683	0	0	0	0	0	0	0	0	0	0	0	3.542	0	0	0	0		0	0	0	0	13.571	0	0	0	0	0	4.375		12.778	0	0	0	0	0	0	0	0	0	0	0	0	2.619	0	0		0	3.81	0
1.28267	0	0	0	0	0	0	1.19	0.208	1.667	0	0	0	0	0	0	7.083		0	0	0	0	11.667	0	0	0	0	0	0		0	0	0	0	0	0.714	0	0	0	0	0	0	0	0	0	0		0	0	0
1.2885	0	0	0	0	0	0	5.714	6.667	3.75	0	4.167	0	0	0	0	0		0	0	0	8.095	7.381	0	0	0	0	0	0		0	0	0	0	0	0	0	0.238	0	0	5.417	0	0.417	0	0	0		0	0	7.381
1.2945	0	0	0	0	0	2.143	2.381	0	0	0	0	0.833	0	0	0	0		0	0	0.714	0	0	0	0	0	8.958	0	0		0	0	0	0	0	0	0	0	0	0	4.167	0	5.208	0	0	0		0	1.667	5.476
1.30033	0	0	0	0	0	0	0	0	0	0	0	0	0	0	0	4.375		8.095	0	0	0	0	0	0	0.278	0	0	0		0	0	0	0	0	0	0	14.762	0	0	0	0	5.208	0	0	9.286		0	0	0.238
1.30617	0	0	6.429	0	0	0	0	0	0	5.208	1.458	0	0	0	0	0		0	0	0	0	0	0	0	0	0	0	0		0	0	0	0	0	1.429	0	11.19	0	0	0	0	0	0	0	11.19		0	0	14.286
1.31217	0	0	0	0	0	0	0	0	0	0	10.625	0	0	0	0	0		0	0	0	0	0	0	0	0	0	0	0		0	0	0	0	0	0	0	5.952	0	0	0.208	0	6.458	0	0	0.952		0	0	3.333
1.318	0	0	0	0	2.619	0	0	0	0	0	14.792	0	0	0	0	0		0	0	12.143	5	0	0	0	0	0	0	0		0	0	0	0	0	0	0	0	0	0	0	0	1.667	0	0	0		0	0	0
1.32383	0	5.238	0	0	8.333	0	0	0	0	0	0	0	0	0	0	0		0	0	5.476	0	0	0	0	3.611	0	2.708	0		0	0	0	0	0.278	0	0	0	0	0	4.583	0	0	0	0	0		0	0	0
1.32967	0	6.667	0	0	0	0	0	0	0	0	0	0	0	0	0	0		0	0	6.19	0	0	0	0	4.444	0	12.5	0		5.556	0	0	0	5.556	8.571	8.095	0	0	0	0	0	0	0	0	0		0	0	2.143
1.33567	0	0	0	0	0	0	0	0	0	0	0	5	0	0	1.667	0		0	0	0	0	1.429	0	0	8.611	0	0	0		0	3.571	0	0	0	0	0	0	0	0	0	0	1.875	0	0	0		0	0	0
1.3415	3.571	0.952	0	0	0.238	0	0	0	0	0	0	8.958	0	0	9.048	0		6.429	0	0	0	2.619	0	5.238	0.556	0	0	0		0	3.333	0	0	0	0	0	0.714	0	9.048	0.208	0	1.25	0	0	0		0	0	0
1.34733	0	0	0	0	0	0	0	0	0	0.208	0	8.542	0	1.19	3.81	0		0	0	13.81	0	0	0	0	0	0	0	0		0	0	0	0	0	0	0	5.714	0	0	0	0	3.125	0	0	0		0	0	3.095
1.35333	0	0	0	0	0	0	0	0	0	0	0	0	0	4.048	0	0		0	0	13.095	0	11.429	0	0	0	0	0	5		0	0	0	0	0	0	0	0	0	0	0	0	1.042	0	0	0		0	0.476	0
1.35917	0	0	0	0	0	0	1.19	7.083	0	0	0	0	0	8.095	0	0		0	0	9.048	0	6.19	0	0	0	0	0	0.208		0	0	0	0	0	0	4.524	0	0	0	9.583	0	0	0	0	0		0	7.381	0
1.365	0	0	0	0	0	0	1.19	0	0	0	0	0	0	4.286	0	0		0	0	0	0	0	0	1.19	0	0	0	0		0	0	0	0	0	0	1.19	0	15.952	0	10.625	0	0	0	0	0		0	0	0
1.37083	0	0	0	0	0	0	0	0	0	0	0	0	0.833	0	0	0		0	0	0	0	0	0	5.714	9.167	0	0	0		0	0	0	0	0	0	8.571	0	10.714	0	0	0	0	0	0	0		0	0	0
1.37683	1.429	0	0	0	0	0	0	2.083	0	7.083	0	0	4.792	0	0	0		0	0	0	0	0	0	14.286	0	0	4.167	0		0	0	1.19	0	0	7.143	8.571	0	0	0	0	0	0	0	0	0		3.571	0	0
1.38267	1.905	0	5.714	0	0	0	0	0	1.667	0	0	0	0	0	0	0		0	0	0	0	0	0	21.19	0	0	0	2.917		0	0	9.286	0	0	0.714	7.619	0	0	0	0	0	4.583	0	0	0		0.952	0	0
1.3885	0	0	0	0	0	10	0	0	0	0	0	10.417	0	6.19	0	6.875		7.857	0	0	0	0	0	10.952	0	0	0	5.208		0	0	0	0	0	0	6.667	0	0	0	0	0	0	0	0	0		0	0	0
1.3945	0	0	0	0	0	0.476	0	0	0	0	3.125	9.375	0	5	0	0		4.762	0	0	11.905	0	0	0	0	0	0	0		0	0	0	0	0	0	0	2.143	0	0	2.292	0	0	0	0	0		0	0.238	0
1.40033	0	0	0	0	0	0	0	0	0	1.875	0.417	0	0	0	0	0		0	0	1.19	6.19	0	0	0.238	0	0	0	0		0	0	0	0	0	0.238	2.857	13.333	0	0	0	0	4.167	0	0	0		0	0	0
1.40617	0	0	3.81	0	0	0	0	0	0	1.875	0	0.208	0	0	0	0.625		0	0	0	0	10.238	0	1.905	8.056	2.083	6.458	0		0	0	0	0	0	0	0	1.429	0	0	0	0	7.292	0	0	0		0	0	0
1.41217	0	0	0	0	0.714	0	0	0	0	0	0	0	0	0	0	0		0	0	0	0	0	0	11.19	5.278	2.292	0	0		0	0	0	0	0	0	3.571	9.048	0	0	0	0	0	0	6.111	0.476		0	0	0
1.418	0	0	0	0	7.857	0	0	0.417	0	0	0	1.667	0	0	0	0		0	0	0	0	0	0	10	0	0	0	5		0	0	0	0	0	0	0.952	3.333	0	0	0	0	0	0	15.278	0		0	0	0
1.42383	3.095	0	0	0	4.048	0	0	0	0	8.125	0	1.25	1.875	0	0	0		0	0	0	0.476	0	0	0.238	0	0	0	16.458		0	0	0	0	3.611	0	1.19	2.143	0	0	8.75	0	0	0	0	0		0	0	0
1.42967	3.571	0	11.19	0	11.19	0	0	4.375	0	10	0	7.083	0	3.571	0	0		0	0	0	0	1.905	0	4.286	0	0	0	20.417		0	0	0	0	0	0	0.714	0	0	0	0.417	7.778	0	0	0	0		0	5	0
1.43567	0	0	5.952	0	0.952	0	0	3.958	0	0	0	0	0	7.381	0	0		0	0	0	0	0	0	14.286	0	0	0	0.208		0	0	0	0	0	5.952	0	0.714	0	0	0	1.667	0	0	0	0		0	0	11.429
1.4415	0	0	0	0	0	0	0	0	0	0	0.833	0	0	7.381	0	0		0	0	0	0	0	0	0	0	0	0	0		0	0	0	0	0.833	3.571	0	2.857	0	0	0	0	0	0	0	0		0	2.619	3.095
1.44733	0	0	0	0	0	0	0	1.458	0	0	0	0	0	0	0	0		0	0	0	0	0	0	0	0	4.792	0	6.25		0	0	6.667	0	0	1.667	0	0	0	0	0	0	0	0	2.778	0		0	6.19	0
1.45333	0	0	0	0	11.19	0	0	3.333	0	5.417	0	0	0	0	0	0		0	0	0	0	0	0	0	0	8.333	0	0.208		0	0	0	0	0	0	0	0	0	1.429	0	0	0	0	16.667	0		0	6.667	0
1.45917	0	0	0	0	10	0	0	21.458	0	3.542	0	0	0	0	0	5.625		0	0	0	0	0	0	0	0	0.417	0	0		0	0	0	0	0	0	0	5.714	0	0	0	0	0	0	16.667	0		0	0	0
1.465	0	3.333	0	0	3.571	0	0	12.917	0	0	0	0	0	0	1.905	0		10.476	0	0	0	0	0	0	0	0	0	0		0	0	0	0	0.556	2.619	0	0	0	0	0	0	0	0	16.667	0		0	8.333	11.19
1.471	0.714	3.333	0	0	0	3.333	0	17.917	0	0	0	0	0	0	1.905	0		0	0	0	0	0	0	0	0	0	0	0		0	0	0	0	0	0	0	1.905	0	2.381	0	0	0	0	9.444	0		0	4.762	15
1.47683	0	2.143	0	0	0	0	5.238	6.458	0	0	0	0	0	1.905	2.381	4.375		0	0	0	0	0.952	5.476	0	0	0	0	0		0	0	0	0	0	0	0	0	0	0	0	0	0	0	0	0		0	0	5.714
1.48267	0	0	0	0	0	0	18.333	0	0	0	1.042	8.75	0	8.333	16.905	2.917		0	0	0	0	9.762	5.238	0	0	0	0	0.208		0	0	0	0	0	0	0	0	0	0	0	6.111	1.667	3.095	6.944	0		13.333	0	3.81
1.4885	0	5.714	0	0	0	0	0	4.167	0	0	0	12.083	0	3.333	0.238	0		0	0	0	0	6.19	0	0	0	0	0	0.625		0	0	0	0	0	0	0	0	0	0	0	0	12.5	0	16.667	0		5.952	0	3.81
1.4945	0	0	0	0	0	0	0	9.792	0	0	0	0	12.292	0	6.667	0		0	0	0	0	5.714	0	0	11.667	0	0	0		0	0	1.905	0	0	0	0	0	0	0	0	0	0.417	0	2.222	0		1.667	0	0
1.50033	0	0	0	0	0	0	0	3.542	0	0	0	0.417	0	0	10.238	5		0	0	0	0	0	0	0	0	0	0	0		0	0	4.048	0	0	0	0	0	1.19	0	0	0	0	0	18.056	0		0	0	0
1.50617	7.381	0	0	0	0	0	0	0	0	0	0	0	0	0	10	4.375		0.238	0	0	0	0	0	0	0	0	0	0		0	0	3.81	0	0	0	0	0	0	0	0	0	0	0	0	0		0	0	0
1.51217	0	0	0	0	0	0	0	0	0	0	3.125	0	0	0	0	1.042		0	0	0.952	0	0	0	0	0	0	0	0		0	0	0	0	0	0	0	0	0	0	0	0	0	0	0	0		3.333	0	0
1.518	0	0	0	0	0	1.905	0	0	0	4.375	10	0	0	0	0	0		0	0	3.81	0	0	0	0	0	0	0	0		0	0	0	0	0	0	0	0	0	0	0	0	0	0	0	0		0	0	0
1.52383	7.619	0	0	0	0	0	0	4.792	0	0	8.125	0	0	0	0	0		0	0	0	0	0	0	0	0	0.208	0	0		0	0	0	0	0	0	0	0	0	0	0	0	0	0	0	0		0	0	0
1.52967	0.476	0	0	0	0	0	0	0.833	0	0	0	0	0	0	0	0		0	0	5	0	0	0	0	0	0	0	0		0	0	0	0	0	0	1.429	0	0	0	0	0	0	0	0	0		0	0	0
1.53567	1.905	0	0	0	5.714	0	0	3.125	0	0	0	0	0	0	12.857	0		0	0	19.524	0	0	0	0	0	0	0	0		0	0	0	0	0	0.952	3.81	0	0	0	0	0	0	0	0	0		0	0	0
1.5415	0	0	0.952	0	0	0	0	0	0	0	0	0	0	0	8.571	0		0	0	10.476	0	0	0	0	0	0	0	3.75		0	0	0	0	0	0	0	0	0	0	0	0	0	0	0	0		0	0	0
1.54733	0	0	0.714	0	0	0	0	0	0	0	0	0	0	0	0	0		0	0	8.095	0	0	0	0	0	0	0	0		0	0	0	0	0	0	0	0	0	0	0	0	0	0	0	0		0	0	0
1.55333	0	0	0	0	0	0	0	1.25	0	1.25	0	0	0	0	0	0		0	0	0	0	0	0	0	0	0	0	0.625		0	0	0	0	0	0	0	0	0	0	0	0	0	0	0	0		0	0	21.667
1.55917	0	4.762	0	0	0	0	0	0	0	3.542	0	0	0	0	0	1.25		0	0	0	0	0	0	0	0	0	0	11.667		0	0	0	0	0	0	8.571	0	0	0	0	0	0	0	0	0		0	0	1.429
1.565	0	1.905	0	0	0	0	0	0	0	0	0	0	0	0	0	0		0	0	0	0	0	0	0	0	0	0	1.875		0	0	0	1.333	0	5.238	9.762	0	0	0	0	0	0	0	0	0		0	0	0
1.571	0	4.048	0	0	5	0	0	0	0	0	0	0	0	0	0	0		0	0	0	0	0	0	0	0	0	0	0		0	0	0	1	0	0	0	0	0	0	0	0	0	0	0	0		0	0	0
1.57683	0	11.429	0	0	14.286	0	0	0	0	0	0	0	0	3.333	0	0.417		0	0	0	0	0	0	0	0	0	0	0.417		0	0	0	0	0	0	0	0	0	0	0	0	0	0	0	0		0	0	0
1.58267	0	8.095	0	1.667	9.048	0	0	0	0	0	0	0	0	0	0	0		0	0	7.857	0	0	0	0	1.944	0	0	0.833		0	0	0	1.333	0	0	0	0	0	0	2.917	0	0	0	0	0		0	0	0
1.5885	0	2.143	0	2.5	0	0	0	0	0	0	0	0	0	0	0	0		0	0	16.667	0.952	0	0	0	0	0	0	0		0	2.857	0	0	0	0	0	0	0	0	0	0	0	0	0	0		0	0	0
1.5945	0	0	0	0.833	0	0	0	0	0	0	0	0	0	0	0	0		0	0	15.714	9.524	0	0	0	0	0	1.25	1.25		0	0.952	0	0	0	0	0	5	5.952	0	0	0	0	0	0	0		0	0	0
1.60033	0	0	0	3.889	0	0	0	0	0	0	0	0	0	0	0	0		0	0	4.048	3.81	0	0	0	0	0	0	0		0	2.619	0	0	0	5	0	3.095	0	0	0	0	1.458	0	0	0		0	0	0
1.60617	5.238	0	0	0	0	0	0	0	0	0	0	0	0	0	0	0		0	0	7.619	0	0	0	0	0	0	0	0		5.278	0	0	1	0	0	2.857	0	0	0	0	0	0	0	0	0		0	0	0
1.61217	21.667	0	0	0	0	0	0	0	0	0	0	0	0	0	0	0		0	0	14.524	0	0	0	0	0	0	0	0		11.944	0	0	0	0	0	0	0	0	0	0	0	0	0	0	0		0	0	0
1.618	2.619	0	0	0	0	0	0	0	0	0	0	0	0	0	0	0		0	0	22.619	0	0	0	0	0	0	0	0		7.222	0	0	0	0	0	0	2.381	0	0	0	0	0	0	0	0		0	0	0
1.62383	0	0	0	0	0	0	0	0	0	0	0	0.417	0	0	0	0		0	0	0	0	0	0	0	0	0	2.292	0		20.833	0	0	0	0	6.19	0	5.238	0	0	0	0	0	0.238	0	0		0	0	0
1.62983	0	0	0	0	0	0	0	0	0	0	0	0.833	0	0	0	0		0	0	0	0	0	0	0	0	0	1.25	0		9.444	0	0	0	0	0.714	0	9.524	0	0	0	0	0	0.476	0	0		0	0.714	0
1.63567	0	0	0	0	0	0	0	0	0	0	0	0	0.417	0	0	2.083		0	0	0	5.952	0	0	0	0	0	0	0		6.667	0	7.143	0	0	0	0	1.429	0	0	0	0	0	3.571	0	0		0	0	0
1.6415	0	0	0	0	0	0	0	0	0	0	0	0	0	0.238	0	0		0	0	0	0.238	0	0	0	0	0	0	6.875		3.333	0	0	0	0	0	0	0	0	0	0	0	0	0	0	0		0	0	0
1.64733	0	0	0	0	0	0	0	0	0	0	0	0	0	0	0	0		0	0	0	10.714	0	5.952	0	0	0	0	6.667		0	0	0	0	0	0	0	0	0	0	0	0	0	0	0	0		0	0	0
1.65333	0	0	0	0	0	0	5.714	0	0	0	0	0	0	0	0	0		0	0	0	8.095	0	0	0	0	0	0	0		0	0	0	0	0	0	0	0	0	0	0	0	0	0	0	0		0	0	0
1.65917	0	0	0	0	0	0	0	0	0	0	0	0	0	0	0	0		0	0	0	3.571	0	0	0	0	0	0	0		0	0	0	0	0	0	0	0	0	0	0	0	0	0	0	0		0	0	0
1.665	0	0	0	0	0	0	0	0	0	0	0	0	0	0	0	0		0	0	0	11.667	0	0	0	0	0	0	0		0	0	0	0	0	0	0	0	0	0	0.625	0	0	0	0	0		0	0	0
1.671	0	0	0	0	0	0	0	0	0	0	0	2.292	0	0.238	0	0		0	0	0	1.667	0	0	0	0	0	0	0		0	0	0	0	0	0	0	0	0	0	0	0	0	0	0	0		0	0	0
1.67683	1.429	0	0	0	0.952	0	0	0	0	0	0	0	0	13.81	0	0		0	0	0	0	0	0	0	0	0	0	0		0	0	0	0	0	0	0	2.381	0	0	0	0	0	0	0	0		0	11.905	0
1.68267	0	0	0	0	0	0	0	0	0	0	0	0	0	4.048	0	2.292		0	0	0	0	0	2.381	0	0	0	0	0		0	0	0	0	0	0	0	11.19	0	0	0	0	0	0	0	0		0	0	0
1.6885	4.762	0	0	0	0	0	0	0	0	0	0	0	0	0	0	0		0	0	0	0	0	0	4.286	0	0	0	0		0	0	0	0	0	0	0	0	0	0	0	0	0	0	0	0		0	0	0
1.6945	0	0	0	8.056	0	0	0	0	0	0	0	0	0	0	0	0		0	0	0	0	0	0	14.286	0	0	0	0		0	0	0	0.333	0	0	0	0	0	0	0	0	0	0	0	0		0	0	0
1.70033	0	0	0	6.944	0	0	0	0	0	0	0	0	0	0	0	0		0	0	4.762	0	0	0	5.476	0	0	0	0		0	2.381	0	0	0	0	0	0	0	0	0	0	0	0	0	0		0	0	0
1.70617	0	0	0	0	0	0	0	0	0	0	0	0	0	0	0	0		0	0	0	0	8.571	0	0	0	0	2.917	0		0	0	0	0.333	0	0	0	0	0	0	0	0	0	0	0	0		0	0	0
1.71217	0	0	0	0	0	0	0	0	0	0	0	0	0	4.048	0	0		0	0	0	0	15	0	0	0	0	2.292	0		0	0	0	8.333	0	0	0	0	0	0	0	0	0	0	0	0		0	0	0
1.718	0	0	0	0	0	0	0	0	0	0	0	0	0	0	0	0		0	0	0	0	13.571	0	0	0	0	0	0		0	0	0	21.667	0	0	0	0	0	0	0	0	0	0	0	0		0	0	0
1.72383	0	0	0	0	0	0	0	0	0	0	0	0	0	0	0	0		0	0	0	0	12.619	0	0	0	0	0	0		0	0	0	8	0	0	0	0	0	0	0	0	0	0	0	4.286		0	0	0
1.72983	0	0	0	0	0	0	0	0	0	0	0	12.5	0	0	0	0		0	0	0	0	1.429	0.714	0	0	0	0	0		0	0	0	1.667	0	0	0	0	2.381	0	0	0	0	0	0	0		0	0	6.429
1.73567	6.905	0	0	0.278	0	0	1.19	0	0	0.208	0	2.5	0	0	0	1.667		0	0	0	0	3.333	9.286	0	0	0	0	5.417		0	0	0	0	0	0	0	0	11.429	4.286	0	0	0	0	0	0		0	0	1.905
1.7415	5.238	0	0	9.167	0	0	0.476	0	0	0	0	0	0	0	0	0		0	0	0	0	2.381	0	0	0	0	0	3.333		8.333	0	0	0	0	0	0	0	0	1.19	0	0	0	0	0	0		0	0	0
1.74733	0	0	0	0.556	0	0	0	0	0	0	0	0	0	0	0	0		0	0	0	0	0.238	0	0	0	0	0	0		15.278	0	0	18.333	0	2.619	0	0	0	0	0	0	0	0	0	0		0	0	0
1.75333	0	0	0	0	1.429	0	0	0	0	0	0	0	0	0	0	0		0	0	0	0	1.19	0	0	0	0	0	7.292		16.667	0	0	0	0	0	0	0	0	0	10	0	0	0	0	2.381		0	0	0
1.75917	0	0	0	0	2.381	0	0	0	0	0	0	2.708	0	0	0	0		0	0	0	0	1.667	0	0	0	0	0	0		16.667	0	0	8.333	0	0	0	0	0	0	3.542	0	0	0	0	12.143		0	0	0
1.765	0	0	0	0	0	0	0	0	0	0	0	6.875	0	0	0	0		0	0	0	0	6.429	0	0	0	0	0	0		16.667	0	0	1.667	0	0	0	0	1.429	0	0	0	0	0	0	1.667		0	0	1.905
1.771	0	0	0	0	0	0	0	0	0	0	0	0	0	0	0	0		0	0	0	0	3.095	0	0	0	0	0	0		6.389	0	0	0	0	0	0	0	0.238	0	0	0	0	0	0	0		0	0	14.286
1.77683	0	0	0	8.611	0	0	0	0	0	0	0	0	0	0	10.714	0		0	0	0	0	7.143	0	0	0	0	0	0		0	0	5.714	0	0	0	0	0	0	0	0	0	0	0	3.889	0		0	0	4.286
1.78267	2.143	0	0	2.5	0	0	0	0	0	0	0	0	0	0	9.048	0		0	0	0	0	1.667	0	0	0	0	0	0		0	0	0.476	0	0	0	0	0	0	0	0	0	0	0	0	0		0	0	0
1.78867	0	0	0	0	0	0	0	0	0	0	0	0	0	0	0	0		0.714	0	0	0	2.381	0	2.381	0	0	0	0		0	0	0.238	0	0	0	0	0	0	0	0	0	0	0	0	0		0	0	0
1.7945	0	0	0	0	5.714	0	0	0	0	0	0	0	0	0	0	0		0	0	0	0	2.857	0	3.095	0	0	0	0		0	0	0	13.333	0	0	0	0	0	0	0	0	0	0	0	0		0	0	0
1.80033	0	0	0	0	6.905	0	1.905	0	0	0	0	0	0	0	0	0		0	0	0	0	0	0	0	0	0	0	0		0	0	1.905	8.667	0	0	0	0	6.429	0	0	0	0	0	0	0		0	0	0
1.80617	2.857	0	0	0	0	0	4.524	0	0	0	0	1.25	0	6.429	0	0		0	0	0	1.19	3.333	0	0	0	0	0	3.958		0	5.952	0	0	0	0	0	0	0	0	0	0	0	0	0	0		0	0	0
1.81217	2.857	0	0	0	0	0	0	3.125	0	0	0	0	0	0	0.714	0		0.952	0	0	0.238	1.667	0	0	0	0	0	0		0	2.143	0	0	0	0	0	0	0	0	0	0	0.417	0	0	0		0	0	0
1.818	0	0	0	0	0	0	0	2.5	0	0	0	0	0	0	0	0		2.143	0	0	0	4.524	0	0	0	0	0	0		0	0	0	1	0	0	0	7.857	0	0	0	0	0	0	0	0		0	0	0
1.82383	0	0	0	0	0	0	0	0	0	0	0	0	0	0	0	0		0	0	0	0	6.429	0	0	0	0.625	0	0		0	0	0	7	0	0	0	5.476	0	0	0	0	0	0	0	0		0	0	0
1.82983	0	0	0	0	0	0	0	0	0	0	0	0	0	0.714	0	0		0	0	0	0	6.429	5.476	0	0	0	0	0		0	0	0	1.667	0	0	1.667	0	1.19	0	0	0	0	0	0	0		0	0.238	0
1.83567	3.095	0	0	1.111	0	0	0	0	0	0	0	0	0	0	0	0		0	0	0	0	13.571	0	0	0	0	0	7.5		0	0	0	7.667	0	0	1.905	0	0	0	0	0	0	0	0	0		0	0	7.143
1.8415	2.381	0	0	4.167	0	0	0	0	0	0	0	0	0	0	0	0		0	0	0	0	15.238	0	0	0	0	0	2.917		0	0	0	6.667	0	0	0	0	0	0	0	0	0	0	0	0		0	0	0
1.84733	0	0	0	0	0	0	0	0	0	0	0	0	0	0	0	0		0	0	0	0	15.714	0	0	0	0	0	0		0	0	0	4.667	0	0	0	0	0	0	0	0.278	1.042	0	0	0		0	0	0
1.85333	0	0	0	0	0	0	0	2.292	0	0	0	0	0	0	0	1.667		0	0	0	0	14.286	0	0	0	0	0	0		0	0	0	2	0	0	0	0	0	0	0	0	0.208	0	0	5.238		0	0	0
1.85917	0	0	0	0	0	0	0	0	0	0	0	0	0	0	0	0		0	0	0	0	14.286	0	0	0	0	0	0		0	0	0	0	0	0	0	0	0	0	0	0	0	0	5.278	1.667		0	0	0
1.865	0	0	0	0	0	0	0	0	0	1.875	2.917	0	0	0	0	0		0	0	0	0	14.286	0	0	0	0	0	0		9.167	0	0	2	0	0	0	0	0	0	0	0	0	0	0	0		0	0	0
1.871	0	0	0	0	0	0	0	0	0	0	0	0	0	0	0	0		0	0	0	0	14.524	0	0	0	0	0	0		6.111	0	0	0.333	0	0	0	0	0	0	0	0	0	0	0	0		0	0	0
1.87683	0	0	0	0	2.857	0	0	0	0	0	6.667	0	0	0	0	0		0	0	0	0	13.095	0	0	0	0	0	0		2.5	0	0	1	0	0	2.619	0	0	0	0	0	5.625	0	0	0		0	0	0
1.88267	0	0	0	0	0	0	0	0	0	0	12.917	0	0	0	0	0		0	0	0	0	4.524	0	0	0	0	0	0		0	0	0	6.667	0	0	0	0	0	0	0	0	12.083	0	0	1.429		0	0	0
1.88867	0	0	0	0	0	0.476	0	0	0	0	1.25	0	0	0	0	0		0	0	0	0	0	0	0	0	0	0	0		0	0	0	16.333	0	0	0	0	0	0	0	0	0	0	0	0		0	0	0
1.8945	0	0	0	0	0	0	0	0	0	0	0	4.375	0	0	0	0		0	0	0	1.19	0	0	0	0	0	0	0		0	0	0	24.333	0	0	0	0	0	0	0	0	0	0	0	0		0	0	0
1.90033	0	0	0	0	0	0	0	0	0	0	0	0	0	0	0	0		0	0	0	5.476	0	0	0	0	0	0	0		0	0	0	7	0	0	0	0	0	0	0	0	0	0	0	0		0	0	0
1.90617	0	0	0	0	0	2.619	0	0	0.417	0	0	0	1.667	0	0	0		0	0	0	0	0	0	4.048	0	0	0	0		0	0	0	10.667	0	0	0	0	0	0	0	0	0	0	0	0		0	0	0
1.91217	0	0	0	0	0	0	0	0	0.625	0	0	0.625	0	0	0	0		0	0	0	0	0	0	0.238	0	0	0	0		0	0	0	26.333	0	0.476	0	0	0	7.381	0	0	0	0	0	0		0	0	6.429
1.918	0	0	0	0	0	0	0	0	0	0	0	0	0	5.952	0	0		0	0	0	5	0	0	0.714	0	0	0	7.292		0	5.238	0	27	0	0	2.619	0	0	10	0	0	0	0	0	0		0	0	6.905
1.92383	0	0	0	0	0	0	0	0	0	0	3.333	3.542	0	0	0	0		0	0	0	0.238	0	0	0	0	0	0	0		0	1.905	0	20	0	0	0	0	0	0	0	0	0	0	0	0		0	0	0
1.92983	0	0	0	0	0	0	0	7.5	3.333	0	5.417	0	0	0	0	8.75		0	0	0	0	0	0	0	0	0	0	3.542		0	0	0	17.667	0	0	0	0	0	0	0	0	0	0	0	0		0	0	0
1.93567	0	0	0	0	0	0	0	3.542	1.458	0	0	0	0	0	7.381	3.75		0	0	0	0	0	0	0	0	0	0	18.958		0	0	0	8	0	0	0.476	0	0	0	0	0	0	0	0	0		0	0	0
1.9415	0	0	0	0	0	0	0	0	0	0	0	0	0.417	0	0	0		0	0	5.238	0	0	0	0	0	0	0	8.958		0	0	0	0	0	3.095	3.095	0	0	0	0	0	0	0	0	0		0	0	1.905
1.9475	0	0	0	0	0	0	0	0	0	1.042	0	0	0	0	0	0		0	0	8.333	0	0	0	0	0	0	0	6.667		0	0	0	0	0	0	0	0	0	0	0	0	0	0	0	0		0	0	0
1.95333	0	0	0	0	0	0	0	0	0	0	0	2.5	0	6.429	0	0		0	0	0.714	0	0	2.143	0	0	0	0	0		0	0	0	0	0	0	0	0	0	0	0	0	0	0	0	0		0	0	0
1.95917	0	0	0	0	0	0	0	0	0	0	0	0	0	2.619	0	0		0	0	0	0	0	0	0	0	0	0	0		0	0	0	3.333	0	0	0	0	0	0	0	0	0	0	0	0		0	0	0
1.965	0	0	0	0	0	0	0	0	0	0	0	0	4.167	21.429	0	0		0	0	0	0	0	0	0	0	0	1.875	0		0	0	0	19	0	0	0	0	0	0	0	0	0	0	0	0		0	0	0
1.971	0	0	0	0	0	0	0	0	0	0	0	0	10	17.619	0	0		0	0	0	0	0	0	0	0	0	0	0		0	0	0	20	0	0	0	0	0	0	0	0	0	0	0	0		0	0	0
1.97683	0	0	0	0	0	0	3.81	2.083	0	0	1.875	0	0	12.143	0	0		0	0	0	0	0	0	0	0	0	0	2.292		0	0	0	20	0	0	0	0	0	0	0	0	0	0	0	0		0	0	0
1.98267	0	0	0	0	0	0	0	0	0	0	0	0	4.167	4.762	0	0		0	0	0	0	0	0	0	0	0	0	3.333		0	0	0	20	0	0	0	0	0	0	0	0	0	0	0	0		0	0	0
1.98867	0	0	0	0	0	0	0	0.625	0	0	5	0	0.625	0	0	0		0	0	0	0	0	0	0	0	0	0	0		3.611	0	0	33.333	0	0	0	0	0	0	0	11.667	0	0	0	0		0	0	0
1.9945	0	0	0	0	0	0	0	0	0	0	6.667	0	0	0	0	0		0	0	0	0	0	0	0	0	0	0	0		9.722	0	0	40	0	0	9.524	0	0	0	2.292	0	0	0	0	0		0	0	0
2.00033	0	0	0	0	0	0	0	0	0	0	3.958	0	0	0	0	0		0	0	0	0	0	0	0	0	0	0	0		0	0	0	33.667	0	0	5	0	0	0	0	0	0	0	0.833	0		0	0	3.333
2.00617	0	0	0.714	0	0	0	0	0	0	1.25	0	0	1.042	0	0	0		0	0	0	0	0	0	0.714	0	0	0	0		0.278	0	0	14.333	0	0.476	2.857	0	0	0	0	0	0	0	0	5		0	0	0
2.01217	0	0	0	0	0	0	0	0	0	0.833	1.667	0	3.125	0	0.476	0		0	0	0	0	0	0	0.476	0	0	0	0		0	0	0	0	0	0	0.714	0	0	0	0	0	0	0	0	0		1.667	0	4.048
2.018	0	0	0	0	0	0	0	0	0	2.5	12.5	0	1.042	3.333	13.333	0		0	0	0	0.238	0	0	0.238	0	0	2.292	3.75		0	0	0	0	0	0	3.333	0	0	0	0	0	0	0	0.556	0		8.333	0	5.952
2.02383	0	0	0	0	0	0	0	0	0	0	2.708	0	0.417	3.095	5.476	0		0	0	0	4.286	0	0	0	0	0	0	2.083		4.444	0	0	0	0	0	0	0	0	0	0	0	0	0	0	4.286		0	0	17.619
2.02983	5.238	0	0	0	0	0	9.048	0	0	0	0	3.75	0	0	0	0		0	0	0	0	0	0	0	0.833	0	0	0		0	0	0	0	0	0	0	0	0	0	0	0	0	0	2.5	0		1.667	0	24.286
2.03567	0	0	0	0	0	0	10.238	0	0	0	0	0	0	4.048	0	0		0	0.714	2.143	0	0	0	0	0	0	0	0		0	2.143	0	0	0	6.667	0	1.667	0	0	0	0	0	0	5	0		0	0	4.524
2.0415	2.143	0	0	0	0	0	0	0	0	0	0	2.083	0	0	0	0		0	8.333	4.762	0	0	0	0	0	0	0	0		0	13.571	0	0	0	0.952	0	0	0	5.714	0	0	0	0	0	0		0	0	14.286
2.0475	14.048	0	0	0	0	0	0	2.708	0	0	0	0	0	0	0	0		0	0	0	0	0	1.905	0	0	0	0	0		0	7.143	0	0	0	5	0	0	1.905	0	0	0	0	0	0	0		0	0	6.667
2.05333	0	0	0	0	0.238	0	0	0	0	0	0	0	0	0	0	0		0	0	0	0	0	9.524	0	0	0	0	1.042		0	2.619	0	0	0.833	0	0	0	7.143	0	0	0	0.208	0	0	0		0	0	0
2.05917	0	0	0	0	0.476	0	2.381	0	0	0	0	1.667	0	0	0	1.042		0	0	0	0	0	13.81	0	7.778	0	0	7.5		0	0	0	0	0	0	0	0	0	0	0	0	6.667	0	0	1.19		0	0	0
2.065	0	0	0	0	0	0	1.429	0	0	0	0	0	0	0	0	0.417		0	0	0	0	0	0.238	0	0	0	0	0		0	2.143	0	0	0	4.762	6.19	2.857	0	0	0	0	0	0	0	2.143		0	0	0
2.071	0	0	0	0	0	2.143	0	0.417	0	0	0	0	0	0	0	0		0	0	0	0	0	5.238	0	6.111	7.292	0	0		0	4.762	0	0	0	0.238	0	0	0	0	0	0	0	0	0	2.619		0	0	0
2.07683	0	0	0	0	0	9.762	0	0.417	0	0	0	0	0	0	0	0		0	1.667	0	0	0	0	0	0	0	0	0		0	0	0	0	0	0	0	0	0	0	0	0	0	0	0	0		0	0	0
2.08267	0	0	0	0	0	0	0	0	0	0	0	0	0	7.857	0	0		0	0	0	0	5	0	0	0	0.208	0	5.833		0	0	0	0	0	6.429	0	2.381	0	0	7.917	0	0	0	0	0		0	0	0
2.08867	2.857	10	0	0	0	0	0	0	0	0	0	0	0	0	0	2.708		0	0	0	0	0	0	0	0	12.292	0	0.208		0	0	0	0	0	0.714	0	8.095	0	0	12.5	0	0	0	0	2.857		0	0	0
2.0945	0	2.381	0	0	0	0	0	0	0	0	0	0	0	0	0	0		0	0	0	0	7.143	0	0	0	3.125	0	0		0	0	0	0	0	15.714	0.714	0	0	0	12.5	0	0	0	0	1.905		0	7.381	0
2.10033	0	0	0	0	0	0	2.381	0	0	0	0	0	0	0	0	0		0	0	4.762	0	14.286	0	0	0	10.208	0	0		0	0	0	0	0	9.524	4.286	7.857	0	0	11.042	0	0	0	0	0		0	8.571	11.429
2.10633	0	0	0	0	10.714	0	12.619	0	0	0	0	0	0	0	0	0		0	0	2.619	0	14.286	0	0	0	0	0	0		0	0	0	2.333	0	0	3.095	6.429	0	0	0.833	0	0	0	0	0		0	12.381	0
2.11217	0	0	0	0	0	0	4.048	8.958	0	0	10.833	0	0	0	0	0		0	0	0	0	14.286	0	0	0	9.167	0	0		0	0	0	0	0	0	0	1.667	0	0	0	0	0	0	0	0		0	0	0
2.118	0	0	0	0	0	0	0	15.208	0	10	2.083	0	0	0	0	0		0	4.286	0	0	11.429	3.571	0	0	0	0	0		0	0	0	0	0	0	0	0.476	0	0	0	0	0	0	0	0		0	0	0
2.12383	0	7.619	0	0	0	0	0	6.458	0	1.875	0	0	0	0	0	0		0	4.048	0	0	12.381	0	0	0	0	0	0		0	0	0	0	0	0	0	0	0	0	0	0	0	0	0	0		0	0	0
2.12983	0	0	0	0	0	0	0.476	0	0	0	0	0	0	0	0	0		0	0	0	0	0.238	0	0	0	0	0	0		0	0	0	0	0	0	0	0	0	0	0	0	0	0	0	0		0	0	0
2.13567	0	0	0	0	0	0	0	0	0	0	0	0	0.625	0	0	0		0	0	0	0	6.905	0	0	0	6.875	0	0		0	0	0	0	0	0	0	1.19	0	0	0	0	7.708	0	0	0		0	0	0.238
2.1415	0	0	0	0	0	0	0	0	0	0	0	1.667	2.083	0	0	0		0	0	0	0	14.286	0.238	0	0	2.5	0	5.833		0	0	0	0	0	0	0	4.524	0	0	0	0	0	0	0	0		0	0	0
2.1475	0	0	0	0	0	0	0	0	0	0	0	0	2.292	0	0	0		0	0	0	0	13.81	0.952	0	0	14.792	0	0		0	0	0	0	0	0	0	5.952	0	0	0	0	0	0	0	0		0	0	0
2.15333	0	0	0	0	0	0	0	0	0	0	0	0	0	0	0	0		0	0	0	0	14.048	0	0	0	14.167	0	0		0	0	0	0	0	7.619	0	0	0	0	0	0	0	0	0	0		0	0	1.19
2.15917	0	0	0	0	0	0	0	0	0	5.833	0	2.083	1.667	0	0	0		0	0	0	0	14.048	0	0	0	9.375	0	0		0	0	0	0	0	0.476	0	0	0	0	0	0	0	0	0	0		0	4.524	0
2.165	0	0	0	6.111	0	0	0	0	0	0.625	0	0	0	0	3.333	0		0	0	0	0	9.524	0	0	0	0	0	0		0	0	0	0	0	0	7.857	0	0	0	0	0	0	0	0	0		0	0	0
2.171	0	0	0	0	0	0	0	0	0	0	0	1.875	0.833	0	7.143	0		0	0	10.714	0	6.667	0	0	0	1.458	0	0		0	0	0	0	0	1.429	0	0	0	0	0	0	0	0	0	0		0	0	0
2.17683	0	0	0	0	0	0	0	0	0	0	0	0.208	4.375	0	0	0		0	0	4.762	0	6.905	0	8.095	0.556	0	0	0		0	0	0	0	0	2.857	0	0	0	0	7.5	0	0	0	0	0		0	0	2.381
2.18267	0	0	0	0	0	0	0	0	0	0	0	0	0	0	0	0		0	0	0	0	14.286	0	0	0	0	0	0		0	0	0	0	0	0	0	0	0	0	12.5	0	0	0	0	0		0	0	7.381
2.18867	0	0	0	0	0	0	0	0	0	0	0	0	0	1.905	0	0		0	0	0	0	0.238	0	0	0	0	0	0		0	0	0	0	0	0	0	0	0	0	8.542	0	0	0	0	0		0	0	18.095
2.1945	0	0	0	0	0	0	0	0	0	0	0	0	0	0	0	0		0	0	0	0	2.381	0	0	0	0	0	0		0	0	0	0	0	0	0	0	0	0	0	0	0	0	0	0		0	0	21.19
2.20033	0	0	0	0	0	0	0	7.083	0	0	0	0	0	0	4.048	0		0	0	0	0	3.095	0	0	0	0	0	0		0	0	0	2.667	0	0	8.571	0	0	0	0	0	0	0	0	0		0	0	24.048
2.20633	0	0	0	0	0	0	0	0	0	0	0	0	0	0	10.714	0		0	0	0	0	5.238	0	0	0	0	5.208	0		0	0	0	1.667	0	0	10.238	5	0	0	0	0	0	0	0	0		0	0	22.619
2.21217	0	0	0	0	0	0	0	0	0	0	0	0	0	0	2.857	0		0	0	0	0	10.952	0	0	0	0	1.667	0		0	0	0	0	0	0	6.667	3.81	0	0	0	0	0	0	0	0		0	0	31.667
2.218	0	0	0	0	0	0	0	0	0	0	0	0	0	0	0	0		0.952	2.381	0	0	6.905	0	0	0	0	0	0		0	0	0	0	0	0	0	0	0	0	0	0	0	0	0	0		0	0	1.667
2.22383	0	0	0	0	0	0	0	0	0	0	0	0	0	0	0	0		6.667	0	0	0	0.952	0	0	0	0	0	0		0	0	0	9	0	0	0	0	0	0	0	0	0	0	0	0		0	0	0
2.22983	0	0	0	0	0	0	0	0	0	0	0	0	0	2.857	0	0		0.238	0	0	0	0	0	0	0	0	0	0		0	0	0	0	0	0	0	0	0	0	0	0	0	0	0	0		0	0	0
2.23567	0	0	0	0	0	0	0	0	0	0	0	5.625	0	8.095	0	0		0	0	0.714	0	0	0	0	0	0	0	0		0	0	0	0	0	0	0	0	0	0	0	0	0	0	0	0		0	0	0
2.2415	0	0	0	0	0	4.286	0	0	0	0	0	5.625	0	0	1.429	0		0	0	5.238	0	0	0.476	0	0	0	0	0		0	0	0	0	0	0	0	0	0	0	0	0	1.25	0	0	0		0	0	0
2.2475	0	0	0	0	0	0	0	0	0	0	0	0	0	0.714	0.238	0		0	0	0	0	10.238	3.095	0.238	0	0	0.625	0		0	0	0	0	0	0	0	0	0	0	0	0	5.625	0	0	0		0	0	0
2.25333	0	0	0	0	0	0	0	0	0	0	0	0	0	0	0	0.417		0	0	0	0	5.238	0	0	0	0	0	0		0	0	0	0	0	0	0	0	0	0	0	0	0	0	0	0		0	0	6.667
2.25917	0	0	0	0	0	0	0	0	0	0	0	0	0	0	6.905	3.125		0	0	0	0	0	0	0	0	0	0	0		0	0	0	0	0	0	6.429	0	0	0	0	0	0	0	0	0		0	0	0
2.26517	0.476	0	1.667	0	0	0	0	0	0	0	0	0	0	0	14.524	0		0	0	0	0	0	0	0	0	0	6.458	0		0	0	6.429	0	0	0	0.238	0	0	0	0	0	0	0	0	0		0	0	0
2.271	5.952	0	0	0	0	0	0	0	0	0	0	5.625	0	0	8.81	0		0	0	0	0	0	0	8.095	0	0	0.625	0		0	0	2.857	0	0	0	0	0	0	0	0	0	0	0	0	0		0	0	0
2.27683	1.667	0	0	0	0	0	0	0	0	0	0	0	0	0	0	0		0	0	0	0	0	0	14.762	0	0	0	2.083		0	0	0	0	0	5.476	0	0	0	0	0	0	0	0	0	0		0	0	0
2.28267	0	0	0	0	0	0	0	0	0	0	0	0	0	0	5.714	0		0	0	0	0	0	0	19.048	0	0	0	12.5		0	0	0	0	0.556	2.857	0	0	0	0	0	0	0	0	0	0		0	0	0
2.28867	0	0	0	0	2.381	0	0	0	0	0	0	0.208	0	0	0	4.792		0	0	0	1.429	0	0	21.905	0	0	0	6.25		0	0	0	0	0	0	0	0	0	0	0	0	0	0	0	0		0	0	0
2.2945	0	0	0	0	0	0	0	0	0	0	0	0.208	0	0	6.667	0		0	0	0	3.095	0	10.476	14.286	0	0	0	0		0	0	0	0.333	0	0	0	0	0	0	0	0	0	0	0	0		0	0	0
2.30033	0	0	0	0	0	0	0	0	3.75	0	0	0	0	0	0	0.208		0	0	0	0	0	0.238	9.286	0	0	0	0		0	0	0	0	0	0	0	0	0	0	0	0	0	0	0	0		0	0	0
2.30633	0	0	5	0	0	0	0	0.208	3.125	0	0	0	0	0	0	0		0	0	4.524	0	0	0	0	0	0	0.208	0		0	0	5.476	0	0	1.905	0	0	0	0.476	0	0	0	0	0	0		0	0	0
2.31217	0	0	0	0	0	2.143	0	0	0	6.042	0	0	0	0	6.905	0		0	0	3.095	0	0	0	1.429	0	0	0.208	0		0	0	0	0	0	0.476	0	0	0	0.238	5.417	0	0	0	0	7.381		0	0	0
2.318	0	0	0	0	0	14.286	0	0	0	0	0	0	0	0	0	4.167		0	0	0	0	0	0	23.333	0	0	0.833	0		0	0	0	0	0.278	0	7.619	0	0	0	0.833	0	2.083	0	0	5		0	0	0
2.32383	0	0	2.143	0	0	3.095	0	0	0	0	0	0	0	0	0	0		0	2.381	0	0	0	0	3.571	0	0	1.25	0		0	0	0	0	0	2.381	4.286	0	0	0	0	0	12.5	0	0	14.286		0	0	7.143
2.32983	0	0	0.238	0	0	0	1.905	0	0	0	0	0	0	0	0	0		0	10	0.952	0	0	0	0	0	0	0	0		0	0	0	0	0	0	0	0	0	0	0	0	0.833	0	0	5.476		0	0	0
2.33567	0	0	0	0	0	0	0	0	0	0	0	0.625	0	0	0	6.458		0	0.476	1.19	0	0	0	0	0	0	0	2.708		0	0	0	0	0	0	0	0	0	10.714	0	0	0	0	0	0		0	0	0
2.3415	0	0	0	0	0	0	0	0.833	0	0	0	0	0	0	0	1.667		0	0	0	0	0	0	0	0	6.458	0	2.083		0	0	0	0	0	0	0	0	0	0	0	0	0	0	0	3.333		0	0	0
2.3475	0	0	0	0	0	0	0	5.833	0	0	0	0	0	0	0	0		0	0	0	0	0	0	0	0	0	0	0		0	0	0	0	0	0	0	0	0	0	0	0	0	0	0	8.81		0	0	0
2.35333	0	0	0	0	0	0	0	0	0	0	0	0	0	0	0	0		0	0	0	0	0	0	0	0	0	0	0		0	0	0	0	0	0	0	0	0	0	0	0	0	0	0	0.714		0	0	8.81
2.35917	0	0	0	0	3.095	0	0	0	0	0	0	0	0	0	0	15.417		0	0	0	0	15	0	0	0	0	0	0		0	0	0	0	0.556	0	0	0	0	0	0	0	0	0	0	5.476		0	0	11.905
2.36517	0	0	0	0	16.905	0	0	0.417	0	0	0	3.542	0	0	0	0.625		0	0	0	0	16.19	0	0	0	0	0	0		0	0	0	0	0	0	0	0	0	0	0	0	0	0	2.778	13.571		0	0	0.714
2.371	0	0	0	0	4.048	0	4.048	3.75	0	0	0	3.125	0	0	0	0		0	0	0	0	0	0	0	0	0	0	0		0	0	0	0	0	0	0	0	0	0	0	0	0	0	0.833	12.619		0	0	10
2.37683	0	0	0	0	0	0	0	0.208	0	0	0	0	0	0	0	3.75		0	0	0	0	0	0	0	0	0	0	0		0	0	0	0	0	0.952	0	0	0	0	0	0	0	0	0	1.667		0	0	3.095
2.38267	0	0	0	0	0	0	0	4.792	0	6.458	0	0	0	0	0	10.625		0	0	0	0	0	0	0	0	0	0	0		0	0	0	0	0	0	0	0	0	4.286	0	0	0	0	0	0		0	0	0
2.38867	0	0	0	0	3.095	0	0	0	0	12.708	0	0	0	0	0	0		0	0	0	0	0	0	3.095	0	0	0	0		0	0	0	0	0	0	0	0	0	3.095	0	0	0	0	0	2.619		0	0	0
2.3945	0	0	0	0	0	0	3.81	0	0	10.625	0	0	0	0	0	0		0	0	0	0	0	0	27.857	0	0	0	0		0	0	0	0	0	0	0	0	0	0	0	0	0	0	0	4.524		0	0	0
2.40033	0	0	0	0	0	0	2.143	0	0	0	0	1.458	2.292	0	0	0		0	0	0	0	0	0	6.667	0	0	0	0		0	0	0	0	0	10.714	0	0	0	0	0	0	3.75	6.667	0	6.905		0	0	0
2.40633	0	2.857	0	0	7.857	0	0	9.583	0	14.792	0	0.625	0	0	0	16.875		0	0	0	0	0	0	0	0	0	0	0		0	0	0	0	0	0	0	0	0	0	0	0	1.458	14.286	0	0		0	0	0
2.41217	0	6.667	0	0	0.952	0	6.667	0	0	12.5	0	0	0	0.476	0	8.125		0	0	0	0	0	0	0	0	0	0	0		0	0	0	0	0	5.952	0	0	0	0	0	0	0	0.238	0	0		0	0	11.667
2.418	0	0	0	0	0.238	0	10.952	0	0	2.292	0	0	0	9.286	0	0.833		0	0	0	0	0	0	0	0	0	0	0		0	0.238	0	0	0	7.381	0	0	0	0	0	0	0	0	0	0		0	0	0
2.424	0	0	0	0	0.238	0	1.19	0	0	0	0	0	0	0	0	0		0	0	0	0	0	0	0	0	0	0	0		0	2.619	0	0	0	0.476	0	0	0	0	0	0	0	0	0	0		0	0	0
2.42983	0	0	0	0	0	0	4.762	0	0	2.5	0	0	0	0	0	0		3.095	0	0	0	0	0	0	0	2.5	0	0		0	0	0	0	0	6.429	0	0	0	0	0	0	0	0	0	0		0	0	0
2.43567	0	0	0	0	0	0	0	0	0	1.25	0	0	0	14.048	0	0		5	0	0	0	0	0	0	0	0	0	0		0	0	0	0	0	1.905	0	0	0	0	0	0	4.375	0	0	0		0	0	0
2.4415	0	0	0	0	15	0	0	0	0	0	0	0	10.208	1.429	0	0		0	0	0	0	0	0	0	0	0	0	0		0	0	0	0	0	0	0	0	0	0	0	0	0	0	0	5.476		0	0	0
2.4475	0	0	0	0	10.714	0	10.238	0	0	0	0	0	5.417	0	0	0		0	0	0	0	0	0	0	0	0	0	0		0	0	0	0	0.278	0	0	0	0	0	0	0	0	0.952	0	0		0	0	0
2.45333	0	0	0	1.667	0	0	0	0	0	0	0	6.042	0	0	0	0		0	0	0	1.429	0	0	0	0	0	0	0		0	0	0	0	1.111	1.905	0	0	0	0.952	0	0	0	15.476	0	0		0	0	0
2.45917	0	0	0	11.944	6.19	0	0	0	0	3.333	0	5.625	0	0	0	0		0	0	0	0	0	0	0	0	0	0	0		0	0	0	0	0	0	0	0	0	0	0	0	0	0	0	0		0	0	0
2.46517	0	0	0	0	0	0	0	0	0	1.875	0	0	11.25	0	0	0		0	0	0	0	0	10	0	0	0	0	0		0	0	0	0	0	0	0	0	0	0	0	0	0	1.667	0	10.238		0	0	0
2.471	0	0	0	0	0	0	0	0	0	0	0	0	20.625	0	0	0		0	0	0	0	0	7.619	0	0	0	0	0		0	0	0	0	0	0	0	0	0	0	0	0	0	0.476	0	0		0	0	0
2.47683	0	0	0	0	0.476	0	0	0	0	0	0	0	25	0	0	0		0.476	0	0	0	0	0	0	0	0	0	0		0	0	0	0	0	0	0	0	0	0	0	20.278	0	0	0	0		3.333	0	0
2.48267	0	0	0	0	0	0	3.333	0	0	0	0	0	15.208	0	0	0		0	0	0	0	0	0	0	0	0	0	0		0	0	0	0	0	0	5.952	0	0	0	6.042	0.556	0	0	0	0		1.429	0	0
2.48867	0	0	0	0	0	0	0	0	0	0	0	3.958	0	0	0	0		0	0	0	0	0	0	0	0	0	0	0		0	0	0	0	0	0.952	0	0	0	0	1.875	0	0	0	0	0		0	0	0
2.4945	0	0	0	0	0	0	0	0	0	0	0	0	1.25	0	0	0		0	0	0	0	2.619	0	0	0	0	0	0		0	0	5.476	0	0	7.619	0	0	0	0	6.042	0	0	6.19	0	0		0	0	0
2.50033	0	0	0	0	0	0	14.286	0	0	0	0	0	14.375	0	0	0		0	0	0	0	22.619	0	0	0	0	0	3.958		0	0	0	0	0	0	0	0	0	0	8.125	0	0	8.571	0	0		0	0	0
2.50633	0	0	0	0	0	0	9.524	0	0	0.208	0	2.5	12.917	0	0	0		0	0	0	0	12.381	0	0	0	0	2.083	0		0	0	0	0	0	0	0	0	0	0	7.5	0	0	0	0	0		0	0	0
2.51217	0	0	0	0	0	0	0	0	0	0	0	0	10	0	0	0		0	0	0	0	14.286	0	0	0	0	0	0		0	0	0	0	0	0	0	0	0	0	0	0	0	0	0	0		0	0	0
2.518	0	0	0	0	0.714	0	0	0	0	0	0	0	0	0	0	0		0	0	0	0	14.286	0	0	0	0	0	0		0	0	0	0	0	0	0	0	0	0	0	0	0	0	0	0		0	0	0
2.524	0	0	0	0	0	0	1.905	0	0	0	0	0	0	0	0	0		0	0	0	0	14.286	0	0	0	0	1.25	6.25		0	0	0	0	0	0	0	0	0	8.571	0	0	0	0	0	0		0	0	0
2.52983	0	0	0	0	0	0	4.048	0	0	0	0	0	0	0	0	0		0	0	0	0	3.81	0	0	0	0	0	2.708		0	0	0	0	0	0	0	0	0	0.238	0	0	0	0	0	0		0	0	0
2.53567	0	0	0	0	0	0	0	0	0	0	0	0	0	0	0	0		0	0	0	0	4.524	0	0	0	0	0	0		0	0	0	0	0	0	0	0	0	1.667	0	0	0	0	0	0		0	0	0
2.5415	0	0	0	0	0	0	0	0	0	0	0	0	0	0	0	0		0	0	0	0	7.619	0	0	0	0	0	0		0	0	0	0	0	0	0	0	0	0	0	0	0	0	0	0.714		0	0	0
2.5475	0	0	0	0	0	0	0	0	0	0	0	0	0	0	0	0		0	0	0	0	16.667	0	0	0	0	0	0		0	0	0.952	0	0	0	0	0	0	0	0	0	0	0	0	14.286		0	0	0
2.55333	0	0	0	1.389	0	0	0	0	0	0	0	0	0	0	0	0		0	0	0	0	9.524	0	0	0	0	0	0		0	0	14.286	0	0	0	0	0	0	0	0	0	0	0	0	0		0	0	0
2.55917	0	0	0	3.333	0	0	0	0	0	0	0	0	0	0	0	0		0	0	0	0	1.667	2.857	0	0	0	0	0		0	0	14.286	0	0	0	0	0	0	0	0	0	0	0	2.5	0		0	0	0
2.56517	0	0	0	0	1.429	0	0	0	0	0	0	0	0	0	0	0		0	0	0	0	14.524	0	0	0	0	0	0		0	0	2.857	0	0	0	0	0	0	0	0	0	0	0	0	0		0	0	0
2.571	0	0	0	0	0.238	0	0	0	0	0	0	0	0	0	0	0		0	0	0	0	0.714	0	0	0	0	0	0		0	0	0	0	0	0	0	0	0	0	0	0	0	0	0	0		0	0	0
2.57683	0	0	0	0	0	0	0.714	0	0	0	0	0	0	0	0	0		0	0	0	0	0.476	0	0	0	0	0	0		0	0	0	0	0	0	0	0	0	0	0	0	0	0	0	0		0	0	0
2.58267	0	0	0	0	3.333	0	6.429	0	0	0	0	0	0	0	0	0		0	0	0	0	10.476	0	0	0	0	0	0		0	0	0	0	0	0	0	0	0	0	0	0	0	0	0	0		0	0	0
2.58867	0	0	0	0	2.619	0	0	0	0	0	0	0	0	0	0	0		0	0	0	0	9.524	0	0	0	0	0	0		0	0	0	4.333	0	0	2.619	0	0	0	0	0	0	0	0	1.19		0	0	0
2.5945	0	0	0	0	4.048	0	0	0	0	0	0	0	0	0	0	0		0	0	0	0	0	0	0	0	0	0	3.75		0	0	0	0	0	0	0	0	0	0	0	0	0	0	0	0		0	0	0
2.60033	0	0	2.857	0	0	0	0	0	0	0	0	0	0	0	0	0		0	0	0	7.143	0	0	0	0	0	0	0		0	0	0	0	0	0	0	0	0	0	0	0	0	0	0	0		0	0	0
2.60633	0	0	0	0	0	0	0	0	0	0	0	0	0	0	0	0		0	0	0	13.81	0	0	0	0	0	0	0		0	0	0	0	0	0	0	0	0	0	0	0	0	0	0	0		0	0	0
2.61217	0	0	6.429	0	0	0	0	0	0	0	0	0	0	0	0	0		0	0	0	16.667	0	0	0	0	0	0	0		0	0	0	0	0	0	0	0	0	0	0	0	0	0	0	0		0	0	0
2.618	0	0	0	0	0	0	0	0	0	0	0	0	0	0	0	0		0	0	0	0	0	0	0	0	0	0	0		0	0	0	0	0	0	0	0	0	0	0	0	0	0	0	0		0	0	0
2.624	0	0	0	0	0	0	0	0	0	0	0	0	0	0	0	0		0	0	0	0	0	0	0	0	0	0	0		0	0	0	3.333	0	0	0	0	0	4.286	0	0	0	0	0	0		0	0	0
2.62983	0	0	0	0	0	0	0	0	0	0	0	0	0	0	0	0		0	0	0	2.143	0	0	0	0	0.208	0	0		0	0	0	1.333	0	0	0	0	0	0	0	0	0	0	0	0		0	0	0
2.63567	0	0	0	0	0	0	0	0	0	0	0	0	0	0	0	0		0	0	0	5.714	0	0	0.714	0	7.708	0	0		0	0	0	7	0	0	0	0	0	0	0	0	0	0	0	0		0	0	0
2.6415	0	0	0	0	0	0	0	0	0	0	0	0	0	0	0	0		0	0	0	0	0	0	5.238	0	0.625	0	0		0	0	0	2.667	0	0	0	0	0	0	0	0	0	0	0	0		0	0	0
2.6475	0	0	0	0	0	0	0	0	0	0	0	0	0	0	0	0		0	0	0	0	0	0	0	0	0	0	0		0	0	0	32.333	0	0	0	0	0	0	0	0	0	0	0	0		0	0	0
2.65333	0	0	0	0	0	0	0	0	0	0	0	0	0	0	0	0		0	0	0	0	0	0	4.524	0	0	0	0		0	0	0	30	0	0	0	0	0	0	0	0	0	0	0	0		0	0	0
2.65917	0	0	0	0	8.333	0	0	0	0	0	0	0	0	0	0	0		6.19	0	0	0	0	0	1.667	0	0	0	0		0	0	0	20	0	0	0	0	0	0	0	0	0	0	0	0		0	0	0
2.66517	0	0	0	0	0	0	0	0	0	0	0	0	5.625	0	0	0		0	0	0	0	0	0	13.095	0	0.625	0	0		0	0	3.333	20	0	0	0	0	0	0	0	0	0	0	0	0		0	0	4.048
2.671	0	0	0	0	0	0	0	0	0	0	0	0	5.417	0	0	0		0	0	0	0	0	0	11.19	0	1.875	0	0		0	0	2.381	20	0	0	0	0	0	0	0	0	0	0	0	0		0	0	0
2.67683	0	0	0	0	0	0	0	0	0	0	0	0	0	0	0	0		0	0	0	0	0	0	8.333	0	0	0	0		0	0	0	20	0	0	0	0	0	0	0	0	0	0	0	0		0	0	0
2.68283	0	0	0	0	0	0	0	0	0	0	0	0	0	0	0	0		0	0	0	0	10	0	0	0	0	0	0		0	0	0	20	0	0	0	0	0	0	0	0	0	0	0	0		0	0	0
2.68867	0	0	0	0	0	0	0	0	0	0	0	0	0	0	0	0		0	0	0	0	12.381	0	0	0	0	0	0		0	0	0	20	0	1.19	0	0	0	0	0	0	0	0	0	0		0	0	0
2.6945	0	0	0	0	0	0	0	4.583	0	0	0	0	0	0	0	0		0	0	0	0	12.143	0	0	0	0	0	0		0	0	0	20	0	0	0	3.095	0	0	0	0	0	0	0	0		0	0	0
2.70033	0	0	0	0	0	0	0	3.75	0	4.583	0	0	0	0	0	0		0	0	0	0	13.81	0	0	0	0	0	0		0	0	0	20	0	0	0	1.905	0	3.571	0	0	0	0	0	0		0	0	0
2.70633	0	0	0	0	0	0	0	0	0	12.5	0	0	0	0	0	0		0	0	0	0	14.286	0	0	0	0	0	2.917		0	1.667	0	20	0	0	0	0	1.19	0	0	0	0	0	0	0		0	0	0
2.71217	0	0	0	0	0	0	0	0	0	11.25	0	0	0	0	0	0		0	7.381	0	0	13.81	0	0	0	0	0	1.667		0	0	0	20	0	0	0	0	0	0	0	0	0	0	0	0		0	0	0
2.718	0	0	0	0	0	0	0	0	0	0	0	0	0	0	0	0		0	0	0	0	8.095	0	0	0	0	0	0		0	0	0	20	0	0	0	0	0	12.143	0	0	0	0	0	0		0	0	0
2.724	0	0	0	0	0	2.143	0	0	0	0	0	0	0	0	0	0		0	0	0	0	4.048	0	0	0	0	0	0		5.556	0	0	20	0	0	0	0	0	4.524	0	0	0	0	0	0		0	0	0
2.72983	0	0	0	0	0	0	0	0	0	0	0	0	0	0	0	0		0	0	10	0	0	0	0	0	0	0	0		0	4.286	0	20	0	0	0	0	0	2.381	0	0	0	0	0	0		0	0	0
2.73567	0	0	0	0	0	0	0	0	0	0	0	0	0	0	0	0		0	0	14.286	0	0.238	0	10.952	0	0	0	0		0	1.905	0	20	0	0	0	0	0	0	0	0	0	0	0	0		0	0	0
2.7415	0	0	0	0	0	0	0	0	0	0	0	0	0	0	0	0		0	0	0.952	0	0	0	14.286	0	0	0	0		0	7.619	0	20	0	0	0	0	0	5.238	0	0	0	0	0	0		0	0	0
2.7475	0	0	0	0	0	1.429	0	0	0	0	0	0	0	0	0	0		0	0	0	0	8.571	0	6.19	0	0	0	0		0	14.286	0	20	0.556	0	0	0	0	0	0	0	0	0	0	0		0	0	0
2.75333	0	0	0	0	0	0	0	0	0	0	0	0	0	0	0	0		0	0	0	0	0	0	1.667	0	0	0	0		0	14.286	0	20	2.778	0	0	0	0	0	0	0	0	0	0	0		0	5.952	0
2.75917	0	0	0	0	0	0	0	0	0	0	0	1.25	0	0	12.381	0		0	0	0	0	0	0	0.952	0	0	0	0		0	10.952	2.381	20	0	0	0	0	0	0	0	0	0	0	0	0		0	0	0
2.76517	0	0	0	0	0	0	0	0	0	0	0	0.625	0	0	3.571	0		0	0	0	0	0	0	0.476	0	0	0	0		0	0	0	20	5.833	0	0	0	0	0	0	0	0	0	0	0		0	0	0
2.771	0	0	0	0	0	0	0	0	0	0	0	0	0	0	0	0		0	0	0	0	0	0	10.714	10	0	0	0		0	0	0	33	0	0	0	0	0	0	0	0	0	0	0	0		5	0	0
2.77683	0	0	0	0	0	0	0	0	0	0	0	0	0	0	0	0		0	0	0	0	0	0	14.286	1.389	0	0	0		0	0	0	40	0	0	0	0	0	0	0	0	0	0	0	0		0	0	0
2.78283	0	0	2.143	0	0	0	0	0	0	0	0	0	0	0	0	0		0	0	13.095	0	2.381	0	14.286	0	0	6.875	0		0	0	0	38.333	0	0	0	0	0	0	0	0	0	0	0	0		0	0	0
2.78867	0	0	0.476	0	0	0	0	0	0	0	0	0	0	0	0	0		0	0	2.619	0	12.857	0	14.286	0	0	3.958	0		0	0	0	20	0	0	0	0	0	0	0	0	0	0	0	6.429		0	0	0
2.7945	0	0	0	0	0	0	0	0	0	0	0	0	0	0	0	0		0	0	0	0	14.286	0	14.286	0	0	0	0		0	0	0	20	0	0	0	0	0	0	0	0	0	0	0	0.714		0	0	0
2.80033	0	0	0	0	0	0	0	0	0	0	0	0	0	0	0	0		0	0	0	0	20.476	0	14.286	0	0	0	0		0	0	0	20	0	0	0	0	0	0	0	0	0	0	0	0		0	0	0
2.80633	0	0	0	0	0	0	0	0	4.583	0	0	0	0	0	0	0		0	0	0	0	15.714	0	19.286	0	0	0	0		0	0	0	20	0	0	0	0	0	6.429	0	0	0	0	0	0		0	0	0
2.81217	0	0	0	0	0	0	0	0	0	0	0	0.625	0	0	6.19	0		0	0	0	0	14.286	0	28.571	0	0	0	0		0	0	0	20	0	0	0	0	0	12.381	0	0	0	0	0	0		0	0	0
2.818	0	0	0	0	0	0	0	0	0	0	0	11.042	0	0	2.619	0		0	0	0	0	24.286	0	28.571	0	0	6.875	0		0	0	0	20	0	0	0	0	0	7.619	0	0	0	0	0	0		0	0	0
2.824	0	0	5.238	0	0	0	0	0	0	0	0	0.208	0	0	0	0		0	0	0	0	20.238	0	20.952	0	0	7.292	0		0	0	0	20	0	0	0	0	0	0.714	0	0	0	0	1.944	0		0	0	0
2.82983	0	0	0.238	0	0	0	0	0	0	0	0	0	0	0	0	0		0	0	0	0	14.048	0	2.619	0	0	0	0		0	0	0	20	0	0	0	0	0	0.714	0	0	0	0	1.667	0		0	5.714	0
2.83567	0	0	0	0	0	0	0	0	0	0	0	0	0	0	10.238	0		0	0	0	0	14.286	0	6.19	0	0	0	0		0	0	0	20	0	0	0	0	0	7.619	0	0	0	0	0	0		0	11.667	0
2.84167	0	0	0	0	0	0	0	0	0	0	0	0	0	0	14.286	0		0	0	0	0	15.714	0	3.333	0	0	0	0		0	0	0	20	0	0	0	0	0	3.333	0	0	0	0	0	0		0	0	0
2.8475	7.857	0.952	0	0	0	0	0	0	0	0	0	0	0	0	14.286	0		0	0	0	0	27.143	0	0	0	0	0	0		0	0	0	13.667	0	0	0	0	0	0	0	0	0	0	0	0		0	0	0.714
2.85333	0.952	0	0	0	0	0	0	0	0	0	0	0	0	0	14.286	0		0	0	0	0	20	0	0	0	0	0	0		0	0	0	0	0	0	0	0	0	0	0	0	0	0	0	0		0	0	4.762
2.85917	0	0	0	0	0	0	0	0	0	0	0	0	0	0	5.476	0		0	0	0	0	7.619	5.714	0	0	0	0	0		0	0	0	0	0	0	0	0	0	0	0	0	0	0	0	0		0	0	10.952
2.86517	0	0	0	0	0	1.905	0	0.833	0	0	0	0	0	0	0	0		0	0	0	0	0	14.048	0	0	0	0	0		0	0	0	0	0	0	0	0	0	0	0	0	0	0	0	0		0	0	13.333
2.871	0	0	0	0	0	0.476	0	0	0	0	0	0	0	0	0	0		0	0	0	0	0	0.714	0	0	0	1.875	0		0	0	0	0	0	0	0	0	0	0	0	0.833	0	0	0	0		0	0	23.333
2.87683	0	0	0	0	0	5.238	0	0	0	0	0	0	0	0	0	0		0	0	0	0	0	0	0	0	0	0	0		0	0	0	0	0	0	0	0	0	0	0	1.944	0	0	0	0		0	0	15.714
2.88283	0	0	0	0	0	13.81	3.571	0	0	0	0	0	0	0	0	0		0	0	0	0	0	0	2.143	0	0	0	0		0	0	0	0	0	0	0	0	0	0	0	0	0	0	0	0		0	0	18.571
2.88867	0	0	0	0	0	0	3.571	0	0	0	0	0	0	0	0	0		0	0	0	0	0	0	10.476	0	0	0	0		0	0	0	0	0	0	0	0	0	3.333	0	0	3.958	0	0	0		0	0	15
2.8945	0	0	0	0	0	0	0	0	0	0	0	0	0	0	0	2.917		0	0	0	0	0	0	0.238	0	0	0	0		0	0	0	0	0	0	0	0	0	0	0	0	0	0	0	0		0	0	1.667
2.90033	0	0	0	0	0	0	0	0	0	0	0	0	0	1.667	0	5.417		0	0	0	0	0	0	0	0	0	0	0		0	0	0	0	0	0	0	0	0	0	0	0	0	0	0	0		0	0	0
2.90633	0	0	2.143	0	0	0	0	0	0	0	0	0	0	0	0.714	5		0	0	0	0	0	0	0	0	0	0	0		0	0	0	0	0	0	0	0	0	0	0	0	0	0	0	0		0	0	0
2.91217	0	0	4.762	0	0	0	0	0	0	0	0	0	0	0	8.333	1.875		0	0	0	0	0	0	0	0	0	0	0		0	0.952	0	0	0	0	0	0	0	0	0	0	1.875	0	0	0		0	0	0.952
2.918	0	0	0	0	0	0	0	0	0	0	0	0	0	0	10	0		0	0	0	0	0	0	0	0	0	0	0		0	1.19	0	0	0	0	0	0	0	0	0	0	3.333	0	0	0		0	0	10.714
2.924	0.476	0	0	0	0	0	0	0	0	0	0	0	0	0	0.238	0		0	0	0	0	0	0	0	0	0	0	0		0	0	0	0	0	0	0	0	0	0	0	0	0	0	0	0		0	0	9.286
2.92983	4.524	0	0	0	0	0	0	0	0	0	0	0	0	0	2.143	0		0	0	0	0	3.571	0	0	0	0	0	0		0	0	0	0	0	0	0	0	0	0	0	0	0	0	0	0		0	0	0.238
2.93567	0	0	0	0	0	0	0	0	0	0	0	0	0	0	27.143	0		0	0	0	0	14.048	0	1.667	0	0	0	0		0	0	0	0	0	0	0	0	0	0	0	0	0	0	0	0		0	0	0
2.94167	11.905	0	0	0	0	0	0	0	0	0	0	2.708	0	0	5.714	0		0	0	0	0	2.381	0	14.286	0	0	0	1.875		0	8.095	0	0	0	0	0	0	0	0	0	0	0	0	0	0		0	0	1.19
2.9475	5.476	0	0	0	0	0	0	0	0	6.25	0	9.375	0	0	0	0		0	0	0	0	12.381	0	0.952	0	0	0	11.667		0	13.571	0	0	0	0	0	0	0	0	0	0	0	0	0	0		0	0	0
2.95333	0	0	0	0	0	0	0	0	0	0.625	0	0	0	0	2.381	0		0.476	0	0	0	14.286	0	14.048	0	0	2.292	0.625		0	16.429	0	0	0	0	0	0	0	0	0	0	0	0	0	0		0	0	0
2.95917	0	0	0	0	0	0	0	0	0	0	0	5.208	0	0	0	0		0	0	0	0	14.286	0	10.714	0	0	0	0		0	14.762	0	0	0	0	0	0	0	0	0	0	0	0	0	0		0	0	0
2.96517	0	0	0	0	0	0	0	0	0	0	0	0	0	0	0	0		0	0	0	0	14.286	0	0	0	0	0	0		0	5.952	0	0	0	0	0	0	0	0	0	0	0	0	0	0		0	0	0
2.971	0	0	0	0	0	0	0	0	0	0	0	0	0	1.429	8.571	0		0	0	0	0	14.286	0.714	1.19	0	0	1.042	0		0	0	0	0	0	0	0	0	0	0	0	0	0	0	0	0		0	0	0
2.97683	0	0	0.952	0	0	0	0	0	0	0	0	0	0	9.762	6.429	0		0	0	0	0	15.476	3.095	0	0	0	0	0		0	0	0	0	0	0	0	0.714	0	0	0	0	0	0	0	0		0	0	7.381
2.98283	0	0	1.905	0	0	0	0	0	0	0	0	0	0	20	0	0		0	0	0	0	9.524	0	0	0	0	0	0		0	0	0	0	0	0	0	4.524	0	0	0	0	0	0	0	0		0	0	8.333
2.98867	0	0	1.19	0	0	0	0	0	0	0	0	0	0	4.048	0	0		0	0	0	0	0	0	0	0	0	0	0		0	0	0	0	0	0	0	0	0	0	0	0	0	0	0	0		0	0	0
2.9945	0	0.714	0	0	0	0	0	0	0	0	0	0	0	0	0	0		0	0	0	0	1.905	0	0	0	0	0	0		0	0	0	0	0	0	0	0	0	0	0	0	0	0	0	0		0	0	0
3.0005	0	7.143	5.714	0	0	0	0	0	0	0	0	0	0	0	0	0		0	0	0	0	0.476	0	0	0	0	0	0		0	0	0	0	0	0	0	0	0	0	0	0	0	0	0	0		0	0	0
3.00633	0	12.381	0	0	0	0	0	0	0	0	0	0	6.667	0	0	0		0	0	0	0	0	0.714	2.381	0	0	0	0		0	0	0	0	0	0	0	0	0	0	0	0	0	0	0	0		0	0	10.476
3.01217	0	4.524	0	0	0	0	0	0	0	0	0	0	5.417	10.714	0	0		0	0	0	0	0	0	10.952	0	0	0	0		0	0	0	0	0	0	1.19	0	0	0	0	0	0	0	0	0		0	1.905	15.952
3.018	0	4.286	0	0	0	0	0	0	0	0	0	0	10.417	0	0	0		0	0	0	7.143	0	0	1.905	0	0	0	1.667		0	0	0	0	0	0.238	12.143	0	0	0	0.625	6.111	0	0	0	0		0	1.429	28.571
3.024	0	0	0	0	0	0	0	0	0	0	0	4.792	1.25	10.714	0	0		0	0	0	0	0	0	14.286	0	0	0	0		0	0	0	0	0	0	3.571	0	0	0	0.833	0	0	0	0	0		0	0	27.619
3.02983	0	0	0	0	0	0	0	0	0	0	0	0	21.042	4.762	0	0		0	0	0	0	0	0	19.286	0	0	0	0		0	0	0	0	0	2.381	0	0	0	6.905	0	0	0	0	0	0		0	0	10
3.03567	0	0	0	0	0	0	0	0	0	0	0	1.042	15.208	1.667	0	0		0	0	0	0	0	0	10	0	0	3.333	0		0	0	0	0	0	0	0	0	0	0	0	0	0	0	0	0		0	0	0
3.04167	0	0	0	0	0	0	0	0	0	0	0	4.167	0	0	0	0		0	0	3.81	0	0	0	7.381	0	0	0	0.833		0	2.143	0	0	0	1.667	0	0	0	0	0	0	0	0	0	0		0	5.238	0
3.0475	0	0	0	0	0	0	0	0	0	0	0	2.083	0	0	0	0		0	0	8.333	0	0	0	7.381	0	0	0	0		0	0	0	0	0	2.857	0	0	0	0	0	0	0	0	0	0		0	1.19	0
3.05333	0	0	0	0	0	0	0	0	0	0	0	1.875	0	0.952	0	0		0	0	5.952	0	0	0	2.143	0	0	0.417	0		0	0	0	0	0	2.143	0	0	0	0	0	0	0	0	0	0		0	0	0
3.05917	0	0	0	0	0	0	0	0	0	6.25	0	0	0	0	0	0		0	0	0	0	0	0	0	0	0	0	0		0	0	0	0	0	0	0	0	0	0	0	0	0	0	0	0		0	0	0
3.06517	0	0	0	0	0	0	0	0	0	6.458	0	0	0	0	0	0		0	0	0	0	0.714	0	0.952	0	0	0	1.667		0	0	0	0	3.611	5.952	0	0	0	2.619	0	0	0	0	0	0		0	0	0
3.071	0	0	0	0	0	0	0	0	0	0.208	0	0	0	0	0	0		0	0	0	0	3.333	0	0	0	0	2.917	4.375		8.056	0	0	0	0	2.143	0	0	0	0	0	0	0	0	0	0		0	0	0
3.07683	0	0	0	0	0	0	0	0	0	0	0	0.833	0	0	0	0		0	0	0	1.19	0	0	0	0	0	0	12.5		4.444	0	0	0	0	3.571	0	0	0	0	0	0	0	0	0	0		0	0	0
3.08283	0	0	0	0	0	0	0	0	0	0	0	0	0	3.095	0	0		0	0	0	13.81	0	0	0	0	1.875	0	13.125		2.778	0	0	0	0	15.476	0	0	0	0	0	0	0.833	0	0	0		0	0	0
3.08867	0.714	0	0	0	0	0	0	0	0	0	0	0	0	0	0	0		0	0	0	0.952	0	0	0	0	0	0	25		3.056	0	0	0	0	0.476	0	0	0	0	0	0	1.458	0	0	0		0	0	0
3.0945	0	0	0	0	0	0	0	0	0	0	0	0	0	0	0	0		0	0	0	2.619	0	0	0	0	0	0	23.75		0	0	0	0	0	0	0	0	0	5.476	0	0	0	0	0	0		0	0	0
3.1005	0	0	0	0	6.19	0	0	0	0	0	0	0	0	0	0	0		0	0	0	0	0	0	0	0	1.875	0	9.375		0	0	0	0	0	0	0	0	0	0	0	0	0	0	0	0		0	0	0
3.10633	0	0	0	0	0	0	0	0	0	0	0	5.625	0	0	0	0		0	0	0	0	0	0	1.429	0	0	0	0		0	0	0	0	0	0	0	0	0	0	0	0	0	0	0	0		0	0	0
3.11217	0	0	0	0	0	0	0	0	0	0	0	4.792	0	0	0	0		0	0	0	0	0	0	0	0	0	0	3.333		0	0	0	0	0	0	0	4.286	0	0	0	0	0	0	0	0		0	0	0
3.118	0	0	0	0	0	0	0	0	0	0	0	0	0	0	0	0		0	0	0	0	0	0	0	0	0	0	2.083		0	0	0	0	0	0	0	1.19	0	0.952	0	0	0	0	0	0		0	0	0
3.124	0	0	0	0	0	0	0	0	0	0	0	0.417	0	0	0	0		0	0	0	0	0	0	0	0	0	0	6.25		0	0	0	0	0	3.333	0	0	0	0	0	0	0	0	0	0		0	0	0
3.12983	0	0	0	0	4.286	0	0	0	0	0	0	13.958	0	0	0	0		0	0	0	0	0	0	0	0	0	0	6.25		0	0	0	0	0	3.81	0	0	0	0	0	0	0	0	0	0		0	0	0
3.13567	0	0	0	0	1.905	0	0	0	0	0	0	0.208	0	0	0	0		0	6.19	0	0	0	0	0	0	0	0	5		0	0	0	0	0	0	0	0	0	0	0	0	0	0	0	0		0	0	0
3.14167	3.81	0	0	0	0	0	0	0	0	0	0	0	0	0	0	0		0	0	0	0	0	0	0	0	0	0	0		0	0	0	0	0	0	0	0	0	0	1.875	0	0	0	0	0		0	0	0
3.1475	1.429	0	0	0	0.238	0	0	0	0	0	0	0	0	0	0	0		0	0	0	0	0	0	0	0	0	0	0		0	0	0	0	0	0	0	0	0	0	12.5	0	0	0	0	0		0	0	0
3.15333	0	0	0	0	0	0	0	0	0	0	0	0	0	0	0	0		0	0	0	0	0	0	0	0	0	0	3.958		0	0	0	0	0	0	0	0	0	0	3.542	0	0	0	0	0		0	4.286	0
3.15933	0	11.905	0	0	0	0	0	0	0	0	0	0	0	0	0	0		0	0	0	0	0	0	3.095	0	0	0	4.583		0	0	0	0	0	0	0	0	0	0	0	0	8.75	0	0	0		0	0	0
3.16517	0	0	0	0	0	0	0	0	0	0	0	0	0	0	0	0		0	0	0	0	0	0	0	0	0	0	2.083		0	0	0	0	0	0	0	0	0	0	0	0	9.375	0	0	0		0	0	0
3.171	0	0	0	0	0	0	0	0	0	0	0	0	0	0	0	0		0	0	0	0	0	0	0	0	0	0	2.5		0	0	0	0	0	0	0	0	0	0	0	0	10	0	0	0		0	0	0
3.17683	0	0	0.476	0	2.381	0	0	0	0	0	0	0	0	0	0	0		0	0	0	0	0	0	0	0	0	0	16.458		0	0	0	0	0	0	0	0	0	5.476	0	0	0	0	0	0		6.667	0	0
3.18283	0	0	14.048	0	1.429	0	0	0	0	0	0	0	0	0	0	0		0	0	0	0	5.238	0	0	0	0	0	12.708		0	0	0	0	0	0	0	0	0	9.762	0	0	0	0	0	0		0	5.238	0
3.18867	0	3.095	14.286	0	0.714	0	0	0	0	0	0	0	0	0	0	0		0	0	0	0	14.286	0	11.905	0	0	10.417	3.333		0	0	0	0	0	0	0	0	0	0	0	0	0	0	0	0		0	0	0
3.1945	0	9.524	14.286	0	0	0	0	0	0	0	0	1.875	0	0	1.19	0		0	0	0	0	9.524	0	0	1.944	0	1.042	10		0	0	0	0	0	0	0	0	0	0	0	0	0	0	0	0		0	0	0
3.2005	0	0	14.286	0	0	0	0	0	0	0	0	5	0	0	0	0		0	0	0	0	5	0	0	5	0	2.917	9.583		0	0	0	0	0	0	0	0	0	0	0	0	0	0	0	0		0	0	0.952
3.20633	0	0	14.286	0	0	0	0	0	0	0	0	0	0	0	0	0		0.476	0	0	0	14.286	0	0	0	0	5.625	0		0	0	0	0	0	0	0	0	0	0	0	0	0	0	0	0		0	0	0
3.21217	0	0	23.571	0	0	0	0	0	0	0	0	0	0	0	0	0		3.095	0	0	0	14.286	6.905	0	0	0	2.708	6.667		0	0	0	0	0	0	0	0	0	0	0	0	0	0	0	0		0	0	3.571
3.218	0	0	17.857	0	0	0	0	0	0	0	0	0	0	0	0	0		0	0	0	0	0.952	7.857	0	0	3.958	0	0		0	0	0	0	0	0	0	0	0	0	0	0	0	0	1.667	0		0	0	0
3.224	0	0	10.714	0	0	0	0	0	0	0	0	0	0	0	0	0		0	0	0	0	0	0	0	0	0.625	1.042	0		0	0	0	0	2.222	0	0	0	0	0	0	0	0	0	0	0		0	0	0
3.22983	0	0	0	0	5	0	0	0	0	0	0	0	0	0	0	0		0	0	0	0	0	0	0	0	0	0	0		0	0	0	0	2.5	0.238	0	0	0	0	0	0	0	0	0	0		0	0	0
3.23567	0	0	0	0	0	0	4.762	0	0	0	0	0	0	0	0	0		0	0	0	0	0	0	0	0	0	8.542	0		0	0	0	0	0	0	0	0	0	0	0	0	0	0	0	0		0	0	0
3.24167	0	0	0	0	0	0	0	0	0	0	0	0	0	0	0	0		0	0	0	0	0	0	0	0	0.625	0.833	0		0	0	0	0	0	0.714	0	0	0	0	0	0	0	0	0	0		1.19	0	0
3.2475	0	0	0	0	0	0	0	0	0	0	0	0	0	0	0	0		0	0	0	0	0	0	0	0	0	0	0		0	0	0	0	0	0	0	0	0	0	0	0	0	0	0	0		0	0	0
3.25333	0	0	0	0	0	0	0	0	0	0	0	0	0	0.476	0	0		0	0	0	0	0	0	0	0	0	0	0		0	0	0	0	0	0	0	0	0	0	0	0	0	0	0	0		0	0	0
3.25933	0	0	0	0	0	0	0	0	0	0	0	0	0	0	0	0		0	0	0	0	0	0	0	0	0	0	0		0	0	0	0	0	0	0	0	0	0	0	0	0	0	0	0		0	12.857	0.238
3.26517	0	0	0	0	0	0	0	0	0	0	0	0	0	0	0	0		0	0	0	0	0	0	0	0	0	0	0		0	0	0	0	0	0	0	0	0	0	0	0	0	0	0	0		0	0	0
3.271	0	0	0	0	0	0	0	0	0	0	0	0	0	0	0	0		0	0	0	0	0	0	0	0	0	0	0		0	0	0	0	0	0	0	0	0	0	0	0	0	0	0	0		0	0	0.476
3.27683	0	0	4.762	0	0	0	0	0	0	0	0	0	0	2.857	0	0		0	5.952	0	0	0	0	0	0	0	0	0		0	0	0	0	0	0.952	0	0	0	0	0	0	0	0	0	0		5.714	0	0
3.28283	0	0	0	0	0	0	0	0	0	0	0	0	0	3.095	0	0		0	10.238	0	0	0	0	0	0	0	0	0		0	0	0	0	0	2.143	0	0	0	0	0	0	0	0	0	0		0	0	0
3.28867	0	0	0	0	0	0	0	0	0	0	0	0	0	0	0	0		0	0	0	0	10.714	0	0	0	0	0	0		0	0	0	0	0	0	0	0	0	0	0	0	0	0	0	0		0	0	0
3.2945	0	0	0	0	0	0	0	0	0	0	0	0	0	0	0	0		0	0	0	0	5.714	0	0	0	0	0	0		8.611	0	0	0	0	5.476	0	0	0	0	0	0	0	0	0	0		0	0	0.714
3.3005	0	0	0	0	0	0	0	0	0	0	0	0	0	0	0	0		0	0	0	0.952	2.857	0	0	0	0	0	0		11.944	0	0	0	0	0	0	0	0	0.714	0	0	0	0	10	0		0	12.857	0
3.30633	0	0	0	0	0	0	0	0	0	0	0	0	0	0	0	0		0	0	0	0	0.476	0	6.667	0	0	0	1.042		0	0	0	0	0	3.333	0	0	0	0.714	0	0	0	0	0	0		0	0	0
3.31217	0	0	0	0	0	0	2.619	0	0	0	0	0	0	0	0	0		0	0	0	5.952	0	0	10.714	0	0	0	0		0	0	0	0	0	0	0	0	0	0	0	0	0	0	0	0		0	0	6.19
3.31817	0	0	0	0	0	0	14.286	0	0	0	0	0.625	0	0	0	0		0	0	0	1.19	0	0	5.476	0	0	0	0		0	0	0	0	0	2.857	0	0	0	1.429	0	0	0	0	0	0		0	0	0.238
3.324	0	0	0	0	0	0	0.238	0	0	0	0	0.417	0	0	0	0		0	0	0	0	0	0	0.952	0	0	0	0		0.278	0	0	0	0	0.952	0	0	0	13.333	0	0	0	0	0	0		0	0	0
3.32983	0	0	0	0	0	0	0	0	0	0	0	0	0	0	0	0		0	0	0	0	0	0	0	0	0	0	0		7.222	0	0	0	0	5.952	0	0	0	0	0	0	0	0	0	0		0	0	0
3.33567	0	0	0	0	0	0	0	0	0	0	0	1.875	0	0	0	0		0	0	0	0	0	0	0	0	0	0	0		0	0	0	0	0	0	0	0	0	0	0	0	0	0	0	0		0	0	0
3.34167	0	0	0	0	0	0	0	0	0	0	0	0.625	0	0	0	0		0	0	0	0	0	0	0	0	0	0	0		0	0	0	0	0	0	0	0	0	0	0	5.833	0	0	0	0		9.524	0	0
3.3475	0	0	0	0	0	0	0	0	0	0	0	0	0	0	0	0		0	0	0	0	0	0	0	0	0	0	0		0	0	0	0	0	7.857	0	0	0	0	0	0	0	0	0	0		14.286	0	0
3.35333	0	0	0	0	0	0	0	3.958	0	0	0	0	0	0	0	0		0	0	0	0	0	0	0	0	0	0	0		0	0	0	0	0	14.524	0	0	0	0	0	0	0	0	0	0		6.905	0	0
3.35933	0	0	0	0	0	0	0	2.917	0	0	0	0	0	0	0	0		0	0	0	0	0	0	0	0	0	0	0		0	0	0	0	0	9.286	0	0	0	0	0	0	0	0	0	11.19		0	0	0
3.36517	0	0	4.048	0	0	0	0	0	0	0	0	0	0	0	0	0		0	0	0	0	0	0	0	0	0	0	0		0	0	0	0	0	3.095	0	0	0	0	0	0	0	0	0	9.286		0	0	0
3.371	0	4.762	0	0	0	0	0	0	0	0	0	0	0	0	0	0		0	1.429	0	0	0	0	0	0	0	0	0		0	0	0	0	0	0	0	0	0	0	0	0	0	0	0	0		0	0	0
3.37683	5.238	14.286	0	0	0	0	0	0	0	0	0	0	0	0	0	0		2.381	11.667	0	0	0	0	0	0	0	2.917	0		0	0	0	0	0	0	0	0	0	0	0	0	0	0	0	0		0	0	0
3.38283	0	8.095	0	0	0	0	0	0	0	0	0	0	0	0	0	0		0	0	0	0	0	0	0	0	0	12.5	0		0	0	0	0	0	0	0	0	0	0.714	0	0	0	0	0	0		0	0	0
3.38867	0	2.381	0	0	0	0	0	0	0	0	0	0	0	0	0	0		0	4.286	0	0	0	0	0	0	0	4.375	0		0	0	0	0	0	0	0	0	0	0	0	0	0	0	0	0		0	0	0
3.3945	0	0.238	0	6.667	0	0	0	0	0	0	0	0	0	0	0	0		0	1.19	0	0	0	0	3.571	0	0	0	0		0	0	0	2.667	0	6.19	0	0	0	0	0	0	0	0	0	0		0	0	0
3.4005	0	0	0	3.611	0	0	0	0	0	0	0	0	0	0	0	0		0	0	0	0	0	0	0	2.222	0	0	0		0	0	0	20	0	1.667	0	0	0	0	0	1.389	0	0	0	0		0	0	5.238
3.40633	0	0	0	0	0	0	0	0	0	0	0	0	0	0	0	0		0	0	0	0	0	0	0	5.278	0.833	0	0		0	0	0	13	0	0	0	0	0	0	0	0	0	0	0	0		0	0	0
3.41217	0	0	0	0	0	0.476	0	0	0	0	0	0	0	0	0	0		0	0	0	0	0	0	0	0.833	0	0	0		0	0	0	0	0	0	0	0	0	1.429	0	0	0	0	0	0		0	0	0
3.41817	0	0	0	0	0	0.714	0	3.125	0	0	0	0	0	0	0	0		0	0	0	0	0	0	0	6.389	0	0	0		0	0	0	0	0	0	0	0	0	11.905	0	0	0	0	0	0		0	0	0
3.424	0	0	0	0	0	0	0	0	0	0	0	0	0	0	12.857	0		0	0	6.429	0	0	0	0	0	0	0	0		0	0	0	0	0	1.667	0	0	0	0	0	0	0	0	7.5	0		0	0	2.619
3.42983	0	0	0	0	0	0	0	0	0	0	0	3.542	0	0	16.905	0		0	0	3.571	0	0	0	9.286	0	0	0	0		0	0	0	0	0	1.905	0	0	0	0	0	0	0	0	1.389	0		0	0	0
3.43567	0	0	0	0	0	0	0	0	0	0	0	0	0	0	0.952	0		0	0	0.952	0	0	0	14.286	0	0	4.375	0		0	0	0	0	0	4.762	0	0	0	0	0	0	0	0	0	0		0	0	0
3.44167	0	0	0	0	0	0	0	0	0	0	0	0	0	0	0	0		0	0	0.238	0	0	0	14.286	0	0	16.25	0		0	0	0	0	0.278	7.857	0	0	0	0	0	0	0	0	0	0		0	0	0
3.4475	0	0	0	0	0	0	0	0	0	0	0	0	0	0	0	0		0	0.238	0	0	0	0	14.286	0	0	9.167	4.167		0	0	0	0	0	0	0	0	0	0	0	0	0	0	0	0		0	0	0
3.45333	0	0	0	0	5	0	0	0	0	0	0	0	0	0	0	0		0	10.714	0	0	0	0	14.286	0	0	0	0		0	0	0	0	0	0	0	0	0	0	0	0	0	0	0	0		0	0	0
3.45933	0	0	0	0	0	0	0	0	0	2.5	0	1.042	0	0	0	0		0	10.952	3.095	0	0	0	13.333	0	0	0	0		0	0	0	0	0	0	5.238	0	0	0	0	0	0	0	0	0		0	0	0
3.46517	0	0	0	0	0	0	0	0	0	8.333	0	0	0	0	0	0		0	10.476	0	0	0	0	7.619	0	0	0	0		0	0	0	0	0	0	0	0	0	0	0	0	0	0	0	0		0	0	0
3.471	0	0	0	0	0	0	0	0	0	4.167	0	0	0	0	0	0		0	0	0	0	0	0	6.667	0	0	0	0		0	0	0	0	0	0	0.714	0	0	0	0	0	0	11.667	0	0		0	0	0
3.477	0	0	0	0	0	0	0	0	0	0	0	0	0	0	0	0		0	0	0	0	0	0	0	0	0	0	0		0	0	0	0	0	0	0.476	0	0	0.714	0	0	0	1.905	0	0		3.333	0	0
3.48283	0	0	0	0	0	0	0	0	0	0	0	0	0	0	0	0		0	0	0	3.333	0	0	0	0	0	0	0		0	0	0	0	0	0	0	0	0	0	0	0	0	0	0	5.952		7.143	0	0
3.48867	0	0	0	0	0	0	0	0	0	0	0	0	0	0	0	0		0	0	0	7.619	0	0	0	0	0	0	0		0	0	0	0	11.111	0	0	0	0	0	0	0	0	0	0	4.524		0	0	0
3.4945	0	0	0	0	5.238	0	0	0	0	0	0	5.417	0	0	0	0		0	0	0	0	0	0	0	0	0	0	0		0	0	0	0	8.611	0.476	0	0	0	0	0	0	0	0	0	0		0	0	0
3.5005	0	0	0	0	0.952	0	0	0	0	0	0	0	0	0	0	0		0	0	0	0	0	0	0	0	0	0	0		0	0	0	0	0	7.381	0	0	0	0	0	0	0	0	0	0		0	0	0
3.50633	0	0	0	0	0	0	0	0	0	0	0	0	0	0	0	0		0	0	0	0	0	0	0	0	0	0	1.042		0	0	0	0	0	5	0	0	0	0	0	0	0	0	0	0		0	0	0
3.51217	0	0	0	0	0	0	0	0	0	0	0	0	0	0	0	0		0	0	0	0	0	0	0	0	0	0	12.292		0	0	0	0	0	0.714	0.238	3.81	0	0	0	0	0	0	0	0		0	0	0
3.51817	0	0	0	0	0	0	0	0	0	0	3.75	0	0	0	0	0		0	0	0	0	0	0	0	0	0	0	11.25		0	0	0	0	0	0	0	2.857	0	0	0	0	0	0	0	0		0	0	0
3.524	0	0	0	0	0	0	0	0	0	0	0	0	0	0	0	0		0	0	0	0	0	0	0	0	0	0	2.292		0	0	0	0	0	0	0	0	0	0	0	0	0	0	0	0		0	0	3.81
3.52983	0	0	0	0	0	0	0	0	0	0	0	0	0	0	0	0		0	0	0	0	0	0	0	0	0	0	2.5		0	0	0	0	0	0	0	0	0	0	0	0	0	0	0	0		0	0	0
3.53567	0	0	0	0	0	0	0	0	0	0	0	0	0	0	0	0		0	0	0	0	0	0	0	0.556	0	0	12.5		0	0	0	0	0	1.429	0	0	0	0	0	0	0	0	0	0		0	0	0
3.54167	0	0	0	0	0	0	0	0	0	0	0	0	0	0	0	0		0	0	0	3.571	0	0	0	5	0	0	12.5		0	0	0	0	0	0	0	0	0	0	0	0	0	0	0	0		0	0	0
3.5475	0	0	0	0	0	0	0	0	0	0	0	0	0	0	0	0		0	0	0	0	0	0	0	0	0	0	3.75		0	0	0	0	0	0	0	0	0	0	0	0	0	0	0	0		0	0	0
3.55333	0	0	0	0	0	0	0	0	0	0	0	0	0	0	0	0		0	0	0	0	0	0	0	0	0	0	0		0	0	0	0	0	0	0	0	0	0	0	0	0	0	0	0		0	0	0
3.55933	0	0	0	0	0	0	0	0	0	0	0	0	0	0	0	0		0	0	0	2.143	0	0	0	0	0	0	0		0	0	0	0	0	0	0	0	0	0	0	0	0	0	0	0		0	0	0
3.56517	0	0	0	0	0	0	0	0	0	0	0	0	0	0	0	0		0	0	0	14.286	0	0	0	0	0	0	0		0	0	0	0	0	0	0	0	0	0	0	0	0	0	0	0		0	0	0
3.571	0	0	0	0	0	0	0	0	0	0	0	0	0	0	0	0		0	0	0	10.238	0	0	0	0	0	0	0		0	0	0	0	0	0	0	0	0	0	0	0	0	0	0	0		0	0	0
3.577	0	0	0	0	0	0	0	0	0	4.583	0	0	0	0	0	0		0	0	1.905	8.81	0	0	0	0	0	0	6.25		0	0	0	0	0	0	0	0	0	0	0	0	0	0	0	0		0	0	0
3.58283	0	0	0	0	0	0	0	0	0	0	0	0	0	0	0	0		0	0	0	0	0	0	0	0	0	0	25		0	0	0	0	0	0	0	0	0	0	0	0	0	0	0	0		0	0	0
3.58867	0	0	0	0	6.905	0	0	0	0	0	0	0	0	0	0	0		0	0	0	0	0	0	0	0	0	0	13.125		0	0	0	0	0	0	0	0	0	0	0	0	0	0	0	0		0	0	0
3.5945	0	0	0	0	0	0	0	0	0	0	0	0	0	0	0	0		0	0	0	0	0	0	0	0	0	0	8.958		0	0	0	0	6.111	0	0	0	0	0	0	0	0	0	0	1.429		0	0	0
3.6005	0	0	0	0	0	0	0	0	0	0	0	0	0	0	4.048	0		0	0	0	5.238	0	0	0	0	0	0	0		0	0	0	0	0	2.381	0	0	0	0	0	0	0	0	0	0		0	0	0
3.60633	0	0	0	0	0	0	0	0	0	0	0	0	0	0	0	0		0	0	0	0	0	0	0	0	0	0	0		0	0	0	0	0	0	0	0	0	0	0	0	0	0	0	0		0	0	0
3.61217	0	0	0	0	0.952	0	0	0	0	0	0	0	0	0	0	0		0	0	0	0	0	0	0	0	0	0	0		0	0	0	0	0	2.619	0	0	0	0	0	0	0	0	0	0		0	0	0
3.61817	0	0	0	0	0	0	0	0	0	0	0	0	0	3.81	0	0		0	0	0	0	3.571	0	0.238	0	0	0	0		0	0	0	0	0	2.143	0	0	0	0	0	0	0	0	0	0		0	0	0
3.624	0	0	0	0	0	0	0	0	0	0	0	0	0	14.524	0	0		0	0	0	0	1.19	0	3.571	0	0	0	0		0	0	0	0	0	0	0	0	0	0	0	0	0	0	0	0		0	0	0
3.62983	0	0.238	0	0	0	0	0	0	0	0	0	0	0	3.81	0	0		0	0	0	0	4.048	0	10.476	0	0	0	0		0	0	0	0	0	0	0	0	0	0	0	0	0	0	0	0		0	0	0
3.63583	0	0	0	0	0	0	0	0	0	0	0	0	0	0	0	0		0	0	0	0	8.81	0	9.762	0	0	0	0		0	0	0	0	0	0	0	0	0	0	0	0	0	0	0	0		0	0	0
3.64167	0	0	0	0	0	0	0	0	0	0	0	0	0	0	0	0		0	0	0	0	0	0	0	0	0	0	0		0	0	0	0	0	0	0	0	0	0	0	0	0	0	0	0		0	0	0
3.6475	0	0	0	0	0	0	0	0	0	0	0	0	0	0	0	0		0	0	0	2.857	0	0	1.19	0	0	0	0		0	0	0	0	0	0	0	0	0	0	0	0	0	0	0	0		0	0	1.429
3.65333	0	0	0	0	0	0	0	0	0	0	0	0	0	0	0	0		0	0	0	0.476	0	0	0	0	0	0	0		0	0	0	0	0	0	0	0	0	0	0	0	0	0	0	0		0	0	6.667
3.65933	5.714	0	0	0	0	0	0	0	0	0	0	0	0	0	0	0		0	0	0	0	0	0	0	0	0	0	0		0	0	0	6	0	0	0	0	0	0	0	0	0	0	0	0		0	0	0
3.66517	3.333	0	0	0	0	0	0	0	0	0	0	0	0	0	0	0		0	0	0	0	0	0	0	0	0	0	0		0	0	0	0	0	0	1.905	0	0	0	0	0	0	0	0	0		0	0	0
3.671	0	0	0	0	0	0	0	0	0	0	0	3.125	0	0	0	0		0	0	0.238	0	0	0	0	0	0	0	0		0	0	0	0	0	0	2.619	8.095	0	0	0	0	0	0	0	0		0	0	0
3.677	0	0	0	0	0	0	0	0	0	0	0	0	0	0	10	0		0	0	0	0	0	0	0	0.278	0	0	0		0	0	0	0	0	0	15.714	14.286	0	0	0	0	0	0	0	0		0	0	0
3.68283	0	0	0	0	0	0	0	0	0	0	0	0	0	0	14.286	0		0	0	0	0	0	0	0	0	0	0	0		0	0	0	0	0	0	0	9.762	0	0	0	0	0	0	0	0		0	0	0
3.68867	0	0	0	0	0	0	0	0	0	0	0	0	0	0	14.286	0		0	0	0	0	0	0	0	0	0	0	0		0	0	0	0	0	0	0	0	0	0	0	0	0	0	0	0		0	0.476	0
3.6945	0	0	0	0	0	0	3.095	0	0	0	0	0	0	0	11.429	0		0	0	17.143	0	0	0	0	0	0	0	0		0	0	0	0	0	0	0	0	0	0	0	0	0	0	0	0		0	0	0
3.7005	0	0	0	0	0	0	0	0	0	0	0	0	0	0	0	0		0	0	28.095	0	0	0	0	0	0	0	0		0	0	0	0	0	0	0	0	0	0	0	0	0	0	0	0		5	0	0
3.70633	0	0	0	0	0	0	0	0	0	6.042	0	0	0	0	0	0		0	0	7.143	0	0	0	0	0	0	0	0		0	0	0	0	0	0	0	0	0	0	0	0	0	0	0	0		0	0	0
3.71217	0	0	0	0	0	0	0	0	0	12.5	0	10.208	0	0	0	0		0	0	0	0	0	0	0	0	0	0	0		0	0	0	0	0	0	0	0	0	0	0	0	0	0	0	0		0	0	0
3.71817	0	0	0	0	0	0	0	0	0	9.167	0	4.792	0	0	0	0		0	0	0	0	0	0	0	0	0	0	0		0	0	0	0	0	0	0	0	0	0	0	0	0	0	0	0		0	0	0
3.724	0	0	0	0	0	0	0	0	0	0.208	0	0	0	0	0	0		1.19	0	0	0	0	0	0	0	0	0	0		0	0	0	0	0	0	4.286	0	0	0	0	0	0	0	0	0		0	0	0
3.72983	0	0	0	1.667	0	0	0	0	0	0	0	0	0	0	0	0		0	0	0	0	0	0	0	0	0	0	0		0	0	0	0	0	0	0	0	0	0	0	0	0	0	0	0		0	0	0
3.73583	0	0	0	0	0	0	0	0	0	0	0	0	0	0	0	0		0	0	0	0	0	0	0	0	0	0	0		0	0	0	0	0	7.143	0	0	0	0	0	0	0	0	0	0		0	0	0
3.74167	0	0	0	0	0	0	0	0	0	0	0	0	0	0	0	0		0	0	0	0	0	0	0	0	0	0	0		0	0	0	0	2.222	0	0	0	0	0	0	0	0	0	0	0		0	0	0
3.7475	0	0	0	0	0	0	0	0	0	0	0	0	0	0	0	0		0	0	0	0	0	0	0	0	0	0	0		0	0	0	0	0	0	0	0	0	0	0	0	0	5.238	0	0		0	0	0
3.75333	0	0	0	0	0	0	0	0	0	0	0	0	0	0	0	0		0	0	5	0	0	0	0	0	0	0	0		0	0	0	0	0	0	0	0	0	4.286	0	0	0	4.286	0	0		0	0	0
3.75933	0	0	0	0	0	0	0	0	0	0	0	0	0	0	0	0		0	0	14.286	0	6.905	0	0	0	0	0	0		0	0	0	0	0	0	0	0	0	10.714	0	0	0	0	0	0		0	0	0
3.76517	0	0	0	0	0	0	0	0	0	0	0	0	0	0	0	0		0	0	1.905	0	4.286	0	0.714	0	0	0	0		0	0	0	0	0	0	0	0	0	0	0	0	0	0	0	0		0	0	0
3.771	0	0	0	0	0	0	0	0	0	0	0	0	0	0	0	0		0	0	0	0	0	0	0	0	0	0	0		0	0	0	0	0	0	0	0	0.238	0	0	3.056	0	0	0	0		0	0	0
3.777	0	0	0	0	0	0	0	0	0	0	0	0	0	0	0	0		0	0	0	0	0	0	0	0	0	0	9.583		0	0	0	0	0	0	0	0	0	0	0	0	0	0	0	0		0	0	6.19
3.78283	0	0	0	0	0	0	0	0	0	0	0	0	0	0	0	0		0	0	0.714	0	0	0	0	0	0	0	1.458		0	0	0	0	0	0	0	0	0	0	0	0	0	0	0	0		0	0	0
3.78867	0	0	0	0	0	0	0	0	0	0	0	0	0	0	0	0		0	0	0	0	0	0	0	0	0	0	11.25		0	0	0	0	0	0	0	0	0	0	0	0	0	0	0	0		0	0	0
3.79467	0	0	0	0	0	0	0	0	0	0	0	0	0	0	0	0		0	0	0	0	0	0	5.952	0	0	0	12.5		0	0	0	0	0	0	0	0	1.429	0	0	0	0	0	0	0		0	0	0
3.8005	0	0	0	0	0	0	0	0	0	0	0	0	0	0	0	0		0	0	0	0	3.81	0	14.286	0	0	0	12.5		0	0	0	0	0	0	0	0	0	0	0	0	0	0	0	0		0	0	0
3.80633	0	0	0	0	0	0	0	0	0	0	0	0	0	0	0	0		0	0	0	0	0	0	14.286	0	0	0	8.75		0	0	0	0	0	0	0	0	0	0	0	0	0	0	0	0		0	0	0
3.81217	0	0	0.476	0	0	0	0	0	0	0	0	0	0	0	0	0		0	0	0	0	10	0	13.333	0	0	0	0		0	3.81	0	0	0	0	0	0	0	0	0	0	0.208	0	0	0		0	0	0
3.81817	0	0	3.095	0	0	0	0	0	0	0	0	0	0	0	2.619	0		0	0	0	0	8.333	0	0.952	0	0	0	0		0	18.095	0	0	0	0	0	0	0	0	0	0	9.167	0	0	0		0	0	0
3.824	0	0	0	0	0	0	0	0	0	0	0	0	0	0	5.714	0		0	0	0	0	13.81	0	0	0	0	0	9.375		0	0	0	0	0	0	0	0	0	0	0	0	0	0	0	0		0	0	0
3.82983	0	0	0	0	0	0	0	0	0	0	0	0	0	0	0	0		0	0	0	0	3.571	0	0	0	0	0	0		0	0	0	0	0	0	0	0	0	0	0	0	0	0	0	0		0	0	0
3.83583	0	0	0	7.5	0	0	0	0	0	0	0	0	0	0	0	0		0	0	0	4.286	0	0	0	0	0	0	0		0	0	0	0	0	0	0	0	0	0	0	0	0	0	0	0		0	0	0
3.84167	0	0	0	15.556	0	0	0	0	0	0	0	0	0	0	0	0		0	0	0	5.238	0	0	0	0	0	0	0		0	0	0	0	0	1.667	0	0	0	0	0	0	0	0	0	0		0	0	0
3.8475	0	0	0	16.667	0	0	0	0	0	0	0	0	0	0	0	0		0	0	0	0	0	0	0	0	0	0	0		0	0	0	0	0	0	0	0	0	0	0	0	0	0	0	0		0	0.238	0
3.85333	0	0	0	0.833	0	0	0	0	0	0	0	0	0	0	0	0		0	0	0	0	0	0	0	0	0	0	0		0	0	0	0	0	0	0	0	0	0	0	0	0	0	0	0		0	6.905	0
3.85933	0	0	0	0	0	0	0	0	0	0	0	0	0	0	0	0		0	0	0	0	0	0	0	0	0	0	0		0	0	0	0	0	5.476	0	0	0	0	0	0	0	0	0	0		0	0	0
3.86517	0	0	0	0	0	0	0	0	0	0	0	0	0	0	0	0		0	0	0	0	0	0	0	0	0	0	0		0	0	0	0	0	0	0	0	0	0	0	0	0	0	0	0		0	0	0
3.871	0	0	0	0	0	0	0	0	0	0	0	0	0	0	0	0		0	0	0	0	0	0	0	0	0	0	0		0	0	0	0	2.778	0	0	0	0	0	0	0	0	0	0	0		0	0	0
3.877	0	0	0	0	0	0	0	0	0	0	0	0	0	0	0	0		0	0	0	0	0	0	0	0	0	0	0		0	0	0	0	0	0	0	0	0	0	0	0	0	0	0	0		0	0	0
3.88283	0	0	0	0	0	0	0	0	0	0	0	0	0	0	0	0		0	0	0	0	0	0	0	0	0	0	0		0	0	0	0	0	0	0	0	0	0	0	0	0	0	0	0		0	0	0
3.88867	0	0	0	0	0	0	0	0	0	0	0	0	0	0	0	0		0	0	0	0	0	0	0	0	0	0	0		0	0	0	0	0	0	0	0	0	0	0	0	0	0	0	0		0	0	0
3.89467	0	0	0	0	0	0	0	0	0	0	0	0	0	0	0	0		0	0	0	0	0	0	0	0	0	0	0		0	2.857	0	0	0	0	0	0	0	0	0	0	0	0	0	0		0	0	0
3.9005	0	0	1.19	0	0	0	0	0	0	0	0	0	0	0	0	0		0	0	0	0	0	0	0	0	0	0	0		0	10.476	0	0	0	0	0	0	0	0	0	0	0	0	0	0		0	0	0
3.90633	0	0	2.381	0	0	0	0	0	0	0	0	2.708	0	0	0	0		0	0	0	0	0	0	4.524	0	0	0	0		0	0	0	0	0	0	0	0	0	0	0	0	0	0	0	6.19		0	0	0
3.91217	0	0	0	0	0	0	0	0	0	0	0	2.5	0	0	0	0		0	0	0	0	0	0	0.238	0	0	0	0		0	0	0	0	0	0	0	0	0	0	0	0	0	0	0	1.667		0	0	0
3.91817	0	0	0	0	0	0	0	0	0	0	0	0	0	0	0	0		0	0	0	0	0	0	0	0	9.792	0	0		0	0	0	0	0	0	0	0	0	0	0	0	0	0	0	0		0	0	0
3.924	0	0	0	0	0	0	0	0	0	0	0	0	0	0	0	0		0	0	0	0	0	0	0	0	3.125	3.958	0		0	0	0	0	1.944	1.905	0	0	0	0	0	0	0	0	0	0		0	0	0
3.92983	0	0	0	0	0	0	0	0	0	0	0	0	0	0	0	0		0	0	0	0	0	0	0	0	0	0	0		0	0	0	0	0	0	0	0	0	0	0	0	0	0	0	0		0	0	0
3.93583	0	0	0.952	0	0	0	0	0	0	0	0	0	0	0	0	0		0	0	0	0	0	0	0	0	0	0	0		0	0	0	0	0	0	0	0	0	0	0	0	0	0	0	0		0	0	0
3.94167	0	0	2.857	0	0	0	0	0	0	0	0	0	0	0	0	0		0	0	0	0	0	0	0	0	0	0	0		0	0	0	0	5.833	0	0	0	0	0	0	0	0	0	0	0		0	0	0
3.9475	0	0	0	0	0	0	0	0	0	0	0	0	0	0	0	0		0	0	0	0	0	0	0	0	0	0	0		0	0	0	0	0	0	0	0	0	0	0	0	0	0	0	0		0	0	0
3.9535	0	0	0	0	0	0	0	0	0	0	0	0	0	0	0	0		0	0	0	0	0	0	0	0	0	0	0		0	0	0	0	0	2.143	0	0	0	0	0	0	0	0	0	0		0	7.143	0
3.95933	0	0	0	0	0	0	0	0	0	0	0	0	0	0	0	0		0	0	0	0	0	0	0	0	0	0	0		0	0	0	0	0	0	0	0	0	0	0	0	0	0	0	0		0	0.238	0
3.96517	0	0	0	0	0	0	0	0	0	0	0	0	0	0	0	0		0	0	0	0	0	0	0	0	0	0	0		0	0	0	0	0	0	0	0	0	0	0	0	0	0	0	0		0	0	0
3.971	0	0	0	0	4.762	0	0.476	0	0	0	0	0	1.875	0	0	0		0	0	0	0	0	0	0	0	0	0	0		0	0	0	0	0	0	0	0	0	0	0	0	0	0	0	0		0	0	0
3.977	0	0	0	0	3.571	0	14.286	0	0	0	0	0	6.875	0	0	0		0	0	0	0	0	0	0	0	0	0	0		0	0	0	0	0	0	0	0	0	0	0	0	0	0	0	0		0	0	0
3.98283	0	0	0	0	0	0	14.286	0	0	0	0	0	0	0	0	0		0	0	0	0	0	0	0	0	0	0	0		0	0	0	0	0	0	0	0	0	0	0	0	0	0	0	0		0	0	0
3.98867	0	0	0	0	0	0	8.333	0	0	0	0	0	0	0	0	0		0	0	0	0	0	0	0	0	0	0	0		0	0	0	0	0	0	0	0	0	0	0	0	0	0	0	0		0	0	0
3.99467	0	0	0	0	0	0	3.333	0	0	0	0	0	6.042	0	0	0		0	0	0	0	0	0	0	0	0	0	0		0	0	0	0	0	0	0	0	0	2.857	7.5	0	0	0	0	0		0	0	0
4.0005	0	0	0	0	0	0	0	0	0	0	0	0	2.708	0	0	0		0	0	0	0	0	0	0	0	0	0	0		0	0	0	0	0	0	0	0	0	2.857	0	0	0	0	0	0		0	0	0
4.00633	0	0	0	0	0.476	0	0	0	0	0	0	0	0	6.429	0	0		0	0	0	0	0	0	0	0	0	0.208	10.625		0	14.286	0	0	0	0	0	0	0	0	0	0	0	0	0	0		8.333	0	0
4.01217	0	0	0	0	13.571	0	0	0	0	0	0	1.667	0	11.429	0.238	0		0	0	0	0	0	0	0	0	0	0	0		0	0	0	0	0	0	0	0	0	0	0	0	0	0	0	0		0	0	0
4.01817	0	0	0	0	0	0.952	0	0	0	0	0	5.625	0	3.333	0	0		0	0	0	2.143	0	0	0	0	0.625	0	0		0	0	0	0	0	0	0	0	0	0	0	0	0	0	0	0		0	1.667	0
4.024	8.095	0	0	0	1.429	14.286	0	0	0	0	0	2.708	0	26.667	0	0		0	0	0	0	0	0	0	0	0	0	0		0	0	0	0	0	0	0	1.19	0	0	0	0	0	0	0	0		0	0	0
4.02983	0	0	0	0	0.238	14.286	0	0	0	0	0	0	0	37.381	4.048	0		0	0	0	0	0	0	12.857	0	0	0	0		0	0	0	0	0	0	0	0.238	0	0	0	0	0	0	0	0		0	0	0
4.03583	0	0	0	0	0	14.286	0	0	0	0	0	0	0	44.048	0	0		0	0	0	1.667	0	0	4.762	0	0	0.417	0		0	0	0	0	0	0	0	1.905	0	0	0	0	0	0	0	0		0	0	0
4.04167	0	0	0	0	0	14.286	0	0	0	0	0	0	5.208	2.143	9.762	0		0	0	0	1.19	0	0	5.476	0	0	0.833	0		0	0	0	0	0	0	0	2.143	0	0	0	0	0	1.429	0	0		0	0	0
4.0475	0	0	0	0	0	3.095	0	0	0	0	0	0	0.208	0	12.381	0		0	0	0	0	0	0	1.19	0	0	5.208	0		0	0	0	0	0	0	0	0	0	0	2.708	0	0	0	0	0.238		0	0	0
4.0535	0	0	0	0	0	0	0	1.042	0	0	0	0	0	1.19	12.143	0		0	0.476	0	0	0	0	0	0	0	2.292	0		0.833	0	0	0	0	0	0	0	0	0	0	0	0	0	0	4.524		0	0	0
4.05933	0	0	7.143	0	0	0	0	2.292	0	0	0	0	0	6.429	0	0		0	3.095	0	0	11.905	0	0	0	0	0	0		0.833	0	0	0	0	0	0	0	0	0	0	0	0	0	0	0		0	0	0
4.06517	0	0	14.286	0	0	0	0	0	0	0	0	0	0	1.905	0	0		0	2.857	0	0	3.095	0	0	0	0	0	0		0	0	0	0	0	0	0	0	0	0	0	0	0	0.476	0	0		0	0	0
4.071	0	0	4.524	0	0	0	0	0	0	0	5.833	0	0	8.571	0	0		0	0	0	0	0	0	0	0	0	0	0		0	0	0	0	0	0	0	0	0	6.429	0	0	0	0	0	0		0	0	0
4.077	0	0	0	0	0	0	0	0	0	0	0.625	0	0	11.429	0	0		0	0	0	0	13.571	0	0	0	0	0	0.833		0	0	0	0	3.611	0	0	0	0	0	0	0	0	0	0	0		0	0	0
4.08283	0	0	0	0	0	0	0	0	0	0	0	0	0	0	0	0		0	0	9.762	0	37.619	0	0	0	0	0	2.5		0	0	0	3	1.111	0	0	0	0	7.857	0	0	0	0	0	0		0	0	0
4.08867	0	0	1.429	0	0	0	0	5.833	0	0	0	0	0	3.571	0	0		0	0	6.19	0	37.381	0	0	0	0	0	0		0	0	0	20	1.667	0	0	0	0	4.524	0	0	0	0	0	0		0	0	0
4.09467	0	0	0	0	0	0	0	6.875	0	0	0	0	0	0	0	0		0	0	0	0	32.619	0	0	0	0	0	0		0	0	0	18.667	0	0	0	0	0	0	0	0	0	0	0	0		0	0	0
4.1005	0	0	0	0	0	0	6.905	0	0	0	0	0	0	25.714	0	0		0	0	0	0	27.857	0	0	0	0	0	0		0	0	0	1.667	0	0	0	0	0	0	0	0	0	0	0	0		0	0	0
4.10633	0	0	0	0	0	0	0	0	0	0	0	0	0	25.238	2.619	0		0	0	0	0	21.905	0	0	0	0	0	0		0	0	0	0	2.222	5.714	0	0	0	2.381	0	0	0	0	0	0		0	0	0
4.11233	0	0	0	0	0	0	0	0	0	0	0	0	0	28.333	27.857	0		0	5.476	0	0	2.143	0	0	0	0	0	0		0	0	0	0	0	23.571	0	0.238	0	13.095	0	0	0	0	0	0		0	0	0
4.11817	0	0	0	0	0	0	0	2.292	0	0	0	0	0	28.571	28.095	0		0	0	0	0	0	0	0	0	1.25	0	2.5		0	0	0	0	0	14.524	0	0	0	11.905	0	0	0	0	13.611	0		0	0	0
4.124	0	0	0	0	0	0	0	0	0	0	0	0	0	11.19	28.571	0		0	5.476	0	0	0	0	0	0	0	0.208	23.542		0	0	0	0	4.167	3.095	0	0	0	14.286	0	0	0	0	6.944	0		0	0	0
4.12983	0	0	0	0	0	0	0	0	0	0	0	0	0	0	10.952	0		0	0	0	0	0	0	0	0	0	0	3.542		0	0	0.238	0	5.278	0	0	0	0	12.381	0	0	0	0	0	0		0	0	0
4.13583	0	0	0	0	0	0	0	0	0	0	0	0	0	7.381	4.762	0		0	0	0	0	0	0	0	0	0	1.667	0		0	0	0	0	0	0	0	0	0	10.476	0	0	0	0	0	0		0	0	0
4.14167	0.714	0	0	0	0	11.429	0	0	0.417	0	0	0	0	23.095	0.238	0		2.857	6.905	0	0	0	0	0	0	0	0	0.208		0	0	0	0	0	0	0	0	0	5.476	0	0	0	0	0	0		0	0	0
4.1475	0	0	0	0	0	14.286	0	0	0	0	0	0	0	15.952	0	0		5.476	21.905	0	0	0	0	0	0	0	0	12.5		0	0	0	0	0	0	0	0	0	0	0	1.111	0	0	0	0		0	0	0
4.1535	0	0	0	0	12.619	0	0	0	0	0	5.208	0	0	10.952	0	0		0	5.476	0	0	0	0	0	0	0	2.917	4.167		0	0	0	0	0	0	0	0	0	0	0	8.056	0	0	0	0		0	0	0
4.15933	0	0	0	0	2.619	0	0	0	0	0	5.417	0	0	6.429	0	0		0	20.238	0	0	0	0	3.095	0	0	1.875	0		0	0	0	0	0	0	0	0	0	0	0	0	0	0	0	0		0	0	0
4.16517	0	0	0	0	0	0	0	0	0	0	0	0	0	12.857	0	0		0	21.19	0	0	0	0	0	0	0	0	1.25		0	0	0	0	1.667	0	0	5.714	0	0	0	0	0	0	0	0		0	0	0
4.171	0	0	0	0	0	0	0	0	0	0	0	0	0	11.667	0	0		0	16.19	0	0	0	0	0	0	0	0	0.625		0	0	0	0	0	0	0	0	0	9.524	0	0	6.25	0	0	0		0	0	0
4.177	0	0	0	0	0	0	0	0	0	0	0	0	0	6.905	1.429	0		0	15.476	0	0	0	0	0	0	0	0	13.75		0	0	0	0	0	13.333	0	0	0	7.381	0	0	5.208	0	0	0		0	0	0
4.18283	0	0	0	0	0	0	0	0	0	0	0	0	0	12.143	0	0		0	6.905	0	0	0	0	0	6.389	0	0	0.417		0	0	0	0	0	3.333	0	0	0	0	0	0	7.917	0	0	0		0	0	0
4.18867	0	0	0	0	0	0	0.476	0	0	0	0	0	0	23.571	0	0		0	0	0	0	0	0	0.952	1.111	0	1.875	0		0	0	0	0	0	4.048	0	0	0	0	0	0	0	0	0	0		0	0	0
4.19467	0	0	0	0	0	2.619	3.81	0	0	0	6.667	0	0	15.476	0	0		0	0	0	0	0	0	0	0	0	0	4.792		0	0	0	0	0	1.429	0	0	0	0	0	0	0	0	0	0		0	0.476	0
4.2005	0	0	0	0	0	0	0	0	0	0	5	0	0	9.048	0.238	0		0	0	0	0	0	0	0	0	0	0	3.75		0	0	0	0	0	7.381	0	0	0	0	0	0	0	0	0	0		0	0	0
4.20633	0	0	0	0	0	0	0	0	0	0	0	2.917	0	0	3.095	0		0	0	0	0	0	0	0.238	0	0	0	0		0	0	0	0	0	13.571	0	0	0	0	0	0	0	0	0	0		0	0	0
4.21233	0	0	0	0	5.952	0	0	0	0	0	0	0	0	0	0	0		0	0	0	0	0	0	0	0	0	0	0		0	0	0	0	0	6.429	0	0	0	0	0	0	0	0	0	0.238		0	0	0
4.21817	0	0	0	0	14.286	3.81	0	0	0	0	0	0	0	0	0	0		0	0	0	0	2.857	0	0	0	0	0	0		0	0	0	0	0	28.571	0	0	0	0	0	0	0	0	0	0		0	0	7.143
4.224	0	0	4.286	0	3.095	0	0	0	0	0	0	0	0	0	0	0		0	0	0	0	6.905	0	0	0	0	0	0		0	0	0	0	0	16.19	0	0	0	0	0	0	0	0	0	0		0	0	0
4.22983	0	0	10.476	0	4.286	4.524	0	0	0	0	0	0	0.625	0	0	0		0	0	0	0	0	0	0	0	0	0	0		0	0	0	0	0	0.952	0	0	0	0	0	0	0	0	0	0		0	0	0
4.23583	0	0	0	0	3.333	0.714	0	0	0	0	0	0.833	9.792	0	0	0		0	0	0	0	0	0	0	0	0	0.833	0		0	0	0	0	0	0	0	0	0	0	0	0	0	0	0	0		0	0.238	0
4.24167	0	0	0	0	3.81	0	0	0	0	0	0	12.5	0.208	0	0	0		0	0	0	0	0	0	0	0	0	8.958	10.208		0	0	0	0	0	0	0	0	0	0	0	0	0	0	1.111	0		0	4.286	0
4.2475	0	0	0	0	4.762	0	7.619	0	0	0	0	1.667	1.458	0	0	0		0	0	0	0	0	0	0	0	0	0.833	4.375		0	0	0	0	0	0	0	0	0	0	0	0	0	0	16.667	0		0	0	0
4.2535	0	0	4.524	0	0.238	0	9.286	0	0	0	0	2.5	0	4.048	0.952	0		0	0	0	0	0	0	0	0	0	0	15.833		0	0	0	0	0	0.238	0	0	0	0	0	0	0	0.238	16.667	0		0	0	0
4.25933	0	0	0	0	0	0	0	0	0	0	0	3.75	0	9.762	0	0		0	0	0	0	0	0	0	0	0	2.5	4.583		0	0	0	0	6.389	0	0	0	0	0	0	0	0	3.571	11.389	0		0	0	0
4.26517	0	0	0	0	0	0	0	0	0	0	0	0.208	0	0	0	0		0	0	0	0	0	0	0	0	0	0	0		0	0	0	0	1.389	6.429	0	0	0	0	0	0	0	0	0	5.476		0	1.429	0
4.27117	0	0	0	0	0	0	0	0	0	0	0	0	0	3.095	0	0		0	0	0	0	10	0	0	0	0	0	0		0	0	0	0	4.444	0	0	0	0	0	0	0	0	0.238	0	0		0	9.524	0
4.277	0	0	0	0	0	0	0	0	0	3.333	0	0	0	0	0	0		0	0	0	0	4.048	0	0	0	0	0	0		0	0	0	0	0	0	0	0	0	0	1.042	0	0	0	0	0		0	0	0
4.28283	0	0	0	0	0	0	0	0	0	13.958	0	0	0.625	0	0	0		0	0	0	0.714	6.19	0	0	0	0	6.042	0		0	0	0	4.667	0	0	0	0	0	0	0	0	0	0	0	0		0	3.571	0
4.28867	0	0	0	0	0	0	0	0	0	3.125	0	10.417	0	0	0	0		6.429	0	0	0	3.571	0	0	0	0	0	0		0	0	0	20	0	0	0	0	0	1.667	0	0	0	0	0	0		0	0.238	0
4.29467	0	0	9.048	0	0	3.095	0.238	0	0	0	0	12.5	0.208	8.571	0	0		4.048	0	0	0	4.762	0	0	0	0	0	0.625		0	0	0	20	0	0	0	0	0	0	0	0	0	0	0	0		0	0	0
4.3005	0	0	0	0	0	0.476	0	0	0	0	0	11.458	0.625	0.238	0	0		0	0	0	0	10.714	0	0	0	0	0	11.042		0	0	0	20	0	0	0	0	0	0	0	0	0	0	0	0		0	0	0
4.30633	0	0	0	0	0	4.286	0	0	0	0	0	0	3.75	0	0	0		0	0	0	0	0.476	0	0.476	0	0	0	4.375		0	0	0	20	0	0	0	0	0	6.19	0	0	0	0	0	0		0	0	0
4.31233	0	0	0	0	0	0	0	0	0	0	0	0	0	0	0	0		0	0	0	0	2.143	0	0	0	0	0	0		0	0	0	6	0	9.286	0	0	0	0	0	0	0	0	0	0		0	0	0
4.31817	0	0	0	0	0	0	0	0	0	0.625	0	0	0	0	0	0		0	0	0	0	12.143	0	15.476	0	0	0	0		0	0	0	0	0	0	0	0	0	0	0	0	0	0	0	0		0	0	0
4.324	0	0	0	0	0	0	0	0	0	2.083	0	0	0	0	0	0		0	0	0	0	1.667	0	0	0	0	0	0		0	0	0	4	0	0	0	0	0	0	0	0	0	0	0	0		0	0	0
4.32983	0	0	0	0	0	0	0	0	0	2.708	0	0	0	0	0	0		0	0	0	0	3.81	0	0	0	0	0	0		0	0	0	13	0	0	0	0	0	0	0	0	0	0	0	0		0	0	0
4.33583	0	0	0	0	0	0.476	0	0	0	12.5	0	0	1.25	0	0	0		0	0	0	0	1.19	0	0	0	0	0	9.375		0	0	0	20	0	0	0	0	0	0	0	0	5.833	0	0	8.81		0	7.619	0
4.34167	0	0	0	0	0	0	0	0	0	3.125	0	0	0	0.476	0	0		0	0	0	0	1.19	0	0	0	0	0	2.708		0	0	0	2.667	0	0	0	0	0	0	0	0	0	0	0	0.952		0	0	0
4.3475	0	0	0	0	0	0.238	0	0	0	21.25	0	0	0	4.286	0	0		0	0	0	0	0	0	0	0	0	0	9.583		0	0	0	8.667	0	0	0	0	0	0	0	0	0	0	0	0		0	0	0
4.3535	0	0	0	0	0	1.667	0	0	0	27.917	0	0	0	0	0	0		0	0	0	0	0	0	7.619	0	0	0	3.125		0	0	0	20	0	0	0	0	0	0	0	0	0	0	0	0		5.476	0	0
4.35933	0	0	0	0	0	1.19	0	0	0	25	0	0	0.417	0	0	0		0	0	13.81	0	0	0	1.905	0	0	0	0		0	0	0	20	0	0	0	0	0	0	0	0	0	0	0	0		0	0	0
4.36517	0	0	0	0	0	5.952	0	0	0	23.958	0	0	1.042	0	0	0		0	0	14.286	0	16.905	0	0	0	0	0	0		0	0	0	1.333	0	0	0	0	0	0	0	0	0	0	0	0		0	0	0
4.37117	0	0	0	0	0	0	0	0	0	17.708	0	0	8.75	0.476	0	0		0	0	19.524	0	26.19	0	0	0	0	0	2.917		0	0	0	0	0	0	0	0	0	0	0	0	0	0	0	0		0	0	0
4.377	0	0	0	0	0	0	0	0	0	12.5	0	0	14.167	0	0	0		0	0	21.429	0	2.857	0	0	0	0	0	0		0	0	0	0	0	0	0	0	4.286	0	0	0	0	0	0	0		0	0	0
4.38283	0	0	0	0	0	3.333	0	0	6.667	0.625	0	0	5.833	0	0	0		0	0	6.19	0	0	0	0	0	0	0	0		0	0	0	0	0	9.286	0	0	0	0	0	0	0	0	0	0		0	0	0
4.38867	0	0	0	0	0	0	0	0	5.417	9.375	0	2.708	0	0	0	0		0	0	12.381	0	0	0	0	3.889	0	0	5		0	0	0	0	0	0	0	0	0	0	0	0	0	0	0	0		0	0	0
4.39467	0	0	0	0	0	2.857	0	0	0	0	0	0	9.167	0	0	0		0	0	1.429	0	0	0	0	6.667	0	0	10.833		0	0	0	0	0	0	0	0	0	0	0	0	0	0	0	0		0	0	0
4.4005	0	0	0	0	0	0.952	0	0	0	0	0	0	6.875	0	0	0		0	0	0.714	0	0	0	0	0	0	0	0		0	0	0	0	0	6.667	0	0	0	0	0	0	0	0	0	0		0	0	0.714
4.40633	0	0	0	0	0	0	0	0	0	0	0	0	0	0	0	0		0	0	4.286	0	0	0	0	0	0	0	0		0	0	0	0	0	0	0	0	0	0	0	0	0	0	0	0		0	0	0
4.41233	0	0	0	0	0	0	0	0	0	1.042	0	0	0	0	0	0		0	0	0	0	0	0	0	0	0	0	0		0	0	0	0	0	4.048	0	0	0	0	0	0	0	0	0	0		0	0	0
4.41817	0	0	0	0	0	0	0	0	0	7.292	0	0	0	0	0	0		0	0	0	0	0	0	0	0	0	0	7.708		0	0	0	0	0	10	0	3.095	0	0	0	0	0	0	0	0		0	0	0
4.424	0	0	0	0	0	0	0	0	0	0	0	0	1.875	0	0	0		0	0	2.381	0	0	0	0	0	0	0	0		0	0	0	0	0	0	0	0.238	0	0	0	0	0	0	0	0		0	5.714	0
4.43	0	0	0	0	0	0	0	0.208	0	0	0	0	0.833	0	0	0		0	0	0.952	0	0	0.952	0	0	0	0	0		0	0	0	0	0	0	0	0	0	0	0	0	0	0	0	0		0	4.524	0
4.43583	0	0	0	0	0	0	0	5	0	4.583	0	0	8.75	0	0	0		0	0	0	0	6.19	0	0	0	0	0	10.833		0	0	0	0	0	0	0	0	0	0	0	0	0	0	0	0		0	0	0
4.44167	0	0	0	0	0	0	0	0	0	0	0	0	8.542	0	0	0		0	0	0	0	10.952	0	0	0	0	0	11.25		0	0	0	0	0	0	0	0	0	0	0	0	0	0	0	0		0	0	0
4.4475	0	0	0	0	0	0	0	0	0	0.208	0	0	1.25	0	0	0		0	0	0.476	0	0	0	0	0	0	1.25	16.042		0	0	0	0	0	0	0	0	0	0	0	0	0	0	0	2.381		0	0	0
4.4535	0	0	0	0	0	0	0	0	0	0	0	0	0	0	0	0		1.667	0	14.286	0	0	0	0	0	0	2.083	0.208		0	0	0	0	0	0	0	0	0	0	0	0	0	0	0	8.81		0	0	0
4.45933	0	0	0	0	0	4.762	0	0	0	0	0	0	1.875	2.143	0	0		0	0	14.286	0	3.81	0	0	0	0	0	6.458		0	0	0	0	0	0	0	0	0	0	0	0	0	0	0	11.667		0	0	0
4.46517	0	0	0	0	0	1.19	0	0	0	0	0	0	0	4.524	0	0		0	0	4.762	0	0	0	0	0	0	0	5.417		0	0	0	0	0	0	0	0	0	0	0	0	0	0	0	8.81		0	0	0
4.47117	0	0	0	0	0	0	0	0	0	0	0	0	0	0	0	0		0	0	0	0	0	0	0	0	0	0	18.958		0	0	0	0	0	0	0	0	0	0	0	0	0	0	0	0		0	0	0
4.477	0	0	0	0	0	0	0	0	0	0	0	0	0	0	0	0		0	0	0	0	0	0	0	0	0	2.5	11.875		0	0	0	0	0	0	0	0	0	0	0	0	0	0	0	0		0	0	0
4.48283	0	0	0	0	0	0	0	0	0	12.083	0	0	0	0	0	0		0	0	0	0	0	0	0	0	0	0	3.125		0	0	0	0	0	0	0	0.238	0	0	0	0	0	0	0	0		0	0	0
4.48867	0	0	0	0	0	0	0	0	0	12.5	0	0	0	10.714	0	0		0	0	0.238	0	0	0	0	0	0	0	0		0	0	0	0	0	0	0	1.19	0	0	0	0	0	0	0	0		0	0	0
4.49467	0	0	0	0	0	0	0	0	0	12.5	0	0	0	11.905	0	0		0	0	7.619	0	0	0	0	0	0	0	0		0	0	0	0	0	0	0	0	0	0	0	0	0	0	0	0		0	0	0
4.5005	0	0	0	0	0	0	0	0	0	6.667	0	0	0	0	0	0		0	0	0	0	0	0	0	0	0	0	0		0	0	0	0	0	0	0	0	0	0.714	0	0	0	0	0	0		0	0	0
4.50633	0	0	0	0	0	0	0	0	0	0	0	0	0	0	0	0		0	0	0	0	0	0	6.429	0	0	0	0		0	0.952	0	0	0	0	0	0	0	0	0	0	0	0	0	0		0	0	0
4.51233	0	0	0	0	0	0	14.762	0	0	0	0	0	0	0	0	0		0	0	0	0	0	0	0.238	0	0	0	0		0	0.714	0	0	0	0	0	0	0	0	0	0	0	0	0	0		0	0	0
4.51817	0	0	0	0	3.333	0	22.381	0	0	0	0	0	0	0	0	0		0	0	0	0	0	0	0.476	0	0	0	0		0	0	0	0	0	0	0	0	0	0	0	0	0	0	0	0		0	0	0
4.524	0	0	0	0	1.667	0	8.81	0	0	0	0	0	0	0	0	0		0	0	0	0	0	0	0	0	0	0	0		0	0	0	0	0	0	0	0	0	0	0	0	0	0	0	0		0	0	0
4.53	0	0	0	0	0	0	0.476	0	0	0	0	0	0	0	0	0		0	0	0	0	0	0	0	0	0	0	0		0	0	0	0	0	0	0	0	0	0	0	0	0	0	0	0		0	0	0
4.53583	0	0	0	0	0	0	5.714	0	0	0	0	0	0	0	0	0		0	0	0	0	0	0	0	0	0	0	0		0	0	0	0	0	0	0	0	0	0	0	0	0	0	0	0		0	0	0
4.54167	0	0	0	0	0	0	8.571	0	0	0	0	5.208	0	0	0	0		0	0	0	0	0	0	10.476	0	0	0	0		0	0	0	0	0	0	0	0	0	0	0	0	0	0	4.722	0		0	0	0
4.5475	0	0	0	0	0	0	0	0	0	0	0	10.208	0	0	0	0		0	0	0	0	0	0	14.286	0	0	0	0		0	0	0	0	0	0	0	0	0	0	0	0	0	0	2.778	0		0	0	0
4.5535	0	0	0	0	0	0	0	0	0	0	0	0	0	0	0	0		0	0	0.952	0	0	0	1.905	0	0	0	0		1.389	0	0	0	0	0	0	0	0	0	0	0	0	0	0	0		0	0	0
4.55933	0	0	0	0	0	0	0	0	0	0	0	0	0	0	0	0		0	0	0.238	1.905	0	0	0	0	0	0	0		3.056	0	0	0	0	0	0	0	0	0	0	0	0	0	0	0		0	0	0
4.56517	0	0	0	0	0	0	0	0	0	0	0	0	0	0	0	0		0	0	0	1.19	0	0	0	0	0	0	0		0	0	0	0	0	0	0	0	0	0	0	0	0	0	0	0		0	0	0
4.57117	0	0	0	0	11.429	0	7.143	0	0	0	0	0	0	0	0	0		0	0	0	0	0	0	0	0	0	0	0		0	0	0	0	0	0	0	0	0	0	0	0	0	0	0	0		0	0	0
4.577	0	0	0	0	2.143	0	0	0	0	0	0	0	0	0	0	0		0	0	5.476	0	0	0	0	0	0	0	0		0	0	0	0	0	0	0	0	0	0	0	0	0	0	0	0		0	0	0
4.58283	0	0	0	0	0	0	0	0	0	0	0	0	0	0	0	0		0	0	0.476	0	1.429	0	0	0	0	0	0		0	0	0	0	0	0	0	0	0	6.905	0	0	0	0	0	0		0	0	0
4.58883	0	0	0	0	0	0	0	0	0	0	0	0	0	0	0	0		0	0	0	0	0	0	0	0	0	0	0		11.667	0	0	0	0	0	0	0	0	18.571	0	0	0	0	0	0		0	0	0
4.59467	0	0	0	0	0	0	0	0	0	0	0	5	0	0	0	0		0	0	0	0	2.857	0	0	0	0	0	0		16.667	0	0	0	0	2.381	0	0	0	4.762	0	0	0	0	0	0		0	0	0
4.6005	0	0	0	0	0	0	0	0	0	0	0	1.25	0	0	0	0		0	0	0	0	4.762	0	0	0	0	0	0		10.278	0	0	0	0	5.714	0	0	0	0	0	0	0	0	0	0		0	0	0
4.60633	0	0	0	0	0	0	5.714	0	0	0	0	0	0	0	0	0		0	0	0	0	0	0	0	0	0	0	0		0	0	0	0	0	0	0	0	0	0	0	0	0	0	0	0		0	0	0
4.61233	0	0	0	0	0	0	0	0	0	0	0	0	0.625	0	0	0		0	0	0	0	0	0	5.476	0	0	0	0		0	0	0	0	0	0	0	0	0	0	0	0	0	0	0	0		0	0	0
4.61817	0	0	0	0	0	0	0	0	0	0	0	0	7.708	0	0	0		0	0	0	0	8.333	0	4.524	0	0	0	0		0	0	0	0	0	0	0	0	0	0	0	0	0	0	0	0		0	0	0
4.624	0	0	0	0	0	0	0	0	0	0	0	0	0	0	0	0		0	0	0	0	11.667	0	0	0	0	0	0		0	0	0	0	0	0	0	0	0	0	0	0	0	0	0	0		0	0	0
4.63	0	0	0	0	0	0	0	0	0	0	0	0	0	0	0	0		0	0	0	0	0	0	0	0	0	0	0		0	0	0	0	0	0	0.714	0	0	0	0	0	0	0	0	0		0	0	0
4.63583	0	0	0	0	0	0	0	0	0	11.25	0	0	0	0	0	0		0	0	0	0	0	0	0	0	0	0	0		0	0	0	0	0	0	0	0	0	0	0	0	0	0	0	0		0	0	0
4.64167	0	0	0	0	0	0	0	0	0	15	0	0	0	0	0	0		0	0	0	0	0	0	0	0	0	0	0		0	0	0	0	0	0	0	0	0	0	0	0	0	0	0	0		0	0	0
4.6475	0	0	0	0	0	0	12.143	0	0	12.5	0	0	0	0	0	0		0	0	0	0	0	0	0	0	0	0	0		0	0	0	0	0	0	0	0	0	0	0	0	0	0	0	0		0	0	0
4.6535	0	0	0	0	0	0	6.667	0	0	3.542	0	9.167	0	0	0	0		0	0	0	0	0	0	0	0	0	0	0		0	0	0	0	0	0	0	0	0	0	0	9.167	0	0	0	0		0	0	0
4.65933	0	0	0	0	0	0	0	0	0	0	0	2.917	0	0	0	0		0	0	0	0	0	0	0	0	0	0	0		0	0	0	0	0	1.19	0	0	0	0	0	16.667	3.958	0	0	0		0	0	0
4.66517	0	0	0	0	0	0	6.429	0	0	0	0	0	0	0	5.714	0		0	0	0	0	0	0	0	0	0	0	0		0	0	0	0	0	3.333	0	0	0	0	0	16.667	3.125	0	0	0		0	0	0
4.67117	0	0	0	0	0	0	0.714	0	0	0	0	0	0	0	3.571	0		0	0	0	0	0	0	0	0	0	0	0		0	0	0	0	0	0	0	0	0	0	0	16.667	0	0	0	0		0	0	0
4.677	0	0	0	0	3.095	0	0.476	0	0	0.417	0	0	0	0	2.143	0		0	0	0	0	0	0	0	0	0	0	0		0	0	0	0	0	0	0	0	0	0	0	16.667	0	0	0	0		0	0	0
4.68283	0	0	0	0	4.048	0	0	0	0	0.417	0	0	0	0	7.857	0		0	0	0	0	0	0	0	0	0	0	0		0	0	0	0	0	0	0	0	0	0	0	8.333	0	0	0	0		0	0	0.476
4.68883	0	0	0	0	0.952	0	5.476	0	0	0	0	0	0	0	0.238	0		0	0	0	0	0	0	0	0	0	0	0		0	0	0	0	0	0	0	0	0	0	0	0	0	0	0	0		0	0	0
4.69467	0	0	0	0	0	0	0	0	0	0	0	0	0	0	27.381	0		0	0	0	0	0	0	0	0	0	0	0		0	0	0	0	0	1.429	0	0	0	0	0	0	0	0	0	0		0	0	0
4.7005	0	0	0	0	0	0	0	0	0	0.417	0	0	0	0	18.333	0		0	0	0	0	0	0	0	0	0	0	0		0	0	0	0	0	5.714	0	0	0	0	0	0	0	0	0	0		0	0	0
4.70633	0	0	0	0	0	0	0	0	0	1.042	1.458	0	0	0	1.19	0		0	0	0	0	0	0	0	0	0	0	0		0	0	0	0	0	0	0	0	0	0	0	0	0	0	0	0		0	0	0
4.71233	0	0	0	0	0	0	0	0	0	0	0	0	0	5.238	0	0		0	0	0	0	0	0	0	0	0	0	0		0	0	0	0	0	0	0	0	0	0	0	0	0	0	0	0		0	0	0
4.71817	0	0	0	0	0	0	0	0	0	0	0	0	0	0	0	0		0	1.19	0	0	0	0	0	0	0	0	0		0	0	1.19	0	0	3.095	0	0	0	0	0	0	0	0	0	0		0	0	0
4.724	0	0	0	0	0	0	0	0	0	0	0	0	0	0	0	0		0	0	0	0	3.81	0	0	0	0	0	0		0	0	6.667	0	0	0	0	4.048	0	0	0	0	0	0	0	0		0	0	0
4.73	0	0	0.952	0	0	0	0	0	0	0	0	0	0	1.905	0	0		0	0	0	0	0	0	0	0	0	2.292	0		0	0	1.429	0	0	0	0	17.619	0	0	0.833	0	0	0.476	0	0		0	0	8.333
4.73583	6.19	0	6.429	0	0	0	0	0	0	0	0	0	0	14.286	7.857	0		0	0	0	0	0	0	0	0	0	0	0		0	0	5.476	0	0	0	0	8.095	0	0	3.542	0	0	0.238	0	0		0	0	0.476
4.74167	5	0	0.952	0	0	0	0	0	0	0	0	0	0.417	14.286	10.476	0		0	0	0	0	0.714	0	0	0	0	0	0		0	0	10.238	0	0	0	0	0	0	0	0	0	0	0	0	0.714		7.619	0	0
4.7475	0	0	0	0	0	0	0	0	0	0	0	0	0	9.286	3.81	0		0	0	0	0	8.81	0	0	0	0	0	0		0	0	0	0	0	0	0	0	0	0	3.542	0	0	4.286	0	0		13.571	0	0
4.7535	0.476	0	0	0	0	0	0	0	0	0	0	0	0	0	12.381	0		0	0	0	0	1.19	0	0	0	0	0	0		0	0	0	0	0	0	0	0	0	0	12.5	0	0	0	0	0		3.571	0	0
4.75933	0	0	0	0	0	0	0	0	0	0	0	0	0	5.714	0.476	0		0	0	0	0	2.143	0	0	0	0	0	0.625		0	0	0	0	0	0	0	0	0	0	6.458	0	0	0	0	0		0	0	0
4.76517	0	0	0	0	0	0	0	0	0	0	0	0	0	16.19	1.667	0		0	0	0	0	1.429	0	0	0	0	0	11.875		0	0	0	0	0	0	0	0	0	0	0	0	0	0	0	0		0	0	0
4.77117	0	4.762	0	0	0	0	0	0	0	0	6.042	0	0	10	14.286	0		0	0	0	0	5	0	0	0	0	0	7.917		0	0	0	0	0	0	0	0	0	0	0	0	0	0	0	0		0	0	0
4.777	0	4.762	0	0	0	0	0	0	0	0	0	5	0	5.952	8.333	0		0	0	0	0	0	0	0	0	0	0	11.667		0	0	10.714	0	0	0	0	0	0	0	0	0	0	0	0	0		0	0	0
4.78283	0	0	0	0	0	0	0	0	0	0	0	4.167	0	1.905	0	0		0	0	0	0	0	0	0	0	0	0	12.5		0	0	14.286	0	0	0	0	0	0	0	0	0	0	0	0	0		0	0	0
4.78883	0	0	0	0	0.476	0	0	0	0	0	0	7.083	0	0	0	0		0	0	0	0	0	0	0	0	0	0	12.5		0	0	14.286	0	0	0	0	0	0	0	0	0	0	0	0	0		0	0	5.476
4.79467	0	0	0	0	0	0	0	0	0	0	7.708	9.167	0	0	0	0		0	0	0	0	0	0	0	0	0	0	12.5		0	0	14.286	0	0	0	0	0	0	0	0	0	0	0	0	0		0	0	12.143
4.8005	0	0	0	0	0	0	6.667	0	0	0	12.5	0.417	0	0.714	0	0		0	0	0	0	0	0	0	0	0	0	12.5		0	0	14.286	0	0	0	0	0	0	0	0	0	0	0	0	0		0	0	4.048
4.80633	0	0	0	0	11.667	0	0	0	0	0	1.042	2.917	0	0	0	0		0	0	0	0	0	0	0	0	0	0	1.458		0	0	14.286	0	0	0	0	0	0	0	0	0	0	0	0	0		0	0	0
4.81233	0	0	0	0	0.238	0	0	0	0	0	0	0	0	2.619	0	0		0	0	0	0	0	0	0	0	0	0	0		0	0	0.952	0	0	0	0	0	0	0	0	0	0	0	0	0		0	0	0
4.81817	0	0	0	0	0	0	0	0	0	0	0	0	0	7.381	0	0		0	0	0	0	0	0	0	0	0	0	0		0	0	0	0	0	0	0	0	0	0	0	0	0	0	0	0		0	0	0
4.824	0	0	0	0	0	0	0	0	0	0	0	0	0	8.571	0	0		0	0	0	0	0	0	0	0	0	0	0		0	0	0	0	0	0	0	0	0	0	0	0	0	0	0	0		0	0	0
4.83	0	0	0	0	0	0	0	0	0	0	0	0	0	7.857	0	0		0	0	0	0	0	0	0	0	0	0	0		0	0	0	0	0	0	0	0	0	0	0	0	0	0	0	0		0	0	1.429
4.83583	0	0	0	0	9.048	0	0	0	0	0	0	0	0	0.714	0	0		0	0	0	0	0	0	0	0	0	0	0		0	0	0	0	0	0.238	0	0	0	0	0	0	0	0	0	0		0	0	2.143
4.84167	0	0	0	0	10.238	0	0	0	0	0	0	0	0	0	0	0		0	0	0	0	0	0	0	0	0	0	0		0	0	0	0	0	0	0	0	0	0	0	0	0	0	0	0		0	0	0
4.84767	0	0	0	0	0	0	0	2.292	0	0	0	10.625	0	0	0	0		0	0	0	0	0	0	0	0	0	0	0		0	0	0	0	0	0	0	0	0	0	0	0	0	0	0	0		0	0	0
4.8535	0	0	0	0	0	0	0	0	0	0	0	8.125	0	0	0	0		0	0	0	0	0	0	0	0	0	0	0		0	0	0	0	0	0	0	0	0	0	0	0	0	0	0	0		1.19	0	0
4.85933	0	0	0	0	0	0	1.429	0	0	0	0	0	0	0	0	0		0	0	0	0	0	0	0	0	0	0	0		0	0	0	0	0	0	0	0	0	0	0	0	0	8.095	0	0		2.381	0	0
4.86517	0	0	0	0	0	0	0	0	0	0	0	0	0	0	0	0		0	0	0	0	0	0	0	0	0	0	0		0	0	0	0	0	0	0	0	0	0	0	0	0	3.095	0	0		0	0	0
4.87117	0	0	0	0	0	2.857	0	0	0	0	0	0	0	0	0	0		0	0	0	0	0	0	0	0	0	0	0		0	0	0	0	0	0	0	0	0	0	0	0	0	0	0	0		0	0	0
4.877	0	0	0	0	0	1.905	0	0	0	0	0	0	0	0	0	0		0	0	0	0	0	0	0	0	0	0	0		0	0	0	0	0	3.81	0	0	0	0	0	0	0	0	0	0		0	0	0
4.88283	0	0	0	0	0	0	0	0	3.125	0	0	0	0	0	0	0		0	0	0	0	6.667	0	0	0	0	0	3.333		0	0	0	0	0	6.905	0	0	0	0	0	0	0	0	0	0		0	0	0
4.88883	0	0	0	0	0	0	0	0	5.417	0	0	0	0	0	0	0		0	0	0	0	0	0	0	0	0	0	2.917		0	0	0	0	0	0	0	0	0	0	0	0	0	0	0	0		0	0	0
4.89467	0	0	0	0	0	0	0	0	19.583	0	0	8.542	0	0	0	0		0	0	0	0	0	0	0	0	0	0	0		0	0	0	0	0	0	0	0	0	0	0	0	0	0	0	0		0	0.952	0
4.9005	0	0	0	0	0	0	0	0	9.583	0	0	0	0	0	0	0		0	0	0	0	0	0	0	0	0	0	0		0	0	0	0	0	0	0	0	0	0	0	0	0	0	0	0		0	0.238	0
4.90633	0	0	0	0	0	6.19	0	0	0	0	0	1.25	0	0	0	0		0	0	0	0	0	0	0	0	0	0	0		0	0	0	0	0	0	0	0	0	0	0	0	0	0	0	0		0	0	0
4.91233	0	0	0	0	0	8.333	0	0	0	0	0	1.458	0	0	0	0		0	0	0	0	0	0	0	0	0	0	0		0	0	0	0	0	0	0	0	0	8.095	0	0	0	0	0	0		0	0	0
4.91817	0	5.476	0	0	0	0	0	0	0	0	0	0	0	0	0	0		0	0	0	0	0	0	0	0	0	0	2.917		0	0	0	0	0	0	0	0.952	0	12.381	0	0	0	0	0	0		0	0	8.81
4.924	0	14.286	0	0	0	0.238	0	0	0	0	0	0	0	0	7.619	0		0	0	0	0	0	0	0	0	0	0	0		0	0	0	0	0	0	0	3.333	0	0	0	0	0	0	0	0		0	0	2.619
4.93	0	14.286	0	0	0	3.095	0	0	0	0	0	0	0	0	8.095	0		0	0	0	0	0	0	0	0	0	0	0		0	0	0	0	0	0	0	0	0	0	0	0	0	0	0	0		0	0	0
4.93583	0	5.476	0	0	0	8.333	0	0	0	0	0	0	0	0	2.857	0		0	0	0	0	0	0	0	0	0	0	0		0	0	0	0	0	0	0	2.143	0	0	0	0	0	0	0	0		0	0	0
4.94167	0	0	0	0	0	8.095	0	0	0	0	0	0	0	0	6.429	0		0	0	0	0	0	0	0	0	0	1.042	0		0	0	0	0	0	0	0	0	0	0	0	0	0	0	0	0		0.476	0	0
4.94767	0	0	0	0	0	1.19	0	0	0	0	0	0	0	0	6.905	0		0	8.095	0	0	0	0	0	0	0	0	0		0	0	0	0	0	0	0	0	0	0	0	0	0	0	0	0		0	0	0
4.9535	0	0	0	0	0	0	0	0	0	0	0	0	0	0	0	0		0	14.286	0	0	0	0	0	0	0	0	0		0	0	0	0	0	0	0	0	0	4.762	0	0	0	0	0	0		5	0	0
4.95933	0	0	0	0	0	0	0	0	0	0	0	0	0	0	0	0		0	14.286	0	0	0	0	0	0	0	0	0		0	0	0	0	0	0	0	0	0	14.286	0	0	0	0	0	0		0.952	0	0
4.96517	0	0	0	0	0	0	0	0	0	0	0	0	0	1.905	0	0		0	2.381	0	0	0	0	0	0	0	0	0		0	0	0	0	0	0	0	0	0	14.286	0	0	0	0	0	0		2.143	0	0
4.97117	0	0	0	0	0	0	0	0	0	0	0	0	0	1.667	0	0		0	0	0	0	0	0	0	0	0	0	0		0	0	0	0	0	0	0	0	0	5	0	0	0	0	0	0		14.286	0	0
4.977	0	0	0	0	0	0	0	0	0	0	0	0	0	0	0	0		0	0	0	0	0	0	0	0	0	0	0		0	0	0	0	0	0	0	0	0	0	0	0	0	0	0	0		14.286	0	0
4.98283	0	3.81	0	0	0	0	0	0	0	0	0	0	9.792	0	0	0		0	0	0	0	0	0	0	0	0	0	0		0	0	0	0	0	0	0	0	0	0	0	0	0	0	0.278	0		4.762	0	0
4.98883	0.476	13.81	0	0	0	0	0	0	0	0	0	0	0	0	0	0		0	0	0	0	0	0	0	0	0	0	0		0	0	0	0	0	0	0	0	0	5.952	0	0	0	0	6.111	0		0	0	0
4.99467	7.857	5.238	0	0	0	0	0	0	0	0	1.875	2.5	0	0	0	0		0	0	0	0	0	0	0	0	0	0	0		0	0	0	0	0	0	0	0	0	13.571	0	0	0	0	0	0		0	0	0
5.0005	3.571	0	0	0	0	0	0	0	0	0	10.417	6.458	0	0	0	0		0	6.667	0	0	0	0	0	0	0	0	0		0	0	0	0	0	0	0	0	0	10.238	0	0	0	0	9.167	0		0	0	0
5.0065	0	0	0	0	0	0	0	0	0	0	2.083	0	0	0	0	0		0	13.333	0	0.714	0	0	0	0	0	0	0		0	0	0	0	0	3.81	0	0	0	0	0	0	0	0	7.222	0		0	0	0
5.01233	0	0	0	0	0	0	0	0	0	0	0	0	0	0	0	0		0	11.19	0	0	0	0	0	0	0	0	0		0	0	0	0	0	3.81	0	0	0	0	0	1.389	11.458	0	0	0		0	0	0
5.01817	0	5.476	0	0	0	0	0	0	0	0	0	0	0	0	0	0		0	0	0	0	0	0	1.667	0	0	0	0		0	0	0	0	0	0	0	2.381	0	0	0	16.111	0	0	6.667	0		0	0	0
5.024	0	2.381	0	0	0	0	0	0	0	0	0	0	0	0	0	0		0	3.81	0	0	0	0	8.571	0	0.208	0	0		0	0	0	0	0	0.952	0	0	0	0	0	13.056	0	4.762	0	0		0	0	0
5.03	0	0	0	0	0	0	0	0	0	0	0	0	4.792	2.619	0	0		0	0	0	0	0	0	0	0	0	0	0		0	0	0	0	0	0.714	0	0	0	0	0	6.389	0	0	0	0		0	0	0
5.03583	0	0	0	0	0	0	0	0	0	0	0	0	0	0	0	0		0	0	0	0	0	0	0	0	0	0	0		0	0	0	0	0	5.952	0	0	0	0	0	11.389	0	0	0	0		0	0	0
5.04167	0	0	0	0	0	3.571	0	0	0	0	0	0	2.5	0	0	0		0	0	0	0	0	0	0	0	0	0	0		0	0	0	0	0	0	0	0	0	0	0	0	0	0	0	0		0	0	0.238
5.04767	0	0	0	0	0.476	0	0	0	0	0	0	0	7.917	0	0	0		0	0	0	0	0	0	0	0	0	0	0		0	0	0	0	0	19.524	0	0	0	0	0	0	0	0	0	0		0	0	5.238
5.0535	0	0	0	0	4.286	0	0	0	0	0	0	0	0	0	0	0		0	0	0	0	0	0	0	0	0	0	0		0	0	0	0	0	10	0	0	0	0	0	0	0	0	0	0		0	0	0
5.05933	0	0	0	0	0	0	0	0	0	0	0	0	0	0	0	0		0	0	0	0	0	0	0	0	0	0	0		0	0	0	0	0	0	0	0	0	0	0	0	0	0	0	0		0	0	0
5.06517	0	0	5.476	0	0	0	0	0	0	4.167	0	0	0	0	0	0		0	0	0	0	0	0	0	0	0	0	0		0	0	0	0	0	0	0	0	0	0	0	0	0	0	0	0		0	0	0
5.07117	0	0	0	0	0	0	0	0	0	0	0	0	0	0	0	0		0	0	0	0	0	0	0	4.722	0	0	0		0	0	0	0	0	0	0	0	0	0	0	0	0	0	0	0		0	0	0
5.077	0	0	0	0	0	0	0	0	0	0	0	0	0	5.952	0	0		0	0	0	0	0	0	0	0	0	0	0		0	0	0	0	0	0	0	0.714	0	0	0	0	0	0	0	0		0	0	0
5.08283	0	0	0	0	0	0	0	7.083	0	0	0	0	0	0	12.381	0		0	0	0	0	0	0	7.143	0	0	0	0		0	0	0	0	0	0	0	0	0	0	0	0	0	0	0	0		0	0	0
5.08883	0	0	0	0	0	0	0	2.917	0	0	0	0	0	0	3.81	0		0	0	0	0	0	0	14.286	0	0	0	0		0	0	0	0	0	0	0	0	0	0	0	0	0	0	0	0		0	0	0
5.09467	0	0	0	0	0	0	0	0	0	0	0	0	0	0	0	0		0	0	0	0	0	0.714	14.286	0	0	0	0		0	0	0	0	0	0	0	0	0	0	0	0	0	0	0	0		0	0	0
5.1005	0	0	0	0	0	0	0	0	0	0	0	0	1.042	0	0	0		0	0	17.381	0	0	0	14.286	0	0	0	0		0	0	4.762	0	0	0.476	0	0	0	0	0	0	0	0	0	0		0	0	0
5.1065	0	0	0	0	0	0	0	0	2.917	0	0	0	3.958	0	0	0		0	0	19.524	0	0	0	14.286	0	0	0	0		0	0	14.286	0	0	0	0	0	0	0	0	0	0	4.762	0	0		0	0	0
5.11233	0	0	0	0	0	0	0	0	9.792	0	0	0	5.625	0	0	0		0	12.143	2.143	0	0	0	14.286	0	0	0	0		0	0	11.667	0	0	0	0	0	0	0	0	0	0	0	0	0		0	0	0
5.11817	0	0	0	0	0	0	0	0	0	0	0	0	12.5	0	0	0		0	4.762	0	0	0	0	14.286	0	0	0.417	0		0	0	0	0	0	0	0	0.952	0	0	0	0	0	4.048	5.556	0		0	0	0
5.124	0	0	0	0	0	0	0	0	0	0	0	0	9.583	0	2.381	0		0	0	0	0	0	0	14.286	0	0	0	0		0	0	6.667	0	0	0	0	1.905	0	10.714	0	0	0	2.143	6.944	0		0	0	0
5.13	0	0	0	0	0	0	0	0	0	0	0	0	0	0	0	0		0	0	0	0	0	0	14.286	0	0	0	0		0	0	7.381	0	0	0	0	1.667	0	12.857	0	0	0	0	0	0		0	0	0
5.13583	0	0	0	0	0	0	0	0	0	0	0	0	0	0	0	0		0	0	0	0	0	0	14.286	0	0	0	0		0	0	0	0	0	0	0	0	0	0	0	0	0	0	0	0		0	0	0
5.14167	0	0	0	0	0	0	0	0	0	0	0	0	0	0	0	0		0	0	0	2.619	0	0	14.286	0	0	0	0		0	0	0	0	0	0	0	0	0	0	0	0	0	0	0	0		0	0	0
5.14767	0	0	9.524	0	0	0	0	0	0	0	0	0	0	0	0	0		1.667	0	0	0	0	0	14.286	0	0	0	0		0	0	0	0	0	0	0	0	0	0	0	0	0	0	0	0		0	0	0
5.1535	0	0	1.19	0	0	0	0	0	0	0	0	0	0	0	0	0		0	0	0	0	0	0	14.286	0	0	0	0		0	0	0	0	5.278	0	0	0	0	0	0	0	0	0	0	0		0	0	0
5.15933	0	0	0	0	0	0	0	1.042	0	0	0	0	0	0	0	0		0	0	0	0	0	0	14.286	0	0	0	0		0	0	0	0	0	0	0	0	0	0	0	0	0	0	0	0		0	0	0
5.16533	0	0	0	0	0	0	0	3.958	0	0	0	0	0	0	0	0		0	0	0	0	0	0	14.286	0	0	6.042	0		0	0	0	0	0	0	0	0	0	0	0	0	0	7.381	0	0		0	0	0
5.17117	0	0	0	0	0	0	0	0	0	0	0	0	0	0	0	0		0	0	0	0	0	0	14.286	0	0	0	0		0	0	0	0	0	0	0	0	0	0	0	0	2.292	0.476	0	0		0	0	0
5.177	0	0	0	0	0	0	0	0	0	0	0	0	5.625	0	0	0		0	0	0	0	0	0	14.286	0	0	0.625	0		0	0	0	0	0	0	0	0	0	0	0	0	0	0	0	0		0	0	0
5.18283	0	0	0	0	0	0	0	0	0	0	0	0	16.875	0	0	0		0	0	0	0	0	0	14.286	0	0	0.208	0		0	0	0	0	0	0	0	0	0	0	0	0	2.083	0	0	0		0	0	0
5.18883	0	0	0	0	0	0	0	0	0	0	0	0	7.292	0	0	0		0	0	0	0	0	0	14.286	0	0	0	0		0	0	0	0	0	0	0	0	0	0	0	11.944	0	0	0	0		0	0	0
5.19467	0	0	0	0	0	0	0	0	0	0	0	0	0	0.952	2.619	0		0	0	0	0	0	0	14.286	0	0	0	0		0	0	0	0	0	0	0	0	0	0	0	6.111	0	0	0	0		0	0	0
5.2005	0	0	0	0	0	0	0	3.75	0	0	0	0	0	0	9.286	0		0	0	0	0	0	0	14.286	0	0	0	0		0	0	0	0	0	0	0	0	0	0	0	0	1.042	0	0	0		0	0	0
5.2065	0	0	0	0	0	0	0	0	0	0	0	0	4.583	0	0	0		0	0	0	0	0	0	14.286	0	0	0	0		0	0	0	0	0	0	0	0	0	0	0	0	0	0	0	0		0	0	0
5.21233	0	0	0	0	0	0	0	0	0	0	0	0	10.625	0	0	0		0	0	0	0	0	0	13.333	0	0	0	4.792		0	0	0	0	0	0	0	0	0	0	0	0	0	0	0	0		0	0	0
5.21817	0	0	8.571	0	0	0	0	0	0	0	0	0	0	0	0	0		0	0	0	0	0	0	1.19	0	0	0	10.208		0	0	0	0	0	0.238	0	0	0	0	0	0	2.5	0	0	0		0	0	0
5.224	0	0	2.143	0	0	0	0	0	0	0	0	0	0	0	0	8.333		0	0	0	0	0	0	0	0	0	0	6.875		0	0	0	0	0	0	0	0	0	0	0	0	1.25	0	0	0		0	0	0
5.23	0	0	0	0	0	0	0	0	0	0	0	0	0	0	0	1.25		2.857	0	0	0	0	0	0	0	0	0	0		0	0	0	0	0	0	0	0	0	0	0	0	0	0	0	0		0	0	0
5.23583	0	0	0	0	0	0	0	0	0	0	0	0	0	0	0	0		0	0	0	0	0	0	0	0	0	0	0		0	0	0	0	0	6.905	0	0	0	0	0	0	0	0	0	0		0	0	0
5.24167	0	0	0	0	0	0	0	0	0	0	0	0	0	0	0	0		0	0	0	0	0	0	0	0	0	0	0		0	0	0	0	0	14.286	0	0	0	0	0	0	7.917	0	0	0		0	0	0
5.24767	0	0	0	0	0	0	0	0	0	0	0	0	0	0	0	0		0	0	0	0	0	0	0	0	0	0	0		0	0	6.429	0	0	11.429	0	0	0	0	0	0	0	0	0	0		0	0	0
5.2535	0	0	0	0	0	0	0	0	0	0	0	0	0	0	3.571	0		0	0	0	0	0	0	6.905	0	0	8.542	0		0	0	0	0	0	3.095	0	0	0	0	0	0	0	0	0	0		0	0	0
5.25933	0	0	0	0	0	0	0	0	0	2.917	0	0	0	0	2.857	0		0	0	0	0	0	0	2.143	0	0	10.208	0		0	0	0	0	0	0	0	0	0	0	0	0	0	0	0	0		0	0	0
5.26533	0	0	0	0	0	0	0	0	0	11.875	0	0	0	0	0	0		0	0	0	0	0	0	0	0	0	1.042	0		0	0	0	0	0	0	0	0	0	0	0	0	0	0	0	0		0	1.429	0
5.27117	0	0	0	0	0	0	0	2.917	0	12.5	0	0	0	20.476	0	0		0	0	0	0	0	0	0	0	0	0	0		0	0	0	0	0	0	0	0	0	0	0	0	0	0	0	0		0	0	0
5.277	0	0	0	0	0	0	0	6.25	0	11.042	0	0	4.583	14.286	0	0		0	0	0	0	0	0	0	0	0	0	0		0	0	0	0	0	0	0	0	0	0	0	0	0	7.857	0	0		0	0	0
5.28283	0	0	0	0	0	0	0	4.375	0	2.083	0	0	3.125	3.095	0	0		0	0	0	0	0	0	0	0	0	0	0		0	0	0	0	0	0	0	0	0	0	0	0	0	1.905	0	0		0	0	0
5.28883	0	0	0	0	0	0	0	3.958	0	0	0	0	0	0	0	0		0	0	0	0	0	0	0	0	0	0	0		0	0	0	0	0	0	0	0	0	0	0	0	0	11.429	0	0		0	0	0
5.29467	0	0	0	0	0	6.429	0	0	0	0	0	0	0	2.619	0	0		0	0	0	0	0	0	0	0	0	0	0		0	0	0	0	0	0	0	0	0	0	0	0	0	6.667	0	0		0	0	0
5.3005	0	0	0	0	0	0	0	0	0	0	0	0	0	7.857	3.81	0		0	0	0	0	0	0	0	0	0	0	0		0	0	0	0	0	0	0	0	0	0	0	0	1.042	0	0	0		0	0	0
5.3065	0	0	0	0	0	0	0	0	0	0	0	0	0	0	13.333	0		0	0	0	0	0	0	0	0	0	0	1.042		0	0	0	0	0	0	0	0	0	0	0	0	0	15.714	0	0		0	0	0
5.31233	0	0	0	0	0	0	0	0.833	0	0	0	0	0	0	0	0		0	0	0	0	0	0	0	0	0	0	4.375		0	0	0	0	0	0	0	0	0	0	0	0	0	22.143	0	0		0	0	0
5.31817	0	0	0	0	0	0	0	0	0	0	0	0	0	0	0	0		0	0	0	0	0	0	0	0	0	0	3.958		0	0	0	0	0	0	0	0	0	0	0	0	0	0	0	0		0	0	0
5.32417	0	0	0	0	0	0	0	0	0	0	0	0	0	0	0	0		0	0	0	0	0	0	0	0	0	0	0		0	0	0	0	0	0	0	0	0	0	0.625	0	0	0	0	0		0	0	0
5.33	0	0	0	0	1.429	0	0	0	0	0	0	0	0	0	0	0		0	0	0	0	0	0	0	0	0	0	0		0	0	0	0	0	0	0	0	0	2.143	0	0	0	0	0	0		0	2.619	0
5.33583	0	0	0	0	1.429	0	0	0	0	0	0	0	0	0	0	0		0	0	0	0	0	0	0	9.167	0	0	0		0	0	0	0	0	0	0	0	0	14.286	0	0	0	7.381	0	0		0	1.429	0
5.34167	0	0	0	0	0	0	0	6.875	0	0	0	0	0	0	0	0		0	0	0	0	0	0	0	0	0	0	0		0	0	0	0	0	0	0	0	0	6.19	0	0	0	0.476	5.556	0		0	0	0
5.34767	0	0	0	0	0	0	0	0	0	0	0	0	0.208	0	0	0		0	0	0	0	0	0	0	0	0	0	0		0	0	0	0	0	0	0	0	0	0	0	0	0	0	4.167	0		0	2.143	0
5.3535	0	0	0	0	0	0	0	0	0	0	0	0	0.833	0	0	0		0	0	0	0	0	0	0	0	0	0	0		0	0	0	0	0	0	0	0	0	0	0	0	0	0	8.611	0		0	13.095	0
5.35933	0	0	0	0	0	0	0	0	0	0	0	0	0	0	0	0		0	0	0	0	0	0	0	0	0	0	0		0	0	0	0	0	0	0	0	0	0	0	0	0	0	2.5	0		0	1.667	0
5.36533	0	0	0	0	0	0	0	0	0	0	0	0	0	0	0	0		0	0	0	0	0	0	0	0	0	6.042	0		0	0	0	0	0	0	0	0	0	0	0	0	0	0	0	0		0	0	0
5.37117	0	0	0	11.667	0	0	0	0	0	0	0	0	0	0	0	0		0	0	0	0	0	0	0	0	0	0	0		0	0	0	0	0	0	0	0	0	0	0	0	0	0	0	0		0	0	0
5.377	0	0	0	5.278	0	0	0	0	0	0	0	0	0	0	0	0		0	0	0	0	0	0	0	0	0	0	0		0	0	0	0	0	0	0	0	0	0	0	0	0	0	0	0		0	0	0
5.38283	0	0	0	1.111	0	0	0	0	0	0	0	0	0	0	0	0		0	0	8.333	0	0	0	0	0	1.875	0	0		0	0	0	0	0	0	0	0	0	0	0	0	0	5.714	0	0		0	0	0
5.38883	0	0	0	0	0	0	0	0	0	0	0	0	0	0	4.286	0		0	0	0	6.19	0	0	0	0	1.458	0	7.917		0	0	0	0	0	0	0	0	0	0	0	0	0	0	0	0		0	0	0
5.39467	0	0	0	0	0	0	0	0	0	0	0	0	0	0	9.762	0		0	0	0	0	8.095	0	0	4.444	0	0	4.792		0	0	0	0	0	0	0	0	0	0	0	0	0	0	0	0		0	0	0
5.4005	0	0	0	3.056	0	0	0	0	0	0	0	0	0	0	5.476	0		0	0	0.238	0	0.952	0	7.381	0	0	0	0		0	0	0	0	0	0	0	0	0	0	0	0	0	0	0	0		0	0	0
5.4065	0	0	0	10.833	0	0	0	0	0	0	0	0	0	0	10.476	0		0	0	14.286	0	1.667	0	14.286	0	0	0	0		0	0	0	0	0	0	6.429	0	0	0	0	0	0	0	0	0		0	0	0
5.41233	0	0	0	0	0	0	0	0	0	0	0	0	0	0	14.286	0		0	0	1.19	0	5.238	0	14.286	0	0	0	0		0	0	0	0	0	0	0.476	0	0	0	0	0	0	0	0	0		0	0	0
5.41817	0	0	0	0	0	0	0	0	0	0	0	0	0	0	14.286	0		0	0	0	0	0	0	16.905	0	0	0	0		0	0	0	0	10.556	0	0	0	0	0	0	0	0	0	0	0		0	0	0
5.42417	0	0	0	0	0	0	0	0	0	0	0	0	0	0	9.762	0		0	0	0	0	0	0	16.905	0	0	0	0		0	0	0	0	6.944	0	0	0	0	0	0	0	0	0	0	0		0	0	0
5.43	0	0	0	0	0	0	0	0	0	0	0	0	0	0	11.667	0		0	0	0	0	6.667	0	0	0	0.833	0	0		0	0	0	0	0	0	0	0	0	0	1.042	0	0	0	0	0		0	0	0
5.43583	0	0	0	0	0	0	0	0	0	0	0	0	0	0	10.714	0		0	0	0	0	14.286	0	0	0	0	0	0		0	0	0	0	0	0	0	0	0	0	0	0	0	0	0	0		0	0	0
5.44167	0	0	0	0	0	0	0	0	0	0	0	0	0	0	16.19	0		0	0	0	0	14.286	0	0	0	0	0	0		0	0	0	0	0	0	0	0	0	0	0	0	0	0	0	0		0	0	0
5.44767	0	0	0	0	0	0	0	0	0	0	0	0	2.292	0	7.857	0		0	0	0	0	6.429	0	0	0	0	0	0		0	0	0	0	0	0	0	0	0	0	0	0	0	0	0	0		0	0	0
5.4535	0	0	0	0	0	0	0	0	0	0	0	0	0	0	6.905	0		0	0	0	0	8.81	0	0	0	0	0	2.917		0	0	0	0	0	0	0	0	0	0	0	0	0	0	0	0		0	0	0
5.45933	0	0	0	0	0	0	0	0	0	0	0	0	0.833	0	5	0		0	0	0	0	0	0	0	0	0	0	2.292		0	0	0	0	0	0	0	0	0	0	0	0	0	0	0	0		0	0	0
5.46533	0	0	0	0	1.19	0	0	0	0	0	0	0	8.125	0	0	0		0	0	10.238	0	0	0	0	0	0	0	0		0	0	0	0	0	0	0	0	0	0	0	0	0	0	0	0		0	0	0
5.47117	0	0	0	0	1.429	0	0	0	0	0	0	0	8.75	0	0	0		0	0	3.095	0	0	0	0	0	0	0	0		0	0	0	0	0	0	0	0	0	0	0	0	0	0	0	0		0	0	0
5.477	0	0	0	0	9.762	0	0	0	0	0	0	0.208	0	0	0	0		0	0	0	0	0	0	0	0	0	0	0		0	0	0	0	0	0	0	0	0	0	0.625	0	2.083	0	0	0		0	0	0
5.483	0	0	0	0	5.714	0	0	0	0	0	0	0.625	0	0	2.381	0		0	0	0	0	0	0	0	0	0	0	0		0	0	0	0	0	0	0	0	0	0	0	0	1.042	0	0	0		0	0	0
5.48883	0	0	0	0	0	0	0	0	0	0	0	0	0	0	10.476	0		0	0	0	0	0	0	0	0	0	0	0		0	0	0	0	0	0	0	0	0	0	0	0	0	0	0	0		0	0	0
5.49467	0	0	0	0	0	0	0	0	0	0	0	2.083	0	0	5.238	0		0	0	0	0	0	0	0	0	0	0	0		0	0	0	0	0	0	0	0	0	0	0	0	0	0	0	0		0	0	0
5.5005	0	0	0	0	0	0	0	0	0	0	0	1.458	0	0	0	0		0	0	0	0	0	0	0	0	0	0	0		0	0	0	0	0	0	0	0	0	0.238	0	0	0	0	0	0		0	0	0
5.5065	0	0	0	0	0	0	0	0	0	0	0	1.042	0	0	0	0		0	0	0	0	0	0	0	0	0	0	0		0	0	0	0	0	0	0	0	0	0	0	0	0	0	0	0		0	0	0
5.51233	0	0	0	0	0	0	0	0	0	0	0	0	0	0	0	0		0	0	6.905	0	0	0	0	0	0	0	0		0	0	0	0	0	0	0	0	0	0	0	0	0	0	0	0		0	0	0
5.51817	0	0	0	0	0	0	0	0	0	0	0	0	0	0	0	0		0	0	0	0	0	0	0	0	0	0	0		0	0	0	0	0	0	0	0	0	0	0	0	0	0	0	0		0	0	2.619
5.52417	0	0	0	0	0	0	0	0	0	0	0	0	0	0	0.238	0		0	0	0	0	0	0	0	0	0	0	0		0	0	0	0	0	0	0	0	0	0	0	0	0	0	0	0		0	0	14.286
5.53	0	0	0	0	0	0	0	0	0	0	0	0	0	0	6.19	0		0	0	0	0	0	0	0	0	0	0	0		0	0	0	0	0	0	0	0	0	0	0	0	0	0	0	0		0	3.571	0
5.53583	0	0	0	0	0	0	0	0	0	0.208	0	0	0	0.952	0	0		0	0	0	0	0	0	0	0	0	0	0		0	0	0	0	0	0	0	0	0	0	0	0	0	0	0	0		0	0	0
5.54167	0	0	0	0	0	0	0	0	1.458	8.542	0	0	0	10.714	0	0		0	0	0	0	0	0	0	0	0	0	0		0	0	0	0	0	0	0	0	0	0	0	0	0	0	0	0		0	0	0
5.54767	0	0	0	0	0	0	0	0	0	0	0	0	0	14.286	0	0		0	0	0	0	0	0	0	0	0	0	0		0	0	0	0	0	0	0	0	0	0	0	0	0	0	0	0		0	0	0
5.5535	0	0	0	0	0	0	0	0	0	4.375	0	0	0	14.286	0	0		0	0	0	0	0	0	0	0	0	0	0		0	0	0	0	0	0	0	0	0	0	0	0	0	0	0	0		0	0	0
5.55933	0	0	0	0	0	0	0	0	0	5.417	0	0	0	14.286	0	0		0	0	0	0	0	0	0	0	0	0	0		0	0	0	0	0	0	0	0	0	0	0	0	0	0	0	0		0	0	0
5.56533	0	0	0	0	0	0	0	0	0	7.5	0	0	0	14.286	0	0		0	0	0	0	0	0	0	0	0	0	0		0	0	0	0	0	0	0	0	0	0	0	0	0	0	0	0		0	0	0
5.57117	0	0	0	0	0	0	0	0	0	0	0	0	0	14.286	0	0		0	0	0	0	0	0	0	0	0	0	0		0	0	0	0	5.278	0	0	0	0	0	0	0	0	0	0	0		0	0	0
5.577	0	0	0	0	0	0	0	0	0	0	0	0	0	18.81	0	0		0	0	0	0	0	0	0	0	4.375	0	0		0	0	0	0	0	0	0	0	0	0	0	0	0	0	0	0		0	0	0
5.583	0	0	0	0	0	0	0	0	0	0	0	0	0	22.381	0	0		0	0	0	0	0	0	0	0	0	0	0		0	0	0	0	0	0	0	0	0	0	0	0	0	0	0	0		0	0	0
5.58883	0	0	0	0	0	0	0	0	0	0	0	0	0	14.286	0	0		0	0	0	0	0	0	0	0	0	0	4.792		0	0	0	0	0	0	0	0	0	0	0	0	0	0	0	0		0	0	0
5.59467	0	0	0	0	0	0	0	0	0	0	0	0	0	14.286	0	0		0	0	0	0	4.762	0	0	0	0	0	10.625		0	0	0	0	0	0	0	0	0	0	0	0	0	0	0	0		0	0	0
5.6005	0	0	0	0	0	0	0	0	0	0	0	0	0	5.714	0	0		0	0	0	0	0	0	0	0	0	0	4.375		0	0	0	0	0	0	0	0	0	0	0	0	0	0	0	0		0	0	0
5.6065	0	0	0	0	0	0	0	0	0	0	0	0	0	0	0	0		0	0	0	0	0	0	0	0	0	0	0		1.667	0	0	0	0	0	0	0	0	0	0	0	0	0	0	0		0	0	0
5.61233	0	0	0	0	0	0	0	0	0	6.25	0	0	0	0	0	0		0	0	0	0	0	0	0	0	0	0	0		16.389	0	0	0	0	0	0	0	0	0	0	0	0	0	0	0		0	0	0
5.61817	0	0	0	0	0	0	0	0	0	0	0	0	0	0	0	0		0	0	0	0	0	0	0	0	0	0	0		8.056	0	0	0	0	0	0	0	0	0	0	0	0	0	0	0		0	0	0
5.62417	0	0	0	0	0	0	0	0	0	0	0	0	0	0	0	0		0	0	0	0	0	0	0	0	0	0	0		9.167	0	0	0	0	0	0	0	0	0	0	0	0	0	0	0		0	0	0
5.63	0	0	0	0	0	0	0	0	0	0	0	0	0	0	0	0		0	0	0	0	0	0	0	0	0	0	0		0	0	0	0	0	0	0	0	0	0	0	0	0	0	0	0		0	0	0
5.63583	0	0	0	0	0	0	0	0	0	0	0	0	0	0	0	0		0	0	0	0	4.286	0	0	0	0	0	0		0	0	0	0	0	0	0	0	0	0	0	0	0	0	0	0		0	0	0
5.64183	0	0	0	0	0	0	10.952	0	0	0	0	0	0	0	0	0		0	0	0	0	0	0	0	0	0	0	0		0	0	0	0	0	0	0	0	0	0	0	0	0	0	0	0		0	0	0
5.64767	0	0	0	0	0	0	5.238	1.042	0	0	0	0	0	0	0	0		0	0	0	0	0	0	0	0	0	0	0		0	0	0	0	0	0	0	0	0	0	0	0	0	0	0	0		0	0	0
5.6535	0	0	0	0	0	0	0	0	0	0	0	0	0	0	0	0		0	0	0	0	0	0	0	0	0	0	0		0	0	0	0	0	0	0	0	0	0	0	0	0	0	0	0		0	0	0
5.65933	0	0	0	0	0	0	0	7.708	0	0	0	0	0	0	0	0		0	0	0	0	0	0	0	0	0	0	0		0	0	0	0	0	0	0	0	0	0	0	0	0	0	15.556	0		0	0	2.381
5.66533	0	0	0	0	0	0	0	22.917	0	0	0	0	1.875	0	0	0		0	0	0	0	0	0	0	0	0	0	0		0	0	0	0	0	0	0	0	0	0	0	0	0	0	21.111	0		0	0	4.048
5.67117	0	0	0	0	0	0	0	2.5	0	0	0	0	12.083	0	0	0		0	0	0	0	0	0	0	0	0	0.417	0		0	0	0	0	0	0	0	0	0	0	0	0	0	0	1.389	0		0	0	0
5.677	0	0	0	0	0	0	0	0	0	0	0	0	8.333	0	0	0		0	0	0	0	0	0	0	0	0	0	0		0	0	0	0	0	0	0	0	0	0	0	0	0	0	0	0		0	0	0
5.683	0	0	0	0	0	0	0	0	0	0	0	0	0	0	0	0		0	0	0	0	0	0	0	0	0	4.583	0		0	0	0	0	0	0	0	0	0	13.81	0	0	0	0	0	0		0	0	0
5.68883	0	0	0	0	0	0	0	0	0	0	0	0	0.208	7.381	0	0		0	0	0	0	0	0	0	0	0	1.458	0		0	0	0	0	0	0	0	0	0	0.714	0	0	0	0	0	0		0	0	0
5.69467	0	0	0	0	0	0	0	0	0	0	0	0	0	1.667	0	0		0	0	0	0	0	0	0	0	0	0	0		0	0	0	0	0	0	0	0	0	0	0	0	0	0	0	0		0	0	0
5.7005	0	0	0	0	0	0	0	0	0	0	0	0	0	13.095	0	0		0	0	0	0	0	0	0	0	0	0	0		0	0	0	0	0	0	0	0	0	0	0	0	0	0	0	0		0	0	0
5.7065	0	0	0	0	0	0	0	0	0	0	0	0	0	19.524	0	0		0	0	0	0	0	0	0	0	0	0	0		0	0	0	0	0	0	0	0	0	0	0	0	0	0	0	0		0	0	0
5.71233	0	0	0	0	0	0	0	0	0	0	0	0	0	14.286	0	0		0	0	0	0	0	0	0	0	0	0	0		0	0	0	0	0	0	0	0	0	0	0	0	0	0	0	0		0	0	0
5.71817	0	0	0	0	0	0	0	0	0	0	0	0	0	14.286	0	0		0	0	0	0	0	0	0	0	0	0	0		0	0	0	0	0	0	0	0	0	0	0	0	0	0	0	0		0	0	0
5.72417	0	0	0	0	0	0	0	0	0	0	0	0	0	14.286	8.095	0		0	0	0	0	0	0	0	0	0	0	0		0	0	0	0	0	0	0	0	0	0	0	0	0	0	0	0		0	0	0
5.73	0	0	0	0	0	0	0	0	0	0	0	0	0	11.19	0	0		0	0	0	0	0	0	0	0	0	0	0		0	0	0	0	0	0	0	0	0	0	0	0	0	0	0	0		0	0	0
5.73583	0	0	0	0	0	0	0	0	0	0	0	0	0	0	0	0		0	0	0	0	0	0	0	0	0	0	0		0	0	0	0	0	0	0	0	0	0	0	0	0	0	0	0		0	0	1.19
5.74183	0	0	0	0	0	1.905	0	0	0	0	0	0	0	0	0	0		0	0	0	0	0	0	0	0	0	0	0		0	0	0	0	6.667	0	0	0	0	0	0	0	0	0	0	0		0	0	0
5.74767	0	0	0	0	0	0.952	0	0	0	0	0	0	0	0	0	0		0	0	0	0	0	0	0	0	0	0	0		0	0	0	0	0	0	0	0	0	0	0	0	0	0	0	0		0	0	0
5.7535	0	0	0	0	0	0	0	0	0	0	0	0	3.75	7.381	0	0		0	0	0	0	0	0	0	0	0	0	0		0	0	0	0	0	0	0	0	0	0	0	0	0	0	0	0		0	0	0
5.75933	0	0	0	0	0	0	0	0	0	0	0	0	11.042	5.476	0	0		0	0	0	0	0	0	0	0	0	0	3.125		0	0	0	0	0	0	0	0	0	0	0	0	0	0	0	0		0	0	0
5.76533	0	0	0	0	0	13.333	0	0	0	0	0	0	0	0	0	0		0	0	0	0	0	0	0	0	0	0	7.5		0	0	0	0	0	0	0	0	0	0	0	0	0	0	0	0		0	0	0
5.77117	0	0	0	0	0.714	4.048	0	0	0	0	0	0	0	0	0	0		0	0	0	0	0	0	0	0	0	0	1.458		0	0	0	0	0	0	0	0	0	0	0	0	0	0	0	0		0	0	0
5.777	0	0	0	0	0	0	0	0	0	0	0	0	0	0	0	0		0	0	0	0	0	0	0	0	0	0	10.833		0	0	0	0	0	0	0	0	0	0	0	0	0	0	0	0		0	0	0
5.783	0	0	0	0	0	0	0	1.458	0	0	0	0	0	0	0	0		0	0	0	0	0	0	0	0	0	0	9.792		0	0	0	0	0	0	0	0	0	0	0	0	0	0	0	0		0	0	0
5.78883	0	0	0	0	0	0	0	0	0	0	0	0	0	0	6.19	0		0	0	0	0	0	0	0	0	0	0	0		0	0	0	0	0	0	0	0	0	0	0	0	0	0	0	0		0	0	0
5.79467	0	0	0	0	0	0	0	4.583	0	0	0	0	0	0	0	0		0	0	0	0	0	0	0	0	0	0	0		0	0	0	0	0	4.286	0	0	0	0	0	0	0.417	0	0	0		0	0	0
5.80067	0	0	0	0	2.619	0	0	24.375	0	0	0	0	0	0	0.476	0		0	0	0	0	0	0	0	0	0	0	0		0	0	0	0	0	0	0	0	0	0	5	5	0	0	0	0		0	3.095	0
5.8065	0	0	0	0	0	0	0	24.167	0	0	0	0	0	0	6.429	0		0	0	0	0	0	0	0	0	0	0	0		0	0	0	0	0	0	0	0	0	0	0	0	0	0	0	0		0	14.286	0
5.81233	0	0	0	0	0	8.81	0	22.917	0	0	0	0	0	0	14.286	0		0	0	0	0	0	0	0	0	0	0	0.208		0	0	0	0	0	0	0	0	0	0	0	0	0	0	0	0		0	3.81	7.143
5.81817	0	0	0	3.333	0	14.286	0.476	24.167	0	0	0	0	0	0	14.286	0		0	0	0	0	0	0	0	0	0	0	4.792		0	0	0	0	0	0	0	0	0	0	0	0	0	0	0	0		0	0	0
5.82417	0	0	0	15.833	0	0.238	14.286	16.667	0	0	0	0	0	4.048	32.143	0		0	0	0	0	0	0	0	0	0	0	0		0	0	0	0	0	0	0	0	0	0	0	0	0	0	0	0		0	0	0
5.83	0	0	0	6.389	0	0	14.286	12.5	0	0	0	0	0	21.429	27.857	0		0	0	0	0	0	0	0	0	0	0	0		0	0	0	0	1.389	0	0	0	0	0	0	0	0	0	0	0.238		0	0	0
5.83583	0	0	0	0	0	0	3.333	1.25	0	0	0	0	0	3.571	28.571	0		0	0	0	0	0	0	0	0	0	0	0		0	0	0	0	0.556	0	0	0	0	0	0	0	0	0	0	0		0	0	4.286
5.84183	0	0	0	0	0	0	1.429	3.333	0	0	0	0	0	0	33.333	0		0	0	0	0	0	0	0	0	0	0	0		0	0	0	0	0	0	0	0	0	0	0	0	0	0	0	0		0	0	0
5.84767	0	0	0	0	0	0	0	6.25	0	0	0	0	3.333	0	22.857	0		0	0	0	0	0	0	0	0	0	0	0		0	0	0	0	0	0	0	0	0	0	0	0	0	0	0	0		0	0	0
5.8535	0	0	0	0	0	0	0	0	0	0	0	0	9.375	0	28.571	0		0	0	0	0	0	0	0	0	0	0	0		0	0	0	0	0	0	0	0	2.381	0	0	0	0	0	0	0		1.667	0	0
5.85933	0	0	0	0	0	0	0	0	0	0.417	0	0	4.583	0	23.333	0		0	0	0	0	0	0	0	0	0	0	0		0	0	0	0	0	1.19	0	0	2.619	0	0	0	0	0	0	0		15.238	0	0
5.86533	0	0	5	0	2.381	0	0	0	0	0	0	0	0.625	0	16.667	0		0	0	0	0	0	0	2.143	0	0	0	0		0	0	0	0	0	0	0	0	0	0	0	0	0	0	0	0		0.952	0	0
5.87117	0	0	0	0	0	0	0	0	0	0	0	0	0.833	0	11.429	0		0	0	0	0	3.333	0	0	0	0	0	0		0	0	0	0	0	0	0	0	0	0	0	0	0	0	0	0		0	0	0
5.877	0	0	0	0	0	0	0	0	0	0	0	0	3.958	0	0	0		0	0	0	0	14.048	0	0	0	0	0	0		0	0	0	0	0	0	0	0	0	0	0	0	0	0	0	0		0	0	0
5.883	0	0	0	0	0	0	0	0	0	0	0	0	0	0	0	0		0	0	0	0	14.286	0	0	0	0	0	0		0	0	0	0	0	0	0	0	0	0	0	0	0	0	0	0		0	0	0
5.88883	0	0	0	0	0	0	0	0	0	0	0	0	0	0	0	0		0	0	0	0	14.286	0	0	0	0	0	10.417		0	0	0	0	0	0	0	0	0	0	0	0	0	0	0	0		0	0	0
5.89467	0	0	0	0	0	0	0	0	0	0	0	0	0	0	0	0		0	0	0	0	12.143	0	0	0	0	0	11.042		0	0	0	0	0	0	0	0	0	0	0	0	0	0	0	0		0	0	0
5.90067	0	0	0	0	0	0	0	0	0	0	0	0	0	0	0	0		0	0	0	0	1.429	0	0	0	0	0	0.208		0	0	0	0	0	0	0	0	0	0	0	0	0	0	0	0		0	0	0
5.9065	0	0	0	0	0	0	0	0	0	0	0	0	0	0	0	0		0	0	0	0	0	0	0	0	0	0	12.5		0	0	0	0	1.944	0	0	0	0	5.714	9.375	0	0	0	0	0		0	0	0
5.91233	0	0	0	0	0	0	0	0	0	0	0	0	0	0	0	0		0	0	0	0	0	0	0	0	0	0	11.25		0	0	0	0	0	0	0	0	0	0	12.5	0	0	0	0	0		0	0	0
5.91817	0	0	0	0	0	0	6.19	0	0	0	0	0	0	0	0	0		0	0	0	0	3.095	0	0	0	0	0	0		13.056	0	0	0	0	0	0	0	0	0	11.25	0	0	0	0	0		0	0	0
5.92417	0	0	0	0	0	0	4.286	0	0	0	0	0	0	0	0	0		0	0	0	0	25.476	0	0	0	0	0	0		9.167	0	0	0	0	0	0	0	0	0	0	0	0	0	0	0		0	0	0
5.93	0	0	0	0	0	0	0	0	0	0	0	0	0	0	0	0		0	0	0	0	26.429	0	0	3.611	0	0	0		0	0	0	0	0	0	0	0	0	0	0	0	0	0	0	0		0	0	0
5.93583	0	0	0	0	0	0	0	0	0	0	0	0	0	0	0	0		0	0	0	0	9.286	0	0	0	0	0	0		0	0	0	0	0	0	0	0	0	0	0	0	0	6.905	0	0		0	0	0
5.94183	0	0	0	0	0	0	0	0	0	0	0	0	0	0	0	0		0	0	0	0	4.524	0	0	0	0	0	0		0	0	0	0	0	0	0	0	0	0	0	0	0	14.286	0	0		0	0	0
5.94767	0	0	0	0	0	0	0	0	0	0	0	0	0	0	0	0		0	0	0	0	0	0	0	0	0	0	0		0	0	0	0	0	0	0	0	0	0	0	0	0	5.952	0	0		0	0	0
5.9535	0	6.429	0	0	0	0	0	0	0	0	0	0	0	0	0	0		0	0	0	0	0	0	0	0	0	0	0		0	0	0	0	0	0	5.238	0	0	0	1.458	0	0.625	0	0	0		0	0	0
5.9595	0	7.619	0	0	1.19	0	0	0	0	0	0	0	0	0	0	0		0	0	0	0	7.857	0	0	0	0	0	0		0	0	0	0	0	0	13.095	0	0	0	0	0	2.917	0	0	0		0	0	0
5.96533	0	0	0	10.833	3.333	0	0	0	0	0	0	0	0	0	6.667	0		0	0	0	0	2.857	0	0	0	0	0	0		0	0	0	0	0	0	0	0	0	0	0	0	0.417	0	0	0		0	0	0
5.97117	0	0	0	15.833	12.619	0	0	0	0	0.417	0	0	0	0	0	0		0	0	0	0	8.81	0	0	0	0	0	0		0	0	0	0	0	0	0	0	0	0	0	0	4.167	0	0	0		0	0	0
5.977	0	0	0	2.778	0	0	0	0	0	0	0	0	0	0	0	0		0	0	0	0	0	0	0	0	0	0	0		0	0	0	0	0	0	0	0.714	0	0	0	0	0	0	0	0		0	0	0
5.983	0	0	0	12.778	0	0	0	0	0	0	0	0	0	0	0	0		0	0	0	0	0	0	0	0	0	0	3.542		0	0	0	0	0	0	0	11.429	0	0	0	0	0	0	0	0		0	0	0
5.98883	0	0	0	10.556	1.429	0	0	0	0	0	0	0	0	0	0	0		0	0	0	0	0	0	0	0	0	0	10.833		0	0	0	0	0	0	0	12.619	0	0	0	0	0	0	0	0		0	0	0
5.99467	0	0	0	0	0	0	0	0	0	0.208	0	0	0	0	0	0		0	0	10.952	0	0	0	0	0	0	0	11.875		0	0	0	0	0	0	0	9.286	0	0	0	0	0	0	0	0		0	0	0
6.00067	0	10	0	0	0	0	0	0	0	0.625	0	0	0	0	0	0		0	0	1.19	0	0	0	0	0	0	0	0		0	0	0	0	0	0	0	14.286	0	0	0	0	0	0	0	0		0	0	0
6.0065	0	10.714	0	0	0	0	0	0	0	0	0	0	0	0	0	0		0	0	0	0	0	0	0	0	0	0	0		0	0	0	0	0	0	0	14.762	0	0	0	0	0	0	0	0		0	0	0
6.01233	0	0	0	0	0	0	0	0	0	0	0	0	5.417	0	0	0		0	0	0	0	0	0	0	0	2.292	0	0		0	0	0	0	0	0	0	8.571	0	0	0	0	0	0	0	0		0	0.714	0
6.01817	0	0	0	0	0	0	0	0	0	0	0	0	0	0	0	0		0	0	0	0	0	0	0	0	0	1.875	0		0	0	0	0	0	1.905	0	0	0	0.476	0	0	0	0	0	0		0	0	0
6.02417	0	0	0	0	0	0	0	0	0	0	0	0	0	0	0	0		0	0	0	0.476	0	0	10.714	0	0	0	0		0	0	0	0	0	5.476	0	0	0	0	0	0	0	0	0	0		0	0	0
6.03	0	0	0	0	0	0	0	0	0	0	0	0	0	0	0	0		0	0	0.476	0	0	0	14.286	0	0	1.25	0		0	0	0	0	0	5.714	0	0	0	0	0	0	0	0	0	0		0	0	0
6.03583	0	0	0	0	0	0	0	0	0	0	0	0	0	0	0	0		0	0	5.238	0	0	0	4.048	0	0	0.833	0		0	0	0	0	0	0	0	0	0	0	0	0	0	0	0	0		0	0	0
6.04183	0	0	0	0	0	0	0	0	0	0	0	0	0	0	0	0		0	0	0	0	0	0	3.095	0	0	2.5	0		0	0	0	0	0	0	0	0.238	0	0	0	0	0	0	0	0		0	0	0
6.04767	0	0	0	0	0	0	0	0	0	0	0	0	0	0	0	0		0	0	0	0	0	0	0	0	0	0	0		0	0	0	0	0	0	0	0	0	0	0.833	0	0	0	0	0		0	0	0
6.0535	0	5.714	3.333	0	0	0	0	0	0	0	0	0	3.542	0	0	0		0	0	0	0	0	0	0	0	0	0	0		0	0	0	0	0	5.952	0	0	0	0	8.125	0	0	0	0	0		0	0	0
6.0595	0	14.286	0	0	0	0	0	0	0	0	4.167	0	12.5	0	0	0		0	0	3.095	0	0	0	0	0	0	0	6.25		0	0	0	0	0	0	0	0	0	1.667	12.5	0	0	0	0	0		0	0	0
6.06533	0	14.286	0	0	0	0	0	0	0	0	8.125	0	0.417	0	0	0		0	2.143	11.905	3.095	0	0	0	0	0	0	12.083		0	0	0	0	0	0	0	0	0	0	5.625	0	0	0	0	0		0	0	0
6.07117	0	14.286	0	0	0	0	0	0	0	0	0	0	0	0	0	0		0	0	2.619	0	0	0	0	0	0	0	6.458		0	0	0	0	0	0	0	0	0	0	0	0	0	0	0	0		1.905	0	0
6.077	0	14.286	0	0	0	0	0	0	0	0	0	0	0	0	0	0		0	0	0	0	0	0	0	0	0	0	1.042		0	0	0	0	0	0	0	0	0	0	0	0	0	0	0	0		0	0	0
6.083	0	14.286	0	0	0	0	6.19	0	0	0	0.417	0	0	0	0	0		0	0	0	0	0	0	0	0	0	0	12.5		0	0	0	0	4.444	0	0	0	0	0	1.667	0	0	0	0	0		8.571	0	0
6.08883	0	14.286	0	0	0	0.238	1.429	0	0	0	5.625	0	0	7.143	0	0		0	0	0	0	0	0	9.286	0	0	0	1.458		0	0	0	0	6.111	0.476	0	0	0	0	0	0	0	0	0	0		19.286	0.476	0
6.09467	0	14.286	0	0	0.476	9.048	0	0	0	0	0	0	0	22.381	0	0		0	0	0	0	0	0	10.714	2.222	0	0	0		0	0	0	0	0	0	0	1.19	0	0	0	0	0	0	0	0		0.238	0.952	0
6.10067	0	14.286	0	0	0.714	0	0	0	0	0	0	0	0	10.714	0	0		0	0	0	0	0	0	0	0	0	0.417	0		0	0	0	0	0	0	0	0	0	0	0	0	0	0	0	0		0	0	0
6.1065	0	14.286	0	0	0	0	0	0	0	0	0	0	0	0	0	0		0	0	0	0	0	0	0	0	0	0	0		0	0	0	0	0	0	0	0	0	0	0	0	0	0	0	0		0	0	0
6.11233	0	14.286	0	0	0	0	0	0	0	0	0	0	0	0	0	0		0	0	0	0	0	0	0	0	0	0	0		0	0	0	0	0	0	0	0	0	0	0	0	0	0	0	0		0	0	0
6.11833	0	0.952	0	0	0	0	0	0	0	0	0	0	0	0	0	0		0	0	0	0	0	0	0	0	0	6.042	0		0	0	0	0	0	0	0	0	0	0	0	0	0.417	0	0	0		0	0	0
6.12417	0	0	0	0	0	0	0	0	10.208	0	0	0	0	0	0	0		0	0	0	0	0	0	0	0	0	6.25	0		0	0	0	0	0	0	0	0	0	0	0	0	1.875	0	0	0		0	0	0
6.13	0	0	0	0	0	0	0	0	12.5	0	11.458	0	0	0	0	0		0	0	0	0	0	0	0	0	0	0.625	8.125		0	7.143	0	0	0	0	0	0	0	0	0	0	0	0	0	0		0	0	0
6.13583	0	0	0	0	0	0	0	0	10.208	0	6.458	0	0	0	0	0		0	0	0	0	0	0	0	0	0	7.5	11.875		0	0	0	0	0	0	0	0	0	0	0	0	0	0	0	0		0	0	0
6.14183	0	0	0	0	0	0	0	0	0	0	0	0	0	0	0	0		0	0	0	0	0	0	0	0	0	2.292	0		0	0	0	0	0	3.571	0	0	0	0	0	0	0	0	0	0		0	0	0
6.14767	0	0	0	0	0	0	0	0	0	0	0	0	0	0	0	0		0	0	0	0	0	0	0	0	0	0	0		0	0	0	0	0	3.571	2.619	4.762	0	0	0	0	0	0	0	0		0	0	0
6.1535	0	0	0	0	0	0	0	0	0	0	0	6.667	0	0	0	0		0	0	0	0	0	0	0	0.556	0	1.25	0		0	0	0	0	4.722	0	0	1.667	0	0	0	0	0	0	0	0		0	0	0
6.1595	0	0	0	0	0	0	7.143	0	0	0	0	0	0	0	0	0		0	0	0	0	0	0	0	0	0	0	0		0	0	0	0	3.333	0	0	0	0	0	0	0	0	0	0	0		0	0	0
6.16533	0	0	0	0	0	0	0	4.583	0	0	0	0	0	0	0	0		0	0	0	0	0	0	0	0	0	10.625	0		0	0	0	0	0	0	0	0	0	0	0	0	0	0	0	0		0	0	0
6.17117	0	0	0	0	0	0	0	9.375	0	0	0	0	0	0	0	0		0	0	0	0	0	0	0	0	0	5.625	0		0	0	0	0	0	0	0	0	0	0	0	0	0	0	0	0		0	0	0
6.177	0	0	0	0	0	0	0	0	0	0	0	0	0	1.905	0	0		0	0	0.714	0	0	0	0	0	0	1.667	0		0	0	0	0	0	0	0	0	0	0	0	0	0	0	0	0		6.19	0	0
6.183	0	0	0	0	0	0	0	1.25	0	0	0	0	0	0	1.429	0		0	0	0	10	0	0	0	0	0	10	0		0	0	0	0	0	0	0	0	0	0	0	0	0	0	0	0		3.095	0	0
6.18883	0	0	0	0	0	0	0	0	0	0	0	0	0.208	0	0	0		0	2.619	0	1.19	0	0	0	0	0	0.208	0		0	0	0	0	0	0	0	0.714	0	0	0	0	0	0	0	0		0	0	0
6.19467	0	0	0	0	0	0	0	0	0	0	0	0	6.25	0	0	0		0	0	0	0	0	0	0	0	0	0	0		0	0	0	0	0	0	0	0	0	0	0	0	0	0	0	0		0	0	0
6.20067	0	0	0	0	0	0	0	0	5.625	0	0	0	0	0	0	0		0	0	0	0	0	0	0	0	5.625	0	0		0	0	0	0	0	0.714	0	0	0	0	0	0	0	0	0	0		0	0	0
6.2065	0	0	0	0	0	0	0	0	18.125	0	0	0	0	0	0	0		0	0	0	0	0	0	0	0	0	0	0		0	0	0	0	0	3.81	0	0	0	0	0	0	0	0	0	0		0	0	4.524
6.21233	0	0	0	0	0	0	0	0	4.375	0	0	0	0	0	0	0		0	0	0	0	0	0	0	0	0	0	0		0	0	0	0	0	4.524	0	0	0	0	0	0	0	0	0	0		0	0	14.286
6.21833	0	0	0	0	0	0	0	0	2.083	0	0	0	0	0	0	0		0	0	0	0	0	0	0	0	0	0	0		0	0	0	0	0	12.381	0	0	0	0	0	0	0	0	0	0		0	0	11.905
6.22417	0	0	0	0	2.143	0	0	0	0	0	0	0	0	0	0	0		0	0	1.667	0	0	0	0	0	0	7.708	0		0	0	0	0	0	5	0	0.238	0	0	0	0	0	0	0	0		0	0	2.143
6.23	0	0	0	0	0	0	0	0	0	0	0	0	0	0	0	0		0	0	1.667	0	0	0	0	0	0	5.625	0		0	0	0	0	0	0	0	3.81	0	0	0	0	0	0	0	0		0	0	0.476
6.23583	0	0	0	0	0	0	0	0	0	0	0	0	0	0	0.238	0		0	0	0.238	0	0	0	0	0	0	0	2.917		0	0	0	0	0	0	0	0	0	0	0	0	0	0	0	0		0	0	0
6.24183	0	0	0	0	0	0	0	0	0	0	0	0	0	0.952	0	0		0	0	2.381	0	0	0	0	0	0	5.833	10.208		0	0	0	0	0	0	0	0	0	0	0	0	0.833	0	0	0.714		0	0	0
6.24767	0	0	0	0	0	0	0	0	0	0	0	0	0	0	0	0		0	0	0	0	0	0	0	0	0	6.25	0		0	0	0	0	0	0	0	0	0	18.81	0	0	11.458	0	0	6.667		0	8.095	0.714
[truncated: 7 more columns]

## Sheet: ExtendedDataFig3c
Aggression %
Time (Min)	empty-SS > GtACR																											aIPg-SS > GtACR
0.253167	6.389	48.095	65.476	70.833	47.5	86.667	66.667	75.952	84.524	92.381	96.667	55.833	100	18.333	89.375	27.292	96.429	88.542	73.542	88.125	70	80.952	93.929	86.845	16.042	44.375		100	62.381	18.81	50.476	75.952	69.762	52.619	0	76.964	8.333	9.583	49.792	94.444	85.714	50.417	15.833	41.111	62.5	50	75.417	46.458	56.042
0.259167	10	50.952	66.667	73.333	61.944	84.762	55.278	92.619	82.143	79.286	80.714	69.583	100	16.458	92.292	29.375	89.762	67.708	60.625	87.5	59.286	73.333	85.565	87.292	12.5	55.833		71.944	43.095	28.333	53.571	69.762	63.095	83.095	5	78.125	16.905	30.625	50	86.389	99.524	59.167	21.667	43.889	62.5	71.042	78.958	55.833	49.167
0.265	10.556	58.571	63.571	83.333	58.333	87.857	65	84.286	72.381	83.571	80.238	54.792	99.048	0.417	92.708	21.667	82.381	76.875	60.417	93.542	88.095	57.619	70.625	77.708	17.917	52.5		42.778	20.714	25.238	38.81	68.81	40.714	69.524	18.958	85.417	15.238	45.417	47.708	91.111	98.095	61.458	24.167	28.611	65.625	60.833	85	54.792	52.917
0.270833	0	65.238	65.952	94.167	47.778	93.81	76.944	95.238	77.381	85.714	86.905	70.208	89.762	5.625	80	16.875	82.381	79.375	66.042	98.958	93.095	57.143	83.75	74.583	12.917	56.667		34.167	45.952	23.095	32.143	64.524	40.714	74.048	10.833	87.5	1.19	47.917	49.583	88.611	95.476	54.583	12.5	19.444	56.042	64.792	63.958	55.417	70.833
0.276667	0	53.333	63.571	100	26.667	97.857	82.222	85.714	57.857	85.714	93.571	74.167	95	8.958	80.417	40.417	85.952	66.042	70.417	100	69.762	60.476	89.167	76.875	17.083	59.167		22.222	75.952	18.571	42.857	73.095	34.286	84.762	16.458	82.292	3.333	46.667	49.167	87.778	92.063	37.173	8.333	31.667	69.792	76.042	62.292	44.167	51.667
0.282667	0	62.143	60	100	17.5	85	80.833	95	65.952	85.714	100	67.083	100	5.833	85.625	49.167	85.714	61.042	75	100	72.619	59.286	100	87.5	22.708	61.25		37.5	73.571	29.524	39.286	84.524	31.19	85.714	21.875	87.5	0	43.125	49.167	93.333	77.857	44.167	0	33.333	75	85	74.167	46.458	43.542
0.2885	0	73.095	69.524	100	24.167	87.857	70.833	97.619	81.429	90.476	89.762	65.208	100	0	86.25	67.292	76.429	62.083	71.458	89.792	83.81	59.048	100	83.333	19.583	55.833		21.667	65.952	28.571	56.667	85.238	54.762	85.238	3.542	87.5	5.238	50	39.792	77.222	76.19	47.5	2.917	40.833	79.583	76.875	73.75	60	38.958
0.294333	20.833	82.143	69.048	100	51.667	100	83.333	64.048	83.81	97.143	80.238	41.042	97.381	1.875	87.5	41.042	85.238	48.958	55.417	91.042	73.81	78.81	100	75	4.583	47.917		33.333	62.143	28.571	68.571	85.714	50.952	67.143	1.042	85.208	0.476	50	34.167	78.889	86.429	40	10.833	51.111	86.875	82.232	73.125	47.083	59.583
0.300333	0	84.524	45.952	98.056	65.278	90.952	82.5	84.762	72.619	81.349	55.476	42.083	84.524	0	81.458	55.625	85.476	56.042	35.625	99.583	89.762	98.095	89.792	75.208	0	46.042		68.333	61.905	28.81	70.238	97.381	60	72.381	0	84.077	0	46.875	26.25	63.889	92.857	28.542	23.333	52.5	87.5	81.042	86.667	46.042	68.958
0.306167	16.389	72.619	40	96.667	66.667	85.714	57.222	82.857	64.524	87.341	77.857	44.167	97.619	5.625	67.708	68.125	85.476	62.5	51.042	100	99.524	94.524	95.833	69.792	0	50		30.833	77.381	14.048	56.19	100	43.333	66.429	0	72.708	0	43.333	36.875	62.778	85.952	26.875	26.458	50	87.5	63.75	71.458	43.333	45.625
0.312	6.389	68.095	50.714	79.722	55	83.095	58.889	85.476	57.143	89.286	76.429	81.667	92.143	2.083	64.583	67.5	74.762	50.625	64.167	100	87.143	84.762	99.583	75.833	1.667	46.875		16.667	76.905	1.667	65.238	100	49.762	57.619	0	80.417	3.095	41.667	65.625	74.444	82.619	36.458	25.833	55.278	86.25	56.667	43.333	38.75	44.167
0.317833	5.278	65.714	39.762	71.944	60.833	86.667	59.167	92.619	70.476	90.556	89.524	72.917	98.333	0	61.25	48.958	76.667	51.25	75	99.375	100	63.333	92.917	80.833	1.25	38.125		16.667	72.381	14.286	64.286	96.19	50.476	71.905	0	84.375	14.286	46.25	56.667	66.944	50.476	24.583	25	70.278	74.167	62.5	52.708	54.583	50.208
0.323833	26.111	80.714	33.333	76.944	63.056	84.992	59.444	84.524	47.143	84.286	100	79.375	100	0	55.208	54.792	86.667	58.542	70	100	80.476	59.048	95	81.25	5.625	61.458		16.667	62.619	14.286	68.81	80.952	49.762	85.238	2.083	86.042	6.667	59.375	61.875	66.111	55	40.208	25	79.167	68.333	66.042	60.625	60	65
0.329667	16.667	73.095	38.095	70.556	61.944	85.714	79.167	62.143	57.143	85.714	96.429	78.75	97.381	0	71.458	57.5	88.095	64.583	79.167	98.958	75.952	65.714	99.583	58.75	0	57.5		22.778	50.952	10.238	71.429	79.286	57.143	75	11.667	73.333	9.524	43.542	71.875	58.333	61.429	50.833	25.208	70.278	76.25	49.167	68.542	62.5	45
0.3355	31.111	67.381	41.905	100	60.556	97.381	73.333	65.714	55.238	85.714	71.905	77.083	99.762	0	75	60.833	88.81	72.083	68.75	96.667	81.905	41.19	99.167	86.667	5.417	43.75		20	48.81	11.19	70.952	73.81	56.19	85.476	12.5	85.387	17.381	28.542	71.458	63.056	71.429	61.667	25	50	79.375	46.875	62.292	61.458	55.417
0.3415	23.889	82.619	26.905	98.333	50.833	83.571	61.667	62.381	75.714	99.762	68.095	75.625	82.619	0	70.208	63.125	96.667	73.125	71.25	100	83.81	58.571	100	72.708	26.042	16.667		19.722	55	9.048	73.333	78.81	59.524	85.714	12.083	71.458	22.143	18.542	75.833	59.722	71.429	58.542	25	34.444	85.625	61.25	71.25	39.167	56.042
0.347333	20	85.714	43.333	100	71.667	83.81	66.667	40.476	92.619	98.81	75.238	79.375	87.5	0	79.583	53.958	81.429	57.292	65	100	76.905	46.905	100	79.583	20	16.458		24.167	50.952	8.571	77.143	81.19	76.429	71.19	0.625	67.917	26.19	4.792	71.667	56.111	72.381	63.75	25.208	36.944	73.333	61.042	75	50	52.083
0.353167	39.444	58.81	52.381	100	80.833	85.714	60.833	52.143	83.571	95.476	78.81	81.667	100	15.208	76.042	49.167	72.381	48.542	62.708	100	86.667	69.762	100	77.083	10.833	18.542		37.778	61.19	0	93.333	73.81	92.381	69.762	0	58.75	28.571	2.708	81.25	67.5	74.524	75.417	29.167	50	71.667	53.125	62.5	49.583	66.667
0.359167	68.611	59.286	70.476	90	80	85.714	66.111	49.048	84.048	84.524	80	96.25	99.444	8.542	75.208	60.417	60	47.083	65.625	100	98.095	83.571	97.708	68.958	6.25	26.25		36.389	42.857	3.095	100	80.714	96.429	58.333	0	75.833	26.905	15	64.792	95.278	85.238	76.25	37.083	43.056	63.75	53.333	63.542	44.583	73.542
0.365	75.556	79.762	59.048	91.111	80.278	97.857	73.611	47.619	86.429	85.714	80.714	79.583	100	0	81.875	49.792	53.571	62.708	72.708	100	96.667	84.286	98.125	61.875	11.042	34.167		32.778	43.095	0	100	98.333	100	56.667	0	75	28.571	15	74.792	72.222	87.381	43.125	53.333	56.667	51.875	53.958	62.5	50	80.833
0.370833	80	80.476	53.571	70.278	91.667	100	70.278	62.619	83.095	72.857	73.095	71.458	100	0	77.292	30.417	42.857	67.708	71.875	100	93.095	81.905	98.75	69.375	0	50.208		45	38.571	2.143	88.571	94.286	92.143	50.238	1.458	67.917	28.571	1.042	85.208	67.222	90.476	37.917	35	75.833	62.708	61.25	60.417	50.417	81.25
0.376667	97.5	74.286	55.238	65.556	85.833	100	66.667	63.571	84.286	71.429	66.905	76.667	99.206	0	63.333	15	47.857	54.792	84.583	95.625	95.714	72.857	97.708	72.5	0	59.167		47.5	46.905	2.381	85.714	82.381	92.143	47.857	17.917	68.661	28.571	15.625	87.292	54.167	86.429	45.208	27.083	66.667	49.167	49.167	63.958	41.25	79.375
0.382667	100	78.571	64.286	73.056	99.444	100	63.333	42.857	77.143	80	67.857	69.792	89.127	0	78.333	16.25	57.143	67.5	78.333	87.917	89.048	72.143	100	71.25	0	56.458		43.889	70	3.333	85.714	96.19	100	52.381	0.625	74.048	34.048	21.667	87.5	71.389	92.143	64.792	25	68.889	50.417	47.5	62.708	39.583	75
0.3885	80.278	65.238	80.952	66.944	99.167	91.905	65.833	39.524	74.762	84.286	60.476	60.625	84.286	0	71.845	18.542	71.905	73.333	75.417	99.583	89.048	76.905	97.5	59.315	2.083	51.25		45.833	65.952	0	92.143	82.619	97.619	50.952	0	68.125	36.667	32.083	83.125	65.278	91.905	48.542	25	68.889	60.833	48.095	61.458	30.208	75
0.394333	75	62.381	80.952	75	73.056	83.81	81.944	39.762	87.619	85.714	72.857	53.75	88.333	0	83.125	25	81.905	63.81	69.375	88.125	98.333	81.429	87.5	42.708	11.042	69.792		36.389	78.095	0.476	86.905	92.143	78.571	29.524	0	67.5	32.143	16.667	75	79.444	100	65	29.167	38.611	72.292	36.875	62.083	32.292	75
0.400333	66.389	67.143	69.048	81.389	68.889	77.619	88.889	60	83.333	80.714	69.762	53.125	85.198	0	72.708	20.208	80	64.375	75.208	71.875	91.905	68.095	87.5	34.583	0	75		33.333	68.333	14.286	89.762	100	81.19	33.571	0	71.25	33.81	18.958	63.75	83.611	97.619	73.75	31.042	58.056	75	42.083	72.917	60.833	73.958
0.406167	78.056	68.571	60	90	60	81.429	83.611	53.81	86.667	85.714	55.476	42.083	100	0	69.583	3.333	61.19	62.292	73.958	96.458	74.048	70.952	87.5	30.625	0	71.458		40.833	68.571	10	81.19	100	75.952	70.952	0	57.292	35.714	15.208	56.875	71.667	87.857	75	37.292	83.333	69.018	49.375	74.375	44.375	63.333
0.412	86.111	58.571	71.429	98.611	75.556	79.048	93.056	37.619	100	85.714	64.048	51.25	100	0	84.792	17.708	55.952	51.875	86.458	100	58.095	71.19	87.5	37.5	0	61.875		66.389	71.19	17.619	57.143	84.048	71.19	57.381	0	61.458	33.81	51.875	63.542	83.056	89.444	63.542	47.917	93.056	63.542	56.042	73.542	48.75	62.5
0.418	97.778	61.667	62.857	86.667	81.944	57.937	73.056	40	98.333	73.095	70.476	47.381	100	3.958	84.792	28.958	59.524	44.167	85.417	100	69.762	70.952	82.083	48.542	12.292	64.375		59.444	61.667	15.476	57.143	76.429	87.619	44.524	0	85.208	48.095	43.75	53.125	76.389	60.595	62.5	46.458	94.444	70.208	62.5	74.375	62.5	58.333
0.423833	100	61.905	62.857	98.056	79.444	77.619	73.333	51.905	95.476	71.429	64.762	40.833	100	23.75	79.494	30.417	80.476	51.458	87.5	97.917	63.333	49.286	74.583	48.333	0	55.417		39.722	83.571	19.048	47.619	93.333	80	45.952	5.417	82.738	57.143	57.292	38.958	64.722	73.095	51.458	39.375	86.111	71.458	50.208	73.542	53.333	60.208
0.429667	84.722	69.286	60.952	100	69.167	80.952	44.444	65.952	100	89.524	66.905	37.083	100	25	84.792	29.583	63.81	55	85.833	77.5	68.81	53.81	74.583	40.208	0.417	70		63.333	73.571	40.714	52.143	99.762	86.429	45.952	10.833	82.917	57.143	52.292	51.042	71.944	79.524	51.458	37.292	55.556	53.542	34.792	68.333	50	48.125
0.4355	93.889	67.857	70.714	96.667	82.222	78.81	39.444	51.429	88.571	96.429	54.286	28.75	100	18.75	73.75	25	80.476	51.667	83.958	79.762	58.333	45.238	76.25	53.333	15	66.458		66.667	71.429	42.857	85.714	95	100	57.143	20.833	80.208	57.143	61.25	43.75	78.611	83.571	55.833	49.375	58.056	35.417	36.458	49.375	54.375	49.792
0.4415	85.556	72.381	65.714	74.722	83.333	95.714	33.333	42.381	76.905	100	58.095	47.708	99.762	3.333	55.833	49.792	80.714	60.417	79.792	98.81	52.619	57.857	78.333	55.417	2.292	76.875		72.222	71.429	42.619	73.333	82.619	100	54.762	12.5	77.083	57.143	61.667	62.292	82.167	67.857	40.833	45.417	72.778	44.375	35.417	61.875	64.583	40
0.447333	85.833	63.81	68.81	88.611	71.389	91.429	36.944	48.81	71.429	100	41.19	46.875	86.27	13.542	34.375	65.417	85.714	49.583	69.375	96.042	56.429	42.143	76.875	46.875	0	62.708		68.611	71.429	42.381	60.476	85.714	100	50.714	10.833	62.5	57.143	73.958	50.833	70.278	53.571	50	50.625	66.667	50	32.292	65	86.458	69.792
0.453167	100	63.095	71.429	87.5	52.5	99.286	37.5	42.857	78.571	95.714	55	52.5	91.905	16.458	57.292	69.583	85.714	39.375	80	97.083	65.476	36.429	90.417	56.667	1.25	56.25		73.611	67.857	42.857	57.143	52.143	92.857	42.857	11.25	65.208	57.143	74.583	78.542	66.111	54.762	50	56.667	69.722	59.375	20	57.5	83.333	49.375
0.459167	99.167	76.429	71.429	96.389	66.667	87.381	48.611	33.571	72.619	95.476	58.571	47.917	85.238	35	77.708	33.958	84.524	25.208	65.208	82.917	63.81	29.286	90	53.75	7.5	43.75		96.944	64.762	31.19	57.143	43.095	80	32.857	15.417	70	57.143	68.542	87.083	77.778	75.238	60.833	46.042	100	38.333	21.667	47.708	88.333	58.542
0.465	99.722	85.714	67.381	99.444	63.056	83.095	66.667	11.429	75	91.429	60.238	49.583	80.952	37.292	59.583	32.5	77.857	36.875	54.375	85.833	80.556	51.905	91.042	53.542	24.375	56.875		100	80.476	36.19	64.524	53.095	40.714	36.905	10.208	80.625	57.143	61.875	77.083	83.056	78.095	57.292	47.5	96.389	45	23.333	43.75	69.494	48.333
0.470833	96.667	85.714	53.571	61.111	68.056	75	66.667	6.667	71.905	89.048	49.524	41.875	90.476	23.333	49.167	33.333	64.048	36.042	52.083	100	93.968	73.81	80.208	55.417	4.583	65.208		100	65	42.857	62.381	57.381	55	47.619	6.25	82.292	57.143	56.667	82.083	83.056	54.524	44.583	50.625	83.333	53.333	25	64.167	79.375	66.667
0.476667	66.667	85.714	47.381	26.667	78.889	79.524	68.889	23.095	60.952	95.714	38.333	52.5	84.524	6.042	46.667	29.583	76.905	56.875	58.958	93.333	99.762	67.857	94.167	70.417	11.458	64.167		88.611	75	40.952	50.952	73.095	83.095	40	15.833	87.5	57.143	38.75	86.875	91.944	75.952	40.208	47.5	69.833	65	53.125	82.292	86.458	62.5
0.482667	66.667	85.714	64.524	73.889	82.5	80.238	83.333	26.905	96.905	99.524	31.667	41.25	91.19	11.875	71.875	38.75	85.714	56.25	73.333	99.792	92.857	45.952	93.125	78.542	14.792	73.542		81.389	94.286	24.048	59.286	70	85.714	42.143	24.792	87.5	53.81	51.25	85.476	99.722	80.238	37.5	46.458	52.167	50.833	62.5	96.875	95.714	60.625
0.4885	66.667	85.476	70.714	90	76.389	96.429	83.333	24.762	100	95.952	52.857	30.625	89.286	21.875	46.667	38.958	84.286	62.083	79.583	87.917	98.81	70.952	92.917	70.833	7.917	57.917		90.556	94.286	29.762	63.81	46.19	85.714	56.19	24.167	87.5	42.857	43.125	79.167	87.222	83.254	35.208	43.542	79.722	61.25	71.667	100	99.167	59.583
0.494333	73.611	81.19	70.714	97.222	66.389	94.048	70.278	26.429	83.333	95.238	52.619	35.833	93.333	20.208	48.542	71.667	87.381	61.667	85.833	93.958	100	71.429	91.458	46.25	23.125	69.375		100	90.476	28.571	76.429	34.524	84.524	42.857	1.875	86.042	42.857	49.167	85.833	75	64.357	36.667	46.042	74.722	52.917	70.208	99.167	88.125	56.042
0.500333	83.333	75	81.19	96.944	73.889	96.905	66.667	32.619	53.81	99.762	72.381	42.917	96.905	26.25	46.042	55.625	89.762	50	62.5	88.542	92.857	58.333	81.667	66.875	32.5	53.542		90.833	86.19	31.667	71.429	49.762	90.873	42.857	2.708	83.958	45.952	63.125	93.75	82.222	59.048	24.167	51.042	69.167	56.25	67.917	94.375	82.083	58.958
0.506167	83.333	85.238	81.905	90.556	63.056	87.381	72.5	29.048	75.952	95.714	55.238	57.917	100	28.333	23.958	56.458	85.476	48.75	76.25	84.583	85.238	57.143	74.792	80.625	16.458	66.875		42.5	84.286	33.095	60.238	45.238	81.667	38.333	0	84.583	42.619	46.667	89.375	65.556	59.524	19.375	47.708	65.833	41.875	40.417	77.917	67.321	47.292
0.512	59.444	85.714	81.19	95.833	72.222	69.762	66.667	26.19	77.857	78.81	48.095	75	93.571	27.292	23.333	61.875	77.381	61.875	68.75	83.75	99.286	57.143	81.458	69.792	20.833	63.75		15.278	90.714	21.429	66.667	29.762	71.19	57.857	0	61.25	19.286	21.667	82.083	58.889	20.714	12.5	61.458	70.278	0	28.125	73.958	47.5	20
0.518	60.278	85.714	82.619	98.667	78.333	76.905	76.389	17.381	64.762	73.571	55.238	72.083	86.19	30.625	42.083	20.417	52.619	58.333	62.292	95.952	84.96	46.19	77.292	68.333	12.5	62.5		16.389	64.762	28.571	67.857	14.286	76.429	55.714	0	36.875	35.714	17.083	63.333	13.889	16.667	17.292	60.208	50	12.917	7.292	56.458	38.75	7.708
0.523833	63.889	85.317	99.048	100	75.278	73.333	72.222	25	62.857	68.81	61.905	66.458	83.095	23.125	47.917	22.083	62.381	47.708	64.792	77.857	98.571	35.714	58.75	47.5	12.5	64.792		13.889	85.238	22.619	63.095	12.381	41.905	44.524	0	36.458	24.524	14.167	40	28.611	35.238	2.917	47.5	50	13.75	5.417	30	56.875	0
0.529667	53.889	84.603	100	95.222	66.667	83.095	80.556	42.857	64.524	78.333	58.571	71.667	99.524	19.167	55.208	18.125	65	36.458	70.417	72.56	98.571	44.524	52.292	56.667	23.75	67.708		13.889	64.524	0	66.667	3.571	34.524	23.81	0	31.875	0.238	16.25	40.625	43.333	34.762	0.208	33.75	43.333	12.5	11.042	20.833	44.375	0.833
0.5355	77.222	85.714	80.952	83.333	70	78.095	72.778	42.857	64.048	92.857	48.81	77.292	98.571	19.583	75	12.5	65.952	20.417	73.333	89.821	99.048	45.238	63.75	61.042	36.25	75		16.111	45.714	3.81	59.286	2.381	38.571	15.238	0	19.167	0	1.458	15.833	36.111	39.762	4.792	24.792	30.833	8.958	19.167	17.083	38.125	13.125
0.5415	71.667	83.889	71.905	72.5	83.333	93.81	64.111	42.857	65.714	98.81	71.429	57.708	100	27.917	74.792	12.708	63.571	34.375	69.375	94.286	78.571	58.81	58.125	34.583	34.375	75		16.667	47.381	14.286	36.19	0	29.762	0	0	7.5	0	15	12.5	27.5	44.524	14.375	12.5	24.444	5.833	12.5	12.5	10.417	24.583
0.547333	70.556	80.873	65.476	73.333	75.833	96.19	62.778	42.857	50.238	85.714	74.762	60.208	95	16.25	72.619	12.5	75.952	44.792	67.083	63.75	66.19	76.429	48.125	27.708	34.375	61.875		15.278	25	19.286	30.952	0	33.81	0	1.667	6.042	0	13.75	26.042	19.444	55.476	10.833	12.5	54.444	0	13.958	13.125	11.25	12.083
0.553167	80	81.905	70.238	94.444	83.333	99.333	50	42.857	35.952	85.714	67.619	68.125	85.714	12.5	70.298	12.5	86.19	49.792	74.583	53.333	69.286	99.524	53.125	12.708	40.833	78.958		9.722	14.048	7.143	50.952	2.381	23.095	0	0	7.917	0	9.583	11.875	22.222	45.714	6.667	12.708	54.167	0	19.583	1.25	22.5	0
0.559167	96.667	78.333	57.143	86.667	68.889	100	38.611	46.19	56.429	97.381	60	88.333	100	12.5	59.375	32.917	80.238	46.042	75	68.75	80	92.619	53.333	12.5	26.875	73.75		3.333	35	0	47.143	0	13.333	0	0	24.167	0	1.042	8.333	22.5	33.81	0	12.5	45.833	8.125	24.792	0	12.5	0
0.565	73.889	85.238	45.714	61.111	50	85.952	42.222	41.667	55.714	97.857	57.143	96.667	98.571	12.292	66.667	37.5	82.381	47.917	74.94	79.583	81.667	76.19	59.167	12.083	36.042	67.976		11.944	28.571	0	69.286	4.286	42.857	0	0	13.542	0	15	0	16.667	15.238	11.458	22.917	22.778	7.917	37.083	1.042	23.75	0
0.570833	62.5	85.714	57.619	61.722	62.778	76.429	38.611	37.381	41.429	88.095	52.381	98.75	85	10.625	74.375	40.833	83.81	50	73.512	92.083	85.714	81.905	67.917	16.875	46.25	80.625		14.444	8.333	0	58.571	14.048	36.19	0	0	21.042	0	12.5	0	16.667	31.905	12.5	13.75	23.611	0	16.042	0	28.542	3.333
0.576667	41.389	81.905	38.81	70.556	65	92.857	65.833	49.286	22.857	94.762	50.476	99.375	77.619	16.458	68.75	40	85	50	73.958	87.5	87.619	85.714	60	26.042	57.292	87.5		2.5	6.667	3.571	39.048	6.19	45.952	0	0	25	0	17.5	0	2.778	28.81	19.167	0	50	0	20	0	27.292	6.25
0.582667	24.444	61.19	36.19	66.389	66.667	91.667	66.667	61.19	25.714	97.857	66.19	100	85.714	15.833	62.5	45.208	63.571	48.333	72.708	87.5	87.143	94.286	59.375	32.083	42.083	87.5		0	1.19	0.714	17.143	8.333	29.524	0	0	14.792	0	16.042	0	16.111	8.571	28.125	0	50	0	24.167	0	37.083	5.417
0.5885	17.222	71.667	37.143	52.5	64.444	82.143	66.667	41.905	32.143	90.714	65.714	96.012	86.905	23.125	62.708	58.125	66.905	37.5	71.25	98.958	85.714	100	71.042	43.333	21.667	78.75		10	10	4.286	20.952	11.429	9.048	2.619	0	1.042	0	10.417	0	2.778	8.571	29.583	0	51.389	2.292	25	0	47.5	9.167
0.594333	25.833	77.143	27.143	50	54.167	83.571	66.667	42.381	49.048	100	63.571	99.375	76.905	17.083	59.792	62.5	49.286	41.25	59.583	99.792	85.714	92.183	71.042	33.542	22.083	70.833		16.667	14.286	7.619	26.905	3.095	12.619	19.048	0	0	0	2.083	0	0	0	29.792	0	52.5	0	17.708	0	33.958	12.5
0.600333	41.944	59.405	30.952	52.5	53.056	74.524	64.444	33.095	50	100	57.143	97.708	72.857	24.583	56.042	62.5	57.143	38.75	36.25	94.583	95.714	100	91.25	32.292	58.542	75.625		12.778	14.286	0	15.476	14.286	7.619	27.857	0	6.25	0	0	0	0	13.333	19.167	0	49.444	0	12.5	0	36.25	12.5
0.606167	66.667	64.881	27.619	62.778	44.444	89.762	75.556	29.286	40.238	91.667	69.048	100	78.333	13.542	68.333	52.292	45.238	37.5	48.333	84.167	90.714	100	100	36.25	57.083	76.458		1.944	6.429	0	5.952	12.619	0	27.381	0.208	14.167	0	9.167	2.5	0	14.286	11.458	0	30.278	0	22.708	0	12.708	11.042
0.612	81.667	79.524	30.238	66.667	60.556	76.19	82.222	28.571	40.476	84.365	68.095	100	92.857	6.458	43.958	34.375	49.048	43.542	57.708	74.167	73.333	100	99.375	36.042	45.625	83.958		0	10	0	1.429	0	0	24.524	0	0	0	6.458	4.792	0	17.857	0	0	17.222	0	28.333	0	12.5	0
0.618	83.056	71.429	36.667	66.667	66.667	54.286	93.333	30	38.333	67.143	60.238	100	95.952	12.292	38.75	45	57.143	47.708	60.208	81.458	76.19	100	97.292	31.25	32.292	68.75		0	4.048	0	35.238	9.524	12.857	23.571	0	0	0	5.208	7.5	0.556	4.048	5.417	0	16.667	0	30.833	0	6.667	0
0.623833	55.556	69.762	51.667	66.667	63.889	75	94.444	28.81	28.095	82.381	43.571	100	81.429	12.5	32.292	43.958	42.143	51.042	62.5	98.125	78.81	99.762	87.5	25	30.833	68.958		0	14.286	0	40	5.714	14.286	22.143	0	0	0	8.75	19.583	2.222	0	0	0	17.5	0	37.5	0	0	4.375
0.629667	43.333	71.429	61.667	64.167	61.667	65.714	68.333	29.524	30	80.952	71.429	100	96.429	22.708	38.75	31.875	31.905	62.5	62.5	99.583	97.857	98.81	78.333	26.042	37.292	82.708		0	14.286	0	36.667	0	14.524	28.571	0	0	0	8.333	7.5	20.278	2.381	0	0	30.833	0	23.125	1.042	1.458	9.375
0.6355	48.333	58.571	69.048	55	55.556	61.429	71.111	38.81	27.857	80.714	83.81	100	100	28.75	50	36.458	37.619	55.625	71.25	96.25	96.19	100	67.708	26.042	27.708	90.417		0	14.286	0	50.238	0	14.762	35.238	0	0	0	0	7.708	17.222	7.381	1.667	0	24.444	17.083	17.292	4.792	3.333	0
0.6415	33.056	50.238	63.095	48.611	48.056	42.857	50	41.429	36.905	84.762	66.905	100	100	34.167	57.292	40.625	40.476	62.5	67.083	83.542	79.286	98.333	69.375	35	31.458	97.5		0	14.286	0	48.571	0	5.238	48.333	0	0	0	0.208	0	16.667	14.286	0.208	0	16.667	25	29.167	7.083	0	1.25
0.647333	42.778	52.024	68.095	56.944	50	55.238	50.278	32.381	39.286	85.714	62.857	100	98.81	45.208	58.125	31.042	58.81	61.964	64.375	87.292	80.238	100	61.25	32.917	16.875	100		0	24.048	0	45.714	0	22.619	21.905	0	0	0	0	0.208	3.333	14.286	11.875	0	16.667	28.542	27.292	2.083	0	0
0.653167	41.944	52.5	68.333	55.556	62.222	47.381	51.111	33.81	20.476	77.857	70.476	94.375	100	50.833	68.542	25	70	62.5	66.667	87.5	85.714	100	59.167	30.625	18.125	100		0	15.952	0	29.524	0	28.571	22.857	0	0	0	0	0	0	14.286	4.583	0	27.222	0	20.417	0	0	2.5
0.659167	47.5	44.762	70.714	94.167	73.889	38.095	51.111	26.667	25.952	69.524	70.714	98.958	94.762	32.5	53.958	23.542	70.476	62.5	70.417	85	73.095	98.81	53.75	30.208	18.125	96.25		3.889	7.143	0	15.476	0	26.667	13.571	0	0	0	0	0.417	0	8.095	11.25	0	11.389	1.458	22.917	0	0	0
0.665	33.333	42.857	54.762	94.444	80	73.095	57.778	17.619	28.571	77.857	71.429	88.958	99.048	12.292	46.458	24.792	61.19	57.708	58.125	65.417	78.333	70.476	52.292	37.083	0	78.75		16.667	0	0	44.524	0	24.524	5.238	0	0	0	0	12.083	3.333	0	12.5	0	0	0	16.667	0	0	2.5
0.670833	44.444	42.857	40	92.778	93.333	91.905	76.111	13.095	21.19	72.381	71.429	97.708	61.19	12.917	75.417	24.375	80	58.542	55.417	81.875	91.905	64.286	37.5	39.375	0	84.792		16.667	0	0	40.952	0	23.333	13.81	0.417	0	0	0	12.5	4.722	0	7.083	0	0	0	21.875	0	6.458	12.083
0.676833	46.389	44.048	42.619	87.5	91.667	85.952	74.722	14.286	27.619	84.762	65.476	93.75	66.19	13.958	66.25	7.5	84.762	48.125	44.583	87.5	86.905	57.143	32.917	41.25	7.292	80.595		16.667	4.048	0	41.19	0	0.714	14.286	0	0	0	0	11.25	0	6.905	0	0	0	0	16.875	0	0	10.833
0.682667	37.222	51.429	48.81	100	94.167	99.048	63.611	14.286	28.571	83.095	57.143	69.167	84.286	25	64.583	0	100	27.917	31.875	99.167	85.476	65.238	51.458	45.417	28.75	87.5		11.944	36.667	0	42.857	0	0	10	0.208	0	0	0	3.75	5.833	6.905	0	0	0	0	10.625	0	0	0.417
0.6885	34.167	50.476	47.381	100	100	100	25.278	14.286	25.238	81.905	57.143	64.375	69.762	11.042	74.792	7.5	81.905	54.167	35.625	85.833	85	62.857	45.417	47.5	31.458	79.375		0	30.238	0	42.857	0	0.952	0	0	0	0	0	0	2.5	3.333	0	0	14.444	0	0	0	0	2.083
0.694333	48.611	55.952	42.857	100	100	96.905	32.222	14.286	14.286	78.095	58.333	58.542	85.714	0	76.458	12.5	63.81	61.875	34.583	98.81	51.667	62.381	40.208	48.542	11.875	79.107		0	21.667	0	42.857	0	6.19	0	0	0	0	0	0	1.944	20.238	0	0	20	0	2.708	0	0	4.167
0.700333	50	49.524	42.857	99.167	100	98.333	35	14.286	35.476	68.333	57.143	71.25	83.571	15.417	77.917	29.167	66.667	48.542	38.75	95.417	34.524	64.921	53.75	50	12.5	72.649		0	11.429	0	35.476	0	28.095	0.476	2.917	0	0	0	8.958	16.667	23.095	0	0	18.056	0	12.708	2.292	0	0
0.706167	64.167	45	42.857	100	93.194	94.048	34.167	13.81	42.857	79.524	49.762	75.833	71.429	32.917	71.875	39.167	71.429	60.417	74.792	97.083	55.238	81.032	52.917	49.375	12.5	74.792		0	39.762	0	34.762	0	28.571	25.238	0	0	0	0	24.167	16.667	8.81	0	0	16.667	0	27.5	0	1.458	0
0.712	49.167	70.238	42.857	100	91.111	96.429	50.556	29.286	42.857	80.476	45	86.458	71.429	27.917	84.375	46.458	79.762	59.792	74.792	86.905	86.429	75.952	52.292	56.25	5.625	97.708		0	32.857	0	33.571	0	13.095	40.476	0	0	0	0	22.292	16.667	0	0	0	16.667	1.458	18.125	0	5.208	9.792
0.718	50	73.333	40.952	100	85.833	88.571	71.389	42.857	42.857	85.714	49.286	78.125	75.238	17.292	85.208	35.625	97.381	58.542	77.292	90.446	83.333	92.143	71.042	62.5	15	92.917		0	28.571	0	28.571	0	0	21.905	0	0	0.714	0	34.792	0.556	0	0	0	13.333	0	4.167	8.75	10.833	20.833
0.723833	47.222	80	33.095	93.333	66.389	84.286	54.444	42.857	42.857	85.714	40.952	84.792	73.095	2.083	73.095	20.625	96.667	57.292	75.833	97.708	97.857	84.286	69.792	62.5	15.417	91.042		0	35	0	35.952	0	0	28.571	0	0	14.286	0	50.208	13.889	0	0	0	16.389	0	0	4.792	12.5	9.375
0.729667	50	71.429	28.571	86.667	82.778	70.714	40.833	40.476	42.857	97.619	40.714	99.375	73.095	21.458	84.018	8.542	100	40	76.042	88.125	82.381	98.81	73.75	59.583	19.375	79.583		0	23.333	0	42.857	0	0	28.571	0	0	1.905	0	25	3.889	0	3.75	0	16.667	0	3.542	6.042	12.5	10.833
0.7355	48.889	80	25.476	96.111	91.389	76.667	51.389	41.429	42.857	99.762	53.095	100	80.476	51.25	79.167	3.542	94.762	51.042	87.292	88.542	60.952	98.81	61.042	62.5	40.625	67.083		0	17.143	0	39.286	0	0	30.952	0	0	0	0	3.333	0	0	6.25	0	16.667	0	7.917	0.208	6.25	6.667
0.7415	50.278	77.143	28.571	92.5	100	96.429	62.5	51.905	56.429	100	43.81	98.75	83.333	47.708	75	6.042	100	51.25	95.208	91.042	79.048	72.857	83.75	62.083	52.083	64.583		0	14.286	0	7.143	0	0	60.714	1.25	0	0	0	10.625	0	0.476	0	0	16.667	0	12.5	0	0	0
0.747333	52.222	78.333	30.238	98.611	100	93.571	65.833	55.952	57.143	82.222	44.762	82.5	71.429	50	75	7.708	92.143	50.208	77.5	86.458	84.762	87.619	82.708	56.458	55.625	56.042		0	6.667	0	0	0	0	50	0	0	0	0	2.917	0	0	0	0	16.667	1.875	8.125	0	0.833	8.75
0.753167	47.222	82.857	52.619	100	100	100	40.278	52.857	63.333	82.103	53.81	83.125	80.714	50	77.5	38.125	80.238	49.792	65.625	63.958	97.619	96.667	83.75	41.25	55.417	70.833		0	15.476	0	4.762	0	0	37.857	0	0	0	0	6.458	0	0	0	0	29.444	0	0	0	0	23.75
0.759167	49.722	85.714	67.857	94.722	98.167	100	45.278	44.524	70.238	58.81	57.143	85.208	92.381	50	76.25	21.667	69.008	67.083	90.208	81.25	81.667	93.095	85.625	62.292	40.833	69.583		0	18.571	0	0	0	0	38.81	0.417	0	0	0	8.542	0	6.429	0	0	26.111	0	2.917	0	3.333	27.5
0.765	71.111	75.476	52.857	100	94.444	86.667	80	65.238	57.857	80.476	56.19	87.5	81.905	49.167	84.792	29.167	71.19	75.417	95.833	91.25	85.952	96.19	98.75	62.5	41.875	67.917		0	27.143	0	0	0	0	23.571	0	0	0	0	14.375	0	0	1.25	0	13.056	0	6.667	0	2.917	30.417
0.770833	74.167	85.714	42.381	95.278	100	73.81	96.944	71.429	33.571	71.429	33.333	83.958	64.286	51.25	82.292	25	99.286	68.958	99.167	86.25	71.667	99.762	87.5	61.964	37.5	65.208		0	52.381	0	9.524	0	2.381	39.762	0	0	0	0	0	0	9.286	14.167	0	0	0	11.042	0	0	32.292
0.776833	79.722	85.714	52.857	86.111	100	85.714	83.056	71.429	60	72.5	59.048	87.5	63.333	24.583	77.292	25	100	68.542	100	81.875	71.429	100	89.792	62.083	38.542	54.792		0.556	42.381	0	12.381	0	0	42.857	0	0	0	0	0	0	0	13.75	0	1.389	0	1.25	0	0	24.375
0.782667	80.833	85.714	44.405	96.111	100	73.571	73.333	55	57.143	74.286	64.762	92.5	72.619	24.792	86.25	25	96.19	55.208	96.875	86.042	69.048	100	81.458	61.756	47.292	51.458		0	52.619	0	7.619	0	0	36.667	0	0	0	2.083	0	0	13.333	30.625	0	13.611	0	8.542	2.083	0	9.375
0.7885	82.222	82.619	50	100	100	76.667	60.833	42.857	55.714	79.524	58.571	85.417	85.714	37.708	85.833	25	98.333	61.875	94.583	73.958	66.19	100	88.75	71.25	27.708	40.417		0	45	0	16.429	0	10.238	17.381	0	0	0	0	0.625	0	10.476	22.708	0	12.222	0	13.542	0	3.958	0
0.794333	97.444	85.714	56.905	100	96.667	68.81	65.556	53.095	70.238	74.286	60	81.458	80	60.625	75.208	25	93.095	52.708	96.875	75.833	65.714	100	84.167	64.583	31.667	53.75		0	57.857	0	28.571	0	0	5.714	0	0	0	0	12.292	0	0	21.875	0	16.667	0	12.5	0	0	0
0.800333	90.667	85.714	49.048	100	100	67.381	60.278	47.857	71.429	82.619	55.952	87.5	84.286	60	65.833	22.292	78.333	45.833	88.75	96.042	71.429	100	79.583	74.375	60.417	56.458		0	53.095	0	35.952	0	0	7.619	0.625	0.417	0	0	10.417	10.278	0	6.875	0	16.667	0	12.5	1.458	0	1.458
0.806167	100	85.714	42.381	98.889	93.611	88.095	51.389	29.762	71.429	99.524	62.619	75.625	92.619	55	72.083	25	79.524	50	94.345	71.458	70	100	92.708	64.792	57.708	38.75		0	54.048	0	43.095	0	0.238	19.762	3.333	1.667	0	0	1.25	16.389	0	0	0	16.667	0	6.875	0.625	1.667	12.292
0.812	100	85.714	41.19	80.556	99.167	100	44.722	23.333	71.429	90	84.286	78.333	100	51.875	74.375	25	97.381	50	89.107	74.375	61.905	97.857	92.5	74.375	48.958	57.5		0	53.571	0	55.238	0	2.619	0.952	0	0	0	0	0	8.889	0	0	0	5.278	0	0	0	0	13.333
0.818	91.111	85.714	40.476	88.333	82.5	96.19	25	30.952	71.429	96.786	98.095	83.75	90	62.5	83.958	25	86.667	46.875	95.516	54.792	61.429	85	99.375	75	59.792	43.958		0	45	0	43.333	0	0	14.286	0	0	0	0	0	0	2.143	0	0	0	4.792	1.25	0	1.458	0
0.823833	55.833	85.714	28.81	89.722	92.222	85.714	33.611	38.571	65.952	93.333	89.286	97.292	71.905	61.25	75	25	86.19	42.292	90	86.875	71.429	60.476	98.333	73.75	75	47.917		0	55	0	29.762	0	0	42.857	0	0	0	0	0	0	13.81	0	0	3.611	1.875	2.5	0	3.333	0
0.829667	85.833	84.444	34.524	89.167	99.444	100	48.333	42.857	73.333	92.857	89.048	100	71.429	62.5	85.208	25	98.81	46.042	83.155	85.417	55.476	85.238	97.5	72.5	87.917	71.042		0	34.762	0	0	0	0	40	0	0.417	0	0	0	0	9.524	0	0	0	0	2.083	0	22.917	0
0.835667	90.278	85.714	45	80.833	100	81.429	38.889	50.238	81.19	85.476	92.143	100	80.952	59.167	87.292	22.292	87.619	43.125	78.125	87.5	45.952	90.952	94.792	87.5	75.208	48.958		0	13.333	0	0	0	0.476	31.429	0	4.167	0	0	0	0	0	0	0	0	3.75	0	5.417	25	0
0.8415	65.556	80.952	42.381	85.278	96.944	89.762	26.667	55.238	85.238	84.762	95.952	92.917	84.286	50	86.25	12.5	95.556	44.792	76.458	86.875	62.143	100	94.583	86.25	71.875	50		0	2.143	0	0	0	4.048	43.333	0	0	0	0	0	0	5.238	0	0	9.444	0	0.625	7.5	24.375	2.292
0.847333	56.667	71.19	42.619	84.444	81.833	75.952	0	43.333	74.524	91.667	98.333	100	66.349	64.583	85.714	12.5	83.571	40.208	96.25	78.75	67.143	100	95.417	74.583	43.958	42.708		0	10.952	0	0.476	0	0	54.524	0	0	0	0	0	0	4.762	5	0	7.5	0	0	8.958	20	8.542
0.853167	45	60.238	39.524	94.722	83.056	82.619	0	31.429	74.048	94.524	91.19	99.792	87.937	75	73.333	12.917	79.048	28.125	100	87.5	69.524	87.857	99.792	74.286	39.167	39.375		0	14.286	0	0	0	0	57.143	0	0	0	0	0	0	4.048	4.167	0	0	0	0	0	18.75	12.5
0.859167	51.111	63.333	28.571	88.333	86.778	79.286	4.444	48.81	78.571	86.429	76.667	91.042	91.429	69.375	71.667	22.292	100	19.792	100	99.375	65.238	81.667	96.042	80.685	23.333	49.583		0	14.286	0	0	0	0	65	0	0	0	0	0	0	0	7.708	0	0	0	0	5.208	1.042	15.833
0.865	64.722	78.333	23.571	89.167	85	82.381	5	43.095	83.571	91.905	66.905	100	58.095	74.583	75.119	12.917	99.444	51.458	94.048	100	77.143	82.857	96.25	79.792	13.958	85.208		2.5	7.143	2.143	0	0	0	69.286	0	0	1.429	0	0	0	0	2.917	0	0	0	9.583	12.5	0	0
0.870833	70.833	85.714	15.714	81.667	100	71.667	2.5	42.857	69.286	94.524	81.825	98.958	70	68.542	75.238	19.375	99.048	66.042	83.423	95	81.429	95.476	70.417	80.417	33.333	75.417		4.722	5.238	0	0	0	0	76.667	0	0	0	0	0	0	0	0.208	0	0	0	12.5	6.875	0	0
0.876833	68.333	85.476	16.667	68.333	100	70	18.056	40.714	53.571	96.429	89.286	98.125	76.905	49.583	68.929	40.417	90	57.083	73.958	92.5	78.81	88.095	88.75	86.458	49.792	75		0	34.048	0	0	0	4.524	85.714	0	0	0	0	0	0	0	0	0	0	0	5.208	0	0	0
0.882667	59.722	76.905	28.571	83.056	100	90.714	31.944	40	53.095	96.19	85.476	100	81.905	50	66.458	33.75	90.238	61.042	74.375	85.833	81.19	80.476	97.708	87.083	46.875	75		0	28.81	0	0	0	14.286	63.81	0.625	0	0	0	0	2.222	0	0	0	0	4.375	0	0	0	10.833
0.8885	51.667	71.429	39.286	90.278	98.056	91.19	28.333	58.095	52.619	93.333	82.381	100	70.952	50.417	64.792	38.75	97.143	48.75	87.083	97.708	79.048	74.524	85.625	87.5	44.375	75		0	4.286	0	1.19	0	3.095	31.19	0	0	0	0	0	0	0	0	0	0	0	0	0	0	10.625
0.894333	65	67.619	37.143	94.444	91.389	86.905	16.944	60.476	76.19	82.302	78.095	97.917	85.714	60.833	80	37.083	100	44.167	90.625	94.375	85.714	90.238	54.167	87.5	41.042	74.792		0	4.762	0	10.714	10.476	1.429	21.905	0	0	0	0	0	0.833	0	0.625	0	0	0	0	0.208	0	0.625
0.900333	82.222	70.238	42.143	86.111	85.833	86.667	14.167	57.143	98.095	79.722	77.619	85.417	84.048	58.75	86.667	53.958	66.429	25.208	92.708	91.875	85.476	92.857	62.083	87.5	44.792	54.167		0	10.238	0	12.619	3.333	0	33.571	0	0	0	0	0	0	0	0	0	0	0	0	2.917	0	2.292
0.906167	81.111	43.571	42.143	86.667	81.111	80.714	16.667	57.381	92.857	97.421	71.429	87.5	74.524	60.208	82.5	55.208	85.714	48.542	90.417	69.167	74.524	74.444	79.792	81.875	36.667	53.542		0	15.952	5.714	17.619	0	8.571	34.524	0	0	0	0	0	0.278	8.333	0	0	0	1.875	0	1.25	0	10.208
0.912	81.667	43.571	42.857	80.278	79.444	89.524	13.889	57.143	93.095	81.19	69.841	96.25	71.429	75	84.167	69.167	86.905	50	84.375	69.167	72.381	81.032	89.583	87.5	50	57.292		0	10.714	9.524	14.762	0	24.524	28.333	0	0	0	0	0	0	12.857	0	0	0	0	0	7.708	0	15.625
0.918	76.389	36.19	42.857	82.222	83.333	85.476	0	59.286	94.286	83.333	71.071	100	82.143	51.25	80.417	62.5	96.429	53.542	93.125	60.625	79.048	76.905	85	85.268	44.375	52.083		0	0	0	19.048	0	22.381	18.571	0	0	0	0	0	0	4.762	0.208	0	0	0	0	0.208	0	7.5
0.923833	83.333	28.571	40.952	72.5	90.556	87.619	10.556	60.714	98.333	71.667	83.81	99.583	93.333	37.708	83.958	64.167	98.81	36.25	99.792	74.167	77.857	82.381	73.333	84.792	51.25	31.875		0	0	0	14.762	0	14.286	14.286	0	0	0	0	0	0	0	0	0	0	0	0	0	0	0
0.929667	84.444	29.286	31.429	57.222	82.778	87.143	19.722	50.952	87.381	90.952	85.714	100	100	41.458	87.5	62.708	95.952	50	84.375	52.708	38.095	67.381	74.167	91.964	60.833	39.583		0	0	0	14.286	0	24.048	14.762	0	2.292	0	0	0	6.111	0	0	0	0	0	0	0	0	0
0.935667	82.778	30.476	28.571	66.944	88.056	92.143	17.222	38.571	81.667	99.524	80.238	99.792	96.905	50.625	87.5	58.75	92.381	62.708	87.5	49.167	43.81	64.048	79.583	100	68.542	62.708		0	2.143	0	22.143	0	40.476	46.905	0	23.125	4.048	0	0	0	0	0	0	0	0	0	0	0	0
0.9415	84.167	30	33.81	86.667	96.389	98.333	16.944	50.476	84.286	99.524	96.667	100	87.143	38.125	87.5	63.125	85.714	61.042	87.5	57.708	42.619	70.476	77.917	96.905	33.75	64.792		0	13.095	0	17.381	0	32.619	60.476	0	10.625	7.857	0	0	0	0	0	0	0	0	0	0	0	0
0.947333	80.278	37.619	23.333	65.278	100	90.714	19.444	57.857	84.802	100	91.19	96.458	80	42.708	65.833	47.708	82.143	55.833	100	47.083	50	62.381	89.792	96.756	32.292	51.25		0	8.095	0	21.905	4.762	28.571	71.667	0	4.167	0	0	0	0	0	0	0	0	0	0	0	0	1.042
0.953167	63.889	45.952	20.714	74.444	97.778	88.333	25.278	32.381	70.476	90.476	80.476	87.708	86.905	47.292	59.792	61.875	48.571	73.542	96.042	37.708	58.81	63.333	89.792	100	51.25	56.875		0	1.429	0	14.286	0	39.524	66.19	0.417	5	4.524	0	5.208	0	2.381	0	9.583	0	0	0	0	0	0.625
0.959167	75.833	57.143	28.571	95.833	83.889	93.095	25	42.619	57.619	89.286	87.619	94.583	92.143	72.083	84.583	60.208	47.619	74.167	68.958	52.083	51.19	67.381	88.333	92.143	51.458	51.042		0	0	8.333	14.048	0	30.476	47.143	0	0.208	11.667	0	0	0	0	0	11.667	0	0	0	4.583	0	8.542
0.965	68.333	57.143	25.714	95.278	78.889	83.095	21.667	46.19	82.381	90.238	84.762	85.833	68.81	66.875	87.5	52.292	50.238	76.042	59.375	73.333	64.762	54.087	92.917	93.542	64.167	62.708		0	13.81	0	13.333	0	6.19	70.476	0	0	2.381	0	0	0	4.048	0	7.708	1.389	0	0	6.667	0	10.208
0.970833	55.556	57.143	28.571	97.222	91.111	100	38.056	44.722	100	87.619	84.444	75	85	51.25	78.542	44.167	39.286	72.917	73.542	84.792	70.952	46.667	100	96.339	70.625	62.292		0	37.381	0	37.857	0	0	69.048	0	0	0	2.5	0	0	5.476	0	0	5.833	0	0	7.292	0	7.083
0.976833	69.167	50.476	33.81	100	91.944	100	24.444	70.357	93.333	100	78.333	87.708	85.714	55.417	80.208	43.542	27.381	85.208	69.375	67.708	64.286	58.571	100	99.375	69.583	61.25		0	52.143	0	40.476	0	12.143	55	0	0	0	1.875	0	0	12.381	0	0	4.722	0	0	19.375	0	4.792
0.982667	78.056	53.095	25.714	93.333	75	97.381	40.278	71.429	70.476	95.714	78.095	95.417	84.524	74.792	87.5	62.5	38.571	71.458	88.958	75	73.333	73.81	97.5	99.583	72.292	54.167		0	50.238	0	48.571	0	20.952	32.619	0	0	0	0	0	0	1.667	0	1.458	0	0	6.667	7.917	0	25
0.9885	83.333	56.905	30.476	90.833	76.944	100	54.722	83.571	90.476	91.429	80.952	100	78.095	77.083	87.5	73.958	48.095	86.458	83.958	75	73.81	85.238	98.542	100	73.75	50.208		0	60.952	5.952	34.524	0	14.286	44.762	0	0	0	0	8.542	0	14.286	5.417	4.583	16.389	0	0.417	1.458	0	13.542
0.9945	76.667	56.905	21.667	100	76.667	98.095	42.222	71.429	76.905	97.302	89.048	100	91.19	87.5	84.375	75	36.905	86.667	68.542	84.375	80	85.238	79.375	100	88.542	46.458		0	68.81	4.286	31.905	0	23.095	39.286	0	0	0	0	0	0	0.952	11.042	1.875	11.944	0	0	0	0	2.5
1.00033	73.889	52.619	27.143	95.833	75.556	97.143	50	72.381	89.762	83.333	77.857	97.292	85.476	87.292	73.958	74.583	51.429	87.5	50.595	82.917	81.19	87.381	57.5	100	81.458	50		0	65.952	0	20.476	0	35.238	4.524	0	0	0	0	6.667	0	0	5.833	8.75	0	0.625	0	3.125	0	3.542
1.00617	64.722	63.571	48.333	59.167	74.167	75.238	61.667	70.556	98.333	63.571	70.714	72.708	74.286	86.458	72.708	59.375	50.476	84.583	44.792	87.292	71.19	91.667	62.5	95.625	58.958	49.583		0	53.81	0	29.048	0	40.714	22.857	0	0	0	0	27.083	0	0	0	10.417	0	11.458	3.542	0	5.208	21.458
1.012	83.333	75	46.667	65.278	46.667	57.143	58.056	58.571	85.714	56.429	49.524	46.042	67.619	65.208	55	46.042	59.762	60.625	34.167	70.417	72.381	72.5	62.5	83.542	51.042	60.417		0	42.857	0	49.048	0	31.905	15.476	0	0	0	2.083	38.958	0	1.19	0	0	0.556	36.667	14.583	7.292	8.958	36.042
1.018	85	60.714	41.429	86.389	42.222	58.095	45.833	57.619	85.714	59.048	41.19	30.417	71.429	49.375	37.292	30.208	50	60.625	52.083	70.417	84.286	62.024	57.768	77.5	36.25	52.708		0	43.571	0	58.333	0	17.619	31.19	10	0	7.143	2.5	48.542	0	5.952	0	0	16.667	26.667	21.25	2.083	0.417	37.5
1.02383	99.444	71.429	28.81	76.667	66.667	51.19	55.833	81.19	85.238	65.952	35.714	19.583	61.905	47.708	23.75	33.333	14.286	59.583	68.958	79.375	70.476	58.333	68.333	75	48.542	55		0	53.571	0	50.714	0	25.238	35.476	0.625	0	17.619	6.667	51.458	0	14.286	0	0	14.722	19.167	39.375	0	8.125	49.792
1.02967	89.167	71.429	32.143	60	59.167	45.238	59.167	85	76.667	56.429	36.19	22.083	71.429	54.583	27.917	46.042	37.619	60.833	67.917	68.125	60	71.19	71.875	73.958	40.417	46.667		0	43.333	0	29.762	0	42.857	37.381	0	0	8.571	10.833	62.5	0	14.286	3.542	0	10.833	19.375	28.125	0	0	42.292
1.03567	70	82.619	41.429	53.611	50.556	40.238	62.222	85.714	75.952	48.095	38.571	21.25	72.381	62.708	19.167	42.292	40	66.667	53.125	76.875	50.952	91.667	59.583	71.875	34.375	41.458		0	30.714	0	34.286	0	30.238	44.762	0	0	5.238	12.5	67.292	0	14.286	10.208	8.333	1.667	32.292	37.708	0	5.208	35.417
1.0415	58.611	68.095	38.333	48.056	52.5	41.19	46.944	85	59.048	57.619	51.905	52.083	85.476	52.5	51.458	52.083	36.905	71.667	53.333	85.833	63.571	70.476	77.708	63.125	32.5	33.333		0	18.571	0	42.857	0	42.619	40	0	0	2.857	12.5	56.667	0	14.286	12.5	12.5	23.056	45.625	30.208	3.958	10.833	41.875
1.04733	48.889	69.524	58.81	37.778	76.111	47.619	33.333	69.524	60	70.476	49.048	83.542	84.762	76.042	68.929	50	63.81	78.125	51.042	87.5	67.143	63.095	80.417	51.667	22.917	53.542		0	19.762	0	45.238	0	41.905	26.905	0	7.292	9.524	3.75	52.5	5.556	14.286	12.5	12.5	16.667	34.375	24.375	0	17.917	54.583
1.05317	74.167	69.286	71.667	35.278	73.889	55.476	32.778	71.905	62.857	71.19	48.095	85.833	62.143	80.417	63.958	49.792	58.571	84.167	41.875	96.458	57.619	55.952	79.583	68.75	19.792	51.042		0	33.81	0	46.429	0	32.619	20.952	0	2.083	17.143	6.25	54.792	14.722	35.714	8.958	12.5	16.667	15	31.042	7.5	36.25	39.583
1.05917	66.944	70.714	59.524	44.722	66.667	66.19	29.444	83.81	60.952	72.381	39.048	72.5	86.706	66.25	27.5	59.167	64.524	74.792	34.792	91.875	44.048	56.667	81.25	75.833	24.583	50		0	59.048	0	43.333	3.81	23.333	23.333	6.458	0.208	28.571	5.833	71.667	20	42.857	6.667	11.25	6.667	21.667	23.75	7.917	47.917	37.292
1.065	81.944	89.286	69.286	78.611	60.278	71.429	19.722	80	78.81	71.429	35.714	67.917	83.492	77.708	20	50.625	85.476	75.089	37.5	96.042	47.857	60	87.083	82.708	22.292	49.583		0	57.143	0	45.238	8.81	8.571	14.286	7.917	12.5	28.095	15	61.667	31.111	42.857	0	8.333	0	33.333	51.875	0	48.125	38.125
1.07083	66.667	100	41.667	97.778	53.056	70.476	22.5	79.524	45.952	60.952	39.286	75.417	85.714	91.458	15	38.125	83.571	70.476	34.375	100	45.476	69.286	97.5	86.875	17.708	44.583		0	57.143	0	31.905	22.143	9.286	22.857	2.292	8.958	28.095	0	50.417	2.5	42.857	1.042	5.833	10.833	50.208	43.125	0	45.208	45.833
1.07683	29.167	100	32.857	100	64.444	64.762	45.278	83.571	50.476	65.476	30	52.083	73.81	64.583	32.5	50.417	94.048	61.042	36.042	100	44.048	60	91.458	82.083	43.333	33.333		0	53.571	0	42.619	33.333	22.143	28.571	0	0	34.048	0	49.375	8.611	37.619	10.833	0	5.833	61.042	22.5	7.083	37.5	44.583
1.08267	28.611	100	38.333	96.944	73.333	55.476	60.833	79.048	46.905	67.381	28.095	63.333	71.429	53.958	36.667	27.5	94.762	61.458	35.208	100	41.905	43.81	98.958	84.583	48.958	29.583		0	46.429	0	43.571	36.905	29.286	28.571	1.875	10.208	42.857	0	52.708	16.389	36.667	11.042	0	0	46.25	46.875	15.625	18.75	56.667
1.0885	48.889	88.571	42.857	100	81.111	65.952	66.667	81.19	68.81	69.048	25.238	77.708	71.429	59.583	13.333	43.75	95.952	64.167	27.292	99.583	43.095	52.381	82.917	80.208	47.292	26.042		0	32.619	0	50.952	28.571	30.714	28.571	0	15.417	43.571	0	45.417	15.833	24.524	15.208	0	1.667	52.5	38.333	33.958	12.917	50
1.0945	38.333	86.905	65.952	100	83.056	81.905	63.889	58.571	88.571	70.238	30	53.333	60.476	50	47.5	61.042	76.667	63.75	25.833	100	45.952	70.714	75	87.5	27.5	23.333		0	41.905	0	60.952	27.619	18.333	37.619	0	21.458	42.857	0	49.583	16.667	18.81	36.458	0	1.667	35.417	37.083	13.958	27.708	50
1.10033	30.278	96.19	48.095	100	81.944	77.619	61.111	66.429	78.81	71.429	38.095	53.958	66.429	42.5	62.5	32.5	70.238	46.667	18.75	98.125	51.429	80.952	71.875	87.083	32.917	21.458		0	42.857	3.571	66.19	19.286	26.19	41.905	0	20.625	33.571	0.208	41.458	1.944	32.619	40.625	0	5.278	29.167	68.958	13.958	18.333	50
1.10617	58.611	99.524	57.619	100	83.333	80.476	45	74.048	92.619	65	39.762	38.958	63.333	61.458	61.458	36.25	75.476	43.958	18.958	98.333	55.476	77.857	60	87.5	31.458	25		0	42.381	18.333	59.048	4.286	27.143	47.857	0	6.875	43.81	1.042	50	0.833	27.619	49.792	0	13.611	36.25	53.333	16.25	5.833	57.5
1.112	71.111	99.048	62.143	84.722	83.333	85.714	47.778	58.333	93.81	81.667	43.095	23.125	71.905	68.958	62.5	48.125	82.143	58.125	16.875	89.167	57.143	77.143	76.042	70.417	32.5	21.25		0	42.619	8.81	47.381	11.667	25.476	51.667	14.583	18.958	19.762	16.458	52.083	5.556	33.571	43.125	11.667	0	32.292	36.042	13.125	0	52.083
1.118	66.667	97.143	61.667	86.111	86.944	93.81	40.278	73.81	99.762	83.095	38.81	63.75	84.127	80.833	62.5	37.5	85.476	66.458	16.25	65.625	56.667	87.619	82.292	71.875	31.042	37.708		0	48.333	3.571	48.571	25.476	28.571	29.286	9.167	25	30.238	15	57.917	1.111	35	37.5	13.958	0	30.208	33.958	11.042	0	60
1.12383	77.5	100	65.714	69.167	85.556	82.381	55.278	81.667	87.857	74.762	52.143	75	79.524	91.458	52.292	38.75	55.952	62.083	32.5	60.208	70.476	86.429	81.042	47.292	27.917	28.125		0	36.429	14.048	55.476	19.762	31.19	28.571	1.875	13.75	19.762	42.708	52.292	14.722	27.857	39.375	13.542	2.778	47.083	32.917	12.5	0	61.042
1.12967	83.333	91.667	71.429	96.111	97.222	88.333	73.611	80.714	100	78.571	56.667	75	66.905	88.958	71.25	37.5	58.81	56.875	36.458	62.5	68.571	86.429	82.292	50.625	48.75	28.75		0	53.81	14.286	47.619	30	41.19	28.571	7.292	12.5	46.905	38.125	58.958	0	20.238	49.167	17.083	12.778	37.083	24.375	11.875	0	53.75
1.13567	74.444	80.952	66.429	83.056	77.778	95.714	81.667	85.238	80.714	81.667	57.143	78.75	62.857	97.083	71.667	45.625	84.524	52.292	55.208	69.167	42.381	86.667	85.982	55.208	31.458	21.042		4.444	48.571	10.714	62.619	15.952	35.476	28.571	21.667	24.375	57.143	62.292	40.833	5.833	28.571	43.542	16.875	25.833	20.417	8.958	24.167	0	50
1.1415	77.5	68.651	74.762	83.333	65	94.048	78.056	85.714	79.048	71.19	51.905	86.458	73.095	75.208	71.25	45.833	88.095	46.25	63.542	85.833	54.762	96.667	87.5	71.25	40	29.583		26.667	36.429	0	67.619	14.286	33.571	28.571	28.958	35.625	50.238	61.786	37.5	16.667	29.048	50	19.375	33.056	25.417	33.75	15.208	2.917	50.208
1.14733	82.5	85.119	77.857	94.167	75.833	98.81	75.556	73.571	77.619	69.762	44.524	86.25	71.429	67.5	70.208	47.708	88.254	49.167	53.333	83.333	50.476	85.714	82.5	96.25	21.042	48.958		18.056	33.095	0	57.143	17.857	65.476	32.857	31.458	48.75	59.762	62.5	37.5	1.944	34.048	42.917	3.125	10.556	46.25	46.458	24.583	11.667	55.208
1.15333	83.333	91.31	70.714	100	89.167	78.095	83.333	85.714	92.381	77.381	57.143	87.5	71.429	64.583	62.5	45	84.762	60.417	50.208	71.875	66.19	75.238	75.208	96.042	26.25	50		7.778	25.952	0	57.143	3.333	71.429	32.619	43.958	45.833	80.714	62.5	37.5	0	0	22.5	11.042	1.667	60.208	35.208	26.042	0.833	64.167
1.15917	69.167	96.429	83.333	92.778	69.444	85.238	83.333	78.81	100	77.619	52.857	86.667	71.429	58.333	62.5	33.542	62.619	62.292	50.833	73.125	48.095	79.286	75.208	92.5	37.5	50		0	17.143	5.952	57.143	1.429	56.905	47.857	36.458	39.375	85.714	62.5	27.708	0	28.81	13.333	4.583	4.167	62.5	42.917	31.875	10.625	72.708
1.165	65.278	97.381	76.429	100	55.556	88.81	83.333	73.333	100	80.476	52.619	87.5	71.429	41.667	62.083	24.167	78.333	55.625	52.083	92.708	73.095	84.524	94.107	88.333	36.667	41.25		0	26.19	14.286	59.048	4.048	65.952	45.476	26.458	46.25	85.714	62.292	28.125	0	25.238	12.083	0	5.556	62.5	48.333	30.208	2.5	56.667
1.17083	54.444	96.19	80.238	100	64.167	71.905	82.222	77.619	92.143	82.381	57.143	87.5	65.714	53.542	68.75	28.958	88.095	41.667	59.792	100	72.143	75.952	92.292	97.917	20.208	25.417		32.5	34.286	10.238	71.905	0.238	65.952	38.81	28.542	32.5	85.714	66.25	30.417	4.167	42.857	40.208	0	0	62.5	61.667	21.25	25	52.5
1.17683	66.667	100	70.952	100	67.778	65.952	66.389	99.048	93.333	73.81	49.524	87.5	60.238	30.833	67.708	39.375	78.095	42.708	40.833	100	85.238	84.048	100	99.167	30.625	17.5		30.556	51.667	10.476	62.857	9.524	57.857	47.381	24.375	25.208	99.048	71.875	36.042	5	40.476	41.875	0	13.889	69.167	63.333	26.25	14.792	55.625
1.18267	79.167	100	58.095	100	80	75.714	83.333	99.286	100	63.333	57.143	80.417	42.302	41.875	74.583	52.917	85.238	52.292	52.708	87.917	79.286	74.048	92.708	100	54.583	25		49.722	57.143	22.619	48.81	10.238	36.905	42.381	5	37.083	100	68.333	31.667	7.778	43.81	19.583	0	20.556	68.125	38.542	30.417	12.5	52.708
1.1885	78.056	99.762	60.952	100	92.167	86.19	73.889	99.762	85.952	69.286	43.095	76.042	63.571	49.375	84.583	28.75	73.333	58.333	60.417	91.22	68.571	76.667	82.708	99.167	60.833	35.417		49.167	57.143	26.19	29.286	13.81	45.238	33.095	2.083	37.292	99.286	70.625	28.542	9.444	42.857	23.333	0	14.722	97.292	37.5	36.25	8.542	48.75
1.1945	98.056	96.429	66.667	85	100	83.571	73.611	95.714	99.762	70.238	26.19	70	67.381	50.833	81.458	22.917	53.81	57.5	74.792	99.792	78.571	85	81.042	61.667	62.083	35		46.944	56.905	26.667	42.619	20.952	45.714	16.19	1.667	34.167	95.714	63.542	37.5	7.5	41.905	28.333	6.25	13.056	87.083	38.75	37.083	0	39.583
1.20033	98.611	81.429	67.381	85.556	100	76.19	88.333	98.095	89.722	80.476	29.762	68.75	66.905	61.667	82.083	0	95.952	41.042	36.25	89.583	73.333	73.81	94.792	72.708	83.75	37.5		45	60.952	23.81	65	31.905	68.81	22.381	2.5	37.292	95	64.583	32.708	0	17.857	37.5	12.5	38.056	88.125	53.542	37.292	1.042	41.875
1.20617	99.167	85.714	68.333	86.389	100	95.238	87.778	90.476	72.222	85.714	43.095	79.167	65.714	66.667	75.208	12.083	99.762	51.042	56.458	91.458	73.81	85.714	94.375	86.667	58.958	26.667		61.111	47.381	18.81	70	35.952	57.143	38.81	0	35.417	97.619	57.083	19.375	0	44.762	32.708	12.5	50.556	85.685	34.792	34.792	3.333	38.125
1.212	98.611	85.476	56.905	75.278	96.944	94.762	80.833	96.19	77.5	85.714	56.19	79.375	48.333	54.167	85.417	14.167	95.476	48.542	45	84.792	71.429	79.286	92.292	89.375	46.25	29.583		58.056	42.857	23.81	63.333	30	52.619	53.571	4.375	49.375	68.095	56.458	11.458	15.278	51.19	44.167	12.5	34.722	77.53	43.958	37.5	0	50.208
1.218	83.889	85.714	57.143	78.611	96.111	93.571	86.944	83.571	86.786	85.714	62.619	81.25	45.714	50	87.5	22.708	85.952	51.25	48.958	76.458	64.048	66.429	83.125	89.375	43.333	27.083		66.667	42.619	26.429	63.333	40.476	51.429	50	0.417	56.458	67.857	55.208	18.125	26.111	41.746	32.292	12.5	30.833	61.667	35.417	35	0	44.792
1.22383	92.5	83.333	47.857	80.556	95.278	65.714	100	75.238	84.762	89.524	52.619	85.625	54.286	49.792	90.833	38.542	90.952	65	61.667	95.417	70	78.81	57.083	66.458	50.625	30.208		55	38.095	28.095	70.238	42.857	36.429	49.762	0	51.25	75.714	45.833	38.75	48.333	42.857	34.375	12.5	16.667	27.5	35.208	26.25	1.667	52.083
1.22967	98.889	76.905	45.476	74.167	97.5	74.048	86.667	72.619	96.429	85.238	49.286	64.583	66.429	64.375	100	47.292	74.048	48.125	54.583	100	62.381	83.095	41.667	70.417	27.083	35.417		24.444	40.476	38.81	85.238	42.857	42.857	70.238	0	51.042	81.19	38.75	34.792	53.889	42.857	27.083	18.542	8.333	52.083	35	32.5	1.042	40.833
1.23567	93.611	77.381	56.429	81.944	87.222	79.286	82.778	70	85.952	71.667	53.095	41.25	69.365	59.375	100	25.833	66.19	55.833	48.125	95.208	67.619	70.476	54.167	75	21.25	51.042		5.833	32.143	42.857	85.714	42.857	42.857	68.333	5	49.167	84.048	43.125	43.333	53.333	47.381	28.125	29.167	0.556	66.25	26.458	33.333	0	40.833
1.2415	84.167	76.905	57.857	92.222	92.222	66.19	83.056	85.238	89.286	72.857	66.429	67.083	71.429	74.792	100	33.125	75.714	50.208	61.25	76.458	75.238	70.238	65.833	85.208	24.583	35.208		0	32.619	42.143	78.333	42.857	42.857	55	6.25	49.792	83.571	33.333	49.167	37.778	56.19	23.333	34.583	0	67.917	37.5	31.25	8.75	48.333
1.24733	76.389	84.286	71.19	92.222	72.222	76.667	90.278	96.429	83.333	71.905	64.286	71.667	69.286	72.083	97.143	40.208	88.81	50.833	83.125	69.167	85	68.81	65	60.208	56.25	53.958		1.667	51.667	44.048	85.714	42.857	54.524	47.857	17.917	50	85.952	22.5	42.5	35	56.667	33.125	23.958	0	50	48.125	37.708	12.5	46.875
1.25333	83.333	89.048	75.238	100	71.389	96.429	95	78.016	95.714	81.667	65.714	55	67.381	71.875	89.762	50.417	97.143	57.708	78.75	59.792	70.238	77.619	60.208	76.25	43.75	59.792		0	70.238	51.19	85.714	42.857	43.571	57.143	12.917	50	92.143	40	46.667	20	48.571	35	16.25	14.167	48.333	51.667	56.667	22.292	45.417
1.25917	83.333	97.381	74.762	87.778	73.056	73.095	93.611	97.619	91.667	85.714	92.381	45.833	66.429	80	93.333	51.458	99.286	32.5	78.333	78.958	83.333	85	64.167	82.083	46.25	54.167		8.889	44.762	43.571	80.476	53.81	42.857	58.571	2.917	50	100	28.958	67.708	16.667	44.524	54.167	18.75	17.222	46.667	34.375	51.042	12.917	50
1.265	88.333	94.762	71.19	99.722	90.833	61.19	90	90.238	74.524	85.952	96.19	67.708	58.333	64.792	72.946	32.083	98.81	36.042	78.75	73.333	76.19	76.19	70.208	93.958	39.792	36.875		2.778	57.143	44.048	71.429	71.19	42.857	57.381	15.208	49.375	100	14.792	75	16.667	35.476	35.208	3.542	16.389	39.792	28.75	51.667	22.083	58.75
1.27083	94.722	96.429	68.81	94.444	100	64.286	83.056	99.286	87.143	85.476	99.524	67.083	45.952	73.542	51.369	22.083	99.524	35	79.583	82.917	70	78.81	74.583	99.583	47.5	42.083		0	50.238	63.333	75.714	56.429	42.857	58.571	31.25	42.5	100	13.333	70.208	1.944	14.286	43.75	0	41.111	24.583	38.542	56.25	14.792	51.875
1.27683	100	83.095	63.81	99.722	93.611	92.381	76.111	82.857	79.524	85.714	95.714	85	84.762	79.167	53.125	14.792	100	36.875	69.196	89.583	73.81	85.714	93.958	99.375	50	41.875		0.833	56.905	71.429	85.714	42.857	37.619	56.667	27.083	42.5	99.762	12.917	70.625	1.389	14.048	44.792	7.292	41.667	44.583	34.583	44.821	10	57.917
1.28267	100	86.19	71.429	99.722	80.278	67.857	72.222	85.714	71.667	81.19	84.762	86.667	87.619	70.833	53.125	2.083	94.286	60.417	83.958	69.792	84.524	85.714	86.637	96.667	50	44.583		7.222	48.333	71.429	85.714	28.81	39.286	65.714	22.917	50	84.524	41.458	75	0.278	0	49.375	12.083	33.333	48.75	18.542	43.333	2.292	61.25
1.2885	95.556	81.905	71.429	100	78.056	70	98.056	95.357	95	71.429	69.048	78.542	94.524	82.5	49.583	6.875	93.571	39.792	91.25	80.833	72.857	82.262	89.375	98.125	23.958	56.667		13.889	42.857	58.095	79.762	25.714	35.238	60.952	0	50	93.81	54.792	73.125	19.167	0	48.958	16.875	48.611	39.167	30.417	50	8.125	54.762
1.2945	99.167	72.381	63.333	100	91.944	78.81	100	82.738	83.81	71.905	55.714	55	100	65.833	58.958	12.5	92.817	69.583	91.042	79.792	85.238	76.905	95.833	83.542	24.375	62.5		0	45	45.952	85.238	41.667	43.333	61.429	5.208	53.958	96.19	45.417	61.458	8.333	0	34.375	33.333	46.111	48.125	35	20.417	8.333	71.369
1.30033	100	49.286	66.429	97.222	97.222	85.714	100	83.571	79.524	85.714	25.714	63.75	100	70.625	77.292	18.542	99.048	72.917	96.25	66.042	78.095	81.905	94.583	95.208	31.875	61.042		0	47.381	23.333	84.762	42.857	50.238	59.524	6.875	60	81.667	53.75	56.875	18.056	1.667	17.917	27.083	47.222	72.708	29.167	13.958	19.167	75
1.30617	97.222	43.095	51.19	100	100	77.381	100	97.143	65.714	85.714	30.238	76.25	95.714	87.5	75.774	10.417	100	63.958	91.667	66.25	83.333	85.833	99.167	96.667	28.333	58.542		8.056	27.381	3.81	85.714	60.714	50.238	65.952	12.5	43.542	76.19	50	68.958	17.222	5	22.083	27.708	37.778	75	42.917	26.458	30.625	63.631
1.31217	100	44.048	49.762	92.222	100	71.19	68.056	99.286	49.048	79.286	40	80.208	97.619	87.5	65.952	32.083	87.143	58.958	85.417	61.25	71.667	94.048	93.333	100	20.625	50.625		0	18.571	4.762	85.714	52.381	53.571	66.667	15.417	29.792	85.476	43.333	71.667	7.778	15.238	25	40.833	17.5	74.583	3.75	33.75	36.25	62.56
1.318	100	65	53.81	96.389	97.667	75.476	69.444	99.762	41.667	81.905	37.857	80.208	97.381	83.958	47.143	34.167	90	47.708	80.833	55.833	71.905	95.714	89.167	100	18.75	61.667		0	28.333	5.714	85.714	47.381	51.19	65	9.792	48.333	85.714	27.917	66.458	32.778	20.952	12.5	58.542	16.667	72.917	8.75	19.583	43.333	71.875
1.32383	97.5	71.429	49.524	98.333	89.167	91.905	79.167	86.667	70.714	84.048	48.571	70.625	85.476	70.625	62.708	18.958	96.429	37.5	79.583	44.167	59.048	85.714	100	97.917	24.167	55.417		0	53.333	44.286	56.905	52.381	57.143	65.476	14.375	52.917	85.714	23.958	73.125	30.833	15.714	13.958	53.75	16.667	55.833	31.667	7.083	50	71.994
1.32967	100	82.619	49.286	76.667	74.444	85.952	72.778	90.952	85.714	81.905	48.333	80.833	85.714	77.708	75	22.917	86.905	37.5	87.083	45.417	72.143	81.905	100	91.042	11.875	55.625		0	57.143	56.429	45.952	57.143	55	52.857	6.25	41.667	72.619	24.375	65.208	16.667	6.19	12.917	47.917	22.222	60	21.042	1.25	31.458	74.792
1.33567	100	100	68.333	78.056	81.944	83.095	77.778	98.81	90	75.476	47.619	81.667	85.714	83.125	75.208	22.5	85.238	36.667	74.375	56.042	76.905	85.714	100	66.042	10.833	45.625		0	55.952	52.381	57.143	55.952	57.143	57.857	17.917	38.958	60.714	24.583	64.167	24.722	0	10.625	50	32.222	75	25.625	25.417	46.458	57.917
1.3415	100	97.857	71.429	83.333	100	88.095	93.889	91.19	72.619	85.714	57.381	73.75	87.381	79.583	73.542	26.875	94.286	25	63.542	62.292	71.905	85.238	99.583	76.667	38.958	51.458		0	40.476	42.619	66.429	43.81	56.429	65	26.875	54.792	69.286	11.875	77.292	17.222	0	12.083	50	15.278	80.417	35.417	30.208	40.417	53.125
1.34733	100	95	62.143	99.722	89.167	86.19	100	96.905	85.714	85.714	60.714	62.917	67.143	84.583	81.042	43.958	89.524	22.292	65.625	70.208	61.905	84.286	90.625	76.875	27.083	48.75		0	42.857	53.333	69.524	45	57.143	67.381	30.625	58.661	71.429	14.167	58.125	16.389	0.952	5.417	50	17.778	87.083	20.417	26.458	56.25	47.976
1.35333	92.778	90.476	60.476	100	76.944	70.952	100	82.381	92.857	83.81	63.571	72.917	92.857	79.375	99.375	37.708	68.333	28.542	59.167	63.125	62.619	82.143	80.833	66.875	29.792	56.042		0	50.476	50.952	60	56.429	56.667	67.619	20.625	55	71.429	7.917	75.625	0	0	34.583	50	32.5	70.833	22.292	25.625	55	50.833
1.35917	100	97.857	62.143	100	71.944	58.571	99.167	76.905	100	85.04	50	70.833	100	73.631	90.952	34.167	87.143	35.417	59.792	66.667	77.143	90.238	90.417	80	47.292	62.5		0	39.286	52.381	49.524	39.048	29.762	72.857	32.083	42.5	70.476	12.5	87.083	0	2.857	55.208	50.208	40.278	67.708	25	14.375	25.208	50.625
1.365	94.167	99.762	70.238	98.889	84.444	71.19	86.944	91.429	94.524	85.714	59.286	76.25	97.381	78.482	97.083	15.417	100	37.5	75	57.708	77.143	90	95.417	79.583	66.042	58.125		0	33.81	57.143	56.905	17.619	23.333	61.905	36.667	37.5	73.81	10.833	68.571	3.611	7.619	40.208	54.583	64.444	62.5	33.75	24.375	19.375	42.708
1.37083	96.111	97.857	71.429	92.778	72.222	71.905	89.722	97.619	88.373	70.714	56.429	91.667	95.397	45.833	81.042	42.5	99.762	35.208	67.083	74.167	82.183	80.952	91.875	72.083	73.75	52.708		0	37.619	57.143	42.857	22.857	18.571	44.762	26.25	39.792	78.81	8.75	67.272	12.778	0.238	27.5	61.25	58.333	61.667	39.375	36.25	22.917	46.429
1.37683	98.889	95	70.476	79.167	93.056	83.095	90.833	89.286	85.714	57.619	38.095	98.333	97.381	41.25	87.5	37.708	92.619	8.958	71.458	52.292	84.524	77.381	94.375	72.083	43.958	50		0	45.476	72.143	35.238	28.095	32.143	42.857	28.333	41.25	74.048	8.958	61.875	16.667	0	48.125	54.792	70	62.5	21.042	45.417	31.667	51.548
1.38267	93.889	70	61.905	82.222	100	71.19	86.389	86.429	75.238	61.429	43.81	93.75	100	54.375	82.083	14.792	99.762	12.5	99.375	73.958	83.095	71.429	98.958	76.667	25.208	49.167		0	29.722	81.19	55	30.238	25.476	31.19	43.333	37.5	83.81	0.833	61.875	17.5	0	51.25	50	58.611	60.417	27.5	39.167	25.833	50.625
1.3885	99.722	56.19	72.381	70.556	100	79.524	97.778	99.524	83.571	70.476	39.048	95.625	100	84.792	73.958	26.667	100	12.5	97.292	88.542	82.857	74.762	98.958	85.417	22.083	38.958		0	26.23	60.873	60.952	36.667	36.667	38.81	54.375	37.5	85.714	0	51.042	12.778	5.476	53.125	50	50	60.417	22.708	51.458	24.167	41.19
1.3945	96.667	87.857	72.619	91.667	97.222	69.524	100	94.048	79.524	85.714	64.524	100	99.762	81.667	75	26.458	90.476	20.833	86.667	93.125	83.095	82.619	94.375	86.875	17.917	35		0	42.857	61.429	75.714	26.429	40.952	40.238	51.458	35.417	85.714	0	66.458	8.889	11.667	51.25	50	47.5	62.5	35.625	50.417	16.875	46.19
1.40033	70.833	99.286	72.143	91.667	99.722	70.952	91.944	80	97.857	80.952	57.143	97.292	80	62.708	80.03	28.125	82.381	25	87.083	90.625	70.476	79.286	86.042	87.708	12.5	32.5		0	36.19	65.952	73.333	28.571	30	39.286	46.667	32.708	79.762	0	49.167	16.667	26.19	53.75	60.417	46.111	54.058	48.958	53.125	36.042	52.5
1.40617	43.333	100	73.095	81.111	63.333	78.81	88.056	89.762	85.714	82.381	60.238	100	84.524	67.917	73.542	25.208	96.429	15.625	91.458	87.5	67.381	85.714	96.875	73.75	23.75	55.625		0	40.238	71.429	73.095	28.571	28.333	42.143	49.583	37.5	80	1.042	61.25	16.667	22.381	51.042	62.5	48.333	58.125	52.292	71.25	48.333	65
1.41217	59.444	86.667	62.381	65.278	48.889	92.619	84.444	88.095	86.19	85.714	67.143	100	90.476	45.833	83.542	40.833	84.762	17.5	87.292	87.292	75	85.714	100	75	24.375	57.292		0	26.19	68.81	68.333	28.571	15	41.667	51.25	37.5	78.095	11.458	72.917	20.833	14.524	53.542	62.5	25.278	59.583	52.917	72.083	42.708	68.75
1.418	81.111	67.857	68.571	77.778	93.333	91.905	81.111	86.905	94.286	84.484	65.476	96.111	100	71.042	86.25	35.417	83.81	22.292	83.125	100	77.381	75.476	88.958	82.708	27.5	61.667		0	37.143	69.762	82.381	28.571	11.19	28.571	70.625	48.542	58.81	3.125	64.167	35.833	23.81	46.667	62.5	28.333	54.583	50.833	66.667	42.708	57.321
1.42383	74.444	80.714	79.524	100	77.5	83.333	80.833	59.96	87.381	85.476	58.571	100	85.714	73.69	80.833	28.542	91.905	22.083	85.625	100	63.571	82.619	97.292	64.167	7.708	56.042		0	43.095	71.429	85.714	28.571	0	25.714	55.625	50	49.048	12.5	70.625	18.333	14.286	40.417	62.5	20.833	61.875	46.875	71.875	39.792	52.56
1.42967	77.778	92.381	85.714	97.778	95.278	91.667	83.333	83.889	74.048	80.714	72.857	94.167	80.952	75	75	18.542	87.857	34.583	80.417	91.042	73.571	75.238	100	78.75	4.792	45.417		0.556	50.714	62.143	76.667	28.571	0	9.286	46.042	54.881	50.952	0.625	63.125	33.333	14.286	13.958	61.667	16.667	59.167	49.583	81.667	53.333	49.286
1.43567	87.778	91.19	67.857	92.222	70.556	90.714	71.944	100	72.381	82.857	81.429	89.375	74.286	78.333	74.405	45.833	83.571	37.083	81.25	87.083	85.714	70.952	97.083	82.083	1.667	56.458		0	54.524	40.238	71.429	28.571	0	14.286	44.167	57.5	54.048	10.833	61.875	35.556	30.476	1.458	50.417	13.611	57.5	42.708	86.458	65.833	53.542
1.4415	80.833	68.095	53.571	94.167	71.944	81.667	61.5	99.762	83.571	82.143	89.048	94.583	54.524	75	75.208	48.125	63.571	34.583	76.875	89.167	85	74.286	94.375	91.25	18.958	60.565		0	58.81	42.857	63.81	28.571	0	27.619	41.875	62.5	31.667	9.583	61.458	31.667	39.286	15.625	43.125	16.667	62.917	22.083	73.333	71.667	51.042
1.44733	77.5	76.905	69.524	82.222	77.5	78.571	32.5	99.762	86.905	54.048	95.714	87.5	51.19	75	71.667	26.667	54.286	55.208	74.583	85	83.095	82.381	99.375	100	13.542	62.292		0	58.333	36.667	63.81	29.048	7.619	22.619	42.083	56.339	39.048	18.75	58.125	26.111	42.857	33.125	41.875	6.111	67.708	37.292	84.375	78.75	50.417
1.45333	80.833	91.667	58.571	98.333	94.444	70.952	39.167	91.19	85.238	55.476	94.524	74.792	63.333	64.167	60.417	36.458	57.619	70	75.208	84.375	76.905	83.81	86.25	92.292	5.208	51.458		0	56.905	28.571	60.714	44.762	33.81	14.286	55.417	48.661	42.857	13.125	59.167	16.389	42.619	33.125	42.292	0	79.792	29.375	67.292	72.083	76.667
1.45917	55.556	85	63.095	84.444	100	67.857	58.333	75.238	84.524	47.381	95.238	53.75	83.095	57.083	69.375	12.917	84.048	40.208	85	80.417	83.571	97.381	78.333	81.875	7.5	46.667		1.944	64.762	55.476	52.857	28.571	30.952	14.524	41.458	54.792	38.333	37.708	68.75	23.056	29.286	37.083	45.833	1.111	78.542	30.625	70.833	63.542	71.875
1.465	49.444	85.476	68.81	99.167	100	62.619	85.833	49.762	83.81	23.333	100	66.25	99.762	55	75	4.792	94.048	53.333	87.708	84.375	72.381	100	88.304	84.167	0	26.667		0	47.143	57.143	46.19	37.143	43.81	14.286	39.375	58.958	50.714	46.458	62.708	26.389	28.333	36.667	62.292	11.111	73.75	47.917	88.75	59.792	60.625
1.471	50.278	90.476	68.095	97.778	94.556	61.19	85.556	60	71.667	49.286	87.143	69.167	89.762	62.083	75	32.708	91.19	72.917	94.167	96.042	83.571	96.667	61.25	51.667	12.708	45.833		0	42.857	61.667	52.857	42.857	44.524	14.286	33.333	48.542	57.143	38.125	53.542	26.111	29.286	26.042	62.083	45.556	75.417	45.625	87.917	51.667	52.917
1.47683	73.889	100	60.952	79.722	96.389	43.333	83.611	52.857	71.429	57.381	77.143	83.333	80.476	33.958	75	31.458	87.143	75	94.375	100	85.714	87.381	72.083	50.833	15.417	40		0	35.714	65	54.762	36.905	47.857	14.286	17.917	45.833	54.524	16.458	51.042	13.333	28.571	20.208	57.708	47.222	87.292	32.5	94.583	58.333	60.208
1.48267	65.833	100	81.905	77.222	90.278	44.762	95.556	43.095	71.429	81.429	71.429	66.667	84.048	24.375	75	34.792	74.286	72.083	79.375	100	85.714	89.762	84.583	73.542	26.458	38.958		10.278	27.857	71.429	54.762	30.952	42.381	41.905	23.75	44.583	43.81	12.083	39.792	0	28.333	26.667	50.625	50	88.958	34.375	84.375	68.75	60.417
1.4885	78.889	99.762	81.905	77.778	83.333	44.762	100	53.095	60.476	69.286	61.19	57.292	94.762	50.625	64.792	44.583	92.619	71.667	58.125	88.75	85.714	86.905	87.292	83.958	25	43.333		0	39.286	73.333	64.048	32.857	36.667	45.476	17.917	37.5	43.333	14.792	21.042	1.944	16.429	52.917	45.208	33.333	70.417	40.625	86.667	61.458	55.833
1.4945	83.333	83.333	78.333	78.611	80.556	36.667	96.944	68.333	70.952	54.048	63.095	67.292	91.429	44.167	50	52.917	73.81	69.375	58.333	82.917	77.143	72.143	78.75	86.875	18.125	38.542		0	42.857	78.571	72.381	35.714	27.619	31.667	25	45.417	39.524	7.5	22.708	1.389	23.571	62.5	50	43.889	79.167	37.917	96.458	41.042	61.042
1.50033	70.556	71.429	75	66.667	83.056	67.381	100	84.048	85.476	60.238	57.143	67.5	87.857	18.75	51.875	26.667	62.381	60.833	69.792	75.625	81.905	76.667	84.375	76.667	25.625	28.333		0	42.619	65.476	83.095	29.762	33.095	26.19	10.208	40	43.333	16.25	37.708	0	31.905	62.083	50	36.667	70.625	23.333	94.375	29.792	61.25
1.50617	99.444	73.095	78.81	62.778	83.611	71.667	94.722	85.278	95.238	69.048	57.857	76.042	100	22.292	62.5	35.833	68.333	55.833	65.625	69.167	85.714	85.714	86.042	78.333	8.958	13.958		0	40.714	58.81	66.905	11.19	4.762	18.333	0	26.458	18.095	1.875	33.333	0	30.476	51.875	50	46.389	48.125	10	70	22.083	52.708
1.51217	91.667	47.857	81.19	55.833	99.722	63.81	89.444	84.048	80.476	71.429	57.619	86.042	93.095	20.208	62.5	46.042	60.952	74.167	74.792	72.917	84.048	67.381	85	89.792	10.833	18.958		0	31.905	37.381	40.238	0	15	4.524	0	16.875	7.857	6.25	25	0	36.19	26.458	35.208	16.111	37.708	9.167	46.25	4.792	48.542
1.518	96.944	50.714	82.857	66.389	100	57.619	88.333	84.286	85.714	71.429	62.381	87.5	85.714	14.375	64.375	39.167	71.429	70.833	63.542	80.833	80.952	68.571	90	72.5	11.042	17.708		0	35	32.381	28.571	0	8.333	0	0	2.292	0	0	25.208	0	7.857	12.5	12.5	18.889	14.792	0	7.5	6.042	49.792
1.52383	89.722	66.19	82.381	66.667	89.444	58.333	87.5	83.333	85.714	71.429	62.857	87.917	90.714	26.667	66.25	49.792	83.095	75	57.292	69.583	82.857	71.19	82.083	76.458	6.25	5.833		0	30.476	21.905	1.19	0	5.476	0	0	11.042	5.238	3.333	17.708	0	0	18.75	18.75	10.556	2.292	0	18.542	0.833	28.125
1.52967	97.5	68.095	72.857	67.5	83.333	68.095	91.944	77.143	85.714	71.429	67.857	86.22	78.571	33.333	61.964	70.208	83.571	77.5	73.75	75	85.714	80.952	63.125	92.708	0	34.167		0	15	14.286	1.429	0	2.619	0	0	3.75	12.619	10	42.5	0	8.095	26.25	18.542	1.667	0.625	0	5.208	0.417	37.292
1.53567	99.722	75.238	71.19	69.167	82.778	76.905	95.278	67.143	84.048	58.333	80.714	68.661	80.238	25	62.5	52.708	86.905	75.417	62.5	65.208	84.302	70.238	77.083	78.958	7.292	45.833		0	14.286	6.667	11.905	0	8.333	0	0	10.208	0	2.5	27.708	0	11.667	27.708	14.167	11.389	4.583	0	9.792	1.042	27.083
1.5415	83.611	67.381	71.429	27.778	82.778	90	82.222	57.381	85.714	57.143	80	88.125	94.762	25	62.5	39.167	95.714	73.542	62.5	78.958	83.968	55	75	99.792	14.792	48.75		0	5.952	14.286	14.286	0	3.571	0	0	4.792	0	0	11.667	0	9.524	19.167	3.333	16.667	10.208	0	5.625	2.083	31.458
1.54733	83.333	71.429	65	0.833	79.444	98.095	97.778	66.19	85.714	57.143	95.714	91.458	100	4.375	55.625	42.708	100	64.792	66.25	88.75	74.762	80.238	78.75	96.875	0.208	50.417		0	0	6.667	14.524	0	2.857	14.524	0	2.292	8.095	0	0	0	0	18.958	2.917	16.667	0	0	13.958	0.833	25.417
1.55333	91.667	68.571	45.476	34.167	88.611	99.524	97.5	91.429	94.762	42.857	82.381	100	96.19	6.875	41.28	27.083	86.905	58.542	69.375	71.25	40.952	77.143	72.5	96.875	0.208	62.5		4.444	0	11.667	14.762	0	0.238	14.524	0	0	12.857	0	0	0	0	11.042	10.833	16.667	0	0	23.125	0	25
1.55917	91	72.857	50.952	50.278	75.556	100	99.444	57.381	87.381	36.905	71.905	98.542	98.095	21.875	37.143	25	92.381	45.833	50.208	87.917	55.952	69.762	67.917	81.667	22.917	62.5		12.778	0	6.905	14.286	2.143	0	1.667	0	0	28.571	0	0	0	0	10.417	1.667	16.667	0	0	41.25	0	25
1.565	100	70.714	55.952	48.611	87.5	98.571	99.722	59.048	90.238	49.286	94.524	80.208	84.524	35.833	44.851	30.417	99.524	43.75	60.625	86.25	73.81	64.048	70.208	80	18.958	56.667		0	0	14.286	22.381	14.286	13.095	0	0	0	15.238	0.417	0	0	0	0.208	0	27.778	0	0	32.917	0	19.375
1.571	100	62.857	57.619	46.944	85.556	98.095	100	65	100	63.095	100	80	63.095	20.208	62.5	48.75	100	51.25	75	94.167	71.429	64.048	69.792	69.792	21.042	58.333		0	0	11.667	27.857	8.095	12.857	0	0	5.625	0	0	0	0	0.476	1.667	0	20.833	0	0	29.375	0	6.667
1.57683	100	61.667	67.381	43.333	61.111	91.905	100	59.524	96.905	53.81	82.143	82.708	30.952	0	62.381	61.667	100	59.583	72.5	97.292	71.429	70.476	67.083	84.167	29.375	55		0	0	14.286	12.619	0	0.476	5.952	0	12.5	0	0	0	0	12.857	14.375	0	16.667	6.042	0	13.333	0	8.333
1.58267	96.667	58.095	56.429	28.056	50	74.286	99.667	66.905	100	60.476	90.952	60.417	40.476	0	84.643	58.333	92.143	73.958	50.208	98.333	71.429	77.143	62.083	66.25	40.417	53.958		0	0	14.286	0	0	0.714	12.619	0	9.375	0	0	3.125	0	11.429	6.458	0	16.667	2.917	0	12.5	0	2.292
1.5885	83.333	65.952	57.143	47.778	48.611	92.857	98.056	65.952	96.905	71.429	83.333	64.583	47.381	0	79.583	33.958	88.333	60	55.208	97.173	70.238	78.81	68.75	87.5	50.208	50.208		0	0	19.286	0	0	0.714	15	0	24.792	0	2.708	3.125	0	0.952	0.417	3.125	16.667	0	0	20.417	0	11.25
1.5945	66.944	82.381	58.81	45.833	52.222	80.952	98.333	60.952	100	86.429	92.143	66.667	66.19	0	81.667	41.667	85.952	54.167	53.333	100	71.429	77.381	78.75	85.833	49.375	40.417		0	0	1.905	2.857	0	0	24.762	0	23.125	0	0	0	0	0	0	15.417	16.667	8.75	0	10.833	0	10.417
1.60033	78.333	69.881	63.81	48.889	39.722	91.19	98.611	63.571	100	100	100	64.792	91.905	10	69.375	68.542	75.476	44.792	54.792	96.667	71.429	85.714	72.917	87.292	61.458	46.042		0	6.19	0	10.238	0	6.429	30.476	0	1.25	0	0	0	0	0	0.208	13.125	16.667	12.083	0	12.5	0	18.542
1.60617	86.111	60.238	54.762	49.722	29.444	94.524	85.833	78.333	100	96.905	90.714	56.25	100	3.958	65.417	75	79.762	34.583	63.333	84.375	83.333	85.714	69.792	86.458	51.875	53.333		0	14.286	0	9.762	0	0.476	9.286	0.833	0	0	0	0	0	0	0	4.792	16.667	5	0	5.625	0	22.083
1.61217	99.167	56.19	57.857	40.556	39.444	100	88.333	65.714	100	68.333	91.667	69.167	100	0	74.792	62.5	98.095	22.292	72.083	79.167	84.048	85.476	74.792	92.708	38.333	52.708		0	11.667	0	6.905	0	0	15.952	0	16.875	0	0	0	0	0	0	0	16.667	1.042	0	0	0	20.417
1.618	83.056	60.714	57.143	33.333	33.333	100	100	79.524	100	76.429	75.476	60.625	94.286	0	73.333	62.5	100	25.208	74.583	65.625	73.81	84.048	74.167	89.583	72.083	50		0	5.952	0	12.857	0	0	14.286	0	32.292	0	0	5.833	0	0	0.833	0	5.278	1.25	1.458	0	0	23.958
1.62383	72.222	78.571	51.19	33.056	25.556	99.524	83.333	69.048	100	78.81	62.143	52.917	72.857	0	87.5	45.625	87.619	31.458	70.208	66.28	71.905	80.952	87.292	88.75	80.417	48.542		0	3.333	0	9.048	0	5.238	24.762	0	21.875	0	0	6.042	0	0	0	0	0	1.042	0	0	2.708	19.583
1.62983	31.944	82.857	37.381	41.389	27.222	92.143	68.889	57.619	100	69.048	75.952	50	58.095	0	76.25	38.125	92.262	38.333	62.708	56.012	79.524	82.619	76.667	89.554	79.167	43.542		0	45.714	0	22.619	0	4.048	21.667	0	8.333	0	0	9.167	0	0	0	7.708	2.222	12.708	0	0	6.458	20.208
1.63567	32.222	85.714	37.619	35.556	23.611	90	81.389	64.286	99.762	76.19	91.905	57.917	53.095	0	77.56	38.75	90.714	50.833	65.625	67.708	59.048	90.238	86.458	88.333	70.625	45		0	47.381	6.905	16.429	0	0.238	23.81	0	0	0	0	2.708	0	0	0	11.042	13.056	7.708	0	0	7.292	31.042
1.6415	37.5	85.714	42.857	49.722	28.611	88.095	78.889	59.286	97.857	79.762	83.571	73.542	59.524	0	71.875	49.375	81.19	59.583	70.417	63.75	70.714	94.286	73.958	98.958	74.167	52.292		0	12.143	9.286	9.524	0	0	26.429	0	0	0	0	0	0	0	0	0	7.778	0	0	0	3.542	22.083
1.64733	46.944	73.77	30.476	49.722	32.222	85.238	65.667	58.571	76.667	98.333	84.048	87.5	85.952	0	50.417	68.333	80.714	80.208	73.958	62.708	60.952	98.77	80.417	99.792	73.542	48.75		0	0	0	4.524	1.905	0	26.19	0	0	0	0	0	0	0	0	0	0	0	0	0	0	32.292
1.65333	53.333	80.238	28.571	30.833	21.389	67.857	98.056	69.762	69.286	95.714	73.095	86.667	89.286	0	52.5	76.458	99.048	85	73.958	60.417	71.905	87.183	83.542	98.125	67.5	51.875		0	0	0	0	12.619	0	19.048	0	0	0	0	0	0	0	0	4.167	0	0	0.208	0	0	45.625
1.65917	74.167	85.571	35	26.944	37.5	67.143	100	64.286	77.857	88.81	66.905	85	85.714	0	59.792	61.667	85.952	76.667	72.708	77.917	77.381	77.381	78.333	91.458	51.25	50.833		0	0	0	0	3.333	0	14.286	0	0	0	0	0	0	0	0	1.042	0	9.583	2.708	0	0	26.667
1.665	75.278	84.595	47.143	49.167	21.389	57.381	85.278	73.333	85.476	94.286	71.429	78.958	78.81	10.625	39.792	34.583	97.619	81.458	71.042	78.542	97.143	85.476	78.333	87.5	65.417	41.042		0	10.714	0	0	0	0	23.571	0	0	0	0	0	0	3.333	0	0	0	0	0	0	0	16.667
1.671	81.667	76.429	33.81	48.333	49.722	62.857	98.889	69.762	70.238	80.714	77.619	80.208	91.19	12.5	42.917	48.958	89.048	79.792	72.292	73.333	97.381	90.476	86.042	77.917	71.042	44.792		0	2.857	0	0	0	0	29.524	0	0	0	0	3.125	0	0	0	0	0	0	4.375	0	0	22.292
1.67683	82.5	84.524	47.143	50	54.722	57.143	89.722	64.286	70.238	81.19	80.238	83.75	100	12.5	48.958	52.083	76.19	86.042	75.625	84.583	85.238	99.286	81.667	87.292	52.083	45.208		0	7.619	0	0	0	0	24.524	0	0	0	0	0.208	0	0	0	2.292	0	0	12.5	0	1.875	19.792
1.68267	76.667	76.19	35.714	59.167	48.333	70.476	65.833	54.762	62.143	65	85.238	82.292	100	11.875	50	46.25	81.667	81.875	71.875	64.286	93.095	95.714	78.125	79.167	43.958	45.208		0	14.286	0	6.905	0	0	9.762	0	0	0	0	0	2.5	0	0	16.875	0	0	3.958	0	0	17.292
1.6885	60.278	52.381	40.238	62.5	50.556	79.524	63.889	49.048	64.762	57.381	81.19	86.25	97.857	1.458	43.125	74.583	90.714	80.417	66.25	81.994	83.81	99.524	82.083	78.333	49.792	45		0	19.286	0	14.286	0	0	0	0	8.958	0	0	0	0	0	0	2.5	0	0	0	0	0	12.917
1.6945	80	66.429	50.952	58.333	49.722	71.19	54.167	44.762	75.952	66.429	76.905	97.5	99.524	0	42.083	72.917	80.714	78.75	65.625	88.095	83.81	100	71.25	92.708	47.5	58.333		0	7.619	0	14.286	0	0	5.714	0	12.5	0	0	0	0	0	7.5	12.5	0	0	0	0	0.833	5.625
1.70033	76.944	84.444	49.286	62.778	39.444	60.476	72.5	30.476	84.048	83.81	90	98.125	86.429	0	48.958	61.667	89.286	80.833	71.458	90.625	85.714	100	77.917	87.917	51.875	50.208		0	5.952	0	23.571	0	0	14.286	0	1.875	0	0	0	0	0	0.417	1.25	6.667	0	0	0	0	26.458
1.70617	74.167	81.111	39.524	66.667	42.222	41.905	87.778	60.556	85	95	80.952	90.208	97.143	0	49.375	70.208	78.333	77.708	86.042	98.571	84.048	100	77.5	95.625	81.042	37.292		0	11.19	0	20	0	0	22.143	0	0	0	0	4.792	0	0	0	0	31.389	5.208	0	0	1.875	20.208
1.71217	84.722	66.429	38.333	80	45.556	60.714	97.778	79.683	85.714	96.429	62.857	81.875	100	0	60.625	60.625	86.905	70	94.792	95.149	71.905	91.19	80.417	98.125	87.292	43.125		0	14.286	0	28.571	0	0	23.81	6.25	0	0.714	0	0	0	0	0	1.667	9.444	0.208	0	0	7.917	25
1.718	89.444	79.524	47.143	83.333	50	79.048	94.722	81.984	82.619	92.143	45.714	83.542	99.524	1.25	62.5	66.667	94.762	75	89.792	68.333	71.429	77.619	84.137	80.417	77.083	61.875		0	1.19	0	28.571	0	0	20.714	5.625	0	2.857	0	0	2.5	0	0	0	13.333	19.583	0	0	0	8.958
1.72383	70	62.857	38.571	83.333	50	85.238	98.667	88.175	92.143	84.286	54.048	87.5	100	15.625	62.5	71.667	97.143	75	78.125	61.042	71.905	87.381	73.333	71.875	55.208	62.5		0	0	0	24.048	0	0	17.143	2.708	0	2.619	0	0	0	0	1.042	0	0	7.083	0	0	0	9.167
1.72983	52.222	74.762	26.905	78.333	50	78.69	100	96.667	84.762	95.952	65.952	87.5	98.571	12.5	61.875	87.083	97.143	75	76.25	82.5	82.381	78.333	85.833	82.708	61.875	58.958		0	0	0	30	0	0	26.667	0	3.542	0	0	5.833	0	0	2.083	0	0	0	0	0	0.417	2.708
1.73567	66.667	71.667	38.571	82.778	55.556	64.802	99.167	97.619	81.905	89.286	82.857	76.875	91.19	7.708	62.5	86.042	93.571	74.375	73.125	87.917	74.524	72.381	80.417	96.25	65.625	54.583		0	0	0	42.857	0	0	28.571	0	12.5	0	0	0	0	0	0	0	0	0	0	0	5	5
1.7415	83.333	65	42.857	66.667	66.667	58.81	100	97.381	85.476	88.81	79.048	61.25	99.048	2.083	62.5	77.917	92.619	67.083	84.167	87.292	75.238	88.333	75	100	69.583	50.417		0	6.19	0	42.857	0	0	24.524	0	4.167	0	0	0	0	0	0	0	0	0.625	0	0	0	0
1.74733	69.722	68.333	36.905	66.389	60.833	67.857	88.722	99.524	85	70	85.714	87.083	95.238	0	59.792	84.167	85.714	70.833	90.208	90.714	59.762	100	80.625	91.875	73.958	55.208		0	14.286	0	28.095	0	0	28.571	0	0	0	0	0	0	0	0	0	5.833	4.792	0	0	0	0
1.75333	56.111	60	46.905	51.667	66.667	54.048	96.944	100	79.048	71.429	85	78.125	93.095	6.875	46.667	87.5	96.429	58.75	72.083	93.78	67.619	92.817	80.833	87.917	64.792	59.792		0	17.857	0	0	0	0	28.571	0	0	0	0	0	0	0	0	0	16.111	12.5	0	2.5	0	0
1.75917	60.278	68.81	42.143	18.056	52.778	46.19	95	79.365	74.524	71.429	80.714	86.667	85.714	20.417	35.208	86.042	99.762	50	79.792	93.095	83.095	99.286	89.167	86.042	53.75	60.625		0	14.286	0	2.619	0	0	15.952	0	0	0	0	0	0	0	0	2.083	24.722	0	0	0	6.25	0
1.765	41.667	61.19	42.857	52.222	60	57.143	100	61.905	100	70.238	79.762	93.542	90.952	15	60.833	86.875	85.714	59.375	68.958	88.333	72.619	93.81	97.083	86.875	25.833	46.458		0	14.286	0	28.571	0	0	19.048	0	0	0	0	0	0	0	0	5.625	8.611	0	4.167	11.875	0	0
1.771	44.444	61.19	56.429	56.389	66.667	71.19	87.222	71.429	100	66.905	79.048	99.375	85.952	12.5	43.125	86.25	88.095	56.458	75.417	91.429	85.238	92.857	94.375	95.625	19.375	43.125		0	14.286	0	33.095	0	0	29.762	0	10.417	0	0	0.833	0	0	0	10.208	0	0	14.792	4.792	0	0
1.77683	55.278	70.476	57.143	71.389	66.667	83.333	91.667	75.754	100	71.429	80.952	97.917	91.905	12.5	49.583	87.5	88.81	67.708	69.583	82.063	72.619	98.571	94.286	94.792	37.917	49.375		0	14.286	0	15.952	0	0	65	0	5	3.095	0	0	0	0	0	9.792	0	0	0	12.708	0	0
1.78267	61.111	64.524	61.429	73.056	64.722	82.381	82.5	72.778	100	70.952	92.143	80	85.714	12.5	47.292	94.792	60.476	60.417	87.292	57.292	87.857	91.667	67.083	99.167	50	54.167		0	22.143	0	26.905	0	0	67.381	0	2.708	0	0	0	0	0	0	6.25	0	1.042	0	6.875	0	3.333
1.78867	40.833	58.095	71.429	73.611	54.722	91.429	95.833	79.087	98.333	57.143	97.619	82.292	90.476	10.417	41.875	92.708	89.762	63.958	80	50.208	91.429	88.81	61.875	84.167	58.333	50.208		0	14.286	0	20.476	0	0	78.81	0	0	0	0	0	0	0	0.208	0	0	3.542	0	0	0	8.542
1.7945	52.222	52.619	71.905	95	58.333	89.524	72.778	68.095	97.143	62.619	98.571	69.345	80.238	12.5	50.625	97.292	70.952	60.208	83.333	60.417	74.286	100	47.5	92.917	86.042	42.5		0	13.81	0	23.333	0	0	73.571	0	0	0	0	0	0	0	0	0	0	0	0	0	0	0
1.80033	72.222	71.429	73.095	91.944	52.222	86.429	93.056	74.246	93.81	65.714	91.429	67.411	67.937	12.5	61.815	89.792	68.333	58.542	78.125	48.958	73.333	100	81.458	99.583	87.917	44.583		0	14.286	0	14.286	0	0	85.397	0	0	0	0	0	0	0	0	0	0	0	0	0	0	10.208
1.80617	66.667	75.238	73.095	75.833	52.5	96.19	97.222	71.667	83.333	64.286	73.571	75	83.135	12.5	79.792	77.5	68.81	51.875	81.458	48.958	82.857	75.476	88.75	91.042	85.208	39.375		0	14.286	0	17.143	0	0	65.952	0	0	0	0	0	0	0	0	0	0	0	0	0	0	7.292
1.81217	63.333	77.143	70.714	85	62.778	99.762	100	73.095	91.667	57.143	60.714	72.917	81.389	12.5	87.5	99.792	82.222	47.083	88.958	56.667	91.429	74.286	86.25	73.958	86.042	48.333		0	5	0	22.143	0	0	55	0	0	0	0	0	0	0	0	0	0	0	0	0	6.875	0
1.818	54.167	65.238	71.429	97.5	61.111	88.095	98.056	83.095	94.286	64.524	72.143	56.25	85.357	12.083	83.601	100	93.333	52.292	81.875	67.083	81.667	84.048	99.583	88.542	87.5	46.667		0	0	0	29.286	0	0	40.476	0	3.125	0	0	0	0	0.952	0	0	0	0	0	0	1.667	0
1.82383	49.444	77.619	71.429	83.889	61.944	85.952	99.722	78.333	88.571	76.667	66.429	75.417	93.571	16.042	85.714	99.792	97.857	51.042	78.333	81.042	87.619	81.429	100	91.458	87.5	47.083		0	1.429	0	28.571	0	0	28.571	0	0	0	0	0	0	0	0	0	0.556	0	0	0	0	0.208
1.82983	50.889	72.381	71.429	71.389	78.611	71.429	97.778	98.095	93.135	62.857	52.857	98.542	99.286	29.375	86.488	93.75	84.524	39.792	81.875	85.298	91.429	83.571	100	92.708	85.833	52.708		0	0.476	0	24.524	0	0	27.381	0	0	0	0	1.458	0	0	0	0	16.111	0	0.208	0	2.917	13.958
1.83567	44.722	68.095	71.19	55	61.944	66.905	95.833	94.762	62.183	80.476	55.476	91.875	96.429	37.292	93.125	83.958	92.143	41.25	94.792	80.625	85.238	97.143	100	99.583	87.5	62.5		0	0	0	28.333	0	0	33.81	0	0	0	0	1.875	0	0	0	0	3.333	0	0.208	0	13.125	32.708
1.8415	47.778	79.048	71.429	64.444	76.111	68.81	86.389	94.048	65.159	95.952	53.571	86.25	94.048	40.833	94.167	96.042	87.619	43.542	95	57.917	85.714	100	93.542	98.125	84.167	61.25		2.5	1.429	0	20.238	0	0	40.476	0	0	0	0	0	0	0	0	0	0	0	0	0	6.667	37.292
1.84733	36.944	80.238	68.095	93.611	73.056	70.714	71.944	96.905	81.667	87.381	47.143	87.083	88.532	46.042	73.125	100	83.175	50.625	90.833	57.292	86.746	97.143	94.167	85.625	82.292	60.625		3.056	3.333	0	0	0	0	19.286	0	0	0	0	0	0	0	0	0	4.444	0	0	0	13.958	32.917
1.85333	50.833	70.714	71.429	93.056	92.778	69.048	66.389	100	80.238	93.333	74.286	87.5	100	33.542	75	92.708	95	43.75	77.5	64.792	96.667	82.619	95.625	78.333	85.208	58.75		0	1.905	0	0	0	0	36.19	0	0	0	0	0	0	0	0	0	0	0	0	0	28.75	8.75
1.85917	51.944	74.762	71.429	77.222	99.444	65.952	72.222	90.476	84.603	92.619	85.476	80	90.556	24.167	78.125	92.083	88.333	37.5	68.958	58.542	100	100	87.708	72.292	87.5	61.458		0	0	0	0	0	0	44.048	0	0	0	4.167	0	0	0	0	0	0	0	0	0	7.708	7.083
1.865	66.667	74.762	71.429	65	71.389	70.476	92.5	88.095	79.246	81.19	81.429	96.458	80.714	29.167	84.375	93.958	100	36.667	85.417	61.042	96.905	100	86.667	86.667	77.917	62.5		0	0	0	10.476	0	0	36.429	0	0	0	0	0	0	0	0	1.042	0	0	0	0	1.875	0
1.871	67.778	60.238	71.429	74.167	73.333	71.429	89.167	92.143	88.532	70.952	50	86.458	89.286	37.5	71.875	85.833	85.873	37.5	95	56.667	100	99.524	75.417	78.333	71.25	57.083		0	0	0	14.286	0	0	41.19	0	0	0	0	0	0	2.857	0	6.667	0	7.083	0	0	8.333	6.25
1.87683	70.833	45.476	71.429	72.778	96.667	71.429	78.889	88.095	90.516	76.429	52.857	87.5	94.524	31.042	68.958	74.653	95.238	48.125	96.458	70	100	93.611	68.542	75	80.417	58.75		4.167	0	0	16.429	0	0	16.19	0	1.667	0	0	0	0	0	0	0	0	2.5	0	0	7.083	12.5
1.88267	55	45	71.429	72.222	96.667	71.429	99.444	85.714	84.524	85	67.857	85.417	99.524	20.208	63.125	74.732	80.238	40.208	94.792	83.542	100	85.397	81.25	71.875	68.542	54.167		0	0	0	14.762	0	0	16.19	0	0	0	4.375	0	0	5.952	0	3.333	0	4.583	0	0	0	12.5
1.88867	66.667	32.619	70.714	80	100	61.429	82.917	82.143	87.381	77.381	62.381	89.792	95.119	12.5	71.25	68.929	77.5	41.042	87.292	87.292	99.762	77.857	75.417	77.5	43.125	61.458		0	11.19	0	0.238	0	0	20.476	0	0	0	0	0	0	0	0	3.125	4.722	6.458	0	0	0	1.458
1.8945	82.222	47.857	71.429	50.278	85.833	29.048	94.667	91.905	95.119	71.905	57.143	75.833	100	24.583	73.333	82.292	78.254	16.667	81.667	87.083	92.857	95.238	86.458	77.917	41.875	62.5		0	15.952	0	0	0	0	16.19	0.208	1.042	0	0	0	0	0	0	6.042	12.222	3.333	0	0	0	1.875
1.90033	82.778	50.952	71.429	79.722	95.833	24.286	80.333	89.048	82.857	70.714	65.714	92.292	76.19	27.917	86.875	75.208	85.714	27.5	71.875	76.667	78.095	97.381	88.125	56.042	56.667	62.292		0	18.81	0	0	0	0	10.714	0	0.208	0	0	0	5.833	0	0	2.708	10	0	0	6.875	0	11.875
1.90617	76.667	46.667	69.524	92.5	94.444	34.762	84.667	56.905	92.381	55.238	85.476	98.542	59.524	31.25	71.25	75	97.143	24.375	73.75	77.292	76.905	88.333	93.333	44.375	78.125	62.5		0	14.286	0	10.238	0	0	14.286	0	3.542	0	0	0	0	0	0	0	0	1.25	0	15.833	0	10
1.91217	83.333	40.714	60	100	98.889	20.238	83.667	54.048	85.714	58.571	84.762	99.167	37.619	23.542	68.542	71.875	95.952	24.375	58.125	87.5	85	97.381	100	65.208	68.75	51.042		0	18.571	0	8.571	0	0	8.81	0	0	0	0	0	0.833	0	0	0	0	0	0	23.542	0	0
1.918	70.556	31.429	62.143	92.222	91.944	2.143	78.417	81.905	91.905	73.571	75.476	98.333	51.19	33.958	86.458	55.833	100	31.458	86.875	72.5	74.762	95.952	85.417	49.583	69.792	54.375		0	28.571	0	14.048	0	0	7.381	0	0	0	0	0	0	0	0	0	0	0	0	5.208	0	10.208
1.92383	58.611	46.905	69.524	82.222	96.667	17.619	95	84.881	86.667	68.81	71.667	97.708	82.857	24.167	99.792	57.5	98.095	29.792	70.417	71.042	74.048	100	96.458	54.583	75	62.5		0	28.571	0	14.286	8.095	0	5	1.875	0	0	0	0	0	0	0	0	0	0	0	0	0	2.083
1.92983	49.167	71.19	78.333	98.889	100	26.19	96.944	82.857	91.667	73.333	80.952	77.381	66.905	23.333	99.048	64.167	93.095	20.417	60.208	64.583	76.429	99.286	92.708	71.458	79.792	61.458		0	11.429	6.19	14.286	0	0	0	7.708	0	0	0	0	0	0	4.375	0	0	0	0	0	0	8.75
1.93567	55.556	71.667	94.444	96.944	70.278	18.81	77.5	70.476	100	76.19	74.762	77.917	90	36.25	93.542	51.042	85.714	17.708	35	79.375	87.143	85.238	87.5	72.708	86.25	59.583		0	1.19	2.857	5.714	0	0	5.952	0	0	0	0	0	0	0	12.5	0	0	0	0	0	0	7.917
1.9415	61.111	67.063	99.762	70.556	73.611	35.952	91.944	82.381	100	97.381	55.714	87.083	91.429	36.667	87.5	47.708	69.048	18.75	49.167	90.833	79.762	85.714	78.125	83.958	79.911	62.5		0	3.571	14.286	2.381	0	0	7.619	0	0	0	0.417	0	0	0	0.833	0	0	0	0.208	5.208	0	0
1.9475	80	63.611	100	80.556	70.556	47.619	84.444	85	95.714	100	62.619	85.625	85.238	45.833	77.054	43.542	91.667	15.625	77.292	79.792	82.143	94.286	77.5	63.75	77.113	59.583		0	21.667	14.286	0.714	0	0	30.476	0	0.417	0	0.625	1.458	0	0	0	0.208	0	0	0	1.042	0	0
1.95333	73.056	76.944	100	80	84.167	53.095	83.333	85.317	98.333	95.714	80.476	88.333	97.143	56.875	84.583	75	80.476	25	68.958	91.696	62.381	95.238	72.917	76.458	66.607	46.875		0	38.333	14.286	5.238	0	0	45.238	0	0	0	0	12.5	0	0	4.792	0	4.444	0	0	3.333	0	3.542
1.95917	70.278	69.524	100	83.333	90.278	46.429	99.722	84.524	99.762	85	71.19	94.375	85.238	62.5	78.958	70.625	85.714	25	80.625	91.042	79.762	72.381	72.917	72.917	63.542	47.5		0	44.286	10.476	5.952	0	0	46.905	0	0	0	0	12.5	0	0	1.875	1.458	4.444	0	2.083	0	0	6.875
1.965	81.667	79.96	100	69.167	91.111	53.81	94.444	80.476	100	97.143	80.714	93.542	96.429	50.833	87.5	62.917	76.667	25	73.958	83.333	72.619	81.429	100	87.708	62.5	34.583		0	47.143	0.952	0	0	0	45	0	2.083	0	0	12.5	0	0	0	6.458	0	1.042	10.625	0	0	0
1.971	83.333	69.921	100	67.778	90.833	57.143	90.556	80.952	100	97.143	89.524	87.708	99.048	44.583	96.131	69.167	65.714	25	65.833	74.792	82.381	88.81	100	92.292	65.982	45.625		0	42.857	0	0.238	0	0	32.857	0	12.5	0	0	7.708	0	0	0	17.917	0	23.958	0	0	0	0
1.97683	76.111	84.167	92.857	78.889	86.667	64.762	95.278	71.19	100	100	96.429	89.375	95.952	50	83.958	78.958	66.429	51.25	54.167	78.958	84.286	69.603	92.083	94.375	52.917	70.208		0	15	0	10.714	0	0	33.571	0	7.5	0	0	0	0	0	0.625	11.667	10	1.667	0	0	0	0
1.98267	55.833	85	79.206	85.833	82.222	59.762	68.889	68.095	93.095	98.333	83.571	88.958	92.143	50.417	84.94	79.375	68.333	30.208	52.708	71.042	91.429	73.095	77.708	94.792	66.875	59.792		9.167	31.429	0	0	0	0	14.286	0	0.625	0	0	0	0	0	4.167	0	11.111	0	0	0	0	0
1.98867	77.5	80.952	96.429	86.389	65.278	44.762	66.389	66.19	86.19	97.063	97.857	85.417	74.524	50	75.208	84.583	66.429	25	70.208	86.25	86.429	72.857	76.667	86.667	62.5	61.458		4.722	27.857	0	11.905	0	0	18.095	0	0	0	0	0	0	0	0	0	0	0	0	0	7.5	0
1.9945	83.333	93.532	95.476	76.111	70.278	72.857	66.667	52.738	99.048	100	97.619	87.708	84.524	38.542	71.25	87.083	64.286	50.625	70.833	83.542	91.19	65.952	80	87.5	80.625	51.25		0	10.476	1.19	14.286	0	0.476	16.429	0	0	0	0	0	0	0	3.125	0	0	0	2.708	0	0	0
2.00033	77.5	100	65.119	56.389	64.444	92.857	71.111	29.762	100	89.722	89.286	84.792	73.333	47.708	69.226	85.833	57.381	45.208	71.667	95.625	62.857	76.667	77.917	72.708	86.875	56.042		0	0.476	0.952	3.571	0	3.571	22.381	0	3.542	0	0	0	0	0	13.542	6.042	0	0	1.25	5.417	17.708	9.167
2.00617	53.611	97.857	73.69	52.778	67.222	85.714	70.833	32.619	87.143	98.333	85.714	73.333	64.048	55.833	54.375	58.333	57.143	51.875	77.917	90.625	67.857	65.714	62.083	76.667	87.5	34.583		0	14.286	24.048	0	0	0.714	65	0	12.708	0	0	0	0	0	21.042	34.375	11.667	27.917	0	12.5	23.75	12.5
2.01217	47.5	54.524	75.238	33.611	66.667	81.19	78.056	40.238	67.857	99.048	84.048	70.387	70.714	46.458	44.167	20.833	49.048	62.083	49.375	70	81.429	51.429	35	86.458	81.042	46.25		0	19.048	24.762	0	0	0	65.952	0	12.5	0	0	0	0	2.143	0.625	40.625	35.278	28.542	0	15	25	29.167
2.018	36.389	43.333	61.667	33.333	66.944	49.286	58.889	31.429	51.429	90	81.667	74.107	59.762	31.458	52.292	15	45.238	55.833	55.417	59.167	59.524	57.143	15	83.125	86.042	55.208		0	14.524	26.667	0	0	0	62.619	0	12.5	0	0	0	0.833	20.714	2.708	36.667	48.333	21.042	6.458	14.375	27.292	30.625
2.02383	40.278	35.476	39.048	33.333	66.667	36.19	66.667	31.667	48.81	91.667	96.905	72.113	61.429	25	56.875	23.75	42.857	62.708	50	69.167	84.008	57.143	33.75	87.5	72.381	56.875		0	14.286	5	0	0	0	71.429	0	20.417	15	0	0	0	30.714	12.5	38.333	30.556	13.333	33.542	12.292	37.5	25.625
2.02983	30	45.476	56.905	42.5	58.333	50.238	75.278	42.857	32.381	80.278	72.143	73.929	90	13.958	48.75	25	41.19	62.083	54.792	76.25	83.095	61.19	49.375	87.5	58.571	54.583		0	7.143	0	7.143	0	0	68.571	0	17.708	8.333	10.208	0	15.278	6.429	7.708	16.458	5.556	22.708	36.25	12.5	40.833	14.583
2.03567	20.556	45.476	65.952	50	60	43.333	66.667	49.524	40.714	41.667	62.143	94.792	99.286	18.958	47.5	25	39.048	63.125	62.083	82.5	82.143	54.524	54.375	73.333	45.833	51.25		0	15	0	8.095	0	0	71.19	0	25	0	23.542	0	29.444	0	8.958	40.208	12.222	10.833	25.833	12.5	38.333	18.542
2.0415	16.667	70.952	62.857	49.722	70.556	40.476	72.5	57.857	50.238	53.333	60.476	77.292	99.048	26.667	50	16.25	37.619	69.583	44.583	95.625	82.143	61.19	63.75	78.333	41.458	53.75		10	23.333	0	14.286	0	0	50.714	2.083	14.583	6.905	26.042	11.667	25.278	11.905	0	44.583	16.667	5.833	8.542	18.75	29.167	11.875
2.0475	42.5	64.286	67.381	28.611	70.833	33.333	66.944	56.905	58.81	69.286	58.333	58.333	78.095	23.542	45.417	12.5	53.571	53.75	29.792	85.625	70.952	63.81	63.125	84.583	58.75	50		7.222	37.381	0	14.524	0	0	58.333	13.125	25	6.905	30.208	16.042	16.667	26.905	0	50.417	10.556	1.875	6.042	29.375	43.125	10.208
2.05333	50	58.095	71.429	38.611	59.444	28.333	66.667	75.952	57.143	84.286	75.952	62.292	82.619	23.75	43.958	20.208	43.095	42.708	17.5	88.75	79.286	73.81	64.375	87.5	46.667	48.542		6.389	28.81	0	14.286	10.238	0	79.286	12.5	25	0	46.458	12.5	24.722	28.095	9.167	43.958	3.056	22.708	28.75	23.958	42.917	26.875
2.05917	50	72.381	76.667	37.222	59.444	45.714	98.333	69.524	62.619	96.429	93.81	78.333	81.19	22.292	48.75	25	71.19	47.083	27.292	87.292	90	79.286	73.958	87.5	51.667	54.167		13.889	32.857	0	15.714	14.286	0	74.524	4.792	22.083	0	50	12.5	30.278	19.048	7.5	52.5	0	16.667	28.125	11.875	51.875	57.083
2.065	46.944	59.286	71.429	37.778	55	61.429	91.667	64.762	63.81	95.714	95.238	70.833	85.714	23.125	50	25	85.476	39.167	49.583	86.25	100	85.714	77.5	87.5	38.333	74.583		29.167	41.667	0	20.714	22.857	0	75.476	4.792	22.708	0	50	33.542	24.722	23.571	0	62.5	0	30.625	5.625	10.417	62.5	62.5
2.071	37.5	57.143	63.81	33.333	60	83.095	100	70.952	71.905	90	85.476	79.792	88.81	11.667	43.958	25	85.714	55	56.667	92.292	98.571	79.286	87.5	87.5	27.917	75		22.222	45	0	16.429	28.571	0	66.429	6.667	22.292	3.333	35.208	39.583	8.889	26.429	7.708	62.5	5.833	36.875	18.958	12.292	62.5	60.833
2.07683	49.722	54.048	70.714	44.444	54.722	84.286	97.222	74.286	77.381	87.857	82.143	67.708	82.381	11.042	37.5	25	83.333	67.083	41.875	97.917	99.762	89.762	83.75	77.708	43.75	55.833		6.944	42.381	0	14.286	21.429	0	79.008	5.625	24.375	23.095	36.042	49.375	21.389	15.238	8.958	61.042	6.944	50	5.417	25	58.333	48.333
2.08267	50	37.857	75.714	50	85.556	82.619	85.278	69.762	79.762	97.381	71.429	27.5	88.056	13.75	45.625	25	82.143	65.833	66.25	84.97	92.381	99.444	71.667	70	31.458	35.625		3.333	50.714	17.143	8.333	13.81	0	56.667	7.5	25.625	17.381	21.042	32.708	23.889	14.286	20	61.667	26.667	43.125	23.125	37.5	34.792	50
2.08867	50	71.429	84.905	50	100	94.048	48.333	61.429	63.571	100	90.476	54.375	90.079	11.25	40.833	7.917	83.81	57.708	75	78.155	80.476	96.413	58.125	74.792	39.583	41.042		10.833	57.619	27.857	0.238	14.286	0	68.571	0	33.958	12.143	12.5	29.375	16.944	14.286	25	47.708	31.667	35.417	13.542	37.5	36.042	48.75
2.0945	50	72.619	85.238	47.5	99.444	74.048	91.667	60.238	92.619	87.619	98.333	63.333	87.103	0.833	61.667	26.042	71.429	72.708	70.833	62.708	67.381	85.278	55	74.167	42.083	52.083		17.222	53.095	28.571	14.286	5.476	0	66.429	0	33.125	8.571	19.167	27.917	21.389	14.286	17.083	49.375	16.667	25	13.333	43.542	53.333	37.5
2.10033	42.5	73.333	89.048	51.944	98.889	70.476	97.5	44.762	97.619	99.524	97.857	57.708	92.222	1.667	45.208	46.875	70.714	72.5	71.458	81.042	80.238	92.857	42.708	75	16.458	57.917		22.222	42.143	29.524	14.762	0	0	61.429	0.833	40	13.095	14.792	32.5	0	14.286	18.75	50	16.667	32.917	7.917	24.792	48.958	31.458
2.10633	39.722	70.476	79.286	52.778	96.667	85.714	91.667	52.381	89.524	96.667	99.524	95.625	94.722	12.292	37.917	50	70.238	59.792	86.25	87.708	88.571	91.905	50.833	63.75	4.583	53.333		18.056	48.333	34.524	20.238	0	0	54.286	16.667	40.417	26.19	8.75	49.792	0	25.952	29.375	51.667	20.556	36.458	0	12.292	39.792	18.958
2.11217	33.333	64.762	81.667	50	83.056	85.714	86.667	56.19	100	94.762	86.429	92.917	82.381	12.5	25	42.083	61.429	63.125	81.875	92.917	88.81	93.333	50	56.875	18.333	52.292		13.056	25.238	60.952	6.429	1.19	0	61.667	8.333	46.875	11.429	12.5	58.125	0	18.571	26.667	50	25	29.167	7.083	22.708	22.083	13.333
2.118	33.333	66.667	90.238	42.778	53.611	85.238	75.556	68.81	93.333	97.143	85.714	100	71.429	12.5	38.958	20.833	70.952	63.75	81.25	100	91.19	100	45.625	58.75	28.958	48.75		0	28.333	55.238	14.286	0.476	0	53.333	0	53.75	1.667	9.583	48.958	8.889	22.857	16.667	50	40	24.583	2.5	36.667	13.333	16.042
2.12383	33.333	77.381	85.476	32.222	76.944	88.095	81.111	65.714	83.095	92.143	80.952	100	94.286	4.583	50	25	67.381	53.333	60.208	97.5	86.905	93.333	46.875	68.958	37.083	50.833		0	31.905	55	34.286	8.81	0	42.381	0	56.042	28.095	0	44.167	38.889	27.381	14.583	51.667	4.722	8.125	0.833	40	37.083	12.292
2.12983	33.333	67.619	85.714	58.333	93.611	94.048	86.944	82.619	99.048	100	64.762	100	65.952	0	44.375	21.25	73.333	55.208	68.333	97.292	95.952	83.095	48.333	72.708	40.208	50.417		0.833	44.048	57.143	42.857	12.381	9.048	40	0	37.083	43.81	27.083	38.75	16.667	20.476	2.292	50.417	0	7.708	20.208	55	37.917	13.542
2.13567	19.167	73.571	84.524	66.111	96.389	88.095	100	79.524	95.714	98.333	53.095	99.792	88.81	0	45	12.5	84.762	50.833	81.042	94.167	76.429	85.952	19.583	76.25	21.875	50		12.5	58.333	57.143	54.762	14.286	13.333	43.81	0	25.625	47.381	43.333	37.5	31.667	7.619	19.375	42.708	0	10	44.167	57.708	31.875	9.583
2.1415	6.667	72.143	91.429	83.333	93.611	74.524	100	78.571	94.762	81.19	47.381	73.958	90.476	0	51.458	5.417	77.619	50.208	82.292	90.833	77.143	82.857	36.875	76.458	37.083	68.542		0	59.286	61.667	54.762	16.667	0	42.063	3.542	32.708	56.429	48.333	48.542	4.444	11.667	46.042	40.208	21.111	12.5	46.667	51.25	25.417	1.042
2.1475	26.389	65.952	100	73.333	58.611	78.81	90	82.381	84.524	81.667	54.286	81.458	89.524	0	58.958	34.792	75.714	52.5	77.083	99.375	74.286	65.952	27.5	74.375	47.5	85.625		0	55.952	56.429	49.286	21.905	0	63.016	13.125	42.083	38.333	24.167	50	0	0.714	43.75	29.375	33.333	16.667	52.083	51.458	38.333	8.125
2.15333	38.889	76.667	100	65.278	25.278	69.286	67.5	92.619	87.143	80	49.524	75	77.857	0	60.625	31.667	80.952	56.25	64.583	86.875	60.476	66.905	28.125	86.042	28.958	76.042		11.389	57.619	62.381	57.143	15	0	62.302	7.5	44.167	35.714	36.25	49.375	6.667	0.952	43.75	37.5	33.333	23.75	42.917	62.292	35.417	17.708
2.15917	39.167	41.19	100	79.722	33.611	82.381	62.222	95	63.333	75.952	42.857	70.625	92.143	0	39.792	25	77.857	62.292	78.333	86.042	51.905	75.476	23.542	87.083	14.375	86.25		8.056	55.238	70	57.143	14.286	0	49.762	9.583	31.458	33.571	58.542	50	0	0	46.042	53.333	30.278	22.708	69.792	62.5	25	21.25
2.165	50	47.143	85.476	78.611	57.778	75	60	98.095	94.048	76.905	61.19	66.875	100	13.75	36.875	25.208	86.905	62.083	80.208	91.042	61.905	75.952	40.625	87.083	17.708	84.792		13.611	57.143	71.429	57.143	14.286	0	35.952	10.417	45	21.429	54.167	50	3.611	0	48.958	58.125	31.111	27.5	72.917	62.5	8.333	20.625
2.171	50	59.286	82.619	90.278	90	93.095	64.722	100	98.333	81.429	58.81	85.417	99.762	2.708	26.667	4.167	98.095	58.75	84.583	90	60.714	70.952	47.083	86.667	14.792	72.917		13.611	62.857	61.429	51.19	15.952	12.619	28.095	2.708	45	38.095	50.417	46.875	1.111	2.143	50	53.333	33.333	30.208	59.583	61.042	0.625	6.875
2.17683	50	45.476	99.762	89.444	100	77.857	53.056	97.619	96.905	84.048	57.381	84.583	100	1.458	37.5	14.792	87.619	49.375	87.083	90.387	58.095	62.143	59.583	86.25	39.792	72.083		11.389	57.857	57.143	47.381	16.905	1.19	32.619	12.708	47.917	42.857	54.583	39.375	13.889	38.333	50	62.5	20.833	17.083	41.458	58.125	0	20.417
2.18267	41.111	61.19	98.095	98.611	100	67.857	63.056	98.571	99.762	96.905	50.952	81.667	83.571	22.083	37.5	11.667	96.667	45.417	90.833	87.5	68.333	61.429	62.5	82.5	24.583	81.667		16.667	46.905	57.143	50.476	14.286	0	14.762	27.708	47.083	42.619	49.792	38.333	7.778	21.429	50	62.5	37.778	36.042	44.167	52.917	16.25	14.792
2.18867	36.667	72.381	86.905	91.944	92.778	62.381	45.833	98.571	91.905	97.619	54.762	83.125	82.619	21.25	34.375	14.167	94.524	42.917	86.875	82.5	43.81	80.714	61.25	86.667	48.958	72.083		16.667	38.571	57.143	47.857	14.286	0	19.048	28.333	42.083	38.81	44.583	39.583	13.056	37.857	50	66.458	23.889	37.708	57.5	58.125	38.542	16.25
2.1945	36.944	74.762	96.905	91.667	94.444	66.429	80.278	58.81	74.762	84.762	51.667	99.375	81.429	5.625	31.667	12.917	100	53.542	98.75	76.458	43.81	88.095	68.542	96.25	49.583	72.083		16.667	52.381	58.81	36.19	14.286	0	27.143	10.417	28.542	40.714	38.333	31.042	9.444	39.286	49.792	75	11.667	28.542	63.75	62.292	26.875	24.583
2.20033	46.111	78.81	99.762	77.5	83.5	57.143	83.333	54.048	74.762	95	34.286	95	80.714	0	22.917	41.25	98.333	47.292	80	77.917	76.905	97.619	75.625	98.958	51.875	76.042		16.667	86.905	60.952	23.333	14.286	0	21.905	0.417	26.875	15.714	30	19.167	0	42.857	57.5	68.75	27.5	23.125	46.458	58.125	32.5	37.5
2.20633	50	76.905	99.762	80.278	85.333	57.619	68.056	81.429	70.238	100	51.429	86.875	76.905	0	25	28.333	100	60.625	93.75	75.833	85.714	99.762	87.5	96.875	45	74.345		2.778	99.762	57.143	16.905	16.429	0	23.333	23.125	28.125	13.571	21.875	12.5	13.611	37.857	51.042	68.125	2.778	24.792	35.208	71.042	46.875	33.542
2.21217	50	85.714	100	90.278	89.444	57.143	77.778	92.619	57.381	98.333	45.238	87.5	63.571	0	21.875	15.208	99.286	55.208	97.5	87.5	78.333	99.048	87.5	87.292	40.208	73.958		16.667	99.524	60.952	30	28.571	0	26.19	22.5	24.792	27.619	19.375	24.167	43.611	28.571	50.208	69.583	32.222	24.583	59.375	75.625	61.667	38.125
2.218	50	83.095	97.619	88.889	98.611	85.952	81.111	85.476	56.905	94.524	42.381	80.417	51.667	0	18.125	33.542	99.048	61.667	87.292	70.208	64.286	99.762	78.75	87.708	39.792	80.208		8.889	95.238	71.429	28.571	39.048	0	37.143	10.625	15.833	21.429	19.167	40.833	28.333	28.571	50	69.792	43.889	30.208	43.75	97.292	72.292	38.75
2.22383	48.611	93.095	80.238	84.444	90.278	75.238	94.722	84.286	84.286	91.667	34.762	93.958	48.095	0	9.167	18.75	100	51.25	88.125	66.667	59.524	95	85	88.542	42.917	75		0	91.667	72.857	16.19	30.952	12.857	28.095	10	10.208	14.286	28.958	50	22.778	28.571	54.167	62.5	60.278	27.708	53.75	94.375	74.792	44.375
2.22983	29.167	93.81	77.619	79.167	95.556	77.143	90.833	100	86.905	94.762	33.333	100	73.095	0	19.167	22.5	97.579	70.625	87.083	85.625	68.333	95.238	82.292	79.167	45.417	70.833		3.611	100	65	14.286	42.857	28.571	19.286	18.75	22.917	14.286	37.5	49.792	12.5	24.524	60.417	58.333	60.556	58.333	63.333	96.25	72.292	46.042
2.23567	35	76.667	84.048	80.556	93.611	85.714	80.833	100	98.095	93.571	55	90	64.762	0	15.208	25.208	91.31	61.042	74.167	77.917	75.238	100	74.792	89.167	40.625	75.833		16.667	99.048	65.238	14.286	43.81	28.571	27.381	12.917	15	5.238	31.25	50.417	3.611	18.571	62.292	62.5	66.389	53.333	67.292	89.792	74.375	45.833
2.2415	50	82.857	85.714	73.333	92.222	99.048	74.556	97.857	93.571	99.286	64.286	86.25	67.857	0	22.292	34.583	78.333	59.792	72.708	89.375	83.571	100	83.75	92.292	27.708	77.292		16.667	93.317	63.81	14.286	44.286	28.333	17.143	8.75	16.875	9.524	23.125	62.917	0	23.333	62.5	57.5	66.389	63.125	60.208	84.792	74.792	18.958
2.2475	50	62.619	93.333	86.111	84.444	100	61.778	92.619	100	100	64.048	97.5	62.381	0	33.75	18.333	99.762	61.042	63.75	92.292	85.714	100	67.083	98.958	40.208	83.214		16.667	99.524	71.19	14.286	42.143	26.429	19.524	6.667	27.083	7.857	5.625	86.667	0	38.81	61.667	45.833	66.667	59.583	61.042	55.417	46.458	26.25
2.25333	38.889	54.048	83.333	82.222	78.889	95.714	66.667	86.19	99.048	100	50	94.583	77.857	7.083	35.417	4.375	95	61.458	80.208	87.083	81.19	100	75.417	70.208	68.542	83.333		16.667	92.381	67.381	5.952	28.571	28.571	19.048	12.5	39.583	16.19	4.167	78.542	0	42.857	65	38.333	66.667	60.625	59.167	39.792	41.875	37.292
2.25917	17.5	69.048	75.476	68.889	94.444	97.619	56.389	93.81	85.238	100	45.952	72.292	77.619	23.125	28.125	2.708	80	50.833	85.208	81.875	85.714	99.762	74.375	67.5	66.458	87.292		16.667	93.333	70.238	13.571	30.476	28.571	39.762	9.167	30.417	16.905	0	52.5	0	37.143	62.5	38.542	52.222	67.083	57.708	52.708	50	29.167
2.26517	27.5	75.476	70	66.667	95.833	85.238	64.444	82.143	65.476	100	57.143	80.625	81.19	24.375	33.75	8.125	55.476	56.458	68.125	85.714	54.524	93.333	75	86.25	70.417	87.5		16.667	71.19	55.952	14.286	36.905	28.571	64.341	15.208	41.458	9.048	1.458	56.667	0	16.429	57.708	42.083	50	62.292	59.375	67.917	52.708	32.917
2.271	15	74.286	80.238	65.556	83.611	79.762	77.5	86.667	63.571	95.238	63.81	88.542	75	25	37.5	30	86.19	61.875	78.333	97.292	44.524	98.81	71.667	87.5	37.708	87.292		16.667	84.008	42.857	14.286	44.048	28.571	70.397	20.625	25	0.952	12.5	49.375	0	14.286	63.542	46.458	47.222	55.417	61.042	70.625	70.833	35.208
2.27683	33.611	73.095	72.143	90	90.556	80.714	90.278	92.579	76.429	85.476	55.714	82.083	71.429	25	43.75	35.833	73.333	75	75	91.458	45.714	100	62.5	87.5	31.042	87.5		27.222	59.286	55.714	14.286	40.952	28.571	55.833	19.583	33.125	0	2.083	40.417	0	13.333	71.458	48.542	51.944	55.208	50.208	58.333	58.333	43.542
2.28267	44.167	66.19	82.341	87.5	82.5	62.143	88.333	85.714	80.476	63.095	60.476	79.375	57.619	25	47.292	25.833	82.381	74.792	75	71.042	45.952	100	78.036	86.042	31.875	87.083		33.333	71.905	52.857	14.286	41.429	28.571	69.206	16.458	47.083	0	3.542	37.5	0	12.143	75	60	50	55.417	45.625	73.958	69.167	27.083
2.28867	33.333	95.476	74.524	85.556	86.389	55.238	95.278	85.714	85.714	93.81	57.619	77.708	75	25	46.875	26.875	97.381	61.875	80	79.792	42.857	92.619	82.5	87.5	26.25	87.5		33.333	80.238	56.905	2.143	34.048	27.857	60.714	19.167	50	0	12.5	37.292	0	13.81	75	63.958	50	48.125	34.167	63.125	70.625	28.75
2.2945	41.667	99.524	71.19	86.111	83.333	45	97.778	79.762	80.952	93.81	69.762	75	89.762	16.875	35.417	43.75	89.762	46.042	80.208	77.292	51.19	86.905	80.833	94.375	14.792	91.25		33.333	97.381	48.571	5	29.048	28.571	59.762	20.417	52.083	0	14.583	37.5	0	14.286	78.125	61.964	39.722	67.708	46.667	75	59.167	25
2.30033	50	87.381	66.19	78.611	77.222	60.238	91.944	85.714	67.143	89.762	71.429	87.083	90.952	0	23.125	37.292	91.429	69.583	74.792	76.667	51.19	98.333	80	96.458	25.625	85.417		33.333	99.524	69.048	9.286	30.952	28.571	57.619	15.625	57.083	0	19.167	36.25	0	19.286	83.75	69.583	33.333	61.458	55	86.667	39.792	26.042
2.30633	45	83.333	64.286	70	73.056	78.333	89.444	87.857	78.571	97.381	65.476	86.667	96.667	0	12.5	36.667	97.619	65.625	77.5	79.583	57.143	95.952	74.792	90	13.958	82.083		33.333	83.333	68.571	0	29.048	28.571	71.429	18.125	62.5	0	38.125	24.583	0	28.81	72.083	75	36.389	51.875	40.833	80.208	33.125	31.458
2.31217	33.611	89.524	60.238	72.5	75.833	78.333	89.444	85.714	88.81	100	55.952	79.375	85	1.042	26.042	32.917	93.333	56.875	79.375	75.417	55.952	70.476	77.917	96.667	0	75.208		33.333	71.429	62.143	2.143	29.048	28.571	50.476	6.25	60.833	0.238	56.042	16.875	5.278	42.857	83.75	68.958	50	27.292	64.583	68.958	51.25	26.25
2.318	63.333	84.762	66.19	56.389	81.111	80.238	50	82.381	90	100	68.571	79.375	97.857	11.875	34.375	25.625	93.81	64.583	85.417	84.167	53.333	71.19	77.083	97.083	13.125	88.542		24.167	81.429	67.619	12.381	19.048	28.571	63.333	3.125	55	12.619	72.083	21.667	16.667	36.19	83.958	63.333	39.167	25	64.792	85	29.167	26.042
2.32383	59.167	81.429	76.19	68.333	80.833	78.571	78.889	94.048	95.952	84.524	61.429	76.042	94.762	10	27.708	30.833	100	68.75	86.458	75.595	55.476	70.952	54.167	96.25	21.042	99.375		33.056	85.714	63.333	14.286	16.19	28.095	57.857	18.75	55.833	3.095	72.083	12.708	16.667	24.286	78.125	60.833	36.111	30	63.125	82.5	26.25	33.75
2.32983	63.611	87.857	75.238	67.778	71.389	85.476	76.667	99.762	68.571	84.048	57.143	62.083	92.143	16.875	26.25	27.083	98.095	70	60.208	82.53	54.286	65.714	39.167	100	17.917	97.917		31.944	91.19	60.238	4.286	14.762	42.857	74.246	14.167	60.417	0	51.458	39.792	4.444	35	62.292	50	46.111	21.667	67.5	69.167	41.25	29.167
2.33567	64.444	90.952	72.619	55.556	76.944	85.476	66.389	92.381	58.333	86.667	57.143	77.917	90.952	17.708	37.5	35.208	89.048	68.542	67.917	83.929	52.619	65.476	49.375	90.417	9.375	82.708		16.667	99.286	81.667	0.952	20	34.762	89.841	20.833	60.417	0	61.042	27.917	7.778	26.667	62.5	48.69	35.278	12.917	65	53.542	50	28.958
2.3415	37.222	92.619	64.286	49.722	87.778	69.762	48.333	97.619	73.571	94.524	63.571	92.5	93.571	12.5	37.5	37.5	88.81	79.583	75	81.845	67.619	71.905	52.5	88.333	20.833	87.708		16.667	93.81	85.714	13.095	25.952	37.619	53.81	20.417	62.5	5.476	64.792	30	17.5	26.667	62.5	48.81	50	25	82.083	46.042	39.375	31.667
2.3475	46.944	85.238	73.095	67.222	95	76.19	56.389	72.857	74.762	100	55.714	82.708	91.905	12.292	37.5	37.5	90.952	68.125	71.25	76.429	67.619	91.667	62.083	100	32.5	77.917		16.944	98.095	85.714	14.286	15	24.048	49.524	1.042	62.5	0	62.5	38.333	14.167	36.19	57.292	47.083	60.556	27.083	65	61.25	28.542	11.458
2.35333	38.611	88.333	75.238	81.111	86.944	84.762	54.444	54.762	87.857	100	61.429	82.292	75.238	13.333	37.5	23.75	91.667	70.625	88.333	78.651	43.095	85.714	69.583	95	25	81.875		16.667	97.619	85.714	24.048	19.762	24.286	59.048	7.083	62.5	13.333	62.5	47.083	11.111	34.524	40.208	39.583	39.167	35	34.375	55.833	24.375	15.417
2.35917	33.333	84.048	87.619	79.167	83.333	77.857	56.389	84.524	89.524	95	46.19	83.125	64.286	8.542	37.5	11.458	89.762	68.958	87.708	64.365	54.762	85.952	75	95.625	35.625	90.179		21.111	90.952	83.095	15.476	14.286	37.619	55.952	12.5	62.5	7.143	52.292	50	0	22.381	58.958	38.958	33.889	28.125	41.875	68.333	36.667	12.5
2.36517	33.333	75.238	100	100	100	69.524	55.833	73.095	86.19	100	59.524	85	57.619	19.583	37.5	7.917	87.619	47.708	85.208	67.946	63.81	98.333	74.524	88.125	41.875	79.167		32.5	79.286	76.429	0	18.095	36.429	52.381	4.583	53.333	0	58.125	49.792	25.833	19.762	71.458	55.625	43.056	29.583	43.333	62.5	32.5	12.292
2.371	33.333	72.857	99.048	100	94.167	52.619	74.444	66.667	80.238	96.429	57.619	87.292	72.143	23.125	29.167	4.792	83.333	72.5	87.083	57.44	62.143	100	83.75	100	38.125	85.833		30.556	85.714	68.571	0	33.571	27.381	68.333	0	52.083	0	57.292	50	18.611	33.81	68.333	60.208	33.333	38.542	26.667	72.917	27.5	26.667
2.37683	33.333	80.714	99.048	100	70	55.952	87.5	50.476	95.952	90.952	79.286	78.75	63.81	12.708	25	18.958	90	52.708	83.542	52.917	59.286	91.19	70.833	94.167	28.958	73.125		32.222	73.333	75.952	0.238	40.952	24.286	63.095	0	62.292	14.286	69.583	45.417	10.278	30.952	64.792	49.792	33.333	27.917	16.042	66.458	12.5	37.5
2.38267	33.333	82.381	100	81.389	63.056	88.81	91.667	70.714	95.952	90	70.714	90	54.524	11.458	24.167	15.833	97.857	51.25	78.333	67.917	60	64.762	70.208	92.083	38.542	53.125		33.333	65.238	85.476	1.429	42.857	25.238	57.143	0	61.875	14.286	42.946	56.458	10.556	33.333	74.167	49.583	40.833	26.667	21.875	51.875	17.708	43.125
2.38867	46.944	97.381	100	38.889	77.778	93.81	99.444	73.81	90	99.762	83.095	88.75	81.429	12.5	27.5	23.333	61.429	74.167	76.875	62.917	40	71.905	83.333	79.375	83.333	67.917		33.333	81.19	81.905	6.429	43.095	25.952	70.238	13.75	54.375	14.286	40.863	66.458	8.056	33.81	74.375	53.75	35.556	32.292	24.375	40.923	30.625	43.958
2.3945	50	90.952	100	42.222	69.444	76.667	98.889	73.571	94.286	85.952	74.762	77.292	85.714	12.5	36.875	19.792	76.429	75	73.75	54.792	40.238	71.667	79.375	88.958	56.458	82.292		50.556	79.524	95.476	14.286	42.857	24.048	72.619	16.25	44.792	14.286	46.875	52.708	11.667	34.762	66.458	56.667	24.722	15.208	8.958	46.042	43.958	37.292
2.40033	50	85.714	98.81	50	86.944	89.524	100	65.238	96.429	96.667	98.571	73.75	62.857	15.833	24.375	25	66.429	67.5	87.083	65.208	41.905	70.238	80.208	75.833	47.917	79.792		47.778	82.857	100	14.286	30.238	14.286	62.381	9.583	43.542	25	31.042	55	21.389	28.571	74.375	51.042	12.778	12.5	10.625	47.5	46.875	31.25
2.40633	50	95.476	98.333	72.5	80.278	81.905	100	85.714	94.048	95.476	100	72.083	48.571	14.583	20.625	21.458	60	60.833	86.875	55.655	46.667	83.333	84.375	90	49.167	61.667		39.722	91.19	100	14.286	37.143	19.286	61.667	11.458	38.958	28.571	44.375	70.833	18.611	54.762	74.167	60.208	31.667	12.5	5.625	52.708	35	34.167
2.41217	54.722	87.817	95.476	83.333	81.667	83.333	98.056	92.619	98.333	85.714	93.571	76.25	57.143	12.5	31.667	9.583	79.048	76.458	79.167	55.476	65.238	81.429	83.333	97.917	38.542	68.333		32.222	94.762	100	16.19	43.095	13.81	68.095	0	50.417	16.905	50	81.845	22.222	41.19	75	51.716	33.333	12.5	9.583	53.125	48.333	26.667
2.418	66.111	100	97.619	83.333	83.333	74.524	100	81.429	98.571	93.333	95.714	78.75	50.952	12.5	37.917	0	93.333	86.339	97.5	69.286	51.19	85.714	86.607	87.917	48.333	72.5		33.333	99.286	100	6.429	37.857	22.143	73.81	7.708	34.583	6.905	43.542	81.875	6.944	28.571	70.208	57.143	16.667	12.5	2.292	59.792	38.958	41.875
2.424	31.111	100	94.881	83.333	83.333	88.095	95.278	71.905	83.81	88.095	97.143	82.292	55.476	12.917	40.833	7.5	74.524	76.458	94.375	84.524	44.286	85.714	68.542	86.25	42.292	68.125		39.722	92.619	97.619	9.762	43.571	24.762	67.143	28.542	21.25	0	50.833	86.042	24.444	25.714	70.208	57.143	16.667	20.833	9.167	57.5	26.667	47.5
2.42983	22.778	100	85.198	89.444	83.333	73.571	90.278	78.81	71.429	96.667	93.849	72.5	55.952	17.5	33.333	4.583	73.095	74.792	92.292	99.048	70.238	84.524	84.464	80.625	29.583	65		18.333	80.952	98.571	9.048	31.19	15.952	57.381	31.25	24.375	0	43.125	84.167	49.444	7.619	84.792	73.69	21.389	24.167	14.583	56.042	40.417	45.208
2.43567	24.444	100	65	99.167	66.944	83.81	97.778	88.81	81.429	92.619	85.476	78.542	58.571	10.833	21.042	5	66.429	84.375	90	88.214	83.81	69.286	82.292	80.417	36.458	49.167		13.056	57.619	93.81	8.571	38.333	16.429	59.524	37.5	26.667	0	56.458	87.292	16.667	10.476	79.792	67.292	16.667	12.292	37.917	53.75	43.958	33.958
2.4415	0.278	94.286	59.762	93.333	58.611	79.762	96.944	63.81	76.905	99.524	92.381	70	64.048	13.333	36.667	4.583	56.905	85	99.583	82.917	70.238	70.476	78.125	87.5	47.917	55.417		0	58.81	86.667	26.905	33.095	25.476	57.381	46.458	19.375	0	55	72.5	11.389	14.286	88.333	58.958	11.944	27.5	32.292	52.292	47.083	20.208
2.4475	0	80	57.143	100	73.333	80.714	100	54.524	82.857	86.19	85.714	80.208	63.333	16.25	32.917	15.833	45.714	79.375	87.917	85.833	57.619	55.952	75.417	92.292	47.5	65.833		4.167	44.286	77.381	24.286	30.952	28.571	58.81	43.125	12.708	0	57.5	67.708	1.389	3.333	91.25	67.292	0	18.542	25	53.125	27.5	24.583
2.45333	11.389	90.714	82.381	100	76.944	71.429	76.944	70.238	87.619	92.143	67.857	56.458	57.143	25.417	29.375	27.5	41.905	68.333	82.708	72.917	73.095	57.143	75.833	87.292	37.292	69.375		1.667	54.286	85.714	28.571	30	23.571	62.381	30.833	13.333	0	67.708	56.458	29.444	14.762	88.214	67.5	0	29.167	5.208	59.167	25	11.667
2.45917	21.111	93.81	97.619	100	83.333	73.095	91.667	79.048	85.714	94.524	52.143	57.083	56.429	21.667	38.125	36.667	45.238	59.375	98.542	73.75	71.429	59.286	73.274	100	49.167	65.417		3.333	35.714	85.714	15.952	28.095	22.857	76.905	26.042	9.792	4.048	74.583	63.333	33.333	0	93.155	37.5	0.833	18.958	5.833	56.042	25	0
2.46517	22.5	87.857	74.524	100	79.444	85.952	83.722	74.762	89.048	91.905	63.571	64.792	74.524	26.875	16.458	45	64.762	41.458	100	68.75	60.714	77.857	82.292	100	44.583	66.667		16.667	41.19	84.524	0	29.524	16.667	74.286	16.875	0	1.429	79.583	68.75	33.056	2.857	86.458	49.583	0	13.542	10	49.792	36.25	4.167
2.471	15.278	83.571	85.476	99.444	81.389	82.143	81.944	75.476	100	94.286	71.19	87.083	88.333	33.125	10.625	48.125	71.429	42.083	87.292	62.708	69.286	85.714	67.292	100	39.167	70.833		6.111	27.143	89.286	1.905	33.095	22.857	73.571	11.875	9.375	8.81	65.625	70.417	43.333	4.762	94.167	51.875	18.611	13.125	3.542	40.208	33.75	12.5
2.47683	14.722	71.667	89.524	100	82.222	94.048	88.889	88.333	95.952	91.667	72.857	87.5	89.524	26.875	25	42.292	66.429	50.208	63.125	71.042	80.476	80.714	63.75	100	24.583	81.875		0	42.143	79.524	5.952	35.952	25	81.667	34.167	2.5	0	69.792	73.542	36.667	12.143	85.833	46.458	3.056	9.583	17.5	28.125	23.333	4.167
2.48267	35.556	81.905	76.19	95.556	75.556	87.143	83.333	74.524	85.714	92.143	85.714	75	92.143	36.875	35.208	48.958	68.333	65.417	75.208	68.125	86.19	89.762	84.792	100	35.208	86.667		4.167	48.571	69.524	17.143	33.095	20.714	57.619	46.042	0	0	62.5	73.333	16.389	14.524	91.042	40.833	16.667	12.5	8.75	36.042	35.625	0
2.48867	47.5	92.619	71.667	96.389	72.778	91.19	83.333	66.667	86.429	97.143	79.762	74.792	99.762	26.458	37.5	50.208	60.238	57.5	83.958	70.208	95.952	94.762	83.542	100	28.125	77.292		12.5	36.429	99.286	28.81	35	28.571	71.429	37.5	0	0	62.5	73.958	18.056	4.762	79.792	46.667	30.556	15.833	7.5	32.5	27.917	7.083
2.4945	43.889	93.571	86.667	100	68.333	85.476	83.333	85.238	98.571	77.5	73.571	73.125	98.333	12.083	46.042	50	27.381	49.375	72.292	79.375	88.333	94.524	79.792	97.292	23.125	84.375		16.667	37.143	100	28.571	28.571	25	79.048	37.708	0	7.143	62.5	81.875	20.278	1.905	72.708	41.875	23.056	12.708	12.5	33.333	24.583	20.208
2.50033	38.333	90.476	87.619	100	74.444	85.476	83.333	85.714	100	81.944	61.19	71.458	100	23.958	51.25	51.458	21.905	66.042	56.875	65.417	90.913	90.714	77.5	99.792	22.917	75.208		16.667	34.286	97.857	28.571	20.476	29.286	75.476	29.167	0	14.286	62.5	71.875	48.611	0.238	91.696	22.708	13.333	16.875	16.875	26.667	41.875	10
2.50633	44.167	58.571	99.286	96.111	68.056	85.238	83.333	83.81	100	80.278	38.095	75	90.952	15.625	58.125	55.208	28.571	70	61.25	81.458	85.238	85.714	76.637	95.833	23.958	71.458		8.889	15.476	76.905	25.238	20.714	21.429	69.762	16.667	0	8.095	32.5	50	16.389	0	58.125	30.625	14.444	12.5	8.333	15.417	28.125	0
2.51217	44.444	67.857	99.762	86.111	80	82.381	88.889	77.857	100	77.778	38.333	75	85	25	56.458	62.5	29.048	50.208	68.333	80.417	82.381	73.333	84.911	99.792	12.917	47.917		0	14.286	86.429	28.571	28.333	0.714	60.952	12.292	0	0	7.917	25.625	0.833	0	64.375	15.417	16.944	12.5	12.708	2.5	14.167	2.708
2.518	52.5	84.762	95.952	97.889	82.778	71.429	89.056	67.857	100	71.19	66.19	75	85.714	47.292	50.208	62.5	51.19	68.958	73.125	88.958	68.095	79.762	67.083	96.042	20	53.333		1.389	10.714	84.524	20	17.143	0	71.667	0.208	0	0	0	24.375	0	0	44.167	12.5	0	12.5	13.333	0.417	9.583	0.208
2.524	56.667	91.667	95.952	95.278	83.333	73.571	78.778	63.095	100	77.619	84.762	78.75	82.857	50	24.792	62.5	53.81	73.542	58.542	74.583	42.857	85.714	51.458	95.208	28.958	60		16.667	8.571	58.095	1.667	20.952	0	40.238	0	0	0	5	11.25	0	3.81	18.958	12.5	0	8.958	7.083	0	0	0
2.52983	61.389	100	92.857	85.278	83.333	88.333	97.389	45.238	98.333	23.333	83.333	55.208	81.667	50	29.375	54.375	57.143	75	60.833	78.75	44.048	80.714	62.5	87.5	31.875	46.25		8.611	0	43.571	0	15.952	0	33.095	1.042	0	0	0	4.375	0	6.667	31.042	17.083	0	0	2.083	0.625	0	0
2.53567	59.444	100	98.81	95.278	74.444	98.333	91.111	24.762	78.571	30.952	85.714	63.333	74.286	48.125	29.375	51.667	57.143	74.792	62.708	68.958	42.381	93.095	68.75	87.5	40.208	52.917		0	0	38.333	0	12.619	0	31.429	0	0	0	1.25	1.875	0	7.857	16.458	12.917	0	0	4.375	12.5	0	0.208
2.5415	51.389	95.238	93.095	100	66.111	100	93.611	24.286	79.762	29.524	84.286	78.958	82.857	56.458	41.458	48.958	57.143	74.583	59.167	48.333	53.333	85.714	74.792	87.5	65.833	47.5		0	0	15.238	0	6.19	0	50.238	0	0	12.857	0.208	0	0	0	23.542	17.917	0	0	6.667	26.25	0	1.875
2.5475	51.944	89.286	95.476	85.722	69.722	100	60	39.286	81.905	57.143	98.81	87.292	85.714	50	33.333	49.792	59.286	64.792	58.75	54.792	70.714	99.524	87.083	75	56.667	58.333		0	0	0.714	0	0	5.952	53.095	0	0	14.286	2.708	0	0	0	6.042	0	0	0	0.208	25.208	0	0
2.55333	52.778	86.667	77.619	100	81.389	100	81.667	42.143	100	70	92.381	87.5	79.286	50	35	57.083	63.81	61.458	52.917	63.958	69.524	100	82.917	62.5	49.792	59.375		0	0	18.571	14.048	0	1.19	46.19	0	0	12.619	0	0	0	0	23.125	7.083	0	0	3.333	27.292	0	0
2.55917	63.333	71.19	60.952	100	66.944	93.81	100	36.667	97.381	63.81	75.238	79.792	85.714	50	46.25	58.958	52.619	61.667	45.625	53.125	66.667	100	75.417	77.292	80	58.75		0	0	22.857	12.381	0	21.429	40.476	0	0	0	0	1.042	0	0	9.792	22.5	0	0	0.417	7.708	1.042	0.417
2.56517	60.556	66.19	37.857	99.444	68.056	70.952	100	29.524	100	76.667	82.143	82.083	75	52.083	50	63.333	57.143	60.833	41.875	56.458	68.81	100	86.28	83.333	61.042	61.667		0	0	14.286	0	0	16.19	36.667	0	0	0	0	12.5	0	0	0	16.25	0	0	0	0	1.875	0
2.571	58.333	63.333	54.762	100	76.111	65.238	95	70.952	99.286	67.143	68.095	86.875	60.238	58.75	31.25	47.083	50.714	74.375	31.667	62.708	57.381	99.286	78.958	97.708	67.5	51.458		0	0	31.429	8.333	0	0	36.667	0	0	1.667	0	13.333	0	0	4.375	12.5	0	0	0	4.375	0	0
2.57683	37.222	71.429	68.81	98.333	83.333	74.048	100	75.476	97.381	65.476	63.571	87.5	49.524	57.917	28.958	78.125	57.143	76.042	32.5	70.833	65.238	97.381	64.792	98.75	51.667	61.875		0	0	26.429	7.857	0	0	32.619	0	0	0	0	23.333	0	1.905	12.5	12.5	0	0	0	0	0	0
2.58267	33.611	75.714	57.619	91.944	76.944	79.762	100	51.905	99.286	70.476	51.667	71.667	66.905	62.5	37.5	84.792	57.143	85.417	42.083	61.042	85.714	100	60.833	91.458	52.5	65.417		0	1.19	4.524	0	0	5.476	51.667	0	0	0	0	29.583	0	7.381	12.5	12.083	0	0	0	0	19.167	0
2.58867	26.111	80.476	63.095	78.333	73.056	85.952	100	45	100	64.286	80.952	36.458	70.714	56.667	25.208	84.583	53.095	85.208	37.5	58.333	85	94.048	54.792	99.792	61.458	63.125		0	0.714	8.81	0	4.524	14.048	42.857	0	1.25	0	0	26.458	0	0	2.917	0.833	0	0	0	0	21.875	0
2.5945	11.111	76.667	55	81.111	66.389	76.905	100	48.81	100	55.238	85.238	63.333	55.476	58.75	25	66.667	56.905	82.708	32.917	52.292	78.571	100	51.875	90.298	46.042	67.917		0	0	1.905	0	0	14.286	50.952	0	0	0	0	29.375	0	0	12.5	0	0	0	0	0	18.125	0
2.60033	0	66.667	53.571	50.556	66.667	61.905	100	53.571	100	64.048	96.429	62.292	57.619	63.542	29.167	62.5	54.048	79.792	35.417	55.625	76.19	100	58.958	87.679	36.667	60.833		0	0	17.143	0	0	9.286	53.333	0	0	0	0	26.667	0	0	1.875	0	0	0	0	0	18.333	0
2.60633	15.278	58.095	62.857	55	66.667	65.476	100	62.143	100	43.095	99.722	63.958	67.857	72.083	35.625	53.75	41.667	79.375	23.333	69.167	85	100	56.042	98.958	53.75	64.792		0	0	14.286	0	1.905	0	57.619	0	0	0	0	32.917	0	19.286	0	0	0	0	0	0	13.75	0
2.61217	33.333	71.429	60.238	65	57.778	76.905	100	37.381	94.048	50	98.175	71.458	75.952	71.25	37.5	52.5	30.476	84.792	31.875	61.875	71.429	100	39.583	94.583	66.25	56.042		0	0	15	0	0	0.476	28.095	0	0	0	5.417	28.125	0	20.238	0	0	0	0	0.417	0	14.167	0
2.618	33.333	79.524	66.429	66.111	67.5	83.571	99	35.476	96.19	61.429	85	73.75	69.524	67.917	37.5	62.5	43.095	82.917	26.667	63.958	67.381	91.746	52.917	82.917	71.042	79.375		0	0	14.048	0	0	0	14.762	0	0	0	10.833	27.917	0	5.714	0	0	0	2.917	0	0	6.875	0
2.624	54.722	79.048	49.524	76.389	77.222	86.667	99.389	30.952	80.238	65	90	76.875	71.429	64.792	37.5	67.083	45.714	73.125	32.917	58.75	67.381	99.048	72.5	82.083	69.792	87.917		0	2.857	0	0	0	0	18.571	0	0	0	0	0	0	0	0	4.583	0	0	0	0	12.708	4.583
2.62983	61.389	72.381	57.143	61.667	82.5	85.714	100	12.143	87.381	75.238	90.476	86.667	71.19	61.25	41.667	62.5	43.095	58.542	28.542	36.25	69.524	83.095	72.5	87.292	61.042	71.875		0	14.762	0	0	0	0	22.619	0	0	0	0	0	0	0	8.958	9.583	7.5	0	0	2.917	28.333	12.292
2.63567	48.611	78.095	56.984	73.056	83.333	77.143	100	28.333	90.476	100	87.381	83.542	85.476	68.125	37.708	62.5	45.952	55.833	28.125	61.458	78.571	73.571	84.792	85.208	41.458	64.792		0	8.095	0	0	0	0	13.571	0	0	0	0	0	0	0	6.25	0	4.722	0	8.125	3.333	11.667	0
2.6415	63.056	75	58.571	75.833	70	62.619	99	14.286	91.19	91.667	88.333	59.583	80.238	51.25	35.417	61.815	53.81	78.125	31.875	77.5	83.333	60.476	83.571	84.167	45	62.5		0	0	0.476	0	0	0	35.714	0.625	0	0	1.875	0	0	0	4.375	0.208	3.056	0	5.417	0	1.875	0
2.6475	66.667	73.333	71.429	83.333	70.278	68.095	98.889	14.286	88.095	98.571	90.333	74.375	77.857	50.208	27.708	78.75	41.429	85.833	38.542	91.875	85.714	99.524	69.375	86.161	40.417	65.327		0	0	1.429	0	0	0	20.476	0	0	0	2.5	0	0	0	9.375	0	13.056	0	0	0	1.458	1.458
2.65333	66.111	60.952	68.333	83.333	68.889	83.81	100	26.429	85.714	96.905	98.413	82.917	71.429	55.833	36.042	80.417	23.571	79.375	30	98.958	84.048	100	61.042	86.696	63.333	86.875		0	0	0	0	0	0	32.857	2.708	0	0	0	0	0	11.19	0	5.208	6.389	0	0	0	0.833	0
2.65917	33.056	83.81	58.81	83.333	64.444	68.81	95.278	20.952	73.571	98.571	91.905	71.25	71.429	65.208	19.792	80.625	15.714	70.208	20.417	87.083	85.714	100	72.5	87.5	74.792	84.792		0	10.238	0	0	0	0	58.095	0	0	0	0	0	0	28.81	2.083	12.5	3.056	0	0	4.167	6.25	0
2.66517	35.833	73.81	66.19	83.333	53.611	60	99.722	20.952	58.571	99.524	86.905	77.708	69.286	59.375	18.125	87.5	27.619	62.5	33.125	74.583	73.571	100	75	87.5	70.417	87.054		0	0	0	0	7.857	0	45.952	0	0	0	3.333	10.625	0	12.381	0	10.625	0.278	0	0	4.167	1.25	0
2.671	31.111	85.714	67.857	78.444	33.056	56.19	100	42.857	57.381	100	60.107	87.292	60	33.542	23.333	85	42.857	63.333	49.375	72.53	83.571	79.008	62.083	58.542	72.917	87.708		0	3.81	0.476	0	13.095	0	29.762	0	0	0	0	7.917	0	5.952	4.792	5.208	13.056	0	0	0.833	0.208	0
2.67683	25	98.81	63.81	81	40.833	73.095	100	16.905	58.095	100	85.476	80.833	54.762	52.917	33.333	81.25	43.095	71.667	50	62.292	89.762	77.381	73.125	41.667	75.625	75.595		0	14.286	14.286	0	0.952	0	51.19	0	0	0	0	6.458	0	5.714	0	0	0	2.917	0	0	8.958	0
2.68283	33.333	91.429	54.286	68.611	60.556	86.429	95.556	0.476	76.429	100	85.476	71.458	69.762	62.5	2.917	75	18.81	72.917	48.542	85.625	98.095	92.619	82.5	57.083	69.167	80.208		0	14.286	14.286	0	0	0	70.952	0	0	0	0	3.333	0	14.286	0	0.208	0	8.958	0	0	6.875	0
2.68867	36.389	85.437	63.81	57.778	66.667	93.095	99.056	1.429	85.238	97.143	70.476	85.625	63.333	67.5	10.625	75	24.762	75	41.042	83.423	100	97.143	93.542	82.083	88.125	81.25		0	9.286	14.286	0	0	0	64.762	0	0	0	0.417	2.917	0	3.095	0	6.25	8.611	0	0	0	1.667	0
2.6945	25.556	85.437	55.476	63.611	66.667	90.714	98.778	2.143	85	69.286	77.857	86.458	70.952	43.542	12.5	75	42.619	75	38.958	90.208	93.333	70	86.25	97.083	84.167	76.667		0	24.762	14.286	0	0	0	62.857	0	0	0	0	1.667	0	4.048	0	0	10.833	0	0	3.125	0.208	0
2.70033	0.278	86.151	49.762	69.722	63.889	97.857	98.722	7.619	85.476	79.762	66.667	73.333	68.571	37.5	13.542	74.375	27.381	71.667	50.625	88.75	88.333	71.429	89.375	95.417	65	76.31		0	19.762	14.286	0	0	0	60.952	0	0	0	3.75	0	0	0	0	0.625	16.667	0	0.833	0	22.917	0
2.70633	18.611	100	33.81	82.667	66.944	96.19	100	29.286	85.238	97.857	67.143	87.5	75	45.833	25	60.208	55.238	72.917	48.333	83.958	95.476	78.333	87.292	98.333	68.75	77.083		0	7.381	8.333	0	0	0	55.238	4.375	0	0	0	0	0	6.19	0	0	7.778	0	0.833	0	17.292	3.542
2.71217	21.944	98.81	50	73.333	48.611	98.095	90.278	42.857	85.476	93.095	60.476	85	82.857	58.542	13.958	56.042	53.571	62.083	28.125	90.625	100	100	89.583	91.458	82.083	82.083		0	20.476	0	0	5.476	0	61.667	0	0	0	0	0	0	2.381	0	0	0	0	0	0	18.542	0.417
2.718	48.889	97.579	49.524	76.333	69.167	81.19	65	42.857	84.762	70.714	72.857	66.875	71.429	57.083	11.667	56.042	40.952	61.161	16.667	78.542	100	91.19	88.333	86.042	80.417	78.958		0	11.905	0	0	10	0	80.714	0	0	0	0	0	0	0	3.958	6.458	0	3.958	12.292	3.958	5.417	1.458
2.724	23.889	100	66.19	83.333	66.111	85.714	67.222	55.714	85.714	65	61.587	71.667	85	37.5	27.292	48.75	31.667	74.375	13.125	74.077	100	86.905	87.798	81.875	77.5	100		0	7.381	0	0	0	0	88.095	0	0	0	0	0	0	0	0	12.5	10	0	2.083	11.25	1.042	7.5
2.72983	33.056	99.762	73.81	100	36.944	89.048	67.222	47.619	85.714	77.857	55.714	85.625	91.905	37.708	23.75	48.958	39.286	75	12.5	83.333	96.905	93.81	83.958	68.333	93.542	87.917		0	0.952	0	0	0	0	81.429	0	0	0	0	0	0	0	2.292	18.333	0	0	11.667	0	11.875	0
2.73567	43.889	96.429	69.524	91.389	29.167	97.857	83.889	42.857	82.381	85.714	52.857	99.375	82.619	37.5	12.5	57.083	49.286	72.262	19.583	87.5	98.81	94.048	98.542	84.167	85	78.958		0	13.81	0	0	6.429	0	91.19	0	0	0	0	0	0	1.19	12.292	1.875	0	0	0	7.708	5.208	0
2.7415	45.833	97.143	66.667	83.333	46.667	89.524	92.222	42.857	70.714	88.571	42.857	96.042	73.095	40.625	19.167	61.458	40.714	66.696	25	78.75	89.048	59.762	85.952	82.292	76.875	81.667		0	12.619	0	0	14.286	0	83.81	0	0	0	0	1.042	0	14.048	10.625	0	4.722	5	0	0	3.333	6.875
2.7475	33.333	97.619	71.19	79.722	66.667	95.476	92.222	28.571	77.381	98.095	49.524	90.417	73.333	55.833	25	62.5	43.333	72.5	30.417	92.708	86.429	67.857	87.5	80	62.708	92.083		0	10	0	0	0.476	0	53.571	0	0	0	0	9.167	0	11.429	0	8.75	27.222	12.5	5.208	0	21.875	0
2.75333	49.722	84.286	71.429	65	66.667	89.286	100	34.762	86.667	80.714	66.667	100	59.762	54.167	25	59.375	48.095	45.833	25.833	97.292	100	90.714	80.06	87.5	75.625	96.875		0	0	0	0	2.619	0	37.619	0	0	0	0	0	0	0.952	0	20.208	19.444	0.208	13.333	0	6.042	0
2.75917	48.333	97.381	68.095	63.611	68.889	91.429	84.556	16.19	94.524	84.286	65.238	100	69.048	62.5	14.375	49.792	47.381	58.333	27.292	100	98.095	100	70	87.292	67.708	90.833		0	1.905	0	0	0.238	0	40.714	0	0	0	0	0	0	0	0	4.167	0	0	9.167	0	7.708	0.417
2.76517	23.056	74.524	65.952	61.667	95	94.048	84.167	7.857	100	90.476	70.476	88.75	71.429	68.542	11.042	43.75	55.714	74.792	33.125	86.458	98.214	100	85.417	85.595	54.375	76.458		0	1.19	0	1.667	0	0	36.905	0	0	0	0	0	0	3.81	0	3.75	0	0	3.333	0	11.458	0
2.771	43.889	81.905	71.429	90	100	84.286	91.389	21.905	100	77.857	68.095	86.875	84.762	89.583	26.25	27.5	75.238	73.125	24.167	84.167	98.095	100	82.708	86.399	77.708	79.187		0	0	0	2.143	0	0	26.429	0	0	0	0	0	12.5	10	0.417	0	0	0	0	0	0	0
2.77683	57.222	85.238	69.762	100	100	85.952	76.111	28.571	100	64.762	72.381	81.667	88.333	97.083	37.292	13.125	82.857	62.5	23.333	88.958	100	100	89.792	83.958	82.5	88.423		0	12.381	0	0	12.381	0	42.143	0	0	0	0	0	0	0	0.208	0	6.111	0	0	0	0	0
2.78283	55.278	70.476	69.048	100	99.722	95.873	72.778	28.571	93.095	85.238	77.143	86.161	91.905	86.458	37.5	19.167	72.143	50.208	31.042	95.208	100	100	75.833	71.458	73.958	83.839		0	6.905	0	0	11.905	0	28.571	0	0	0	0	0	0	0	10.625	3.542	10	0	0	0	8.333	0
2.78867	43.611	77.381	42.857	99.444	99.444	99.048	69.778	28.571	97.619	85.714	93.81	69.881	96.667	87.5	37.5	31.25	65.238	53.542	28.75	99.792	99.524	93.81	80.417	65.625	55.625	87.5		0	13.571	8.571	0	0	0	29.286	0	0	0	0	0	0	0	0	13.958	0	0	0	0	12.5	0
2.7945	55	97.619	39.524	81.944	83.333	94.048	95.333	25	91.905	98.333	100	70	100	82.292	37.5	39.167	67.381	62.5	23.958	92.917	100	96.19	87.292	62.5	38.75	81.101		0	9.524	0	0	0	0	51.667	0	0	0	0	0	0	0	0	10.625	2.778	0	6.25	0	14.167	0
2.80033	44.722	87.619	39.524	79.444	77.5	86.19	84.333	29.286	95.714	85	100	84.464	91.667	98.958	46.458	52.917	83.333	62.5	23.75	78.919	100	96.706	83.75	62.5	61.25	87.411		0	21.905	7.381	0	0.952	0	38.571	3.542	0	0	7.5	0	0	0	6.667	0	3.889	0	0.208	2.083	16.875	0
2.80633	43.611	58.333	32.143	74.167	73.611	82.381	64	42.857	97.619	46.429	87.381	74.375	90.476	94.583	54.167	56.25	74.286	61.042	42.083	72.847	96.429	83.333	88.363	58.542	56.458	80.417		0	1.667	4.286	0	0	0	21.19	0	0	0	10.833	0	0	0	17.083	0	0	0	1.458	0	12.5	0
2.81217	47.778	84.524	28.571	74.167	58.889	90.238	54.667	42.857	100	47.381	87.143	64.583	98.81	92.292	50	62.292	63.571	56.042	49.583	72.292	98.571	91.468	90.625	71.042	66.25	88.333		0	0.714	0	7.143	0	0	20.476	0	0	0	0	0	0	0	5.833	0	0	0	13.333	8.125	6.042	0
2.818	68.611	100	64.048	98.611	65.833	95	62.5	42.381	96.19	56.905	88.175	73.958	99.286	86.815	54.375	56.667	81.905	45.625	61.042	62.5	86.905	94.762	88.958	85	29.167	88.75		0	0.476	0	13.095	0	0	18.095	0	0	0	0	0	0	0	0	0	3.611	0	12.5	0	5.833	0
2.824	79.167	91.468	53.095	98.333	81.389	94.048	50.611	42.381	58.571	57.857	88.73	78.958	92.381	97.589	61.667	50.417	85.714	55	50.208	62.5	95.238	95.476	77.56	87.5	31.667	87.083		0	18.571	0	0	0	0	30	0	0	0	0	0	0	0	0	0	19.444	3.958	20.833	0	12.5	0.833
2.82983	55.833	74.008	67.857	100	57.5	84.762	60.833	42.857	37.381	43.333	85	76.875	86.905	77.292	53.958	45.208	62.143	45.208	45.417	62.5	87.619	100	86.19	82.708	42.292	82.083		0	26.429	0	0	0	0	27.143	0	0	0	0	0	0	0	0	0	33.056	0	17.083	0	12.5	0.208
2.83567	47.222	86.905	72.619	100	57.222	70	62.778	42.857	33.095	73.095	79.524	87.917	97.857	62.917	50	37.083	50.714	68.125	55.208	45.208	98.81	100	96.825	86.845	41.458	81.458		0	14.048	0	0	3.095	0	14.286	0	0	0	7.917	0	0	0	0	3.542	21.944	1.25	0	0	3.125	0
2.84167	59.722	79.762	64.762	99.167	53.611	50.238	83.333	52.857	39.762	73.333	75.238	96.667	100	69.375	47.083	47.708	70.238	74.375	58.958	35.417	87.619	96.19	95.258	94.583	27.917	81.458		0	0	0	0	5.238	0	26.667	0	0	0	0	3.75	0	0	0	10.833	0	0	0	0	0	0
2.8475	56.389	74.524	73.095	84.444	59.444	42.381	83.056	52.619	40.238	81.429	94.286	98.542	100	82.708	12.5	50	79.762	68.958	58.333	61.25	98.571	90.952	84.583	87.5	40.417	91.042		0	0	0	1.429	0.714	0	19.048	0	0	0	0	0	0	0	0	2.917	0	0	0	0	0	0
2.85333	58.889	78.333	85.952	83.056	61.389	50.714	94.722	21.429	36.19	76.19	95.238	94.583	100	78.125	19.792	43.75	80.238	69.167	69.375	72.083	100	99.524	80.417	71.964	34.583	90.833		0	0	0	0.238	0.952	0	14.286	0	0	0	0	0	0	5	0	5.625	0	0	3.125	1.458	0	0
2.85917	56.944	59.048	94.286	83.333	61.944	56.667	100	21.19	40.714	84.683	97.619	100	100	75	21.667	38.542	53.81	55.417	48.333	74.375	100	100	91.458	72.44	36.667	87.679		0	2.143	6.667	0	14.286	0	19.048	0	0	0	0	0	0	5.238	0	4.792	0	0	2.083	0.208	0	0
2.86517	50	87.381	97.857	82.778	66.111	56.905	100	44.048	59.762	68.611	99.762	100	94.762	77.917	26.458	37.917	53.095	37.5	38.75	78.75	98.571	100	80.863	72.917	22.083	96.875		0	2.381	0	0	14.286	0	40.476	0	0	0	0	0	0	7.381	0	0.417	0.278	0	0	0	0	0
2.871	43.611	88.095	85.476	83.333	58.889	81.667	96.667	25.238	47.857	88.198	99.048	98.542	79.762	75	32.083	37.5	44.286	35.833	50	78.125	96.111	75.317	79.286	67.708	22.5	97.083		0	0	0	0	7.857	0	42.143	0	0	0	0	0	0	0	0	3.958	13.056	0	0	0	9.167	0
2.87683	46.389	83.81	84.286	83.889	43.056	85	93.056	14.286	58.095	73.492	99.762	99.375	85.714	86.042	30	44.792	41.19	34.583	55.833	71.25	91.667	96.944	86.875	71.667	26.667	100		0	5.238	0	0	0	0	28.571	0	0	0	0	0	0	0	0	0	18.611	0.833	0.208	0	12.5	0
2.88283	49.722	53.81	100	80	19.444	83.333	83.333	24.286	49.048	69.048	98.571	98.333	85.714	96.667	42.292	46.25	42.857	32.5	58.75	56.875	88.175	87.619	98.125	73.095	35.625	83.542		8.056	2.381	0	0	0	5.714	27.619	3.333	0	0	0	0	0	0	0	0	18.889	2.083	0	0	4.792	0
2.88867	49.444	58.571	98.571	74.167	35.833	82.183	95	26.19	37.143	71.19	69.762	88.958	80.952	78.542	50	73.542	49.048	47.5	70.208	47.708	98.81	77.143	100	69.821	40.833	87.708		18.889	0	0	0	0	7.857	15.714	1.25	1.875	0	0	0	0	0	0	0	8.056	0	0	0	0	0
2.8945	57.5	59.762	92.143	85	61.111	94.286	100	17.381	26.905	68.333	84.286	99.167	76.429	59.792	54.583	72.917	50.238	53.125	71.667	44.583	97.857	80	100	65	65.208	96.042		28.889	0	0	0	0	0	20	0	13.333	0	0	0	0	0	0	0	5.556	18.125	0	0	0	0
2.90033	57.222	57.143	90.714	84.722	66.944	98.333	83.333	31.667	35.476	78.81	100	93.125	71.19	76.369	56.25	62.5	42.619	62.5	62.5	52.917	99.484	71.905	98.542	71.875	50.417	100		20.833	3.333	0	0	0	0	11.905	0	0	0	0	0	0	0	0	2.917	1.944	1.458	0	0	2.292	0
2.90633	66.667	70.04	95.952	96.389	84.444	80.714	72.778	49.286	57.143	77.857	100	88.125	73.333	62.917	70.417	65.417	59.524	61.667	59.583	25.625	90.714	37.897	99.077	86.667	38.958	99.792		0	0	0	0	0	0	18.571	0	0	0	0	0	0	18.81	0	0	22.5	0	0	0	3.958	0
2.91217	51.389	70.873	97.937	90.556	83.333	80.238	85.389	34.048	59.524	81.429	100	85	83.81	47.5	83.958	61.667	68.095	62.5	46.875	36.875	90.714	56.27	98.631	99.375	48.542	93.75		0	0	0	0	0	0	18.571	0	0	0	0	0	0	10.238	3.958	0	2.5	0	0	0	0	0
2.918	50	67.857	86.19	92.5	88.056	91.429	77.5	36.429	63.571	91.429	99.762	70	67.857	40.625	80.982	61.458	47.143	62.5	53.958	65.625	75.238	80.476	88.542	98.333	50.208	99.167		0	0	0	0	0	0	8.571	0	0	0	0	0	0	10.476	3.542	0	0	0	0	0	0	0
2.924	23.611	72.619	80.714	83.333	97.778	83.571	85.833	20.714	66.667	84.286	100	74.375	76.905	55.833	86.875	72.708	34.762	69.375	64.167	69.792	88.333	85.714	71.25	92.083	60	82.083		0	0	0	0	0	0	22.143	0	0	0	0	0	0	6.667	0	0	0	0	0	0	12.5	0
2.92983	20.833	67.619	71.429	72.222	93.056	70	82.222	12.143	77.143	93.571	96.19	80.417	63.611	40.625	86.875	62.5	55.238	62.5	68.542	75	84.286	77.381	65.893	100	56.458	91.042		0	0.476	0	0	0	0	13.571	0	0	0	0	0	0	0.238	0	0	7.778	0	0	0	3.75	1.458
2.93567	18.889	82.619	91.429	75	95	79.524	87.778	17.143	74.286	86.667	87.381	61.25	65	37.5	87.292	63.542	46.429	60.833	72.857	70.625	94.524	50.714	51.081	100	62.5	93.75		0	0	0	0	0	0	0	0	0	0	0	0	0	8.81	0	2.917	0	0	0	0	6.667	5
2.94167	16.667	78.333	88.571	50.556	100	98.81	86.111	29.762	71.19	99.286	79.524	81.458	81.151	58.958	86.042	63.75	41.667	61.458	54.554	69.583	86.429	54.048	75.238	97.5	72.083	96.458		0	0	0	0	0	0	16.905	0	0	0	0	0	0	10.714	0	10	0	0	2.708	0	12.5	0
2.9475	22.778	80	99.286	50	100	73.81	100	37.143	63.571	85.635	92.381	87.5	74.286	67.083	84.792	67.292	33.571	71.667	40	86.042	89.048	78.333	79.077	97.083	66.458	98.75		0	0	0	0	0	0	30	0	0	0	0	0	0	0.952	0	6.458	0	7.292	13.125	0	12.5	0
2.95333	19.444	83.095	100	50.278	100	83.81	94.722	38.095	59.524	96.667	95.952	76.667	73.333	74.792	68.958	75	51.905	74.792	37.5	83.542	94.762	80.952	87.153	92.292	77.083	100		0	0	0	0	0	0	34.762	0	0	0	0	0	12.778	0	7.5	3.333	0	0	0	0	9.583	0
2.95917	32.5	91.468	67.619	63.056	89.722	93.016	83.611	28.571	58.81	87.857	80	55.625	74.048	80	62.083	75	52.143	87.917	45.833	86.667	100	82.381	90.149	82.292	87.232	87.917		0	0	0	0	0	0	39.048	0	0	0	0	0	0	0	8.125	9.792	0	7.917	0	0	12.5	0
2.96517	62.5	97.5	64.048	75.278	90.278	84.841	87.222	28.571	53.333	76.667	71.429	65.625	89.286	78.75	58.542	75.625	47.619	87.292	38.542	88.869	100	82.619	79.792	74.583	91.25	85.625		0	0	0	0	0	0	52.381	0	0	0	0	4.792	0	0	14.583	0.208	0	0.417	0	0	12.5	0
2.971	64.722	100	77.619	73.333	100	81.667	71.389	28.571	74.762	83.571	78.571	60.208	76.905	68.542	51.667	67.708	33.571	62.708	57.083	89.464	96.19	71.429	96.667	84.167	84.167	61.25		0	0	0	0	0	0	45	0	0	0	0	6.25	0	0	7.5	3.542	0	0	1.042	2.917	12.5	0
2.97683	62.222	100	78.333	77.222	79.167	70	41.111	28.571	83.81	67.857	84.524	53.333	86.19	64.792	44.583	70	28.571	80.833	59.167	96.458	82.143	83.333	94.792	87.5	83.958	64.792		0	0	0	0	0	0	50.238	0	0	0	0	10.625	0	2.619	6.042	0	0	7.292	11.458	0	12.5	0
2.98283	64.444	100	60.952	61.667	78.611	57.143	60.833	30.238	84.762	82.619	85.714	61.25	90.238	62.5	39.375	64.375	29.048	87.5	62.5	87.083	96.905	87.341	97.917	87.292	87.292	72.083		0	0	0	1.429	0	5	48.095	0	0	0	0	8.75	0	0	9.792	0	18.611	4.583	0	0	12.5	0
2.98867	81.667	90.476	71.667	73.056	90.278	67.857	53.333	41.429	76.865	93.333	83.056	62.5	85.714	62.5	56.042	73.75	30.238	76.042	61.458	88.601	100	96.944	78.958	84.375	85.208	74.792		0	0	0	0	0	0.476	46.905	0	0	0	0	0	0	0	1.25	1.667	24.444	0	0	0	12.5	0.417
2.9945	94.167	79.762	77.381	71.667	96.389	68.571	70.278	40.952	72.222	71.667	73.81	58.958	71.667	65	62.5	74.792	47.143	82.5	70.417	99.792	94.524	89.524	80.417	81.25	80.833	83.958		0	11.19	0	1.429	0	0	56.905	0	0	0	0	0	0	0	0	3.958	38.333	0	0	0	12.5	0
3.0005	87.222	80.714	78.095	76.944	90	60.952	65.278	42.857	67.063	80	75.238	40.417	78.571	77.5	62.5	62.5	44.048	85.625	67.083	99.375	95.714	80.238	70.625	77.917	77.292	81.667		0	0	0	0	0	10.238	55.238	0	0	0	0	0	0	0	0	8.125	16.667	0	0	0.625	12.5	0
3.00633	47.5	68.095	85.714	82.222	84.444	70	64.444	29.762	83.571	94.286	84.524	47.292	86.19	77.292	50.833	66.042	34.762	86.25	61.667	98.542	79.286	78.333	75	92.708	71.875	86.667		0	0	0	0.714	0	0	70.714	0	0	7.857	2.708	0	0	8.333	10	8.542	16.667	0	5.625	0	22.708	9.167
3.01217	29.722	60.476	85.714	46.111	40	58.095	70.556	14.286	85	86.19	78.675	23.75	80.952	68.958	45.625	55	49.524	68.333	51.25	97.083	68.571	99.524	60.625	67.708	53.75	75.208		0	0	0	21.19	0	0	75	0	0	37.143	0.833	0.625	0	14.286	22.708	7.292	24.722	20.833	12.5	0	29.167	11.875
3.018	50	62.619	85.714	50.833	40.833	45.238	57.222	14.286	74.762	97.143	53.095	16.875	73.095	64.792	53.542	54.167	59.048	68.125	40.833	86.458	72.619	90.476	70.625	68.125	42.5	75.208		0	0	0	5.476	7.619	9.048	83.81	0	0	32.619	1.25	20.625	0	15.476	9.792	0	41.667	25	12.5	0	25.833	12.5
3.024	28.056	59.524	65.476	45.278	50.833	41.667	58.611	14.286	71.429	96.19	60.952	24.375	48.333	69.375	50.625	62.5	55.476	59.583	57.083	86.458	71.429	86.587	89.167	77.708	21.875	55		0	0	0	0	19.048	14.286	83.333	0	0	28.571	12.5	21.667	0	21.429	11.875	0	50	19.375	12.5	0	22.5	13.333
3.02983	16.667	75.952	56.429	48.333	64.167	27.143	82.778	14.286	67.143	94.762	55.476	20.625	45.952	72.708	33.75	51.875	70.714	73.542	43.333	88.304	85	79.286	95	65.833	20.833	48.333		0	0	0	0	28.095	9.048	85.714	4.375	0	28.571	17.708	1.042	10	28.571	17.708	0	41.389	29.792	11.25	0	14.167	30
3.03567	16.667	74.524	48.333	69.167	34.722	28.571	76.389	14.286	68.571	82.381	44.524	18.958	56.905	63.333	36.042	50	76.667	69.375	55.833	77.708	85.238	70.952	77.708	68.333	37.292	44.167		0	0	10	0	27.857	17.857	85.238	13.333	0.417	28.81	28.125	0.208	7.5	15.238	24.167	0	46.111	32.917	0	0	28.125	46.667
3.04167	16.667	96.667	50.476	54.167	38.333	26.667	73.333	14.524	82.857	72.381	27.143	15.625	68.571	63.125	43.542	50	82.381	75	67.5	77.5	84.524	61.905	56.25	64.792	47.292	57.5		0	0	14.286	0	29.048	15.714	84.048	33.125	11.667	31.667	43.75	6.458	0	14.286	25	5	49.167	25	10.417	4.375	25	55
3.0475	16.667	100	61.905	56.944	40.278	20	85	14.286	85.714	70.238	61.905	15.833	77.381	62.5	50	50	98.095	70.625	52.917	87.5	73.095	63.095	83.75	65.208	33.125	51.667		0	0	28.81	0	34.286	40.238	41.905	33.542	12.5	42.857	25	1.25	0	14.286	14.167	0	48.333	24.167	12.083	16.458	28.125	62.5
3.05333	16.667	84.524	55.952	42.778	60	37.143	79.722	14.286	85.714	63.571	74.048	13.125	67.381	49.792	50	38.125	79.524	68.542	61.667	72.5	84.524	66.667	69.375	58.75	21.458	57.708		0	0	35.476	0	34.286	42.857	56.19	46.042	12.5	42.857	31.25	0	7.5	12.381	25	0	36.111	25	22.708	25	44.167	65.208
3.05917	16.667	78.333	55.476	71.667	66.111	40.476	90.833	14.286	67.381	75.952	60.952	22.5	54.524	43.333	50	33.333	84.048	67.5	66.458	70.625	76.667	81.905	84.375	60.417	24.792	60		0	0	39.286	0	28.571	35.238	50	44.583	12.5	42.857	37.5	0	26.944	11.429	25	8.958	39.722	23.333	22.292	25	42.083	58.75
3.06517	16.667	91.667	56.429	78.611	56.389	55.238	100	14.286	74.286	92.381	72.857	17.083	55	50.833	56.042	26.875	99.524	54.792	64.167	73.542	60.952	84.762	86.25	51.25	1.042	42.708		4.722	0	43.095	0	29.762	29.048	43.81	37.292	12.5	42.857	35.833	0	27.5	15.238	37.292	9.583	49.722	13.75	19.167	25	35.208	60
3.071	16.667	88.333	55.476	76.944	70.556	66.429	97.5	24.048	80.714	63.571	64.524	23.333	67.381	62.292	51.667	47.708	89.524	49.792	59.792	90.833	62.381	78.333	79.375	61.458	7.292	34.167		15.278	0	38.571	0	34.524	24.524	43.81	34.167	12.5	38.571	35.208	0	21.944	14.286	24.583	8.542	56.667	33.75	24.375	25	37.917	70
3.07683	10	95.238	61.429	71.667	70.278	56.905	75.833	22.143	47.857	63.333	43.571	32.083	58.571	75	50	29.375	71.429	56.042	62.708	82.292	71.19	76.429	78.125	58.125	24.792	44.583		9.167	4.286	30.476	0	42.857	16.667	68.571	28.542	12.5	35	37.5	0	33.889	20.238	44.167	5	50	36.875	10.208	25.417	37.5	46.875
3.08283	16.111	95.714	71.429	83.333	77.778	57.143	99.444	23.571	34.048	83.333	50.714	33.542	47.619	59.583	50	33.75	74.286	51.667	47.083	87.708	71.429	80	91.25	59.792	48.542	54.375		20.833	4.048	34.762	0	42.857	0	70.476	37.5	12.5	31.667	11.042	0	44.167	16.667	48.333	0.417	74.444	27.083	2.708	48.542	37.5	53.333
3.08867	11.944	100	77.143	80.833	87.222	52.857	100	28.095	57.381	89.286	61.667	47.917	65.238	65.625	46.458	38.542	84.762	44.583	29.792	88.542	67.619	81.429	89.792	73.333	54.375	70.833		28.889	15.476	43.571	0	41.667	20.952	70.714	28.333	12.5	29.762	12.5	0	49.444	10	51.458	0.625	99.167	25	22.083	54.792	41.25	48.333
3.0945	7.5	100	77.381	71.111	90.278	27.381	94.167	27.143	47.857	98.333	76.19	44.375	97.143	60.625	21.458	50.208	75	39.167	38.333	96.25	15.238	63.571	84.167	73.75	75	81.875		25.278	14.286	32.857	0	42.619	6.19	71.429	34.167	12.5	41.905	3.333	0	37.222	8.333	65	10.417	83.333	25	35.833	50	53.125	41.667
3.1005	8.889	81.429	87.857	83.056	98.611	56.429	79.167	15.238	50.952	89.286	74.048	43.958	96.429	72.292	12.5	39.583	71.429	50.417	32.5	98.542	52.381	75.238	81.25	74.375	74.792	45.417		31.389	10.476	32.143	0	42.143	9.286	58.095	24.583	12.5	42.619	0	0	45.278	41.429	58.958	13.542	83.333	25	26.25	53.333	57.292	30
3.10633	16.667	93.095	86.905	81.667	83.611	80.476	65.556	28.571	57.143	100	59.048	31.667	84.286	64.792	26.25	50	70.714	55.208	30.625	79.375	58.095	67.857	76.458	67.708	46.458	58.125		32.778	20	29.762	0	33.81	14.286	56.19	24.583	12.5	28.095	4.375	9.167	50	55.714	47.5	33.333	80.278	25	25	64.583	49.167	27.5
3.11217	16.667	100	100	83.333	51.667	73.571	62.5	26.429	51.667	100	51.19	33.125	78.81	60	27.5	44.167	60.238	50.208	23.542	73.958	57.143	73.333	86.667	70.417	46.667	63.333		31.667	14.286	35.714	0	23.571	32.381	73.81	9.375	12.5	28.571	17.292	12.5	50	57.857	52.5	46.667	66.667	25	25	66.667	35.208	28.333
3.118	10.556	99.048	91.429	84.444	64.444	76.429	57.778	34.524	69.524	98.333	63.571	37.5	68.81	65.625	31.875	49.167	63.571	69.167	55	81.042	49.048	82.143	98.958	56.25	70.625	67.917		44.167	15.238	28.333	0	32.143	42.619	83.571	1.458	12.5	28.571	3.333	12.5	50	36.19	52.292	14.167	58.611	27.292	38.125	68.75	43.542	31.042
3.124	11.944	93.095	90.714	81.944	83.333	57.619	46.389	29.524	76.429	91.667	46.905	32.917	92.143	75.625	35.833	37.917	80	59.167	61.042	70.625	40	90.476	89.167	65.208	41.875	61.875		50	17.619	20.714	0	26.905	46.429	85.714	9.375	12.5	28.571	12.292	13.333	50	16.429	55.208	0	52.222	38.542	49.792	50	40.417	25
3.12983	0	100	89.048	82.222	77.778	48.571	56.111	16.429	85.476	98.333	34.524	12.083	90	81.875	50	31.875	72.857	74.167	64.792	85.208	36.905	84.286	97.708	68.125	28.958	52.292		50	11.667	29.762	0	15	53.333	76.667	27.292	12.5	28.571	12.5	20.625	45.556	9.524	57.5	19.583	57.667	24.167	50	62.083	37.5	11.875
3.13567	0	91.667	84.286	82.222	72.778	30	61.389	14.762	85.714	100	83.571	2.708	92.857	69.375	47.292	33.542	79.762	73.958	46.458	86.667	56.429	85.238	93.542	66.458	37.5	51.25		50.278	14.286	41.905	0	22.381	42.619	58.81	6.667	12.5	28.571	12.5	25	48.056	29.524	62.5	23.75	59.444	34.375	44.167	62.708	39.375	12.5
3.14167	0	98.333	83.77	83.611	75.833	22.381	78.056	31.19	85.714	99.286	74.524	21.25	98.81	72.708	62.083	30.208	82.857	68.542	52.708	93.333	51.905	87.143	72.917	51.875	24.792	63.333		40	22.143	53.81	0	19.524	40.952	64.762	8.75	13.542	28.571	12.5	25	47.5	14.286	60.417	22.5	61.944	39.792	30.208	56.458	43.75	30.208
3.1475	0	97.143	64.762	90.833	80.833	20.714	80.278	42.857	85.714	100	75.238	20.417	99.524	70.625	76.042	52.708	88.571	62.5	54.375	99.167	45.238	88.81	82.5	50	29.167	67.083		35	28.571	30.714	0	26.429	32.857	62.619	19.792	21.875	28.095	12.5	25	42.5	11.667	63.958	29.792	50	29.375	21.875	66.458	33.333	52.5
3.15333	0	90	74.524	100	82.5	52.381	74.722	39.286	85.714	87.619	69.762	50.625	90.238	57.917	86.667	40	75.714	60	67.083	76.042	48.095	84.762	83.542	61.25	18.958	67.292		35.556	22.143	46.429	0	22.381	36.429	70.238	20	30.833	28.571	13.333	25	49.722	0	63.125	34.167	49.722	25	31.042	70.208	42.917	32.708
3.15933	0	89.048	85.238	94.25	82.778	43.095	78.056	42.857	80.238	100	43.095	60.625	97.143	50.208	79.167	48.958	77.619	64.375	86.875	75.208	84.762	85.714	85	72.708	14.792	66.458		21.389	23.333	57.143	0	25.952	35.714	72.381	21.875	21.25	30.476	22.5	25	45.556	0	61.458	37.5	48.611	21.875	26.667	73.75	32.708	55
3.16517	0	100	78.333	91.111	83.333	50.714	93.889	29.524	62.619	90.952	12.381	58.542	85.714	53.75	75	44.583	91.429	70	93.125	70.417	100	91.429	81.042	56.875	16.875	79.792		1.667	32.381	57.143	0	28.095	28.571	71.667	25.208	21.25	42.857	24.792	24.583	31.944	0	58.899	35.625	41.111	12.5	20.208	71.875	28.214	33.542
3.171	0	100	90.476	78.889	83.333	40.238	67.778	34.286	57.857	87.381	4.762	43.333	95.952	59.792	74.643	43.75	81.905	86.667	99.375	84.375	94.762	82.143	73.333	63.958	25.208	85.565		0	29.762	57.143	0	14.762	28.81	80.714	50	21.25	42.619	17.083	25	41.944	0.714	52.083	25	33.333	17.292	41.875	66.667	15.238	49.375
3.17683	5.556	100	97.857	96.111	82.778	27.381	74.167	20.952	75.714	90.278	32.381	51.25	91.667	70.208	75	33.958	71.19	87.5	96.458	89.583	96.19	70.714	77.917	63.542	25	76.905		0	16.19	57.143	0	10	23.333	80.952	37.083	14.583	40.238	23.542	25	44.722	10.952	45.833	24.583	33.333	21.667	47.5	81.25	33.304	59.583
3.18283	0	100	85.952	94.444	100	22.381	97.222	18.095	78.81	98.333	26.667	54.375	77.381	75	75	59.167	75.238	83.75	87.5	89.167	93.095	80.952	79.583	39.583	21.667	95		0	20.238	56.19	0	25.952	41.667	71.905	36.667	4.792	42.619	35	25	41.944	11.429	34.375	24.167	44.722	22.5	38.542	87.5	27.083	48.125
3.18867	0	99.762	94.048	88.611	100	41.667	77.778	23.571	71.429	98.333	30.714	57.292	83.095	75.417	75	65	99.762	78.958	78.542	87.5	87.619	85.714	71.25	48.542	19.792	90.833		0	15.476	57.143	6.905	21.19	60.476	71.667	17.083	0	37.381	19.375	25	38.889	1.905	28.125	25	49.444	25	18.958	87.5	18.958	44.375
3.1945	0	100	90	94.444	92.5	66.905	78.889	21.429	58.175	100	47.143	50.417	65	73.75	74.792	61.042	99.762	69.167	77.917	80.833	83.571	76.349	75.833	50	32.083	64.583		0	14.286	70.714	14.286	23.571	66.905	75.238	7.917	0	36.667	14.583	25	40	0.238	18.333	25	50	27.292	35.833	81.458	23.75	38.75
3.2005	0	90.238	80.476	96.389	99.722	73.333	81.389	20.476	80.476	99.484	34.286	40.833	56.429	59.792	73.333	43.125	100	66.875	90.833	77.798	95.476	79.167	83.75	67.292	45.208	60.417		0	27.619	71.429	23.333	28.333	65.476	61.31	4.792	0	42.857	12.708	25	38.056	5.714	34.792	25	22.778	32.292	32.708	75.625	34.583	29.167
3.20633	0	80.238	84.762	94.444	100	75.714	81.667	20	71.429	100	44.524	39.167	58.095	53.125	75	38.125	100	69.583	83.75	85.456	100	86.905	86.845	58.75	49.583	64.792		0	20	70.873	20.714	28.571	67.619	63.571	26.667	0	40.714	20.833	25	48.333	6.905	16.667	30.417	16.111	47.083	27.708	79.583	42.917	25
3.21217	0	83.333	92.5	84.444	100	80.952	69.722	15	71.429	97.381	46.905	58.958	60.476	38.75	73.333	51.042	100	63.75	83.958	89.077	100	95.714	87.5	76.458	50	93.958		0	14.286	71.429	27.381	28.571	82.857	77.381	31.875	0	37.857	12.5	25	42.5	24.762	31.667	37.5	13.333	50.417	21.042	74.792	45.417	10
3.218	0	69.286	69.524	82.778	85.278	78.571	78.611	14.286	71.429	91.667	35	65.417	46.905	46.25	50.208	42.083	89.762	64.167	97.083	84.464	94.524	99.524	76.25	73.125	55.208	80		0	28.571	69.762	32.857	28.571	99.762	84.762	46.458	4.167	36.19	18.333	25	48.056	18.333	29.167	30.417	0.556	46.518	30	52.292	36.875	0
3.224	6.111	83.333	63.333	75	98.333	78.333	83.611	14.286	81.905	83.095	35.238	78.333	63.095	69.583	51.875	36.458	99.762	67.5	93.125	64.851	90.952	93.571	75	61.25	37.292	71.042		0	28.571	61.19	56.19	28.571	100	80.952	27.5	5.833	33.095	23.542	25	50	24.048	28.958	43.542	23.889	54.256	61.042	56.875	37.5	0.625
3.22983	12.222	86.667	70.952	83.333	87.778	72.143	93.056	13.333	82.619	98.571	31.905	63.958	49.762	62.5	55.833	39.583	81.19	81.339	100	76.25	90.952	98.571	73.333	67.917	37.5	88.958		0	28.571	71.429	30.238	28.571	100	82.381	8.333	11.042	28.571	18.125	25	53.611	46.667	28.542	53.105	15.556	45.833	56.875	80.804	36.875	6.25
3.23567	5.833	77.143	72.143	75.278	83.333	82.381	90.278	14.286	80.952	98.571	41.667	78.75	45.952	48.958	56.25	41.875	60.476	84.792	99.167	67.917	96.548	97.619	69.167	56.458	38.542	96.25		0	18.333	71.429	46.19	28.571	100	73.571	24.375	14.583	28.333	10.625	27.5	30.278	66.667	25.417	61.964	16.944	34.167	46.875	71.25	34.375	0
3.24167	10	71.429	83.81	79.167	83.889	80.476	90.278	21.667	80.476	88.571	42.857	85.833	56.429	60.833	57.5	44.375	70.714	88.333	96.25	78.542	90.833	100	80	64.792	39.167	88.333		0	28.571	70.714	79.762	28.571	100	79.524	21.875	20.625	28.571	16.667	25.208	28.611	72.381	24.167	62.5	16.667	50.417	40.625	69.583	29.792	6.25
3.2475	16.667	68.095	94.762	86.667	93.333	85.714	79.722	24.524	79.762	74.762	55	86.25	56.905	70.833	37.5	69.375	55.714	71.042	100	78.333	99.524	87.143	94.583	52.5	42.5	99.583		0	28.571	79.762	60.238	24.762	100	80.714	2.917	24.167	28.571	15.833	24.792	35.278	60	21.458	62.5	17.222	51.667	32.083	79.583	41.875	23.958
3.25333	5.833	53.095	100	100	86.667	82.857	68.056	14.286	65.714	89.286	71.429	87.5	52.143	65	57.917	62.5	65.952	86.875	100	71.875	92.381	67.143	90	56.667	36.25	97.917		0	28.571	62.619	62.619	13.333	87.857	86.905	0	25	28.571	0	19.167	38.333	55	35	62.5	17.778	43.542	38.125	68.75	42.917	35.625
3.25933	13.611	56.905	97.619	92.778	84.167	63.571	96.389	5.476	57.143	99.762	71.429	87.5	63.571	67.917	57.708	45.208	84.762	85.417	98.125	84.583	80	75.714	74.583	54.375	48.333	92.292		1.667	28.571	66.19	63.333	14.286	78.571	67.143	0	28.125	30.238	0	19.583	31.667	50.238	37.5	62.5	27.5	46.042	31.042	70.833	42.083	15.833
3.26517	20.278	52.381	74.524	85	92.778	78.095	90	10.952	50.952	100	69.762	88.125	57.857	60.625	65.417	27.708	84.286	76.667	92.708	75	75.952	79.762	82.619	49.583	31.042	80.833		16.667	28.571	69.286	71.429	14.286	83.095	69.524	5.417	25.833	35	0	0.208	11.667	43.333	34.375	62.5	39.722	48.333	47.917	81.042	39.583	23.75
3.271	16.667	53.333	71.905	90.833	80	79.286	83.056	0	65	100	38.81	94.792	50.952	72.708	63.958	28.333	81.667	57.083	92.708	75	85.714	82.857	96.687	56.458	39.375	95.208		6.944	28.571	60.714	51.667	14.286	98.333	71.429	15	26.042	28.571	3.958	0	17.778	55.238	35.625	62.5	33.333	63.125	44.375	87.5	25.833	42.5
3.27683	19.722	38.81	70.476	83.333	84.444	83.571	78.333	0	68.095	100	40.476	90.446	69.048	71.667	46.667	28.333	84.524	62.5	84.167	69.583	72.381	78.095	100	61.458	50	91.25		0.833	28.571	48.095	56.19	14.286	94.524	79.762	17.708	20	28.571	15	1.042	1.944	36.905	60.625	62.917	33.333	56.875	47.917	84.792	25.833	36.25
3.28283	19.444	48.81	83.571	70.556	96.111	95.952	73.333	0	68.571	100	64.286	91.25	70	71.25	40.833	51.042	94.524	58.75	89.792	50	65.714	89.524	96.667	65	50	86.875		11.667	28.571	51.667	59.524	14.286	68.571	86.905	14.792	25	28.571	35	6.458	2.778	48.095	50	73.125	41.667	41.905	47.292	88.125	45.625	40.625
3.28867	17.778	58.095	79.762	85.833	94.444	92.619	34.722	0	69.762	100	76.905	82.5	80.714	73.542	70.625	63.542	100	50	80	68.125	52.381	98.571	100	62.083	45.625	85.208		2.778	28.571	47.857	63.571	14.286	77.619	85.714	9.167	25	32.619	37.292	0	11.944	28.571	55.625	75	33.333	54.167	37.5	82.292	53.333	55.208
3.2945	16.667	46.905	86.905	82.5	91.667	99.048	77.222	0	71.429	88.333	76.667	61.458	71.429	66.667	70.417	67.5	97.143	50	43.75	83.125	64.762	100	99.792	64.375	38.333	64.375		0	28.571	21.667	39.286	14.286	77.381	68.095	12.5	25	42.857	33.125	4.167	0	28.571	60.833	71.667	39.389	62.5	37.083	70.833	41.458	51.667
3.3005	16.667	48.571	66.19	75.278	73.889	98.571	87.778	0	71.429	92.143	85.714	44.375	61.667	87.292	59.792	52.708	90.238	39.792	44.375	82.5	62.619	100	100	72.917	39.583	81.042		0	28.571	16.667	49.048	14.286	94.286	58.333	10.625	13.75	42.381	36.875	0	6.667	19.524	62.5	75	51.667	64.583	39.167	70.625	44.583	36.667
3.30633	15.278	57.143	65.714	59.444	80	73.333	99.444	0	65.238	85.714	77.619	66.25	57.143	95	69.375	59.375	100	34.167	64.167	96.458	71.429	100	100	75	46.875	87.083		0	28.81	20.238	46.667	20.476	100	83.571	2.917	13.75	28.81	58.75	10.833	8.889	28.571	56.111	63.542	44.167	49.167	56.667	69.375	38.333	41.042
3.31217	14.167	63.571	85.714	93.056	68.056	47.381	98.056	1.19	63.571	98.333	78.81	70.417	46.905	92.708	49.583	50	100	36.458	83.958	97.292	71.429	100	99.792	75	37.917	87.917		6.944	28.571	30.952	60.476	24.762	100	57.381	12.5	12.5	29.762	53.125	4.375	0	28.571	47.063	54.375	41.944	50.208	75	80.417	47.708	44.583
3.31817	0	85.952	85.714	95	65	45	87.222	0	70.476	95.714	71.429	73.125	66.19	85.625	45.625	55.417	86.429	43.75	80.208	100	71.429	97.857	89.762	74.792	37.708	72.917		5	28.571	42.857	70.952	26.905	100	65.238	3.125	12.5	28.571	43.125	11.042	0	28.571	49.613	47.083	60.278	53.958	64.792	64.583	37.708	43.542
3.324	0	84.762	85.714	71.667	68.889	74.048	67.222	14.286	70.714	98.889	60.952	64.167	55	74.167	36.25	66.458	90	42.292	86.875	86.696	71.429	83.095	100	70.833	51.25	87.083		5.833	28.571	29.048	68.571	28.571	100	72.143	0	12.5	28.81	41.667	7.917	0	28.571	33.214	40.208	56.667	46.042	55.417	78.542	19.792	49.583
3.32983	0	74.524	85.238	80.556	76.389	80.714	82.778	14.286	66.429	97.619	68.095	56.667	66.19	73.542	37.083	70	95.952	56.667	83.125	77.708	71.429	78.81	97.917	73.75	62.5	68.333		27.778	28.571	34.048	62.857	28.571	100	77.381	0	12.5	28.571	31.667	12.5	0	28.571	54.702	50	66.667	34.583	64.583	72.5	17.917	47.917
3.33567	0	79.286	85.714	86.944	67.778	82.381	86.667	12.381	69.524	80.714	63.095	69.375	71.429	71.042	39.167	63.125	99.048	62.917	66.875	82.292	68.81	85.714	86.042	72.5	59.792	75.208		18.611	28.571	28.571	70.794	28.571	95.476	76.667	0	6.875	32.857	40.417	4.167	0	28.571	62.5	50	62.778	29.375	48.333	64.167	4.583	35.833
3.34167	0	89.048	85.714	71.944	68.611	100	81.111	5.476	81.19	64.286	57.143	58.958	71.429	81.875	43.125	62.708	95.952	58.75	78.958	92.5	68.095	72.857	87.708	57.083	38.958	70.417		0	28.571	28.571	75.714	23.095	96.667	84.524	0	0	22.857	45.208	1.25	8.333	16.19	62.5	47.5	50	32.917	49.167	52.917	12.5	40.417
3.3475	0	91.19	76.19	73.611	47.778	100	89.722	8.095	84.563	72.54	57.857	71.875	59.286	97.292	43.125	63.958	87.619	43.542	82.292	78.958	69.762	84.762	88.75	74.167	44.583	86.667		0	31.19	35.238	71.429	28.095	85.476	84.286	0	2.708	16.429	50	9.375	6.667	14.286	62.5	47.5	50	29.583	61.667	70	12.5	18.542
3.35333	0	78.571	68.81	95.833	44.444	95.714	82.778	18.81	85.159	61.667	54.524	80.417	82.619	98.333	50.417	74.375	98.571	43.958	65.208	85.417	70.476	85.476	85.625	74.375	29.167	94.583		0	27.143	31.905	70	39.286	95.238	87.381	12.083	12.5	25.952	45	23.333	0	10	71.25	35.208	50	35.208	62.5	70.625	12.5	18.125
3.35933	0	85	69.524	78.889	50.833	73.571	84.167	4.048	85.714	63.651	66.905	77.708	78.571	89.167	52.292	77.083	97.143	47.5	83.125	84.375	66.905	73.571	92.083	74.792	27.917	88.75		0	24.762	42.857	71.429	33.571	98.81	95.238	16.458	23.958	36.667	25.208	13.958	0	0	74.583	22.083	50	35.625	77.292	73.125	18.125	28.125
3.36517	0	79.048	78.571	100	63.889	86.905	83.333	28.571	80.714	57.778	70.952	68.75	61.667	88.125	56.458	87.5	91.429	45.208	97.5	80.208	83.571	73.095	100	74.375	15	96.25		0	22.619	42.857	70	33.333	100	100	45.208	24.167	29.762	42.292	34.167	0	12.143	62.5	25	52.778	35.208	71.875	75	16.25	25.833
3.371	0	90	67.143	93.889	57.778	95.952	87.222	23.571	69.524	82.5	69.048	83.958	67.619	92.5	62.5	87.5	96.19	41.25	90.833	83.333	85.238	94.762	99.167	83.542	34.583	86.875		14.167	33.81	42.857	71.429	28.571	100	81.429	54.792	23.958	43.095	57.917	43.125	0	6.667	54.583	23.125	50	25.833	76.25	66.875	10.833	40.208
3.37683	0	85.952	70.476	80.278	62.5	87.619	91.944	0	85.238	96.587	48.333	83.958	60.714	86.042	44.583	83.958	83.095	52.083	92.708	90.208	85.714	96.429	100	81.667	46.458	91.458		14.444	31.429	35.952	71.429	28.571	100	65.714	36.25	13.125	39.286	62.5	37.083	0	2.143	56.25	22.083	53.056	25.625	67.083	61.458	12.292	37.917
3.38283	4.722	90.238	69.762	85.556	40	95	90	0.476	85	82.024	26.905	89.375	70.476	80.208	43.542	72.5	85	60.417	92.083	91.875	70.794	96.19	90.833	78.125	57.917	78.958		16.667	4.286	35.714	60.833	34.286	99.286	77.619	26.667	11.458	38.333	67.917	45.417	2.778	5.714	50.208	34.167	39.444	29.583	71.458	56.458	12.5	25.208
3.38867	20.833	93.095	71.429	97.222	31.667	94.762	99.167	0	74.762	60.952	37.857	91.25	70.714	88.542	46.667	67.708	80.238	53.542	88.125	90	68.968	95.952	86.667	77.5	66.042	82.083		0.278	21.667	40.952	54.762	42.619	93.81	72.619	41.458	28.958	45.714	57.292	60.833	0	9.286	50	15.833	39.167	39.167	68.958	42.917	1.25	27.5
3.3945	31.944	82.619	60.476	99.444	28.611	95.952	100	3.571	85.714	65.238	45.238	91.042	71.429	87.5	49.167	78.542	78.571	78.958	81.667	67.083	57.143	89.524	87.5	83.006	30.833	85.417		0	28.571	28.095	43.81	36.429	100	72.143	53.125	41.042	50.476	45.208	62.083	0	16.429	50	12.5	46.111	40.833	62.5	39.375	0	47.083
3.4005	33.333	91.667	69.286	83.611	43.056	89.405	100	0	80.714	46.905	50.476	91.667	71.429	98.75	45	85.417	83.81	65.625	92.708	75.833	69.286	97.857	87.5	63.75	21.458	80.417		0	19.048	36.19	48.81	41.429	100	65.714	27.292	42.917	69.524	44.583	43.75	6.944	28.571	42.083	13.958	50	41.042	53.333	50	0	50
3.40633	8.889	88.571	77.857	91.667	51.667	80.714	98.056	0	85.714	49.048	57.619	93.125	71.429	98.542	50	80.625	71.905	56.458	99.792	65.833	79.762	99.286	81.667	63.542	43.75	87.5		0	19.048	38.571	65	42.857	94.762	64.524	14.375	47.5	56.667	49.792	52.708	10	15	37.5	14.167	60	32.083	49.375	47.917	0	49.167
3.41217	0.278	82.381	80.714	76.944	49.444	81.667	71.389	0	85.714	61.905	65.952	88.542	71.429	98.542	50	87.083	70.238	51.458	97.917	58.542	80.714	90.714	72.5	82.708	68.958	77.917		0	12.143	42.857	71.429	34.048	97.857	59.286	21.875	50	71.429	45	62.5	11.389	12.381	25.833	7.917	65	32.5	41.667	47.708	0	43.125
3.41817	0	96.19	85.714	66.944	51.111	78.056	83.056	1.667	85.714	65.714	52.619	79.583	71.429	69.375	50	86.458	94.762	62.917	70.833	62.708	83.571	91.19	77.292	72.5	61.667	76.667		0	14.286	42.857	68.333	28.571	94.286	61.905	15	50	72.857	40	62.5	16.667	29.048	25	19.583	56.111	33.542	47.083	62.292	4.167	47.5
3.424	0	97.143	72.857	73.333	59.722	86.23	62.222	7.381	83.333	73.095	40.952	69.375	71.429	56.042	50	83.75	100	60	79.583	68.958	83.571	90.476	79.375	75	57.708	82.708		0	17.857	42.857	71.19	28.571	85.476	72.143	28.125	50	77.857	50	61.696	16.667	40.952	26.042	29.375	71.667	40	41.875	52.083	32.917	50
3.42983	0	95.952	81.905	79.722	52.222	89.524	75.833	0	83.571	74.524	54.524	57.917	71.429	80.625	50	86.667	100	66.25	73.125	77.083	63.571	83.333	87.292	74.792	55	73.75		1.944	28.571	6.429	71.19	28.571	92.857	71.429	34.583	50	78.571	50	61.518	3.333	40.952	42.083	43.75	83.333	49.97	37.5	45.833	34.792	50.208
3.43567	5.278	100	68.571	90.833	53.889	81.905	61.111	6.667	74.286	63.095	64.524	68.958	71.19	77.5	47.917	86.25	93.571	77.083	80.208	70.833	70	70.238	87.083	64.167	57.5	71.458		13.889	14.762	0	81.667	27.857	85.714	83.095	25	39.375	85.714	42.708	62.5	19.444	42.381	41.042	50	83.333	49.583	37.5	60.833	24.583	55.417
3.44167	16.667	100	87.143	84.167	50.833	74.286	55.278	14.286	74.762	51.905	62.381	81.667	62.143	79.167	47.708	87.292	73.095	75	84.167	72.5	86.905	75.238	79.792	62.5	50.833	76.875		0	14.286	23.81	85.714	28.571	85.714	66.667	19.167	43.958	85.714	34.792	57.917	33.333	42.857	56.25	49.792	69.056	48.125	40.833	50.208	16.667	59.792
3.4475	3.889	100	100	81.389	51.944	89.524	51.389	13.571	85	26.19	70.238	52.083	47.381	75.833	51.875	84.583	85	59.583	84.792	63.958	74.048	99.048	60	71.875	62.083	76.667		0	17.143	28.095	96.905	27.857	75	44.762	21.25	50	85.476	43.75	44.792	25.278	41.905	53.542	37.708	60	48.958	43.125	47.083	20.417	57.708
3.45333	0	100	99.762	81.111	93.333	77.381	52.778	14.286	75.476	39.048	61.905	58.333	54.048	96.875	50.833	76.667	81.19	77.5	72.083	71.458	71.19	100	55.833	80.833	64.583	92.292		0	20.714	28.571	88.095	32.857	80.238	52.857	12.917	50	77.619	48.958	58.958	0.833	54.524	53.75	37.5	68.944	37.5	36.667	32.708	15.625	50
3.45933	0	100	99.762	78.611	89.444	83.095	57.222	13.333	82.381	26.667	64.286	61.25	71.429	100	51.458	63.958	90.476	71.667	64.792	85.833	88.571	100	62.292	87.5	51.875	68.333		0	14.286	28.571	99.524	43.333	85.714	70.476	29.792	51.042	71.667	55.625	52.5	10.278	66.429	37.708	34.167	78.056	37.5	23.958	34.167	31.875	50
3.46517	8.889	100	93.095	66.667	92.5	85.952	89.444	12.619	83.333	56.905	69.524	63.542	71.429	98.958	51.458	75.208	84.762	62.5	74.375	87.5	88.571	86.429	59.583	82.5	60.208	67.5		0	12.619	28.571	86.905	56.905	73.571	60.476	60.982	49.792	83.333	58.542	44.792	15.556	71.429	27.5	25	69.444	37.5	11.042	39.167	41.786	50
3.471	16.667	100	94.286	68.889	79.722	82.143	92.778	14.286	85.714	50.952	57.143	71.667	54.048	100	55.833	74.583	100	60.417	68.125	78.333	99.524	80	58.542	71.667	69.375	72.917		0	1.429	28.571	82.857	56.667	68.333	56.905	59.762	61.875	85.714	41.25	40.208	26.111	70.238	29.792	25	66.667	36.667	8.542	45	26.042	50
3.477	16.667	95.952	88.095	68.889	73.056	73.095	67.778	12.143	85.714	58.333	57.143	54.375	62.619	99.375	50.417	72.292	87.143	99.792	66.458	87.083	99.048	100	69.792	60	52.708	86.667		0	8.095	35.952	86.667	55.952	83.571	75.714	51.875	62.5	72.619	61.25	34.792	20.833	71.429	29.167	30.417	66.667	36.458	17.5	39.167	27.083	48.958
3.48283	13.889	97.857	78.333	66.944	94.444	78.333	66.667	0	85.714	76.667	52.381	54.792	82.381	93.542	55.833	66.042	83.571	98.75	55.417	90.833	97.857	99.048	72.917	40.833	69.583	78.958		0.833	7.143	28.571	95.238	43.095	80	94.524	36.875	59.583	69.762	60.625	38.75	20.833	69.762	34.792	59.792	66.667	51.667	29.167	47.024	19.583	25.625
3.48867	0	89.048	97.143	54.167	92.222	80	70.556	0	85.714	84.762	60	43.542	85.238	95.208	62.5	64.375	80.714	82.292	57.917	88.333	100	100	56.875	50.833	68.333	87.292		1.111	2.381	28.571	97.857	41.905	83.333	97.857	25	52.917	79.762	50	39.167	16.667	28.571	25.625	62.292	46.944	72.917	25	55	25.208	31.458
3.4945	0	88.095	78.333	37.5	88.333	100	46.667	0	84.524	80.238	48.333	50	71.429	99.792	62.5	69.375	63.81	89.375	53.75	96.458	99.524	88.571	64.167	57.708	74.792	83.125		17.222	15.476	28.571	87.857	65.238	79.524	99.762	37.5	51.042	85.714	28.333	24.792	0	42.143	25	63.958	21.667	53.542	24.167	48.75	37.5	41.042
3.5005	9.167	90.714	59.524	56.389	83.333	82.857	53.889	0.476	74.286	85.714	41.19	47.5	66.905	100	61.458	61.042	70	88.542	53.333	95.208	90.476	70.714	65.208	52.5	69.375	99.375		7.222	26.667	28.571	65.238	67.143	62.857	87.143	36.25	40.625	85.714	30.208	28.542	1.667	39.048	25	64.792	30.278	47.083	20.833	59.792	36.875	38.75
3.50633	8.333	94.048	57.381	41.111	82.5	81.905	48.889	0	82.381	79.524	71.19	53.75	75.238	86.875	47.917	64.792	54.286	94.375	45	87.917	74.286	70.952	68.958	50	65.833	95.208		21.667	33.81	28.571	56.429	26.667	44.524	84.286	21.25	29.583	64.524	22.917	6.042	0.833	34.524	11.25	49.375	27.778	40.417	13.75	46.042	13.958	41.667
3.51217	12.5	100	81.905	48.333	81.389	78.333	60	0	72.143	81.667	68.333	60	78.571	78.69	45.625	74.792	59.048	93.542	52.708	83.958	81.905	70.476	64.375	50	53.75	98.125		24.722	26.429	28.571	28.095	0	25	65.952	0	11.875	65.952	22.708	0	3.056	18.333	11.042	52.292	28.056	32.292	12.708	45	2.5	12.5
3.51817	3.056	88.571	81.429	50.556	68.333	75.952	53.889	0	71.429	92.857	71.429	22.917	85.714	86.845	38.333	57.292	59.762	96.25	62.5	86.875	81.19	72.857	74.583	54.792	54.375	100		16.667	17.857	18.095	41.905	0.476	18.095	19.048	0	0.208	56.905	14.167	0	0	13.095	0	43.75	16.667	31.25	15.833	50	2.708	8.333
3.524	5.278	83.095	86.429	64.722	80.833	75.952	53.889	0	71.429	100	71.429	6.25	77.857	87.5	49.167	60.208	69.524	79.167	73.125	92.917	95	82.143	55.625	62.5	56.25	96.25		16.667	6.429	12.857	39.762	5	40.238	1.19	0	4.583	35	12.5	0	0	26.667	0	20.833	16.667	14.167	1.667	23.958	2.917	4.375
3.52983	9.722	96.905	79.524	66.667	97.5	61.905	50	0	77.143	100	71.429	11.25	71.429	58.194	63.403	66.875	91.905	81.667	72.5	79.613	99.524	87.143	56.458	62.708	78.125	97.292		16.667	0	0.476	36.19	1.905	45.952	1.667	1.042	10.417	16.667	13.75	10.625	5	20.952	1.667	16.042	14.444	1.458	0	4.792	0	5.625
3.53567	15.833	100	83.571	55.833	69.167	77.143	50	3.333	77.857	100	72.698	9.583	80.238	78.69	65.228	56.875	88.81	75	74.792	73.958	93.333	88.333	70.833	75	91.25	95.417		16.667	0	0	27.619	0	50.952	0	0	14.167	0	10.417	3.333	0	14.286	0.208	0	29.444	0	0	0	0	4.583
3.54167	3.611	99.524	91.429	51.111	71.667	45.952	53.889	8.571	85.476	97.381	62.857	17.917	85.278	80.992	61.458	63.75	91.19	86.458	76.25	74.167	85.476	89.048	75	75	77.708	95.208		16.667	0	0	37.381	0	57.143	0.238	0	0	6.19	0	0	0	14.286	2.292	10	11.111	0	0	6.875	0	0
3.5475	16.667	100	80.714	71.667	80.556	54.524	50	14.286	84.048	75	76.429	14.167	76.27	85.02	56.25	51.667	75.952	93.75	73.333	92.708	94.762	85.714	75.417	66.25	82.292	87.5		16.667	0	0	37.857	0	36.19	14.286	2.292	0	0	0	0	0	14.286	0	3.333	2.5	0	0	12.5	0	10.208
3.55333	30.833	99.286	89.286	83.333	81.389	55	64.722	14.762	76.19	86.667	79.286	33.125	83.81	91.22	67.708	62.5	78.571	100	78.958	100	97.143	85	91.042	59.375	87.5	90		16.667	0	11.667	32.857	6.429	16.667	20.714	0.208	4.792	3.333	0	0	0	14.286	0	0	21.111	0	0	12.5	10.833	0
3.55933	33.333	99.048	93.81	81.111	82.5	77.857	47.5	27.381	90.714	95.476	80.238	43.958	82.619	90.833	73.125	61.667	77.143	100	98.125	97.083	85.476	84.286	93.958	62.5	87.5	99.583		15.833	0	13.571	35.714	0	20.476	11.429	7.292	0	3.095	0	0	0	8.333	0	0	22.5	0	0	2.5	12.5	8.75
3.56517	33.333	98.333	86.19	68.889	83.333	67.381	58.889	36.19	98.333	93.81	54.206	50	74.762	85.357	75	72.083	80	100	90.417	99.583	82.143	75	96.22	43.333	85.833	100		0	0	12.381	19.048	0	28.571	18.81	20.625	0	0	0	1.25	0	7.143	0	9.792	22.222	3.958	0	0	11.667	21.667
3.571	30.833	98.333	99.286	41.389	97.222	50.238	56.944	38.333	80	99.286	63.254	38.333	73.095	85.625	66.458	87.5	78.095	94.375	96.458	85.536	100	88.571	100	39.792	94.375	84.792		0	0	1.905	6.19	0	27.619	15	2.292	0	0	0	9.167	0	2.619	0	2.708	33.889	25.833	0	0	7.292	11.042
3.577	16.667	99.722	93.77	50.278	97.222	43.095	66.944	51.429	81.905	99.524	79.048	36.458	71.429	67.5	59.375	87.5	85	97.292	97.083	72.024	97.619	72.143	86.875	52.5	99.792	85		0	0	14.286	23.81	0	20.714	19.286	0	0	0	0	0	0	15.238	0	0	5.278	19.375	0	0	0	3.125
3.58283	16.667	100	95.714	50	100	50.714	52.222	57.143	72.619	100	85.476	26.667	61.19	94.375	48.333	85.417	71.905	98.542	86.667	81.19	65.476	83.571	71.667	63.125	84.375	85		0	0	17.143	22.619	3.81	9.048	4.048	0	0	3.095	0	3.75	0	23.095	0	3.542	2.778	11.667	0	0	0	0
3.58867	19.167	81.905	97.381	50	96.944	63.333	66.667	57.143	77.381	97.143	65.476	25.417	69.286	94.524	53.542	87.5	75.952	85.625	89.018	91.548	78.81	55.714	56.875	62.292	86.042	81.458		0	0	16.667	25.476	0.714	11.429	3.333	0	0	0	0	12.083	0	29.524	0	0	13.056	8.75	0	0	0	0
3.5945	0	94.286	89.048	50	95	55.238	67.778	56.19	85.714	91.389	34.167	55.208	47.143	96.637	55.417	86.042	83.095	72.569	98.542	99.038	72.381	43.095	67.292	52.5	81.458	73.958		0	0	3.333	20.238	0	14.286	14.286	0	0	2.381	0	12.5	0	41.905	3.958	3.125	23.056	0	0	6.042	0	1.875
3.6005	9.167	94.524	97.619	57.5	81.667	55.476	65.833	40.238	85.714	83.571	77.381	68.958	71.905	71.25	62.5	86.458	83.095	41.042	85.268	96.131	83.095	53.095	75.833	60.833	94.167	69.583		0	0	0	15.238	0	10.952	23.095	0	0	0	0	5.417	0	30.952	0	5	34.444	5.625	0	4.167	0	9.167
3.60633	16.667	85.714	91.19	71.667	88.056	45.714	67.5	34.524	77.619	78.095	74.524	70	93.333	93.869	74.375	80.833	85.714	47.292	87.024	83.512	85.238	60.714	73.333	75	85.625	75.833		0	0	0	3.81	0	4.286	17.381	0	0	4.762	0	3.958	0	41.667	2.083	1.042	23.333	4.167	5.833	4.375	0	2.917
3.61217	16.667	75.952	83.81	78.889	78.889	70.238	70.556	33.81	65.952	69.524	75.238	66.25	93.81	83.75	70.833	77.292	85.714	62.917	87.292	87.054	85.238	72.857	78.958	69.167	88.333	78.958		0	0	0	9.286	0	15.952	17.619	0	0	3.333	0	14.375	0	10	0	2.708	3.889	0.833	0	3.333	0	0
3.61817	21.944	71.429	67.143	85.556	90.556	75.952	93.889	37.857	57.143	64.762	77.619	77.708	75.952	99.583	56.25	85	85.952	56.667	99.583	62.083	95.238	85.714	77.143	57.5	86.667	65.417		0	0	0	13.571	0	12.857	16.667	0	0	0.952	0	9.167	0	15.952	0	0	3.889	0	0	2.917	0	0
3.624	12.5	78.571	52.381	88.333	82.778	66.19	100	46.19	55.952	59.524	73.095	74.792	53.81	99.524	51.667	87.5	89.762	45	87.917	42.708	96.429	80.238	68.988	62.5	72.917	67.083		0	0	0	13.095	0	0	34.762	0	4.167	7.143	0	0.208	0	14.048	0	0	10.278	0	2.083	1.042	0	0
3.62983	0	92.857	35.952	94.722	72.5	75.952	100	42.857	61.19	52.143	69.762	83.542	69.048	95.238	61.458	86.042	100	76.042	86.875	61.458	74.286	87.143	79.792	61.25	85	72.292		0	0	0	12.619	0	0	40.714	0	0	3.095	0	0	0	0	5.208	0	22.5	1.875	0	10.417	0	0
3.63583	12.222	96.905	49.048	80.833	35.278	67.619	85.833	40.476	51.19	61.508	88.333	69.792	91.667	97.887	57.292	85.833	97.976	78.958	87.5	65	76.905	83.333	86.458	58.542	95.208	62.5		2.778	0	0	0.476	0	7.143	58.571	0	9.792	0	0	0	0	0	0	2.083	33.611	12.5	0	7.917	1.25	0
3.64167	31.389	73.81	53.095	75.278	48.056	65.238	79.722	45.714	59.286	77.222	83.095	72.708	98.81	93.81	67.292	75.833	100	83.75	75.833	97.708	87.143	82.857	80.208	53.958	90.417	56.071		0.833	0	0	0.238	0	17.143	44.762	0	7.708	0	0	0.833	0	0	0	5.208	32.778	22.708	0	12.5	0	0.417
3.6475	23.333	83.095	63.095	60.278	61.389	71.667	93.333	46.429	44.762	50.357	69.762	79.167	80.714	92.917	74.375	87.083	99.048	72.708	74.226	91.458	83.095	71.905	94.792	71.875	87.5	50		10.556	0	0	0.238	0	13.095	44.286	0.625	8.75	0	0	8.958	0	0	6.458	7.292	35.556	17.917	0	14.792	0.417	0.208
3.65333	7.5	96.667	71.429	74.722	44.167	64.524	99.722	47.143	43.81	45.476	96.667	95.208	67.143	98.125	68.125	87.5	100	61.458	69.792	87.5	93.095	72.381	86.667	82.5	85.833	50		0	0	0	0	0	14.524	44.524	9.583	3.958	0.476	0	0	0	0	14.167	15.417	34.722	12.5	0	0	0	4.583
3.65933	32.5	97.857	71.667	63.611	48.611	71.429	83.889	55.952	44.524	64.286	99.762	93.542	69.762	96.25	73.542	81.042	92.381	55.208	59.583	93.125	92.143	75.714	80.417	85.625	81.042	58.542		0	2.143	12.857	1.667	0	10	74.762	0	0	0	2.083	0	0	4.286	0	1.458	16.111	21.042	2.708	5.625	0	18.125
3.66517	33.333	100	46.667	68.889	33.333	44.048	82.444	50.238	47.381	70.476	95.238	86.667	73.333	80.833	64.375	88.333	80	71.25	95.625	98.958	87.619	85.476	69.792	82.083	71.875	65.417		0	4.048	5	0	0	12.381	74.762	0	0	0	0	0	5.833	14.286	0	0	10.833	25	0	3.333	0	22.917
3.671	22.5	87.857	39.524	78.056	46.944	13.571	78.056	33.81	56.19	81.667	98.333	85.833	90.238	75.208	70.833	83.542	67.619	74.167	90.625	100	90.476	70	76.458	74.375	83.542	68.333		0	6.905	0	0	0	14.286	67.619	0	0	0	0	21.042	11.667	10.476	5.208	6.458	5	14.583	0	3.542	4.583	7.708
3.677	22.5	85	45.476	83.889	52.222	25.952	88.056	28.571	65	70	97.579	84.167	68.095	83.542	72.917	87.917	66.905	75	77.292	93.81	91.429	60.714	80.417	80.625	57.708	74.583		0	0	0	0	0	14.286	85.476	0	0.208	0	0	30.417	0	14.286	1.042	0	6.389	18.125	0	0.417	0	10.417
3.68283	3.333	96.19	42.857	48.056	50.278	30.476	98.889	31.905	64.524	71.905	100	87.917	56.667	85.417	73.065	96.875	51.667	75.804	67.917	85.714	100	61.19	83.542	78.75	32.5	75		0	0	0	0	0	14.286	70.476	0	0	0	0	11.458	0	13.571	10.833	0	13.889	15.208	11.042	11.667	6.458	0.625
3.68867	5.556	100	36.667	73.611	60.556	73.81	93.944	28.571	71.429	69.048	99.762	84.583	56.905	69.583	60.714	87.5	56.905	80.208	75.208	83.155	97.857	72.619	65.208	75	51.875	74.702		0	3.095	0	0	0	2.381	72.857	3.333	3.542	2.143	0	12.5	0	0.714	6.25	9.583	2.5	22.708	3.333	0.208	4.375	21.875
3.6945	0	94.048	19.048	82.778	13.056	81.905	74.778	28.571	70.079	83.333	87.381	87.083	53.333	73.542	72.56	87.5	58.81	83.661	61.042	79.583	99.524	78.333	68.75	61.458	64.167	71.488		0	0	0	1.19	0	3.81	68.81	3.125	12.292	0	0	8.542	0	0	0.625	30.833	6.667	6.667	6.458	0	18.125	10.833
3.7005	3.889	92.143	18.571	95	1.389	85	71.944	32.857	54.881	68.81	84.524	75	41.667	86.25	64.375	89.167	50	87.44	79.375	77.708	98.571	76.667	80.417	74.583	71.042	56.25		0	0	0	7.143	0	13.571	66.905	0	0	0.714	0	0	0	0	0.833	17.5	16.667	0	22.5	0	18.958	0
3.70633	42.778	94.762	15.714	97.778	11.667	74.524	74.111	40.952	68.373	72.619	55.238	87.5	39.524	85.417	66.875	100	57.143	86.756	87.5	75.625	97.143	88.095	86.25	83.542	70.833	60.208		0	0	0	3.81	0	8.333	45	0	0	11.905	0	0	0	15	5	0	16.667	8.542	2.708	8.542	8.333	0
3.71217	50	97.381	21.429	94.444	42.5	66.19	91.722	35	73.333	85	75.238	86.875	36.19	70.417	66.25	91.042	69.286	85.952	87.5	85.417	100	95.238	81.875	61.25	75.208	80.833		0	0	0	7.381	0	0	31.905	0	0	1.667	1.042	0	0	15.952	27.292	0	22.778	8.958	0	0.625	0	0
3.71817	42.778	86.667	14.524	100	58.333	60.952	77.222	37.857	63.333	63.571	66.19	79.792	43.81	54.583	46.25	87.292	65.714	99.792	94.375	85.833	93.571	88.095	62.708	60	71.042	80		5	0	0	18.095	0	0	22.381	0	0	4.286	0	0	0	12.143	17.292	0	6.944	7.292	0	0	0	0
3.724	37.5	84.762	22.381	100	47.222	65.238	83.333	74.484	59.286	54.286	59.048	87.292	60.238	61.667	64.167	88.958	46.19	100	98.333	70	80.952	100	63.75	87.292	57.917	83.542		0	0	0	28.095	0	0	16.667	0	8.333	0	0	0	0	14.286	16.875	0	0.556	25.625	0	2.708	0	0
3.72983	43.056	74.286	22.143	100	66.944	67.143	91.389	73.73	61.429	46.667	62.143	87.5	64.286	69.792	58.958	90	82.619	99.583	100	62.5	70	100	56.875	74.375	69.167	86.25		0	10.476	0	27.619	0	5	34.286	0	0	0	0	0	0	14.762	1.458	6.458	2.778	28.958	0	0	0	0
3.73583	52.5	65.952	14.286	100	48.611	73.81	100	57.024	57.381	39.048	35.952	75.417	46.667	61.458	53.958	100	97.143	100	97.917	68.958	85.238	100	75.506	54.583	82.292	77.917		0	0	0	28.571	0	0	24.762	0	0	0	0	0	0	9.524	12.5	3.542	9.722	8.542	6.875	0	0	0
3.74167	50	41.905	26.667	96.667	43.056	85.714	100	62.46	84.524	19.286	24.524	72.708	67.143	68.958	62.5	98.958	100	100	99.167	83.125	90.476	100	77.5	65.446	65.833	84.792		0	0	0	28.571	0	13.333	14.524	0	5.208	0	0	0	0	31.19	7.917	0	16.667	3.75	0.833	0	0	3.125
3.7475	50	35.476	33.095	85.556	71.667	67.857	100	50.476	100	27.857	18.333	74.792	62.143	72.5	60.833	98.542	100	97.292	97.292	99.375	89.286	100	76.875	59.762	64.167	86.458		0	0	0	15.476	0	14.286	25.952	0	1.667	0	0.208	0	0	50.714	0	2.083	16.667	13.75	0	0	4.583	2.083
3.75333	59.722	43.571	56.905	80.833	66.111	57.341	100	56.19	89.762	36.429	24.286	70.208	61.905	67.5	63.542	100	83.81	100	80.833	100	90.714	99.524	70.625	60.357	66.458	96.458		0	2.381	2.619	7.143	0	8.095	34.286	0	0	0	0	3.75	0	50.714	0	11.458	14.167	11.667	0	0	0	0
3.75933	66.667	44.762	83.571	71.667	62.5	35	100	70	91.429	14.286	29.048	69.792	45	82.5	75	100	83.571	100	85.833	98.542	100	93.571	81.875	46.25	60	100		9.722	1.429	0	1.429	0	13.571	49.286	0	0	0	0	5.833	0	40.238	2.292	7.5	14.722	2.083	0	0	0	0
3.76517	66.667	50.476	82.619	83.333	50.278	34.762	100	50.952	78.571	22.143	43.333	78.75	67.381	89.583	74.375	89.792	89.286	94.315	88.958	98.333	100	97.381	76.458	48.958	76.042	100		1.111	0	0	14.286	0	5.952	41.19	0	0	0	0	5.833	0	38.333	7.083	0	16.667	17.292	0	0	0	0
3.771	63.056	56.667	81.667	83.333	50	41.429	90	69.286	83.095	28.333	42.857	80.625	65.714	100	65.417	87.083	99.762	80.625	73.542	100	100	85.238	81.667	59.583	87.5	99.375		0	0	0	16.905	0	0	66.429	0	0	0	0	2.292	0	10.952	1.875	0	16.667	11.25	0	0	0	6.875
3.777	51.667	64.286	66.905	83.333	46.667	39.524	89	57.381	88.571	45.238	51.429	87.5	70.238	93.75	67.292	96.042	94.524	72.5	58.542	97.917	91.667	77.857	74.167	58.542	87.5	100		0	0	0	28.571	0	3.571	38.333	0	0	0	0	0	0	7.381	3.333	0	11.667	7.083	0	0	0	2.292
3.78283	46.667	72.619	60.238	78.333	32.778	45.476	90.333	58.333	81.905	42.857	67.857	87.5	66.429	98.482	44.583	99.583	85.714	74.613	55.417	87.917	98.333	87.619	78.75	86.875	72.083	99.167		0	0	0	3.333	0	14.286	49.762	0	0	0	0	0	0	14.286	12.292	1.042	3.056	31.667	0	0	0	0
3.78867	26.944	62.619	68.571	66.667	42.5	34.524	85.278	81.19	80	45.476	69.762	87.083	71.19	88.597	30	90.417	85.714	50.625	50.417	95.417	99.524	91.429	82.708	81.667	64.583	87.083		0	0	0	1.429	0	14.524	22.619	7.917	0	0	0	0	0	16.905	8.958	0	0	23.75	0	0	0	0
3.79467	19.167	59.762	71.429	68.056	50	42.857	95.833	82.381	72.143	68.571	66.19	74.583	55.238	95.208	28.542	95.625	88.333	52.708	73.125	97.5	90.238	82.381	80.625	84.167	72.5	88.75		11.944	12.381	0	0	0	17.619	42.857	0.417	0	0	0	0	0	11.905	14.167	0	0	7.917	0	0	16.25	0
3.8005	16.667	68.571	70.714	70.278	50.278	61.905	81	64.286	71.905	67.619	74.762	59.167	63.095	87.5	28.333	97.5	73.333	52.292	75	88.899	92.857	97.143	81.042	77.708	73.333	86.875		0	13.333	0	0	0	30.476	31.429	0	0	10.238	0	0	0	4.048	0	0	0	6.458	6.458	0	3.333	0
3.80633	22.778	90.476	64.286	50.278	39.167	64.762	58.778	63.81	72.857	71.429	69.524	48.125	58.571	87.5	36.875	100	67.381	56.667	78.75	79.286	93.81	84.762	87.5	75.833	75	72.5		0	16.667	0	0	0.238	42.857	24.286	0	0	17.619	0	0	0	14.286	0	0	11.389	6.25	6.458	2.292	18.958	0
3.81217	36.389	82.857	78.095	63.611	34.167	55.952	66.667	71.429	80.476	74.048	85.714	85.208	46.19	87.5	48.542	89.583	73.095	69.583	76.458	76.915	90.952	77.143	93.125	70.625	72.083	73.75		0	28.571	0	0	0	34.524	26.19	0	0.208	22.143	0	0	0	13.571	0	0	12.778	19.375	0	5	7.5	0
3.81817	56.111	85.714	69.524	65.278	48.889	50.476	66.667	79.762	79.524	63.571	92.143	85.833	42.857	78.333	50.625	100	82.381	60.625	79.881	72.321	88.333	80.476	92.083	92.292	69.583	68.958		0	2.857	0	0	0	39.048	28.333	0	0	0.238	10.417	0	0	13.333	0	0	6.111	17.708	0	3.542	1.875	0.833
3.824	83.333	54.048	71.19	49.444	56.111	60.238	66.667	70.238	84.127	49.286	93.333	95.625	62.143	74.792	54.792	100	77.857	52.917	78.542	86.25	74.048	85.714	95.625	85	63.542	88.601		0	20	2.619	0	9.762	20.952	42.143	0	0	4.286	0	0	0	6.667	0	0	0.556	12.5	0.625	8.75	6.875	0
3.82983	81.111	62.381	80	66.944	63.611	52.381	78.333	81.905	60	67.143	89.762	88.958	68.81	73.542	56.042	98.095	97.143	45	82.47	78.75	56.905	85.714	100	89.286	64.464	100		0	14.286	5	0	20.238	14.286	25.238	0	0	8.333	0	3.75	8.889	14.286	0	0	6.667	12.5	11.458	0.208	1.667	1.875
3.83583	84.722	74.286	83.095	66.667	56.667	62.143	70	84.286	66.667	67.857	89.048	97.083	59.762	64.375	50	77.708	70.952	37.292	83.125	75	61.19	85.238	100	88.125	68.036	100		0	2.857	19.048	0	0.238	20	24.762	0	0	13.095	0.417	4.167	5.833	8.095	4.792	0	16.667	16.875	25.208	0	0	2.917
3.84167	95.833	70.714	65.476	66.667	50	62.381	71.111	85.714	66.905	45.476	79.762	88.542	80.952	67.857	53.125	89.375	50.952	42.083	57.292	75.833	70.238	76.19	100	76.875	74.792	100		0	0	3.571	0	0	25.952	28.571	0	0	13.571	2.5	1.875	0.833	5	14.583	0	10	17.083	0	0	6.25	0
3.8475	93.889	70.476	65.952	68.333	54.167	67.857	82.5	73.333	56.429	80.952	70.238	95.833	75.238	79.792	59.375	87.5	60	37.5	64.167	91.25	81.429	72.619	100	84.375	53.542	99.167		0	0	0	0	0	42.857	34.286	0	0	13.571	0	0	0	3.81	7.708	0	0	10	1.667	0.833	11.25	2.083
3.85333	96.667	57.857	65	65.556	66.111	75.714	75	45.476	49.286	85	69.048	84.792	81.19	62.708	64.375	86.667	80.238	42.917	74.583	64.702	83.571	85.714	100	60	51.458	97.083		6.389	0	0	0	0	25.238	30.238	0	0	10.714	0	6.25	0	20.476	4.167	0	0	11.667	0	0	3.333	2.917
3.85933	98.889	51.905	82.619	60	82.778	77.857	69.722	57.143	62.857	85.714	62.619	58.333	87.619	65.833	54.375	87.5	84.048	58.125	71.667	78.75	67.143	92.381	84.494	66.25	92.917	98.542		0	0	0	0	0	8.571	17.143	0	0	2.381	0	22.708	0	15.238	0	0	5.278	0.417	0	0	17.708	1.042
3.86517	92.444	64.286	70.476	56.944	73.611	73.095	84.722	50	70.238	91.905	68.333	61.25	100	72.5	67.5	79.792	80.476	58.333	55.208	67.5	71.905	96.429	97.381	67.917	92.292	100		0	0	7.619	7.143	0	13.81	17.143	0	0	0	0	2.5	0	25.238	3.333	0	12.222	0	0	0	17.083	8.75
3.871	97.667	56.667	71.429	39.722	69.167	60.476	72.056	56.667	37.143	89.286	49.524	66.875	95.952	56.667	56.875	75.208	85.476	58.542	57.917	82.917	51.905	81.667	97.381	74.375	70.208	79.375		0	0	0	14.286	0	14.286	5.952	0	0	9.286	0	0	0	10.714	0	0	1.389	0	0	3.75	0	16.458
3.877	100	71.429	81.19	47.222	89.167	63.81	83.056	37.143	59.762	87.619	68.095	81.042	79.048	50.625	56.25	62.917	71.667	67.202	46.042	83.333	82.143	93.333	88.958	64.375	65.208	87.708		0	0	0	14.048	0	5.952	11.905	0	0	3.571	0	0	0	27.857	0	0	2.778	0.625	9.167	5.833	0	29.375
3.88283	100	69.524	78.81	32.778	87.5	75	89.444	42.857	85.714	69.286	85.714	98.125	85.476	50	50	56.667	57.381	80.625	63.542	79.375	83.81	98.095	89.583	61.667	38.125	83.75		0	0	6.429	2.619	0	14.286	2.857	0	0	0	0	0	4.444	25.476	9.375	0	12.5	14.375	10	7.292	4.583	10
3.88867	100	63.333	70.238	23.056	89.167	66.667	92.5	52.143	85.714	71.905	78.81	89.583	73.81	46.875	56.458	58.125	72.857	87.5	75	91.667	89.762	92.143	90	71.458	42.917	84.167		0	1.19	10.476	0	0	14.048	0.238	0	0	0	0	0	13.333	9.286	10	5.625	13.056	12.5	0.833	0	17.708	0
3.89467	90	29.286	92.143	13.056	97.778	68.571	72.778	53.571	73.81	74.048	62.619	85	67.857	65.833	53.958	71.875	88.81	82.292	82.292	95	66.19	97.302	71.042	67.708	48.125	83.333		0	2.381	8.333	0	0	0	20.952	0	0	0	1.458	0	8.056	0	0	0	16.111	7.5	20.625	2.292	11.458	0
3.9005	77.222	45.476	63.095	17.778	91.389	67.857	77.222	70	65.476	71.19	61.905	87.5	72.619	71.458	50	55.417	100	91.042	79.167	87.917	79.286	93.333	56.667	68.958	57.917	87.5		0	0	13.81	0.238	0	8.81	24.524	0	0	0	0.417	0	0	1.19	0	2.917	31.111	0	7.083	2.5	27.5	0
3.90633	68.056	43.333	54.524	0.278	88.611	86.19	76.667	69.524	73.81	61.905	40	87.083	64.762	88.929	43.185	52.292	100	85.536	80.833	89.167	78.81	98.571	63.958	60	53.75	83.958		0	2.857	15	6.429	0	14.286	17.857	0	0	0	0	0	0	8.81	0.625	0	25	0.208	0.417	18.125	23.125	5.833
3.91217	59.167	41.667	40	9.722	97.222	91.429	71.667	83.333	84.524	61.667	47.143	83.958	62.143	69.286	34.107	49.167	100	87.5	82.5	95.476	78.571	84.524	75	64.375	35.417	83.75		0	0	25.714	28.571	0	23.571	20.952	0	0	2.381	0	0	0	5.476	0	0	3.333	0	8.75	5.625	11.042	19.583
3.91817	63.333	48.333	52.619	15.833	100	90.714	85.556	80.476	73.81	52.143	42.857	87.5	82.619	68.333	47.292	49.167	89.762	88.75	75.208	94.167	90.714	95.476	67.5	60	25.833	81.042		0	6.905	27.143	3.571	0	14.524	0.476	0	0	4.286	0	0	0	17.143	0.833	0	0.833	0	1.458	25.625	24.375	25
3.924	83.333	53.095	56.667	21.667	98.472	85.357	93.611	85	65.952	49.524	63.095	84.583	81.19	68.333	48.333	60.417	66.667	93.75	76.042	78.542	91.667	85.952	78.75	48.958	25.208	52.917		0	0	2.381	0	0	0	2.619	0	0	3.333	0	0	0	2.619	7.917	0	0	0	4.792	64.167	23.75	23.542
3.92983	71.111	73.333	28.095	25	99	80.635	100	84.524	58.81	42.857	71.429	87.927	63.333	66.042	48.75	69.583	74.048	98.958	86.875	86.667	90.238	87.619	77.917	37.5	25	64.583		0	0	7.619	0	0	0	6.19	0	0	0	0	0	0	6.19	6.667	0	0	2.083	8.542	27.083	19.375	7.917
3.93583	66.667	93.571	58.81	16.667	98.222	80	98.611	75.238	55.476	31.19	70.476	98.333	67.381	62.5	50	59.792	78.571	88.958	99.583	92.292	94.762	80.714	71.042	42.5	25	83.125		0	0	16.19	0	0	0	1.429	0	0	3.095	0	0	0	7.381	12.5	0	0	21.25	0	14.792	38.333	16.875
3.94167	66.667	99.524	69.286	16.667	92.222	76.905	99.167	63.571	45.952	50	73.81	96.458	76.905	66.935	54.167	80.417	80	80.833	100	85.208	88.81	86.19	71.042	56.667	25	86.042		0	0	5.238	0	0	0	20.238	0	0	8.333	0	0	0	10.476	9.375	0	0.556	21.458	0	0.208	33.75	30.417
3.9475	71.389	92.143	74.286	16.667	85.278	91.905	100	71.667	55.476	49.762	79.286	83.542	73.571	53.75	66.458	88.542	92.857	95.06	97.5	88.75	97.103	82.381	80.417	58.333	37.083	83.125		0	0	0	0	0	2.381	10.714	0.833	0	2.381	0	0	0	0	4.583	0	15.833	19.375	0	18.958	17.917	22.708
3.9535	75.833	100	82.619	16.667	80.833	100	100	85	71.19	67.143	69.762	97.083	72.619	54.792	75	86.042	84.048	86.012	89.167	72.292	92.381	79.286	80	44.583	40.208	83.333		0	13.333	4.524	4.286	0	0	12.381	12.5	0	10.952	0	0	0	0	0	0	14.722	17.5	0	14.583	20.625	25.417
3.95933	65.833	94.524	63.333	20	96.667	98.333	97.5	80.238	73.81	53.81	85.952	94.167	58.333	70.625	69.375	90.625	91.667	96.667	58.542	91.667	98.095	61.905	71.25	55.625	50.417	71.458		0	8.095	1.667	17.857	0	0.952	6.905	0.208	3.333	10.238	0	0	0	0	0	0	29.167	10	0	4.167	21.25	10.625
3.96517	70	99.762	51.667	21.389	87.222	90.952	83.333	66.905	81.667	49.048	84.524	84.792	36.667	77.292	72.083	96.667	97.143	100	59.167	97.292	92.143	41.667	42.708	81.488	48.958	54.792		0	8.81	0	45.952	0	13.095	14.286	0	0	0	0	0	0	0	2.708	0	30.833	3.75	0	1.25	10.625	13.125
3.971	66.667	81.905	57.143	32.222	77.778	88.81	76.667	63.571	82.857	45.238	80.952	80.625	49.762	73.542	80.625	93.75	76.905	98.333	46.458	98.333	83.095	75	57.917	86.726	62.292	63.75		0	32.619	0	27.619	0	10.476	1.667	0	0	0	0	0	0	0	0.833	0	16.111	0	0	0	22.5	11.042
3.977	53.056	67.143	48.095	51.389	67.5	78.333	76.389	79.048	53.095	45.952	85.714	58.75	58.571	70.833	87.5	93.333	60.476	83.095	38.958	82.798	85.952	90.238	73.333	85.208	61.875	67.708		0	25.952	0	0	0	0.238	15	0	0	0	0	0	0	0	8.75	0	13.056	0	4.375	0	10.208	28.958
3.98283	57.5	72.857	71.429	31.111	89.722	80.476	68.333	85.714	52.857	79.048	65.714	95.417	57.381	78.333	78.958	90.625	69.762	93.929	66.25	90.506	83.571	93.81	75.625	82.292	81.042	68.75		0.556	0	0	0	0	1.667	20.714	0	0	5	0	2.708	0	0	10.208	0	7.5	0	14.583	0	9.375	22.5
3.98867	65.833	87.619	71.429	24.444	80.556	92.857	85.278	84.524	52.381	84.286	54.762	100	60.238	74.583	66.042	95.327	59.524	98.75	68.958	74.732	88.095	99.286	77.708	75	75	71.875		18.611	3.81	14.048	0	0	0.714	14.286	0	0	0.714	2.292	0	0	4.048	8.542	0	26.389	0	26.875	1.667	12.5	14.375
3.99467	77.5	89.286	71.429	33.333	100	92.381	75.278	60	54.286	70.714	70.238	98.125	53.333	99.583	68.542	89.94	69.048	100	62.083	78.512	86.667	95.952	76.667	75	59.375	51.875		27.222	19.762	20.476	0	0	0	14.286	0	0	25.714	0	0	0	0	12.5	0	14.444	0	15.833	0	4.167	6.667
4.0005	80.278	79.762	71.429	34.444	92.778	98.571	80.556	59.524	52.381	77.619	67.857	80.208	64.048	88.125	87.5	95	76.19	100	87.083	82.054	95	84.762	61.875	81.25	58.542	37.5		27.5	12.381	25.714	1.429	3.81	0	14.286	0	0	20	0	0	0	14.286	12.5	0	7.222	0	0.208	1.667	0	3.333
4.00633	78.611	55.714	35.476	31.944	81.111	94.286	90	86.429	63.571	41.667	64.524	52.083	77.619	99.167	87.5	85.833	66.429	100	82.292	78.333	88.333	81.587	47.292	77.917	70.625	44.167		48.889	3.095	17.857	24.286	11.429	14.048	14.762	2.083	1.042	28.333	0	3.542	0	23.81	2.083	0	16.667	22.708	23.75	10.625	0	16.667
4.01217	66.944	43.095	2.619	49.167	69.722	94.048	62.778	90	54.286	35.952	57.619	26.667	77.143	89.167	62.5	71.667	61.429	88.542	77.292	69.167	83.333	75.476	42.5	83.542	55.893	37.5		49.167	0	10.714	32.857	28.333	19.286	27.381	0.833	12.5	41.19	0	6.25	0	17.381	0	0.833	16.667	48.75	28.542	10.833	0	10.833
4.01817	58.333	46.905	6.19	47.222	43.889	57.381	80.556	71.19	45.476	35.238	27.857	34.375	57.381	74.792	31.667	54.167	50	85.625	85.833	90	75.476	55.238	59.167	75	69.792	37.5		36.944	0	0	40	15	3.571	21.429	0	12.5	31.429	0	13.542	0	6.429	0	12.292	16.667	41.042	33.333	27.917	0	13.958
4.024	31.111	30.476	15.238	36.944	39.444	45.952	100	71.429	74.762	49.524	0	27.292	53.571	53.958	17.083	40.417	57.143	73.333	64.167	72.083	57.143	30.714	46.458	75	50	16.042		51.944	5.952	0	42.857	20	27.857	17.857	0	12.5	28.571	0	14.792	3.611	0	0	1.042	16.667	55.417	31.25	24.583	4.792	4.167
4.02983	16.667	42.381	27.619	34.167	43.889	66.905	95.833	78.571	71.429	52.143	8.095	52.708	43.333	56.458	9.375	61.875	66.667	68.75	65	60	52.143	25.238	36.042	70.417	37.083	3.125		63.333	14.286	0	30.238	16.19	14.524	17.619	0	9.375	28.571	0	15.208	16.389	0	0	0.417	16.667	68.333	21.667	22.292	12.5	13.125
4.03583	12.778	24.762	17.143	33.333	50	54.286	95.556	84.206	67.381	43.095	20.238	57.917	49.524	51.042	15.417	50	63.095	55.208	93.75	52.708	71.429	19.762	41.667	50.417	6.042	24.375		50	11.905	0	16.667	8.095	13.81	19.048	0	7.083	28.571	0	9.375	16.667	0	5	2.917	22.778	63.75	12.708	20.417	8.542	12.5
4.04167	0	17.143	10.952	30.833	42.778	32.143	88.889	75.952	61.19	33.81	28.095	36.667	39.524	56.25	0.208	49.792	63.095	65.417	93.333	55.625	66.19	6.19	38.75	48.125	10	1.458		30.556	11.905	1.905	14.286	14.286	0	30.476	0	12.5	26.905	0	0	16.667	0	10.625	7.292	33.333	56.667	22.083	25	3.125	17.917
4.0475	0	28.333	14.286	15.833	45.833	52.619	81.111	90	56.19	0	28.571	36.042	23.095	49.167	17.083	51.875	58.571	78.958	88.75	58.958	75	33.333	39.792	58.542	42.917	0		13.333	14.286	5.238	14.286	1.19	0	21.905	0	11.458	19.762	0	0	0.278	0	16.25	0	33.333	50	1.875	24.167	0	1.042
4.0535	4.444	24.762	14.286	11.944	30.556	34.048	83.222	87.897	59.048	0	34.524	35.208	57.143	55	18.542	43.75	47.381	80.833	93.958	61.042	93.571	49.286	47.917	69.583	28.125	4.792		16.667	6.905	6.667	14.286	0.952	0	15	7.5	18.333	26.667	0	0	0	0	17.292	1.458	33.333	43.958	4.375	24.167	1.042	1.458
4.05933	0	25.476	14.286	46.944	36.111	14.286	83.333	78.468	60.238	10	41.905	46.458	57.143	62.917	25	47.5	42.857	80.833	89.583	48.333	95	57.143	50	76.875	12.292	5		16.667	0	18.333	14.286	8.81	0.476	14.286	14.167	25	22.619	0	0	0	0	17.083	6.25	29.167	57.917	12.5	37.708	1.458	10
4.06517	0	42.143	14.286	50	49.444	4.286	81.944	85.04	57.143	14.286	42.857	52.083	52.857	66.875	25	37.5	31.905	90.417	95.625	54.792	95.476	57.143	45.417	71.458	12.917	6.042		18.611	8.81	30.238	14.286	14.286	0	16.905	13.542	11.458	15.476	0	0	0	0	3.75	13.125	27.222	36.458	0.625	23.542	10	18.125
4.071	0	50.952	14.286	50	47.778	15.714	82.778	55.643	63.333	14.286	42.857	50.625	67.143	73.333	25	37.5	23.571	93.75	92.708	37.708	83.571	58.095	50	60	5	3.542		16.667	5.476	24.286	14.286	14.286	0	20.952	12.292	12.708	28.333	12.083	10.208	0	0	8.75	29.375	33.333	25	0	27.083	20.417	21.042
4.077	12.778	58.095	14.286	50	5.556	26.429	83.333	63.952	79.048	14.286	42.857	52.917	80	74.167	22.708	40.833	28.571	96.25	97.083	44.167	82.143	37.619	75.625	53.333	4.375	0.833		4.444	0	28.571	19.048	14.286	5.476	17.381	12.5	15	28.571	7.083	5.625	0	0	0	37.5	33.333	25	2.5	28.333	6.875	37.5
4.08283	35.556	73.333	1.905	46.389	0	37.857	83.056	75.476	83.333	14.286	41.667	29.375	72.143	69.375	8.125	50	41.905	100	99.583	40.833	62.143	44.762	74.792	53.125	3.333	3.75		5.278	0	15.714	16.905	18.81	11.429	36.429	12.5	12.708	22.619	0	0.417	16.944	0.238	5.208	37.083	33.333	25	5.208	35	14.792	32.292
4.08867	14.167	74.524	0	50	2.778	40.952	71.667	70.714	85	15	24.762	34.167	85	49.167	2.292	50	32.619	93.542	90	39.792	55.714	40.476	87.292	31.042	0	0.208		7.5	0	11.667	1.905	14.286	14.286	71.905	0.208	12.708	14.286	0	0	34.444	0	12.5	37.5	41.389	25	18.958	35.208	30.833	25
4.09467	51.667	60.952	0	42.5	9.444	35.714	73.333	83.81	78.333	25.952	9.524	52.708	83.571	46.875	20.417	50	51.19	79.583	75.208	51.667	78.571	64.286	83.125	33.75	11.875	6.25		0	6.19	13.81	11.19	19.286	28.571	66.667	0	24.583	14.286	0	0	47.222	4.286	12.5	37.083	50	25	17.083	23.75	27.5	25
4.1005	47.778	40.952	0	45	16.667	37.857	75.556	96.429	84.286	32.857	13.095	74.792	85.714	63.125	25	49.375	53.81	83.125	84.792	45.208	73.571	75.476	84.375	57.5	16.458	12.083		0	14.286	14.286	18.81	14.286	28.571	56.667	0	25	14.286	0	0	35.278	23.571	20.417	45.625	51.667	28.333	24.792	26.25	43.125	27.083
4.10633	63.333	41.905	0	54.444	16.667	25.476	80.833	96.667	92.857	40	0	67.5	85.476	78.75	22.083	31.042	46.429	91.458	97.083	32.292	71.905	84.286	71.667	53.125	15.625	35		0	14.048	20.714	14.286	14.286	16.429	69.524	0	22.5	14.286	0	0	21.667	28.571	31.042	42.917	41.389	30.417	21.875	16.875	68.542	37.292
4.11233	48.333	57.143	0	76.667	19.444	18.095	78.611	88.333	91.19	33.095	0	70.208	72.381	77.292	30.625	22.5	43.81	94.375	100	48.75	63.571	83.81	75	41.458	13.125	50.417		0	9.762	28.571	21.667	30.238	14.286	71.429	0	12.5	14.286	0.417	0	33.333	16.667	36.25	37.5	55.556	38.75	8.75	24.792	57.698	42.5
4.11817	74.722	45.476	0	80.833	26.111	21.905	81.111	92.619	83.571	50.952	0	73.333	70.476	74.792	59.375	31.875	49.762	77.5	95.208	46.875	50.476	69.286	72.083	47.083	28.958	47.917		0	14.286	28.571	30.238	35.238	14.286	62.619	0	14.167	14.286	1.25	1.667	18.333	19.524	32.083	37.5	66.667	32.5	21.042	31.875	29.167	50
4.124	95	33.81	0	55.833	23.056	18.333	83.056	84.524	95.714	36.429	11.429	63.75	59.762	73.125	47.917	37.5	68.81	62.917	78.958	33.958	38.571	50.238	64.792	41.458	33.333	23.75		0	23.81	28.571	23.095	34.048	13.571	35.238	0	17.292	9.286	3.333	23.125	16.667	1.905	22.292	20.625	66.667	26.042	22.083	32.083	8.75	49.167
4.12983	93.056	50.952	9.762	82.5	19.722	34.048	60.278	73.095	85.238	50	12.619	51.875	70.714	73.958	21.042	37.5	70	67.292	71.667	37.5	40	47.143	72.708	32.708	37.917	25		0	28.571	28.571	23.095	30.476	15	38.095	0	16.875	12.619	12.5	26.042	16.667	7.857	29.167	12.5	66.667	29.375	33.958	26.25	73.125	50
4.13583	89.722	57.143	16.905	83.333	20.278	45.238	45.278	60.952	77.143	65	0	67.5	69.762	65.833	11.667	30.833	60.714	65	87.292	41.458	56.905	65.238	89.792	46.25	40.833	11.25		0	21.19	24.524	11.19	23.333	14.286	42.857	0	15.625	14.286	14.167	36.458	16.389	21.905	37.292	17.5	66.667	26.458	27.917	57.917	59.673	50
4.14167	80.278	81.667	20.952	83.333	30.278	40.714	68.056	58.095	79.524	60.238	2.381	63.125	73.095	61.458	27.083	30.417	74.286	76.25	82.708	66.458	43.81	71.429	90.833	50	36.875	5.417		0	14.286	15	23.81	19.048	14.286	57.143	4.167	15.625	3.333	12.5	27.5	30	9.286	31.25	45.833	66.667	37.917	34.583	51.25	45.476	49.792
4.1475	89.167	83.333	0	83.333	24.722	23.571	70.278	87.857	75.476	67.143	0	70.833	85.476	62.292	40.833	32.917	82.857	68.75	61.875	71.042	54.286	69.762	80	53.869	29.792	24.375		0	30.952	0.714	10	27.857	16.667	54.286	0.625	13.958	0	12.5	12.708	49.167	21.19	8.75	35.417	66.667	49.583	46.458	28.75	32.857	48.542
4.1535	90.556	85.476	0	82.222	21.111	23.81	65.833	97.619	82.619	70.079	0	74.167	85.714	69.792	22.5	37.5	53.333	87.083	84.167	56.875	77.619	59.563	99.375	61.458	42.917	38.75		14.167	42.381	0	20.714	23.095	15	47.381	6.042	17.708	1.429	0.625	15.833	50.833	34.762	10.208	37.5	58.611	46.25	53.75	31.458	28.571	35.625
4.15933	85.833	66.429	7.857	88.889	40.278	20.238	63.056	100	82.857	71.429	0	65	82.857	55	25.833	33.125	40	88.333	85.833	51.25	80.714	92.341	90.625	56.667	37.292	53.333		0	42.857	0	28.571	21.667	20.238	45.714	17.5	12.5	0.714	4.167	18.542	43.056	33.095	25	31.875	32.778	49.167	64.792	46.875	30.714	15.625
4.16517	50.833	67.857	11.19	67.5	50	29.524	56.944	97.143	98.095	71.429	0	56.042	71.429	65.208	35.417	33.75	53.81	78.958	85.208	63.75	95.238	91.667	86.935	55.417	51.875	57.083		0	25	0	30.238	15	44.286	45.952	20.208	12.5	22.143	4.792	30.833	58.889	34.048	25	25.625	43.333	50	63.333	51.458	45.208	12.083
4.171	70	78.333	0	86.944	50	35.238	51.389	85	88.333	71.429	0	62.292	70.476	67.917	37.5	37.5	50.238	91.458	88.75	62.917	96.667	90.238	74.167	46.875	39.375	47.708		0	6.905	1.667	40.952	37.381	43.095	57.143	21.458	12.5	27.143	0	40.417	60	18.571	25	41.25	36.389	50	39.792	52.292	43.125	31.25
4.177	50	84.762	10	80	50	40	59.722	65.476	76.429	71.429	9.048	87.5	84.524	56.875	25	26.25	50.238	93.75	97.083	63.333	94.524	98.571	86.25	55.625	16.458	46.042		0	12.143	0	39.762	57.143	44.286	64.048	14.583	12.917	37.857	0	37.5	57.5	7.143	31.875	57.083	47.5	43.333	29.583	61.042	38.75	40.417
4.18283	68.333	83.333	2.143	78.889	50	42.857	59.444	83.571	79.286	71.429	11.429	87.5	79.762	58.958	31.25	33.125	38.81	88.542	94.375	53.542	99.286	99.524	94.792	63.958	29.167	16.25		0	16.667	2.381	38.095	42.857	42.857	55.952	6.875	21.667	29.048	4.583	37.5	56.389	5	28.958	62.5	44.167	50.208	36.25	54.583	42.5	28.125
4.18867	83.333	73.81	15.476	87.778	29.722	42.857	54.722	82.381	74.286	64.048	14.286	76.875	85.476	59.167	25	34.792	26.667	92.5	85	51.875	99.762	94.048	98.125	64.167	33.542	12.5		0	1.667	0.714	36.429	42.857	41.905	54.524	4.167	13.125	36.429	1.875	44.792	24.722	0	32.292	68.125	30.556	51.875	42.917	43.333	46.25	31.042
4.19467	83.333	53.81	17.381	86.944	25.556	42.857	63.333	81.19	85	66.905	14.524	65.625	72.381	50.625	22.083	44.583	66.19	99.583	50.833	50.417	99.762	96.19	79.583	73.958	41.25	21.667		7.778	12.619	11.429	42.857	52.857	24.286	44.762	7.708	22.292	35.952	11.667	42.083	16.667	0	37.5	52.5	41.667	44.792	44.583	32.083	45	37.5
4.2005	70.833	76.905	4.286	97.222	21.389	53.571	56.389	75.476	84.524	74.524	35.952	76.667	72.857	59.583	13.542	50	65	89.792	63.75	57.917	79.524	93.333	74.375	71.042	56.667	18.542		5	17.857	11.429	42.857	51.905	12.619	59.048	18.75	35.417	8.333	17.5	37.5	16.667	8.571	30.208	63.958	35.833	41.25	52.292	19.792	60	23.125
4.20633	66.667	100	14.286	96.667	22.778	63.333	50.833	88.095	90.952	83.571	15.476	72.292	84.762	43.542	22.083	49.792	53.81	81.875	78.72	62.5	70	90.714	62.5	66.25	66.042	32.5		14.444	28.571	4.524	36.429	61.905	17.619	65.476	24.792	15.208	9.286	16.042	26.667	17.222	17.619	30.208	74.375	26.111	50	58.542	22.917	57.292	33.75
4.21233	58.333	98.571	28.095	76.389	43.056	53.571	38.611	73.095	86.667	80.952	5.476	56.25	85.714	65.625	46.875	42.917	37.619	70.417	85.833	62.5	72.857	99.048	81.667	73.958	63.542	32.708		26.667	29.048	14.286	30.952	63.81	10.238	71.19	24.167	32.5	14.286	14.167	40.208	19.722	27.143	30.625	73.125	36.389	50	47.917	25.625	42.917	55.417
4.21817	45.833	95.437	32.143	83.889	32.778	41.667	49.167	82.381	100	85.714	29.286	56.667	82.857	67.917	56.042	48.333	16.19	80.417	74.375	62.292	69.286	100	79.167	72.708	62.5	32.5		33.333	30	1.429	29.048	57.857	14.524	71.429	25	31.458	14.286	26.458	36.25	15.556	19.762	43.125	74.167	43.611	47.708	52.292	43.75	28.125	38.333
4.224	49.722	100	33.81	74.444	41.389	42.857	71.944	85.714	89.048	79.762	9.048	71.875	70.238	80.208	61.042	59.167	38.81	81.875	70.417	62.5	67.857	97.857	72.292	70.625	70	18.75		32.5	18.571	17.381	42.619	55.952	18.81	71.429	16.25	14.375	14.286	40.208	37.5	3.889	28.571	50	55.625	46.944	38.125	35.417	41.667	31.667	51.875
4.22983	61.111	92.143	44.286	83.056	36.389	42.857	56.111	85.238	90.952	61.667	20.238	72.292	70.476	78.333	67.5	33.125	64.286	99.375	72.917	62.5	75.952	92.857	80	61.458	72.083	23.958		33.333	15.238	25.238	33.095	54.048	12.857	82.619	0	14.167	14.286	10.625	37.292	16.111	18.81	50	59.583	45	40.833	46.042	35.833	44.792	50
4.23583	65	65.238	4.762	99.722	45.556	42.857	63.889	75	99.286	71.429	23.095	65.208	89.048	82.708	75	30.625	63.81	96.667	76.25	62.5	70.952	98.095	88.958	75	67.083	48.75		33.333	20.714	8.095	16.905	51.667	16.19	85.714	0	15.208	14.286	12.5	37.5	5.278	14.286	50	53.333	41.667	54.583	18.75	39.375	65.625	47.708
4.24167	64.444	75	0.476	99.722	54.722	42.857	66.111	75.714	100	71.429	32.619	57.917	86.19	92.53	75	38.125	51.429	88.333	69.167	62.5	71.667	99.286	98.333	75	47.292	61.875		40.833	46.905	7.619	18.333	62.381	16.667	85.714	4.583	12.708	24.524	12.5	24.583	8.056	14.286	50	59.732	50.278	45.833	52.292	37.292	62.5	27.708
4.2475	87.667	53.81	0	67.5	25	42.857	67.778	70.476	100	75.952	24.762	62.917	99.048	100	85.625	46.667	55.714	87.5	85.208	61.875	79.762	86.19	93.958	58.125	57.917	55		43.889	26.19	3.095	31.429	44.444	28.333	85.714	4.167	6.875	19.524	14.375	24.583	7.5	14.286	50	79.375	39.167	25.298	41.458	55.625	63.125	27.917
4.2535	80.722	69.286	7.143	90.833	16.667	42.857	65	76.667	99.762	85.714	13.81	71.458	95.476	93.958	87.292	56.25	71.429	85.208	82.708	53.333	75.952	98.571	96.875	75	58.333	69.792		38.889	31.19	0	35	56.19	43.095	84.286	12.5	7.083	22.381	35	25	44.167	12.857	32.5	87.5	40.278	13.393	27.083	53.75	70.625	25
4.25933	83.667	72.381	15	92.222	23.056	42.857	68.889	89.524	100	80.476	12.619	87.5	86.825	91.458	86.25	47.083	58.095	90	98.958	50	91.905	99.286	97.708	71.667	51.875	55.208		36.667	32.143	0.238	37.619	51.905	40	83.056	12.5	8.125	14.286	35.208	25	33.333	7.619	28.958	82.708	40.556	12.917	13.542	49.375	45	30
4.26517	79.444	82.143	13.81	100	27.5	42.857	59.167	85.952	85.714	76.667	14.286	85.833	68.333	86.25	78.958	35	50.238	88.333	92.5	50.833	98.571	87.857	99.375	46.667	57.708	35.625		18.611	45	0.952	24.048	47.103	32.857	76.905	12.5	9.583	26.19	37.292	25	33.333	10.476	30.625	83.125	50	20.417	27.708	62.5	73.75	36.667
4.27117	94.444	86.667	14.286	100	49.167	42.857	37.778	59.762	83.81	73.333	14.286	84.167	65	97.917	80.208	34.375	27.619	96.042	85.417	50	86.429	62.619	97.083	42.5	62.292	77.292		15.556	41.667	9.524	38.571	40	41.429	77.143	11.875	18.333	20	34.792	37.917	33.333	1.429	37.292	86.667	50.278	12.5	25.625	62.292	67.083	37.083
4.277	95	98.571	14.286	90.833	42.5	42.857	66.389	77.143	99.762	73.81	21.667	85.208	91.19	95.208	86.25	30	55.238	88.294	91.25	50	93.571	80.476	86.875	60.833	65	78.542		28.889	44.286	15.952	36.905	68.69	42.857	76.19	9.375	17.083	23.095	26.458	46.25	22.5	0	32.917	83.75	44.444	12.5	35.625	61.667	62.917	45.417
4.28283	99.722	92.381	18.571	77.5	43.056	39.524	78.611	73.095	100	73.81	25.238	79.167	99.762	93.542	82.014	25.417	47.857	86.875	99.792	50	84.762	95.476	80.625	65.833	62.708	84.167		19.722	50.476	15.714	30.476	61.19	30.952	81.429	9.375	25	14.524	17.917	40.417	31.944	0	31.042	81.875	49.444	22.5	51.25	50	62.5	50.833
4.28867	93.333	88.571	32.619	55.833	31.667	42.857	62.5	64.048	100	73.81	14.286	67.292	99.762	91.667	71.458	28.958	21.905	100	100	50	98.333	83.81	99.792	66.25	71.458	74.375		18.889	41.667	13.333	40	67.619	28.571	73.333	4.375	25	37.143	1.042	46.875	6.389	0	37.5	58.75	42.5	27.708	47.292	53.958	52.143	54.375
4.29467	100	99.524	16.19	72.222	69.722	42.857	66.667	80.714	100	70.476	28.095	83.958	95.476	93.125	59.107	27.292	41.905	77.292	84.583	53.542	83.81	85.476	98.125	63.125	63.75	57.5		30.556	36.667	18.095	52.857	62.857	28.571	70	2.292	25	41.667	11.875	54.375	0	13.571	37.5	49.792	25.278	24.375	47.708	71.875	50	37.917
4.3005	87.5	95	0	72.778	40.278	42.857	52.222	85.714	91.905	67.286	32.143	73.125	100	81.042	67.083	36.042	51.667	72.083	94.583	43.125	84.762	94.286	99.583	53.958	38.75	47.5		32.778	30	18.81	55.476	57.143	27.143	71.429	29.583	29.375	38.095	16.25	49.167	15	14.048	37.5	57.292	26.389	23.958	48.542	75	46.667	37.5
4.30633	98.611	98.095	9.286	79.444	31.389	38.81	70.556	87.619	80.476	72.619	7.857	87.5	100	75.208	58.542	29.375	46.667	58.125	93.542	55	84.048	93.571	98.958	61.667	46.042	49.167		33.056	29.048	15	51.429	55	15.714	60	34.583	41.667	27.381	16.042	52.708	26.111	5.714	36.458	44.583	38.056	25	55	58.958	41.042	24.167
4.31233	99.722	84.762	39.048	71.111	26.111	34.048	70.833	81.429	87.143	80.238	0.476	85.625	99.286	78.958	55.625	35	59.048	66.25	84.613	60.625	80.476	99.286	88.958	75.417	46.042	53.542		31.389	32.381	14.762	36.19	56.905	17.381	55.238	33.958	50	28.095	12.5	62.5	39.444	0	36.042	28.958	65	25	53.542	58.75	45.417	20
4.31817	90.556	94.286	42.857	63.333	41.389	42.857	80.833	65.476	70.238	84.762	14.286	68.333	97.857	87.5	64.792	37.292	65.714	91.875	99.792	70.417	84.524	95.952	99.583	86.458	71.25	61.25		24.444	14.286	20.714	28.571	64.762	14.286	39.048	35.833	50	26.429	12.5	58.958	28.611	0	31.667	25	55	25.208	71.667	65.417	43.125	30
4.324	91.389	96.667	49.524	83.333	28.333	42.857	83.333	86.19	76.667	80.714	12.857	64.792	93.571	79.375	48.75	38.333	64.524	98.542	90.238	50.208	85.714	90.714	97.708	94.583	65	62.5		15.556	30.952	18.333	45.476	70.714	16.429	20.714	35.417	49.375	27.619	14.792	43.958	27.222	6.905	33.958	25.833	56.389	35.417	69.792	63.542	37.5	37.5
4.32983	83.333	74.524	50.238	80	25.833	40.159	81.944	92.857	66.667	85.714	14.286	68.75	88.095	76.25	40.625	40.625	50.476	99.792	95.625	58.958	81.667	100	83.333	100	56.25	62.5		14.444	57.381	0.714	56.905	63.81	28.571	17.857	41.667	38.958	19.286	13.75	43.333	42.5	12.381	41.875	25.417	44.722	33.125	69.792	64.792	32.5	51.667
4.33583	89.722	71.19	29.762	91.389	51.111	42.857	71.667	82.857	83.571	83.095	5.476	64.167	86.905	81.25	53.125	53.542	33.571	99.375	92.5	68.75	94.524	100	93.125	89.375	61.875	55.208		2.222	64.048	0	46.905	72.381	28.571	39.048	45.417	43.958	12.857	12.708	40.833	40.278	10.476	50	38.125	61.111	33.958	64.792	69.167	46.25	61.458
4.34167	100	92.619	27.143	80	56.667	42.857	66.667	56.905	80.238	69.524	11.429	59.583	86.19	80	74.167	51.042	55.952	100	79.792	59.167	96.905	100	99.583	90.833	59.375	56.667		6.389	60.714	17.857	27.619	71.19	28.571	59.762	28.333	41.458	41.905	18.75	26.25	11.111	34.524	50	44.375	60.833	26.042	60.833	73.542	47.083	37.708
4.3475	99.167	77.143	32.143	69.722	34.444	42.857	66.667	70.952	99.286	57.619	0	62.5	100	70	66.25	44.792	39.762	96.875	77.5	65	89.524	100	90.417	86.667	53.542	45.625		2.222	41.19	20	18.095	54.762	27.857	65.714	25	51.667	35.714	16.25	35.208	27.5	42.619	50	40.208	42.222	39.583	43.125	75	46.458	2.083
4.3535	99.167	92.381	42.857	71.111	37.5	42.857	65.278	72.619	95.952	71.429	4.762	62.5	100	79.375	63.542	54.167	55.238	82.292	60	72.917	85.714	90.952	94.792	83.542	48.75	51.667		8.056	66.429	26.667	17.381	62.619	21.19	67.619	28.958	48.125	53.571	24.583	61.042	9.167	36.429	50	47.083	57.222	45.625	38.125	65.833	46.458	8.75
4.35933	91.667	82.857	41.667	80.556	59.444	40.714	66.944	83.333	84.286	79.048	15	72.917	100	65	62.292	50.417	57.143	72.292	71.042	71.042	82.857	94.048	98.333	57.083	44.583	50.417		15.833	70.714	20.714	18.571	52.857	30.476	57.143	29.375	50.208	67.143	25	75	5.556	28.571	39.583	37.5	65.556	49.375	50.208	63.542	37.708	8.958
4.36517	91.667	85	31.19	93.889	36.944	28.333	68.611	79.524	85.714	85	17.857	69.583	100	68.125	63.542	40	49.762	78.125	84.167	51.667	75.714	93.333	84.375	42.917	50.417	53.125		16.667	63.095	19.762	14.286	46.429	41.667	57.143	10.208	48.542	60.714	25	75	38.333	32.857	44.583	32.083	61.389	63.125	60	69.583	41.042	0
4.37117	99.444	93.571	30.238	100	33.333	28.571	77.778	81.19	87.857	82.143	27.381	73.542	91.19	76.875	54.583	37.917	55.952	83.542	90.417	59.375	80.714	99.286	82.5	61.458	55	52.917		16.667	54.048	20.714	18.81	51.19	42.857	35.238	18.75	49.583	19.524	25	74.792	47.5	30.238	22.083	26.458	58.889	68.125	58.333	58.542	36.875	0.625
4.377	97.5	85.714	30.476	95.278	24.167	12.143	44.722	75.952	91.429	75.476	3.571	67.5	94.762	79.792	65	42.083	65.714	88.333	92.083	63.333	71.429	96.905	76.667	58.125	56.458	62.292		16.667	65	14.524	28.095	56.19	40.476	51.19	25	50	45.476	25	73.75	66.389	42.143	31.875	25.833	52.778	59.375	53.125	50.417	24.167	0
4.38283	79.167	90.714	29.762	100	26.667	28.571	50	87.381	92.857	100	0	62.5	98.571	74.167	65	45.833	60.238	83.958	94.375	66.667	70.238	99.048	81.667	58.125	54.375	62.5		16.667	63.095	15.238	28.571	57.143	28.571	60.476	24.375	53.333	41.429	26.667	75	76.667	42.143	29.375	28.333	47.778	61.667	42.917	56.25	23.958	4.167
4.38867	82.778	85.952	41.667	100	33.333	15.952	58.056	88.333	86.19	97.381	12.857	72.917	96.905	57.5	63.75	45.208	65.714	71.25	95	70.833	61.667	100	91.31	50.208	50.417	63.958		16.667	71.19	14.286	26.905	55.238	28.571	38.333	25	52.738	35.714	25.208	73.125	63.333	45.952	29.375	47.292	50	64.167	21.25	68.75	29.792	38.958
4.39467	96.111	87.381	42.857	100	36.389	26.667	68.611	99.762	89.524	100	12.381	63.75	90.238	51.875	62.083	32.292	66.429	77.083	86.042	52.083	68.095	98.929	74.167	51.458	60.417	52.083		16.667	68.571	18.571	28.571	59.524	29.762	42.857	32.083	49.583	42.857	20.833	71.25	65.278	45	22.917	55.208	51.944	53.958	36.042	87.083	28.333	43.958
4.4005	88.056	72.381	42.857	100	50	28.571	72.5	85	84.524	99.762	3.333	73.333	74.048	67.083	41.875	55	71.429	83.958	85.833	44.583	65.476	95.238	95.208	52.917	63.125	49.375		16.667	63.333	40.952	18.81	59.286	21.429	52.857	15	50.208	42.857	25	70.833	58.611	54.524	30	73.75	63.056	55.417	60.625	87.083	26.667	27.708
4.40633	86.944	69.048	42.857	90.278	63.889	28.571	76.389	47.381	91.905	92.143	21.429	30.208	58.333	79.375	48.75	51.667	71.429	60	86.042	47.5	68.81	89.286	77.292	43.542	60.417	62.5		16.667	56.905	43.571	11.19	58.81	28.571	60.238	29.375	42.708	42.857	24.792	55.417	50	53.81	25	84.792	65.278	47.917	56.875	87.5	27.917	18.958
4.41233	67.778	61.429	42.857	90.556	72.778	28.571	81.667	72.857	95.476	87.857	22.143	50.625	73.571	69.583	58.958	62.5	71.429	67.917	88.542	64.792	66.19	97.619	87.917	47.292	75	62.5		16.667	65	41.905	14.762	64.762	28.571	74.286	30.208	20.417	42.857	25	48.958	61.944	66.19	24.375	85.625	56.111	50	38.333	87.292	24.375	20.208
4.41817	68.333	71.429	52.619	93.611	66.111	28.571	71.389	73.81	100	94.524	18.333	57.083	61.429	78.958	62.083	57.917	71.429	70.625	86.458	47.083	57.619	100	93.958	50	83.125	62.5		18.333	68.571	36.19	21.19	50.714	25.238	71.429	13.542	36.458	48.81	23.125	45.208	44.444	71.429	21.458	77.083	49.722	48.542	31.875	87.5	31.875	40.417
4.424	70.833	71.429	71.905	80.833	66.667	28.571	58.611	80.714	97.857	81.429	27.619	75.625	75.238	96.042	61.25	55.625	70.476	70.208	81.042	37.292	69.048	100	95.625	65.208	69.167	62.5		30.278	71.429	42.857	28.333	68.81	26.667	76.905	21.25	32.708	47.143	25	36.042	83.333	50.714	6.875	60.208	29.722	49.583	47.292	87.5	20.208	41.458
4.43	83.333	75.714	63.571	86.944	52.5	28.571	66.667	85.238	75.952	92.381	21.667	75.208	80.238	90.833	66.458	51.458	57.143	72.292	76.875	40.417	79.286	100	85.625	69.583	73.75	62.5		16.667	71.429	37.381	23.81	82.619	26.667	92.143	18.333	50.208	50.476	20.208	31.458	92.222	36.429	3.542	49.792	40.833	41.875	51.667	87.5	25	37.5
4.43583	59.722	78.571	54.286	83.333	63.333	28.571	60	90.476	78.333	83.571	34.524	71.667	69.048	87.292	71.458	46.458	48.81	66.875	65.833	35.417	81.667	83.611	91.875	70	91.042	62.5		25.556	71.429	31.667	28.571	78.81	28.571	96.905	26.042	51.458	57.143	28.75	43.125	95.556	41.19	24.167	61.25	46.111	50	73.125	87.5	35.417	37.5
4.44167	38.889	85.714	77.857	86.389	66.111	28.571	65.556	60.714	68.095	78.571	32.857	75.208	50	97.708	62.5	50	58.333	75	80.833	39.583	84.286	85.714	77.083	61.458	88.75	62.5		33.333	68.81	31.429	18.095	51.667	28.571	99.048	21.875	50	60.238	30.833	58.542	100	34.524	37.5	86.042	62.222	50	68.75	87.5	46.042	37.5
4.4475	33.333	83.333	71.667	100	83.333	28.571	76.667	52.381	92.143	100	25.952	59.792	49.762	93.036	62.5	60.833	57.143	73.542	85.625	48.333	99.286	85.714	75	72.292	75	62.5		21.389	56.905	37.857	14.286	61.19	28.571	67.143	10.208	50	57.143	18.542	68.125	99.444	37.619	37.5	78.958	49.722	47.083	75.833	87.5	46.667	34.792
4.4535	55.278	87.857	70.952	94.444	72.5	28.571	83.333	54.048	97.857	83.81	36.19	61.875	67.381	70.446	61.458	60.208	65.952	73.958	80.417	47.708	98.333	88.571	78.333	69.583	89.167	62.5		16.667	57.143	28.571	22.619	75.952	29.286	70.714	14.583	50	60.714	46.875	75	98.333	43.571	33.125	87.5	45.833	40.833	54.375	87.5	31.667	36.458
4.45933	53.611	100	45.714	99.722	66.667	28.571	77.5	69.762	99.524	79.762	49.048	64.792	75	83.869	62.292	50.417	66.19	78.333	64.167	53.125	81.667	90.476	82.292	73.542	97.708	56.042		16.667	57.143	42.143	27.857	84.524	42.619	47.619	22.708	50	39.524	37.5	65.625	99.444	55.476	37.708	71.875	66.667	37.917	70.417	87.5	25	52.5
4.46517	63.056	92.619	65.238	99.167	78.889	28.571	62.778	66.905	92.857	92.619	48.571	67.708	66.905	87.44	62.5	52.917	66.667	77.708	77.5	66.458	73.095	100	74.583	69.167	100	40.833		16.667	56.19	45.238	20	58.333	31.19	19.762	25	50	47.143	32.5	54.375	95	57.143	36.667	61.875	66.667	52.708	50.833	86.25	29.583	52.917
4.47117	71.944	96.19	67.381	91.667	60.278	28.571	82.778	60	100	93.571	57.143	70.833	66.429	87.5	55.625	56.042	67.143	85.625	77.5	71.458	85.952	100	82.917	39.167	96.458	49.792		16.667	56.905	45.714	33.333	78.571	34.524	22.857	22.917	57.5	55	25	44.792	94.722	60.833	37.5	62.5	66.667	71.25	63.333	85.417	25	53.542
4.477	79.444	89.762	63.333	79.167	77.778	28.571	65.833	74.286	100	96.429	55.714	81.042	81.667	87.292	45.417	60	48.095	86.875	83.333	75.833	100	100	97.083	41.667	76.875	59.167		13.611	57.143	43.81	31.667	63.095	46.905	34.286	10.208	62.5	56.667	30.417	32.917	87.778	69.762	30.417	62.292	63.889	73.542	68.75	67.708	32.083	38.542
4.48283	90.833	90	68.81	82.5	84.167	28.571	47.778	47.381	97.381	90	50.238	71.667	74.048	87.5	48.542	75	30.238	99.375	82.083	85.208	91.667	91.905	96.607	33.75	86.042	62.5		14.167	57.143	50.476	25.714	57.143	49.048	41.905	3.542	61.042	55	38.542	43.958	83.333	71.429	25	60.208	62.222	84.792	52.917	73.958	32.083	32.708
4.48867	87.5	78.095	76.667	96.667	98.056	28.571	50.278	59.286	95	83.333	56.905	66.25	74.524	87.5	50	69.167	27.381	94.375	99.167	90.417	100	97.857	100	31.25	83.333	62.5		16.667	46.905	56.905	32.381	69.524	48.571	22.857	12.917	73.333	56.429	46.458	68.542	93.889	71.429	23.125	61.042	66.667	87.083	42.083	75.208	33.958	33.333
4.49467	96.944	77.619	61.905	88.333	95.278	28.81	45.278	66.905	91.19	79.524	57.143	78.333	76.905	88.75	42.5	68.75	42.857	97.917	97.083	97.917	98.571	91.429	96.825	25.833	84.792	62.5		16.667	30.476	48.81	28.333	65	59.524	42.143	25	58.75	66.905	50	84.167	99.722	71.429	19.375	63.125	66.667	84.583	62.083	67.083	36.042	43.542
4.5005	89.167	93.095	40.476	100	96.667	29.048	70.278	67.381	97.619	73.81	50	66.042	82.619	78.333	45.625	56.25	35.952	98.75	85.417	93.333	84.524	86.905	96.696	25	72.292	62.5		16.667	24.048	43.095	20.952	53.095	69.762	38.333	28.75	56.25	44.524	43.125	82.708	97.778	71.429	22.5	17.5	66.667	87.5	42.708	63.542	56.25	37.083
4.50633	91.944	80	42.381	100	100	32.381	55	65	85.913	70.476	34.762	20.625	82.381	61.458	49.792	55.833	26.905	79.792	84.375	93.958	85.714	100	98.958	35.208	78.333	59.792		16.667	26.667	36.19	14.286	25.952	34.286	12.619	0	35	31.905	42.917	63.542	60.833	70.714	35.833	15.625	61.944	62.708	26.875	67.292	30.625	29.792
4.51233	93.056	69.762	68.095	75	100	42.857	51.111	68.095	70.714	71.429	34.524	38.542	99.762	62.5	50	62.292	34.524	80.833	95.833	91.458	89.524	100	100	75	86.25	52.708		16.667	5.714	17.619	14.286	14.286	38.571	3.333	0	11.875	20.952	44.583	64.792	28.333	58.095	11.875	24.167	60.278	35.625	26.667	27.708	34.375	13.958
4.51817	66.389	76.508	49.286	73.056	98.889	42.857	60.278	71.429	91.667	74.762	42.857	38.958	100	62.5	58.125	62.5	51.667	73.125	95.208	92.024	94.286	100	92.292	78.75	52.5	62.5		16.667	0	1.19	14.286	9.048	37.857	0	0	19.792	7.857	16.042	35.417	16.667	42.619	9.583	18.75	47.5	16.458	12.292	0	17.083	0.208
4.524	58.889	85.714	59.286	78.611	86.944	30.238	72.778	67.619	100	71.111	42.857	42.083	100	61.875	62.5	61.667	59.286	93.542	99.167	99.524	98.333	98.571	94.375	76.25	55.833	54.375		1.389	0	0	8.095	7.381	26.905	0	0	31.25	5.238	3.542	32.083	0.833	12.619	3.542	12.083	62.778	5.833	3.125	3.75	3.958	9.583
4.53	50.278	85.714	73.095	99.722	63.333	30.714	50.278	46.905	100	71.032	42.857	68.333	99.762	57.708	73.542	53.125	53.571	99.792	98.333	100	92.381	87.381	89.167	78.125	62.5	41.458		0	0	7.619	5	0	0	0	0	10.417	0.238	0	26.458	3.889	22.381	1.458	12.5	23.611	1.458	0	0.625	3.75	0
4.53583	64.167	93.095	79.762	98.611	73.889	28.571	53.611	53.81	82.857	69.365	42.857	66.042	91.19	62.5	69.375	61.25	53.333	97.292	97.083	86.25	77.143	90.476	88.631	87.5	62.5	43.542		0	0	0	4.524	0	0	1.19	0	15	0	7.292	27.5	23.056	0	0	3.542	25.278	11.458	0	0.417	0	0
4.54167	80.833	99.524	81.905	94.444	88.056	35.476	49.444	43.81	71.667	72.619	42.857	59.375	89.048	70.833	68.125	68.958	77.381	86.042	97.083	74.167	97.143	82.143	100	87.083	68.125	45.625		0	4.286	12.143	9.048	0	0	0	0	1.042	5.952	0	12.5	12.778	0	0	0.208	23.056	12.5	0	0	0	0
4.5475	80.833	99.762	69.286	97.778	96.389	31.429	64.167	45.873	76.667	85.714	44.048	71.25	86.429	66.667	57.083	72.917	67.619	94.583	100	68.125	77.857	69.762	94.583	81.875	75.208	50		0	0	1.19	23.333	0	0	11.667	0	0	0.238	0	0.833	0.833	7.143	0	0	20.833	11.042	0	0	3.542	0
4.5535	83.333	100	70.476	72.222	87.5	7.143	45.556	43.571	79.524	85.238	56.429	84.167	100	64.792	47.5	68.542	57.857	99.167	99.583	62.292	88.81	92.857	98.125	87.5	84.792	49.167		0	0	0	17.381	0	0	14.286	0	0	10.476	0	2.917	3.889	9.286	0	0	15.556	9.792	0	8.542	0	0
4.55933	89.167	100	62.857	53.056	97.5	0	53.333	56.19	75	80	57.143	98.125	83.81	57.083	42.292	67.5	59.762	97.917	99.792	69.583	88.095	90.952	99.792	87.083	87.5	48.125		0	0	0	0	0	0	5.238	0	4.792	10	0	0	2.5	0	0	0	8.056	15.417	0	0	0	0
4.56517	97.222	99.286	74.524	57.5	100	0	35	62.619	73.333	55.952	60	96.042	81.19	63.333	54.583	53.75	70.238	94.167	100	67.917	91.429	85.714	90.952	88.333	77.083	43.125		0	0	0	0.476	0	0	10.238	0	3.125	11.429	0	0	0	1.19	0	0	2.222	11.25	0	0	0	0
4.57117	96.111	63.095	71.429	50	100	2.857	43.611	64.048	84.762	67.143	66.905	94.792	85.476	87.292	62.5	51.042	61.905	96.875	100	79.375	66.429	81.19	89.048	98.75	66.399	50.417		0	0	0	0.476	0	0	29.762	0	0	8.81	0	0	0	20.476	0	5.625	30.833	9.792	4.375	0	0	0
4.577	71.667	70.714	84.286	59.722	100	10	50	46.905	85.714	84.286	71.19	87.292	71.667	85.625	36.667	62.083	69.524	86.25	100	81.667	61.667	77.143	91.667	80	72.5	53.542		0	0	0	0	0	7.857	5.238	0	0	13.333	0	0	0	11.667	0	0	5	0	3.958	0	0	0
4.58283	74.722	88.81	69.762	79.722	100	1.19	55	42.857	85.714	78.333	58.095	68.542	70.714	52.5	48.75	53.958	66.429	99.792	100	91.875	77.381	85.476	75.417	77.917	50.833	55.833		0.278	0	0	0	0	13.571	0	0	0	9.286	0	0	0	0	0	0	0	0	6.25	0	0	0
4.58883	81.111	95.238	58.571	67.5	99.722	2.857	50.278	42.381	77.381	69.524	59.524	78.542	72.857	20.655	44.792	60.833	71.429	93.125	82.292	94.583	85.714	94.048	77.083	85	73.958	62.083		0	0	0	0	0	26.667	1.667	0	19.167	1.429	0	0	0	0	0	0	0	2.292	2.5	0	0	0
4.59467	56.389	88.333	68.571	53.333	83.889	0	82.222	42.381	80.714	72.857	62.381	56.458	77.619	27.292	51.042	62.5	71.429	80	78.542	99.583	85.714	95.238	83.125	94.167	71.042	59.583		0	0	0	0	0	20.952	13.333	0	18.542	0	0	0	0	0	0	0	0	0	0	0	0	0
4.6005	59.444	84.524	63.571	61.667	91.389	0	83.333	45.952	78.571	88.333	55.476	75.833	65.238	40.625	50	67.292	79.286	65.417	91.875	87.5	75.476	100	51.042	89.167	70.417	67.083		0	0	0	0	10.714	12.619	21.667	0	7.292	4.286	0.208	0	0	0	0	0	0	0	0.625	2.292	0	0
4.60633	52.5	85.952	68.095	70.278	100	0	78.333	30	78.095	89.802	71.429	80.625	80.238	53.958	58.333	75	84.048	70.833	81.25	86.458	73.095	91.429	49.167	87.5	44.792	67.5		0	0	0	0	0	0	41.905	0	0	18.81	2.5	1.042	0	0	0	0	0	1.25	0.208	0	0	0
4.61233	89.167	90.952	30.714	53.333	100	1.667	66.667	34.524	78.095	78.056	68.81	77.292	100	64.792	74.583	74.583	76.19	55.833	90.208	92.708	77.619	85.714	76.042	91.875	45.417	58.958		0	0	0	6.429	0	0	18.333	0	0	28.571	14.583	0	0	0	0	0	0	25.833	0	0	0	0
4.61817	100	99.722	38.81	50.833	100	9.762	67.5	28.571	71.905	69.556	42.143	58.542	99.762	67.292	72.708	50.833	68.571	85.417	98.958	86.042	78.81	83.571	96.667	98.542	59.375	65.625		0	0	0.476	4.524	0	1.905	0	0	0	28.571	3.75	0	2.222	0	0	0	0	21.875	0	0	0	1.667
4.624	99.167	100	49.762	49.722	98.056	14.286	77.056	28.571	92.857	86.587	40.238	53.125	96.905	51.875	57.708	56.458	69.921	81.042	88.125	83.333	85.476	85.714	88.75	78.75	57.917	62.5		6.667	0	18.571	4.762	0	10.238	14.286	0	0	39.286	3.958	0	16.111	0	0	0.625	0	10	0	0	4.583	0
4.63	94.444	100	41.429	50	81.667	16.905	60.278	27.619	92.619	66.667	53.571	55.208	99.762	59.583	57.708	48.542	67.857	93.75	86.458	81.667	89.286	77.421	85	87.5	61.667	74.375		8.889	0	11.905	0	0	2.143	13.095	0	6.25	39.762	0.833	0	2.5	0	0	12.292	0	0	0.833	0	8.958	0
4.63583	79.722	100	42.857	45.556	86.667	5.714	50.556	20.714	79.048	69.286	68.571	63.125	99.524	47.292	55.208	45.625	56.905	100	87.917	87.708	86.19	71.429	79.167	68.542	59.375	49.792		23.056	0	0	8.571	0	0	9.524	0	4.792	17.143	0	0	0	0	0	0	0	0	0	0	6.458	0
4.64167	93.333	100	23.333	28.611	92.778	7.143	72.5	26.19	58.81	59.762	68.095	59.792	77.143	53.542	60.625	60.417	79.762	98.75	61.042	94.375	54.286	71.429	85.625	85.208	58.542	13.542		2.5	0	4.048	23.333	0	0	10.952	0	7.292	19.762	0	0	0	1.19	0	18.75	12.778	0	0	0	2.5	1.667
4.6475	90	91.429	28.571	20.556	87.5	14.286	83.333	20.714	60	71.429	61.667	60.208	76.19	48.75	62.5	47.292	92.143	96.875	92.083	91.458	64.286	85	77.708	90.417	53.75	35.833		5	0	5.238	19.762	0	0	0	0	9.167	22.143	2.5	0.208	0	6.429	0	21.042	12.778	17.917	0	0	3.75	5.625
4.6535	100	72.143	16.905	33.056	80.556	14.286	82.778	23.095	83.333	71.429	57.143	73.125	67.857	40.833	50.387	37.292	91.19	95.625	83.125	94.048	74.524	83.333	87.292	76.667	67.708	42.083		0	0	0	21.19	0	7.143	10	0	0	0	23.958	0	2.222	7.143	0	23.542	0	18.75	0	0	0	4.583
4.65933	98.611	72.857	14.286	33.333	75	9.286	81.111	40.476	86.19	64.524	67.381	75	75.952	35.208	55.952	38.75	81.429	84.167	75.833	100	83.571	85.714	94.583	65.208	75	52.083		0	0	0	23.571	0	25.476	25	0	0	0	11.875	0	1.111	12.143	0	7.083	1.389	4.375	0	0	0	2.292
4.66517	100	68.571	11.667	33.333	87.778	5.238	68.889	26.19	85.714	72.143	68.571	73.75	73.333	37.292	50.774	37.917	85.476	88.958	87.292	96.875	81.905	85.714	95.417	69.583	76.042	52.5		0	0.952	0	16.905	0	6.667	25.714	0	0	0	0	0	0	19.762	0	7.708	0	3.75	0	0	0	8.333
4.67117	98.611	62.143	6.905	33.333	86.111	14.286	66.667	20.952	85	85.714	62.619	84.375	90.952	62.5	72.262	33.542	84.048	92.708	86.458	95	83.492	85.714	83.542	67.083	78.75	65		0	0	0	14.524	0	8.571	30.714	0	0	6.19	0	0	0	7.143	0	0	0	1.875	0	0	0	0
4.677	68.333	69.762	10.238	30.833	64.167	15.238	73.889	10.714	75.476	94.762	62.857	82.5	93.333	69.583	69.405	38.958	83.571	89.583	75.417	81.875	69.444	81.19	87.5	60.625	72.292	86.458		0	0	1.19	23.333	0	3.095	47.381	0	0	3.333	0	0	0	0	0	2.292	8.333	11.667	2.292	0	0	7.292
4.68283	67.5	79.762	12.381	27.222	87.778	23.571	83.333	1.667	71.429	88.81	53.333	76.458	100	55.833	75	43.542	82.857	86.875	86.25	99.583	58.095	59.048	87.5	67.083	85.833	71.458		0	5	0.476	1.667	0	0.476	48.571	0	0	0.476	0	0	0	0	0	12.708	16.944	21.25	3.125	0	10	6.458
4.68883	100	90.714	26.19	16.667	91.111	0.476	82.5	0	85	95.238	60.238	62.708	96.429	62.5	86.667	61.25	61.905	100	87.083	91.458	84.048	69.762	92.202	87.083	88.958	68.333		0	9.286	0	16.905	0	9.286	34.286	0	0	11.905	4.792	0	0	6.667	0	0	7.778	16.875	0	0	0	0
4.69467	98.889	80.952	20.238	17.222	97.222	8.095	68.056	0	74.484	98.333	43.095	59.792	91.667	61.667	77.292	62.083	75.952	100	93.542	92.5	71.27	71.429	98.304	86.042	99.792	67.083		0	13.571	1.429	10.238	0	27.143	38.81	0	0	17.619	8.958	2.917	0	0	0	0	13.056	2.083	0	0	0	10.625
4.7005	100	56.667	18.571	20	91.111	10.952	57.5	1.19	62.381	87.857	18.095	94.375	96.905	60	72.292	76.875	65.714	100	91.875	100	81.667	89.762	100	70	96.25	75		0	2.857	0	0	0	32.381	63.095	0	0	1.429	2.292	12.5	0	0	0	4.792	13.889	0	2.917	0	8.958	1.875
4.70633	88.556	74.524	7.857	29.167	95	25.476	79.444	8.571	47.857	39.048	44.048	89.792	92.857	53.75	74.583	83.542	73.095	93.125	91.458	94.554	72.381	97.857	99.286	67.917	96.042	67.917		0	5	0.238	2.143	0	37.381	61.667	0	0	0	0	12.5	0	4.048	0	6.25	0	0.833	6.042	2.708	17.917	0
4.71233	83.5	90.952	16.905	23.056	96.667	37.143	64.722	14.286	51.429	36.667	45.238	85.417	90.952	51.875	68.333	68.333	86.667	70.625	93.542	96.19	60	98.81	80.238	65.417	95.536	65.833		0	15	0	4.286	0	31.19	57.143	0	0	1.905	0	6.25	0	5.714	0	0	0	0	4.792	0	28.333	10.833
4.71817	79.389	77.857	19.286	33.333	100	31.19	63.611	15.714	60.238	35.476	31.429	82.083	85.952	62.708	35.833	80.833	71.429	69.167	95	97.44	64.762	91.627	99.167	75.833	91.429	50		0	0	0	11.19	0	24.048	49.762	0	0	14.286	1.25	0	0	0	0	0	3.333	0	2.292	1.042	27.708	3.333
4.724	83.056	90.952	27.857	25	89.722	28.571	76.111	25.952	67.143	69.762	39.524	96.25	90	35.625	37.5	81.042	72.381	73.75	88.542	82.47	72.857	100	99.792	86.042	100	61.25		0	5	0	23.81	0	14.286	36.905	0	0	11.19	1.25	0	0	2.857	0	0	0	0	0.208	0	29.167	23.75
4.73	87.222	71.905	16.19	16.667	100	16.905	61.389	55	72.143	58.571	53.81	79.792	67.381	37.708	45.417	82.708	85.714	90.208	82.292	75	63.095	100	82.708	80.833	97.708	62.917		0	10.952	0	24.286	0	14.286	26.667	0	0	9.762	0.833	0	0	7.381	0	4.792	0	0	12.292	0	29.583	1.667
4.73583	75.278	72.619	49.048	16.667	98.611	14.286	59.444	64.286	69.762	65.476	53.571	82.917	70.714	40.417	45.208	75	93.81	93.958	85.208	70	56.19	98.095	91.875	71.25	99.583	74.375		0	0	0	35.714	0	5.952	10.714	0	0	0.476	0	0	0	21.19	0	7.5	0	0	13.333	0	19.375	0
4.74167	66.111	92.857	58.571	16.667	77.778	14.286	54.167	47.857	62.619	53.81	71.429	74.792	84.286	51.875	37.5	71.458	95.476	62.5	87.292	80.417	70.714	92.857	96.637	70.06	87.917	75		0	0	0	20	0	0	13.81	0	0	0	0	0	0	20.476	0	14.792	0	0	0	0	11.25	0
4.7475	66.667	93.571	54.286	21.667	78.611	14.048	64.444	40.476	60.476	33.81	62.619	68.333	74.524	63.125	37.5	49.583	100	64.167	81.667	81.875	60.238	85.714	92.083	70.238	100	73.75		0	0	0	25.238	0	0	33.571	0	0	0	0	0	0	2.857	0	20.208	0	5.417	8.125	0.417	0.208	0
4.7535	63.333	86.429	57.143	28.333	80.556	2.619	75.278	37.143	62.381	43.333	71.429	91.458	60	66.25	25.833	54.583	94.762	71.875	79.167	75.417	66.667	85.714	98.542	77.649	96.458	78.542		0	0	0	39.524	0	0	45.952	0	0	0	0	0	0	14.286	0	3.333	0.278	12.292	1.875	12.5	2.083	0
4.75933	61.111	90.952	51.19	38.056	64.167	1.667	99.444	38.81	68.571	22.143	71.19	68.958	64.524	56.458	38.542	46.875	78.333	67.708	85.208	77.5	70	80.714	93.333	47.292	82.5	72.708		0	2.619	0	24.762	0	0	30.714	0	0	0	0	0	0	5	0	0.208	0	12.5	9.583	3.333	15.208	0
4.76517	94.167	92.143	21.667	43.611	64.722	23.095	95	26.905	60	42.619	70.238	63.542	61.31	50.625	41.667	32.5	79.524	71.875	88.958	68.125	56.905	62.857	100	51.667	76.042	62.292		0	13.333	0	16.19	0	0	14.762	0	0	0	0	1.042	0	1.667	0	6.667	0	1.875	0	1.042	10	0
4.77117	100	86.905	15.952	47.222	53.056	39.524	96.389	28.571	64.048	64.524	71.429	85.833	54.048	56.458	36.667	29.792	86.429	71.25	84.792	49.583	59.286	68.333	98.542	92.083	82.917	54.792		9.444	0	4.286	30.238	0	5	7.857	0	0	0	0	3.333	0	4.286	0	0.208	0	0	2.083	0	30	0
4.777	98.611	85.714	26.429	50	45	30.476	96.944	36.19	62.381	55.952	71.429	76.875	32.381	62.5	36.25	38.542	90.952	77.083	80.833	57.083	61.667	71.429	88.75	99.167	87.292	73.75		26.111	10.238	1.429	49.762	0	14.286	10	0	0	0	0	0	0	7.619	0	3.958	0	0	11.042	13.75	14.167	0
4.78283	99.444	87.619	54.762	50	59.167	28.571	90.833	42.857	62.143	57.143	71.429	80.208	36.429	67.917	44.792	31.25	87.381	80.208	78.125	46.667	58.095	72.143	84.375	100	89.375	75		10	7.857	0	47.857	0	14.286	30.238	0	0	0	0	0	0	17.619	0	0	0	0	12.5	7.083	0.417	8.333
4.78883	75.278	89.286	65.952	48.333	60.833	36.19	99.722	27.381	57.143	59.048	72.619	52.292	59.286	75.208	42.917	27.083	71.429	63.125	58.75	50.625	52.857	76.429	93.125	100	87.5	75		0	0	0	40.714	0	15.952	28.571	0	0	0	0	2.083	0	2.143	0	2.917	0	0	5.833	16.458	7.708	4.167
4.79467	82.889	91.667	69.286	23.889	55.556	28.571	99.167	24.762	38.333	64.762	75.714	57.917	52.619	63.125	25.833	28.958	81.19	73.75	68.542	52.292	68.571	82.619	83.958	99.792	88.75	80.417		0	0	5.714	28.571	0.476	19.048	25.952	0	0	0	0	3.333	0	0	0	3.75	0	0	9.583	11.875	12.5	0
4.8005	74.444	77.143	53.333	34.722	51.944	36.429	95.833	55.714	53.571	64.762	73.556	57.917	41.19	61.458	12.292	43.75	82.381	59.792	69.792	72.708	84.524	85.714	100	91.25	92.917	87.083		0	5.952	0	24.048	13.81	15	10	0	0	0	0.625	0	0	0	0	0	0	0	0	0.417	17.292	0
4.80633	41.944	91.667	52.857	47.222	77.222	42.857	96.944	47.143	66.19	97.857	64.286	75.625	45.476	51.458	14.167	37.5	72.857	57.917	69.315	79.167	95.952	85.714	90.417	92.292	100	76.042		0	0.476	5.476	11.429	1.905	8.81	14.286	0	0	0	0	0.625	0	0	5	2.292	0	0	0.625	3.125	19.375	0
4.81233	60.278	97.143	57.143	50	77.222	48.571	98.611	29.286	67.619	85.952	46.905	53.125	57.857	57.708	22.708	37.5	45.952	61.667	69.792	71.042	99.524	85.238	87.917	70	99.167	73.125		0	0	0.714	27.143	0	8.333	24.524	0	0	1.905	0	0	0	4.286	12.5	7.083	0	0	0.625	1.458	1.042	10.208
4.81817	77.778	93.571	52.143	50	57.5	37.619	83.889	35.238	72.381	76.429	60.714	39.792	52.143	71.25	12.5	33.75	25.476	69.792	69.167	75	99.524	81.667	78.542	89.792	93.75	66.875		0	0	1.905	24.524	0	9.524	28.81	0	0	9.286	0	1.25	0	6.667	16.458	0	7.5	0	0	1.667	0	12.708
4.824	83.056	100	57.143	50	59.167	46.19	83.889	42.857	65	75.714	71.429	32.292	40.476	70.208	16.667	18.542	29.762	80	76.667	83.75	93.095	74.048	76.458	100	93.958	71.25		0	0	0	21.667	0	5.238	8.095	0	0	0	0	0	0	14.286	12.5	0	24.444	0	0	0	7.5	10.208
4.83	89.556	98.81	60	57.5	63.889	38.095	84.444	46.667	51.19	81.429	73.611	37.292	26.19	46.458	21.667	25.417	35.476	86.696	79.167	66.458	94.762	83.571	75	100	86.667	76.875		0	1.19	0	26.905	4.524	6.19	15.238	0	0	0	0	0	2.222	28.095	7.5	0	0	0	0	0	8.958	6.25
4.83583	77.667	92.619	63.333	60.278	50	42.143	92.778	58.81	52.381	85.714	71.429	35.208	28.571	41.875	25	24.167	40.476	84.583	83.125	63.333	83.571	84.286	87.708	87.649	86.458	86.042		0	0	0	30.238	6.429	11.667	33.095	0	0	0.238	0	0	5	14.524	7.708	0	0	12.5	0	0	10.625	11.25
4.84167	67.444	94.762	61.429	50.833	50.278	20	87.222	66.429	67.857	85.714	53.81	32.083	28.333	62.292	25	31.25	37.381	79.375	75.417	62.5	77.143	78.571	100	98.125	86.875	83.333		0	0	3.81	28.571	0	0	25.952	0	0	0	0	0	8.889	9.524	5.417	0	0	12.5	3.125	0	12.5	18.125
4.84767	74.444	92.619	69.286	62.778	50	40.952	81.389	75	69.048	79.048	27.619	58.542	18.333	72.708	25	50	43.294	76.875	86.875	53.542	68.571	74.048	96.458	85	83.542	71.042		0	0	37.381	17.381	0	0	24.286	0	0	0	0	0	8.611	11.905	1.458	0	13.889	0.625	0	0	8.542	4.167
4.8535	100	98.571	99.286	63.889	54.444	57.143	83.333	73.81	72.619	84.524	42.857	50.208	14.286	64.792	16.25	50	71.19	69.375	68.75	65.625	78.095	87.857	82.292	79.167	85.833	51.458		0	4.048	53.333	10.952	0	4.762	7.143	0	0	0	0	0	16.667	30.476	0	0	14.444	0	0	0	0	2.292
4.85933	85.278	100	93.81	58.611	66.667	54.048	69.722	60.714	52.619	77.857	48.095	50.208	23.333	75	0	45.208	85.476	70.833	67.708	80.417	83.095	99.286	81.458	90.417	74.583	64.792		0	0	27.381	31.667	0	14.286	8.095	0.625	0	0	1.25	0	0	11.905	0	0	21.111	0	0	0	0	21.458
4.86517	100	99.722	75.238	52.5	51.944	57.143	83.333	76.19	60.238	86.349	62.381	43.75	26.667	65.833	0	43.333	66.667	70.208	55.417	87.5	58.333	93.81	72.708	93.333	75	61.042		0	0	7.143	31.19	0	9.524	1.667	0	0	0	0	0	0	0	0	0	0	0	0.417	0	2.083	19.583
4.87117	87.333	97.778	87.143	76.111	82.222	55.238	67.5	43.571	51.905	88.373	71.19	47.708	20	41.667	0	42.083	83.095	74.792	62.5	87.5	48.81	98.571	68.333	91.875	71.25	71.667		0	0	2.619	24.286	0	0	42.857	0	0	0.238	0	0	0	5	0	0	0	0	3.333	6.25	7.917	12.5
4.877	78.75	71.944	85.238	64.167	73.056	63.095	61.667	52.381	40.714	85.714	65.476	49.792	28.571	22.083	0	38.542	85.714	64.792	62.708	80.208	52.619	98.571	31.25	92.292	61.875	75		0	0	3.81	11.667	0	0	55.476	0	0	10.952	0	0	0	14.286	0	2.5	0	5.417	0	8.333	15.833	11.458
4.88283	72.278	77.183	71.19	70.833	66.944	64.762	55	59.524	84.762	83.175	50.714	33.958	22.857	0.208	5.208	48.542	85.476	85.833	60.417	82.292	51.905	73.571	54.583	98.125	55.833	67.708		0	0	12.381	14.762	0	0	29.048	0	0	5.952	0	0	0.278	1.905	0	0	0	2.917	0	0	12.083	0.417
4.88883	75	74.286	42.857	78.611	78.056	69.762	61.111	71.667	78.81	82.222	42.381	15.833	19.762	10	12.083	37.292	85.714	71.667	58.333	92.917	63.81	88.81	59.792	97.083	62.917	61.458		4.444	4.762	0	13.81	0	5.952	25.714	0	0	5.476	0	0	3.056	0	5	15.208	0	13.958	5.208	9.375	1.458	0
4.89467	54.722	83.81	51.667	48.333	83.333	72.619	51.667	69.524	94.286	88.333	44.762	10.417	28.571	24.167	21.875	42.083	90.476	75.208	67.083	94.583	85.476	97.381	68.958	97.917	66.042	72.5		0	1.667	0	22.857	0	10.476	16.19	0	7.917	0	0	0	0	0	0	7.083	0	12.5	3.542	2.917	11.458	0
4.9005	66.389	79.524	34.762	55.833	83.333	85	50	57.143	100	98.333	70.952	28.542	28.571	37.5	40.833	56.458	87.619	46.875	69.792	80	100	98.571	62.5	87.292	72.083	68.125		0	0	7.857	25.714	0	27.857	33.333	6.25	12.5	0	0	6.042	0	0	0	6.25	2.5	2.292	0	8.333	9.583	0
4.90633	83.333	51.429	42.857	70.833	65.556	85.714	38.889	67.857	100	90.833	71.429	20.833	28.571	34.167	41.458	62.5	86.429	66.458	54.792	76.815	100	73.333	62.5	87.5	86.25	66.667		7.5	9.762	3.095	28.571	0	26.429	46.905	9.792	0	0	0	1.875	0	3.095	0	0	0.556	0	0	13.125	9.583	0
4.91233	69.444	62.857	55.952	66.667	36.667	85.476	34.444	79.286	99.048	94.484	69.286	14.375	36.429	31.25	31.875	62.292	83.571	53.958	71.458	72.708	99.762	63.571	48.125	90.417	62.5	70.625		8.611	10.476	14.286	35	0	24.762	55.952	8.958	0	0	0	0	0	14.286	0	0	10	1.042	0	6.458	12.5	3.958
4.91817	66.667	54.048	46.19	41.944	35.278	84.762	56.111	65	84.524	100	70.476	33.542	49.048	28.333	34.792	61.25	85.238	50.833	74.167	84.583	99.762	73.571	54.792	92.083	50.208	67.083		0.833	19.048	10.714	54.048	0	37.619	38.81	3.958	0	0	0.208	3.542	7.778	14.048	0	0	0	9.375	5.417	0	12.5	12.5
4.924	52.5	74.286	43.333	48.611	39.444	75	60	38.571	85.714	87.302	67.619	49.583	68.095	22.083	32.083	59.167	94.484	50.625	75	86.667	89.048	62.857	72.917	93.75	61.25	61.458		0.556	12.143	3.571	28.81	0	40.476	41.429	1.875	0	0	0	12.5	16.667	0	0	0	0	2.083	3.125	0.625	12.5	1.875
4.93	64.722	71.429	45.952	38.056	50	49.048	52.5	62.381	85.714	88.254	64.524	44.375	69.286	49.583	25	50	93.333	35.417	65.833	97.917	95	57.143	48.333	85.625	57.5	32.083		0	19.762	0	40	0	49.762	37.143	0	0	0	2.083	9.375	15.556	0	0	5.208	0	0	0	0	14.792	0
4.93583	49.167	85.714	52.143	61.389	34.722	59.524	63.333	56.905	85.714	86.825	71.429	66.042	42.619	52.917	22.083	50	82.857	51.25	44.792	100	96.667	54.048	57.292	85.208	57.708	49.792		0	5.476	0	42.857	0	39.524	40.238	0	0	0	15.417	0	0	0	0	7.292	0	0	3.75	2.917	14.375	0
4.94167	61.944	90.952	80	87.778	28.056	76.905	62.778	58.333	83.81	84.524	61.667	75	80.714	71.25	32.708	63.125	86.429	66.667	69.167	91.756	98.333	47.381	71.875	66.667	68.542	69.167		0	0	1.905	42.143	0	42.857	25.952	0	0	14.524	5.833	3.75	0	0	4.583	0	0	0	7.083	5.417	22.292	0
4.94767	56.389	85.952	75.714	95.833	21.667	64.762	56.111	67.143	71.667	79.762	62.619	66.042	50.952	65.208	45.625	62.292	79.048	48.958	87.5	97.125	95.952	63.333	68.958	62.5	68.75	71.25		0	0	0	39.524	0	30	14.524	0	0	0	0.833	0	0	0	8.542	0	26.111	0	0	12.083	12.5	0
4.9535	68.333	91.429	71.429	83.333	7.222	76.905	72.5	18.571	60	94.524	67.619	71.667	35.952	60.625	32.083	56.458	83.81	55.625	79.625	85.946	97.381	71.19	73.333	70	66.042	73.909		9.167	8.333	0	31.905	0	41.19	15.238	0	0	0	0	0	0	0	0	11.667	19.444	4.167	0	15	12.5	0
4.95933	58.889	96.667	73.81	73.056	31.111	84.286	83.333	26.429	58.571	89.484	49.286	70.417	31.429	62.5	32.5	61.25	85.952	59.375	69.472	77.619	87.619	55.238	71.875	56.042	75	71.994		3.333	14.286	0	21.667	0	19.286	14.286	0	0	0	0	0	0	0	4.375	4.792	21.111	12.5	8.958	12.083	6.25	0
4.96517	40.833	74.563	77.619	77.222	32.222	83.81	77.778	40.238	65.476	97.103	34.524	58.125	59.762	62.5	31.25	64.375	99.524	52.917	67.917	66.25	93.333	84.048	60.417	89.583	68.542	86.458		0	2.619	0	26.19	0	14.286	21.667	0	0	0	0.208	4.792	0	6.19	17.5	0	15.833	10.208	5	0	9.792	0
4.97117	33.611	97.857	91.429	68.611	42.222	85.476	78.333	53.81	67.857	93.81	64.286	72.292	39.048	60.833	32.5	57.292	94.762	64.792	61.667	74.167	80.476	63.095	58.125	100	44.792	77.292		0	0	5	15.714	0	14.048	10	0	0	0	0	5.625	0	12.381	19.792	0.208	0	0	0	2.5	17.292	0
4.977	33.333	84.762	100	47.778	25.278	79.286	82.778	69.286	64.048	75.714	57.143	71.25	63.81	54.167	37.5	66.25	77.46	67.5	68.958	86.25	89.762	72.619	71.458	100	72.917	75		0	0	20	25.714	0	24.762	7.381	0	0	0	0	0	0	13.571	5.833	0	4.722	0.417	0	24.375	39.792	0
4.98283	45.278	90.476	100	36.111	45.278	83.571	74.167	73.81	68.81	76.032	58.333	69.792	53.095	44.375	37.5	71.042	86.27	73.542	54.792	87.5	95.476	47.262	58.125	91.25	85.625	78.333		0	0	14.286	14.286	0	35.714	49.048	0.625	0	0	0	2.292	0	17.381	12.5	0	13.611	0	0	7.708	67.083	0
4.98883	43.611	95.04	84.524	38.333	45	82.381	58.611	71.429	69.762	70.317	57.143	65.417	65.714	51.25	38.125	73.125	85.714	62.5	56.667	98.75	97.381	62.579	66.458	89.167	65.208	71.667		0	0	14.286	0.714	0	32.381	65.952	0	0	0	0	0	0	4.524	23.333	0	0	11.667	0	0.417	56.667	0
4.99467	59.444	78.929	64.286	29.722	57.222	74.286	76.389	67.143	48.571	83.492	57.143	70	60.952	50.417	45.833	77.083	75.476	72.708	61.042	98.542	90.238	52.381	81.042	95.833	63.75	73.75		0	0	12.381	1.19	0	28.571	36.905	0	0	0	0	0	0	0	12.5	0	0	15.417	0	9.792	48.75	2.292
5.0005	59.722	54.325	66.905	33.333	58.611	76.667	68.889	39.524	66.667	86.151	56.667	62.083	41.905	48.542	42.5	73.75	71.429	80.208	56.875	96.667	93.333	35	74.375	82.708	67.708	86.25		0	0	14.286	11.667	0	25.238	54.048	0	0.833	0	0	5.208	0	0	3.958	0	0	10.833	0	8.542	27.917	0
5.0065	61.944	43.095	53.333	31.111	37.778	46.905	72.5	42.381	57.143	95.556	63.571	39.167	54.048	45.625	29.792	69.375	80.952	49.375	54.167	89.375	83.571	7.857	68.542	79.286	82.917	83.542		4.444	14.286	0	29.524	0	14.286	60	0	12.5	18.095	0	12.917	0	0	0	0	0	21.042	10	8.958	36.667	10.208
5.01233	50	50.476	49.048	30.278	33.333	46.19	68.611	53.333	63.571	65.516	69.048	29.375	60	37.5	17.5	71.458	79.246	67.708	37.5	58.542	63.095	10	82.917	95.208	80.625	58.958		6.944	1.667	0	35.238	0	13.571	55.714	4.792	12.5	6.905	0	20.417	0	0	0	5.833	0	2.292	12.292	0	29.167	12.5
5.01817	36.111	51.905	40.238	17.5	43.333	35.238	65.556	36.19	64.286	59.762	60.476	32.083	64.286	43.333	21.042	46.875	73.651	62.083	30	82.5	60.714	10.476	82.917	100	57.292	81.25		8.056	0	0	41.905	0	14.286	38.095	3.125	14.375	1.667	0	12.5	0	0	22.5	12.5	0	0	0.417	0	23.333	12.5
5.024	27.222	59.762	29.524	16.667	29.444	23.095	71.944	23.095	39.762	59.524	48.571	36.25	49.524	50	25	17.083	65.952	55.417	8.542	82.708	69.524	11.667	82.917	99.375	49.375	87.5		6.111	0	0	29.286	0	13.333	28.095	2.917	41.458	0	0	16.25	0	0	30.417	10.833	0	0	0.208	0	32.708	16.458
5.03	16.389	57.143	10.476	6.111	16.667	26.429	79.167	25.238	38.81	69.048	60.238	36.042	44.762	66.667	20.417	5.208	36.19	61.667	2.5	74.167	74.048	14.286	58.542	95.208	40	87.292		0	0	0	28.571	0	0	17.619	15.833	33.958	0	2.917	12.5	0	0	24.375	9.167	0	0	13.75	0	37.292	21.667
5.03583	28.889	33.81	9.048	0.556	16.667	36.667	56.389	34.762	12.143	91.19	29.762	34.167	24.048	74.375	2.083	9.583	16.429	73.125	0.833	60.625	58.81	16.429	66.875	83.542	37.5	86.458		0	0	1.19	19.524	0	5	26.667	25	12.5	0	18.958	10.417	0	0	25	0	0	4.167	25	0	37.5	7.917
5.04167	58.056	28.571	13.333	6.667	23.056	41.667	61.667	42.857	4.762	69.563	39.048	39.792	15.238	60.625	0	7.708	22.857	73.125	15.625	76.25	56.667	16.19	61.458	71.667	34.375	71.667		0	0	15.714	14.286	0	0	42.857	25	15.625	6.667	17.708	12.917	0	0	25	2.917	0	6.667	25	4.167	33.75	15.208
5.04767	66.944	28.571	12.857	0.278	19.722	42.857	59.444	37.381	4.286	67.937	42.857	54.167	19.762	61.458	12.5	2.292	36.905	75.625	23.125	98.542	48.333	5.952	57.917	52.5	46.458	70.595		0	0	14.286	17.381	0	0	41.667	30.208	12.5	5	7.292	19.583	15	0	36.042	0	10.278	25.417	25	11.667	15.833	25.208
5.0535	21.667	32.857	14.286	0	16.667	33.81	42.778	18.095	6.19	67.302	42.857	70.625	14.286	43.958	3.75	10.833	56.905	70.208	25.417	85.833	57.143	0.952	60.625	66.875	30.833	71.31		0	0	14.286	19.762	0	0	41.429	41.042	13.542	0	12.083	25.208	16.667	0	48.958	8.125	16.667	21.667	22.708	14.167	12.708	33.125
5.05933	33.889	37.381	27.381	0	16.667	43.333	63.611	35.238	14.286	53.333	38.571	64.792	27.143	34.792	0	24.792	56.905	55.625	46.875	67.262	50.238	5.238	47.292	70.833	21.042	83.333		0	0	14.286	15.476	0	0	42.857	49.792	14.375	0	6.042	40.417	16.667	0	60.417	30.833	16.667	31.25	31.042	16.042	0.625	34.375
5.06517	33.333	44.524	8.571	0	16.667	55.238	67.222	34.048	24.762	61.667	28.81	62.292	32.857	46.042	0	31.042	57.143	64.792	47.708	58.631	54.048	26.667	64.167	75	30.833	62.708		0	0	16.905	15.238	0	0	30	40.833	15.417	12.143	0.208	55.208	16.667	0	50	14.792	16.667	20.208	24.375	21.875	5	37.5
5.07117	40.833	34.048	0	0	14.722	57.143	79.444	39.762	20.952	69.286	31.667	59.375	38.571	42.292	9.583	33.542	57.143	70.625	28.958	85.863	52.857	15.476	57.708	52.5	37.292	56.458		0	9.048	26.905	19.286	0	0	36.905	50	16.25	19.762	11.25	36.875	16.667	2.381	50	12.5	3.333	29.583	17.917	12.5	21.875	28.333
5.077	56.389	30	11.667	0	16.667	55.238	79.722	26.19	19.286	65.238	38.81	33.958	51.667	37.917	9.583	34.375	49.762	83.125	18.75	79.375	55.238	20.952	38.542	58.333	29.167	73.75		0	0	28.571	5.714	0	0	16.429	45.417	13.333	15.238	12.5	26.042	16.667	33.81	50	15.208	0	33.542	12.5	8.333	26.25	31.458
5.08283	26.944	44.286	21.667	0	11.667	56.905	71.389	19.762	20.952	72.619	38.095	37.083	51.667	45.625	12.5	19.167	41.19	83.542	47.292	59.375	52.619	26.905	63.75	77.917	25.208	75		0	0	28.571	14.286	0	0	14.048	31.667	24.583	6.667	12.5	15	15	39.286	45.625	9.375	0	48.125	6.25	5	40.208	30
5.08883	19.722	67.143	22.619	0	6.389	43.333	94.167	19.048	42.857	83.333	44.762	38.125	57.619	40.833	14.583	25	42.619	83.125	60.625	44.167	67.857	28.571	51.25	87.083	33.958	84.375		0	4.762	25.714	16.19	0	0	8.81	33.75	31.042	0	12.5	3.75	11.389	35.476	42.708	18.333	0	22.292	13.333	17.917	44.375	50.833
5.09467	16.667	60.238	11.905	0	3.056	38.095	100	12.619	42.857	90.714	39.048	45.417	64.286	42.292	26.875	26.25	47.857	83.958	56.458	65.208	56.905	35	54.167	86.875	58.333	99.792		0	14.286	23.095	24.048	0	0	14.286	34.583	33.75	0	12.5	7.292	17.5	25.476	25	37.5	0	24.583	31.25	3.958	58.75	58.958
5.1005	18.889	69.762	32.143	0	28.889	52.857	73.333	28.571	44.048	90	53.095	40	53.095	37.5	33.958	33.125	45.238	76.667	35.417	63.125	63.095	61.905	63.958	72.5	58.75	100		0	14.048	1.19	9.762	0	11.905	26.905	33.542	13.542	0	18.75	13.958	15	18.81	36.042	37.5	0	25	25	0	59.762	31.25
5.1065	16.944	70.714	41.667	0	29.444	36.19	59.167	10.714	56.667	100	39.048	47.708	50.952	27.56	15.625	23.75	28.571	91.25	29.375	66.875	46.429	71.429	64.167	87.5	61.875	86.458		0	0	10.952	14.286	0	14.286	23.571	26.042	5.625	0	25	54.792	30.556	14.524	33.333	29.792	0	21.667	13.125	13.542	53.095	34.583
5.11233	17.222	66.19	38.095	0	25.833	15	50.278	1.19	50.952	99.286	38.095	56.25	61.905	25.417	28.333	26.25	31.19	71.042	30.833	62.083	76.429	70.476	44.583	86.458	67.708	76.667		0	0	20.238	14.286	0	14.286	24.524	23.333	5	2.381	23.125	53.958	49.167	11.905	30	1.042	0	13.542	29.167	18.75	43.571	40.833
5.11817	19.722	71.905	40	0	19.444	14.286	48.611	6.905	51.429	97.143	53.333	39.375	52.857	34.107	24.167	24.375	58.333	83.542	31.667	62.292	70.714	56.19	60.833	79.792	64.375	89.375		0	0	13.333	14.286	0	4.762	41.905	20.833	8.542	13.81	22.5	59.375	35	0.238	37.708	0	0	12.5	37.917	0	55.476	50
5.124	33.611	56.19	34.524	9.722	33.889	14.286	62.778	15.476	64.762	95	39.524	45.833	47.143	22.292	12.5	32.708	58.333	84.375	14.792	65.417	78.333	54.048	74.583	72.083	67.083	72.292		0	0	14.286	9.524	0	0	56.905	0	12.5	7.381	25.625	32.292	21.667	0	25.417	5.208	0	28.958	36.042	7.083	71.667	51.875
5.13	33.333	78.81	14.286	11.944	22.5	14.048	58.333	30.476	71.905	96.667	39.286	49.167	53.571	24.167	11.042	19.792	50.952	85.625	17.083	91.875	85.238	55	74.167	72.708	54.167	75.208		1.944	0	5.238	8.571	10	0	44.762	0	10.208	0	37.292	30.208	18.056	0	16.875	12.292	0	35.833	31.25	8.75	65.506	52.917
5.13583	33.333	85.714	11.905	10	30.278	30.476	61.944	37.143	63.333	95.238	27.143	57.083	44.762	35.417	3.125	26.667	16.905	77.917	21.667	78.542	62.857	47.619	57.083	80.833	73.75	51.667		0	3.333	11.667	10.714	14.286	5.238	55	0	11.875	0.476	52.083	38.958	30	0	10	0	0	41.458	12.083	18.958	58.968	51.458
5.14167	43.611	85.714	1.667	3.611	36.389	45.952	55.278	23.571	68.333	97.381	21.429	51.667	34.286	47.708	3.333	29.792	29.286	85.625	27.083	73.333	55	57.143	68.333	84.167	85.208	64.167		0	16.905	18.333	14.286	14.286	14.286	47.857	0	17.5	10	54.792	20.208	31.667	7.381	22.708	8.125	0	60.417	12.292	25	63.373	45.208
5.14767	41.111	79.762	5.952	0	47.778	49.048	66.667	31.905	79.048	88.095	24.524	48.542	22.143	50	11.667	21.25	46.19	85.833	34.375	69.375	66.905	40.476	70.208	79.375	87.5	53.333		16.667	21.905	32.381	13.571	21.429	14.286	25	0.208	17.708	14.286	41.458	7.917	36.944	10.952	27.083	12.5	0	37.083	16.042	11.667	62.857	48.125
5.1535	32.778	75.476	10.714	10.556	51.111	70.476	70.278	28.571	60.952	84.762	14.286	37.083	30.952	50.417	23.125	17.083	61.19	85.417	37.5	87.292	64.048	14.286	73.333	69.792	87.5	52.917		17.5	31.429	28.571	0.238	28.571	14.286	40.952	0	10	4.524	40	23.542	43.333	27.857	24.583	1.042	0	35.625	12.5	28.542	57.619	50
5.15933	28.611	81.429	0	16.667	46.944	50.714	66.667	21.19	63.095	95.952	19.524	28.125	35.714	39.375	35.417	2.292	63.81	85	48.542	76.667	65.714	38.095	76.667	47.5	83.542	62.5		3.611	42.857	17.619	1.905	28.571	19.048	37.619	2.708	16.458	0.952	40.833	26.25	34.444	22.381	25	3.125	0	48.333	12.5	43.958	63.333	62.5
5.16533	33.611	88.333	0	17.5	46.389	43.571	66.944	15.714	74.524	97.857	28.571	48.542	42.857	27.292	25.417	5.417	70.714	89.375	43.75	81.25	74.048	41.667	84.375	63.333	74.375	54.792		16.667	43.095	14.286	12.381	28.571	27.381	43.333	5.833	14.792	14.048	60.387	25	36.667	14.286	27.917	23.125	0	58.75	17.5	37.5	79.524	62.083
5.17117	46.111	99.762	0	16.667	61.944	57.143	65.833	27.857	63.571	98.095	28.571	47.5	54.762	29.167	25	0	66.905	83.958	37.5	86.25	85.238	43.81	83.333	71.875	46.458	60.625		6.944	16.19	14.286	14.286	28.571	33.571	55.238	27.5	23.958	5.238	52.946	25	41.111	14.286	28.333	25	0	45.417	42.5	43.958	63.75	50.625
5.177	74.167	100	0	16.667	50	56.905	54.444	39.524	67.857	98.77	28.571	30.208	50.238	23.333	29.167	0.625	60.714	87.5	36.458	91.667	79.048	39.762	80.417	77.083	34.167	58.125		6.111	14.762	14.286	13.095	28.571	8.333	37.857	13.542	30.625	0	40.06	25	35	0.952	37.292	25	0	13.958	30.208	32.292	66.25	28.542
5.18283	79.167	94.286	0	16.667	50	61.905	59.444	40.476	75.714	86.032	28.571	40.208	57.143	18.333	27.083	12.083	57.381	85.625	41.875	100	77.619	47.857	78.125	83.542	13.958	70.625		0	27.381	14.286	1.667	28.571	16.429	39.762	3.333	18.75	7.381	35.625	29.583	42.778	0	37.5	21.875	0	36.042	23.333	36.25	68.601	12.708
5.18883	83.333	79.524	0	16.667	50	60.476	39.444	34.524	81.667	92.381	28.571	47.292	57.143	44.167	25	5.833	42.381	69.792	33.125	100	83.81	40.238	69.792	85.625	39.167	92.083		0	19.048	22.143	1.429	28.571	33.095	42.857	11.667	18.125	15.238	24.792	17.708	49.167	5.714	37.5	15.208	0	59.167	20.417	30.625	46.726	20.833
5.19467	83.333	79.286	0	16.667	63.611	51.905	32.222	35.952	75.952	100	27.381	34.375	54.524	50	25	5.208	23.571	61.25	36.875	100	82.143	35.238	74.792	86.25	62.292	90.833		0	24.048	27.143	8.571	28.571	40	34.762	7.708	27.083	28.571	27.292	3.333	42.778	28.571	36.458	8.333	0	62.5	12.708	36.458	46.25	23.958
5.2005	69.167	100	4.048	16.667	70.556	68.095	44.167	46.667	85.714	87.381	15.952	62.708	74.762	49.583	25	5.625	46.905	56.25	36.875	94.375	80.714	38.333	73.542	87.083	81.25	88.542		0	27.619	22.619	14.286	28.571	39.048	35.952	24.375	28.125	18.81	41.875	20.625	46.389	37.857	25	27.708	0	61.667	3.75	15.625	33.542	45.833
5.2065	18.056	87.619	5.952	16.667	81.667	90.238	59.167	56.905	85.714	90.714	20.714	59.375	82.143	39.167	29.375	20.208	46.429	52.708	31.25	85.238	67.381	45.238	86.042	85.208	88.75	79.583		0	62.143	25.952	21.19	28.571	29.524	33.81	36.458	25.417	14.286	51.25	30	47.222	42.857	25	27.5	0	43.125	27.708	24.792	41.458	55.417
5.21233	29.444	85.714	2.619	16.667	94.444	88.333	66.111	53.095	85.714	85	28.81	51.458	85.714	40	25.625	29.167	57.857	59.375	41.25	85.268	52.619	40.476	85.417	80.625	75	71.875		0	71.429	32.857	13.81	28.571	28.571	42.381	24.375	18.333	2.619	46.25	25.625	58.889	42.857	25	25	0	38.333	29.167	23.175	51.042	65.208
5.21817	38.889	83.333	13.095	10	89.444	81.19	59.444	43.571	84.048	82.619	35.476	60	60	38.125	19.375	33.958	64.286	66.042	50	80.417	73.571	39.524	83.958	68.125	87.292	73.542		2.5	71.19	43.095	17.381	28.571	28.571	48.81	25.625	29.792	0	34.167	12.5	53.889	40.952	28.542	32.083	0	49.375	37.292	23.72	45.417	64.167
5.224	50.833	72.857	3.81	33.056	100	63.095	52.5	50.714	85	95	31.667	72.708	47.381	41.25	12.5	23.542	64.524	59.167	52.292	87.292	85.476	42.857	87.292	60.833	92.083	81.667		12.5	64.524	36.429	14.762	28.571	28.571	53.333	34.167	8.125	0	47.917	8.125	58.611	28.333	35	13.542	0	45	31.25	31.25	48.125	62.5
5.23	55	49.524	5.476	32.778	100	69.524	60.556	46.19	92.905	96.429	26.667	84.583	62.143	37.708	12.5	22.708	67.619	69.583	61.667	93.333	80.238	42.857	87.083	61.042	86.042	85.833		4.444	66.905	28.571	14.286	28.571	28.571	37.619	35	25	0	56.875	17.917	53.056	31.667	34.375	16.042	0	35.417	15.417	35.833	50	66.25
5.23583	50.833	27.857	0.714	50	70.833	76.19	35.556	49.762	85.952	97.857	34.048	74.375	77.619	39.167	12.5	25	84.524	83.125	69.583	89.792	78.571	42.857	77.292	75	96.042	69.167		16.667	67.857	17.619	18.095	28.571	28.571	40	24.583	25	10	54.792	35	49.444	34.048	16.667	4.375	13.611	4.583	36.458	43.333	56.458	67.083
5.24167	20.278	60	0	42.5	86.944	54.762	42.5	51.429	96.19	95.714	37.381	58.75	80	40.625	12.5	24.792	74.762	63.125	67.292	86.518	93.571	42.857	80	88.75	95.833	37.917		1.389	61.429	0	14.762	28.571	29.048	30.952	25	23.75	0	54.583	34.792	34.167	45.238	17.708	12.5	9.722	9.167	27.708	52.708	54.167	58.542
5.24767	52.222	90	7.143	43.333	87.222	34.762	36.111	57.143	90.952	78.095	40.476	55.833	82.619	37.292	12.5	24.375	62.143	64.583	75	85.06	95	42.857	87.083	77.083	100	65.625		15	71.429	0	33.333	28.571	30.952	24.762	25	32.708	0	58.542	34.167	43.889	41.905	35.625	22.083	0	33.333	43.333	60	45.417	45.625
5.2535	43.056	96.429	5.238	35.556	70.556	36.905	45.278	57.143	98.81	76.905	32.857	64.375	69.048	37.292	21.042	18.125	51.905	56.25	75	93.542	88.81	42.857	87.292	79.167	97.5	80.417		16.667	63.095	0	42.857	25	43.81	25.714	25.208	25.833	8.81	55.833	14.375	43.333	36.19	29.792	30.208	0	35.208	54.583	59.167	32.5	37.5
5.25933	55.556	100	0	32.222	91.944	62.381	31.389	57.143	95.714	66.667	17.381	50.833	85	37.5	25	24.375	49.048	81.875	70	93.75	83.333	42.857	87.5	80.833	80.417	86.667		0.556	60.714	4.048	32.143	26.429	43.81	30.952	25	28.542	20.952	66.667	18.75	50	41.429	20.625	31.667	0	37.5	41.875	44.702	25.625	30.833
5.26533	43.056	100	0	16.667	84.444	84.048	49.722	57.143	85.238	57.381	14.286	48.958	91.429	41.667	25	25.208	64.286	95.625	62.5	82.5	70.714	42.857	85.417	86.875	93.542	83.75		0.833	71.429	1.905	26.429	23.333	58.571	30.476	14.167	35	22.857	69.167	48.333	47.5	3.333	21.25	37.708	0	31.25	37.292	64.583	23.958	24.583
5.27117	39.444	100	7.143	8.611	75.278	93.81	49.167	52.143	85.238	73.81	14.286	68.333	84.286	50	25.417	18.542	65.714	85.417	64.792	85.208	73.571	39.762	88.333	79.583	75.417	65.833		7.222	71.429	18.81	7.143	27.619	65.714	37.381	12.5	25.417	36.667	50.417	42.292	49.722	27.619	37.5	40.833	0	54.375	33.542	65	16.042	13.125
5.277	37.222	90.476	28.571	19.444	91.389	100	35.278	35.238	86.19	90	14.286	68.958	77.619	32.083	26.667	20.625	60.952	91.458	70.625	94.167	76.905	11.429	97.292	83.542	77.083	66.875		0	71.429	29.524	5.952	19.286	55.476	40	10.208	36.875	19.762	57.292	48.72	50	30.476	37.708	37.292	0	61.875	37.5	66.875	15.625	19.583
5.28283	33.056	85.714	29.048	6.667	90	94.762	45.556	26.429	68.333	92.143	25.952	52.292	63.095	39.167	30.625	19.792	58.571	91.875	59.792	90.625	85.714	12.857	86.667	98.75	92.917	78.958		4.444	70	38.571	0	27.857	47.619	34.762	15.417	47.5	31.429	56.25	41.667	64.722	55	32.708	41.25	0	55.625	33.958	71.667	29.792	12.5
5.28883	41.389	99.762	43.81	43.333	94.167	92.857	41.667	10.238	82.619	100	28.571	74.792	64.048	50	34.792	25	63.571	82.5	64.375	90	82.937	40.714	98.333	89.375	97.5	86.458		14.444	69.286	42.857	14.286	28.571	61.905	42.857	23.958	33.542	35.714	61.458	38.125	66.667	43.095	42.708	43.75	0	47.5	36.042	75	29.167	12.5
5.29467	50	92.857	29.048	23.611	100	94.524	20.833	14.286	85.476	99.524	21.667	67.917	69.762	50	34.583	27.708	59.286	75.625	70.208	87.5	81.905	58.333	80	87.5	82.083	74.375		16.667	67.619	42.857	28.571	28.571	61.429	52.619	16.25	47.976	21.429	53.125	37.5	58.056	36.19	51.875	29.167	0	41.25	31.875	72.917	31.042	24.375
5.3005	37.5	100	34.286	22.5	85	95.952	40	12.143	85.238	84.762	33.333	51.458	82.381	50	37.083	15.625	68.333	89.167	60.833	97.083	82.143	52.143	76.875	85.833	86.667	74.792		15.556	71.429	42.857	27.857	27.381	73.175	49.048	12.5	52.083	31.667	30.625	37.5	51.667	60.238	49.792	47.5	0	43.333	31.458	61.667	36.667	47.292
5.3065	51.111	95.714	36.19	39.722	83.333	78.571	42.222	11.667	97.143	57.381	30.476	35.417	65.238	50	40	22.5	70.952	88.75	50.833	95.833	74.762	50.952	76.25	75.833	90.417	57.5		16.667	61.19	37.381	28.571	28.571	56.19	27.381	14.583	39.375	26.905	39.792	36.667	50	67.143	40.417	33.333	0	36.667	27.292	83.75	37.5	43.333
5.31233	39.444	85.714	42.857	50.556	88.889	88.095	51.667	25.952	99.524	65.952	46.905	48.125	77.143	50	39.792	26.458	63.095	94.583	61.875	83.542	72.619	63.095	80.208	81.875	82.5	59.583		16.667	71.429	30.714	21.429	25.714	35.952	42.857	15.625	47.917	36.19	36.875	53.542	50	55.238	50	18.125	0	36.667	32.708	80.625	40.208	50.417
5.31817	38.333	75.714	42.381	23.889	89.167	93.333	58.889	28.333	100	71.429	62.857	44.167	87.381	34.792	27.292	35.208	62.381	88.542	38.958	83.125	85.476	70.238	58.958	87.292	67.708	45.833		16.667	69.286	35	14.762	22.619	30	42.857	27.917	50	42.857	47.5	52.708	53.611	48.571	42.917	18.125	0	47.917	37.5	67.083	78.125	37.917
5.32417	46.667	72.857	27.381	26.389	76.944	88.81	43.056	28.571	95	67.381	40.476	48.958	97.619	14.375	25	37.5	82.857	98.125	35.417	93.125	90	71.429	68.75	73.542	58.75	64.792		16.667	65.714	51.429	40.714	23.095	47.262	37.143	23.542	48.333	42.857	57.917	51.667	51.111	54.286	50.208	17.292	0	53.958	50.417	63.125	74.167	38.75
5.33	73.333	70.952	29.762	30.278	92.5	87.857	32.222	41.905	99.286	81.429	29.286	72.292	93.81	18.542	36.667	37.5	81.667	100	50	97.5	98.095	71.429	72.083	76.25	63.333	48.542		16.667	42.143	43.81	39.048	11.667	33.611	14.286	3.125	36.875	43.333	59.375	22.917	51.667	46.19	65.208	7.917	0	36.875	60.208	72.5	65	33.75
5.33583	95.833	77.619	37.619	41.111	98.333	94.524	40.833	42.857	81.429	68.095	42.619	77.917	82.619	22.083	37.5	36.458	95.238	100	50	96.667	72.143	71.429	74.792	88.333	79.167	50.625		16.667	40.714	40.714	33.571	23.571	51.548	5.476	8.75	30.833	42.857	55.417	15.833	47.778	57.143	74.583	2.5	5	55.625	57.083	68.542	63.542	18.542
5.34167	99.167	78.095	40.714	48.889	99.444	87.381	36.944	31.905	85.714	85.714	38.81	48.75	70.714	35.833	37.083	37.5	97.381	98.958	63.333	89.583	70.714	71.429	70.833	92.708	72.292	55		16.667	33.571	56.905	19.286	15.714	48.095	0	28.542	42.708	46.429	43.125	24.167	25.556	53.333	71.042	0.417	16.667	70.417	55.417	78.542	75	18.75
5.34767	95.833	64.286	28.571	49.167	81.944	99.762	34.444	25.714	68.81	90.238	30.714	51.667	91.429	37.917	37.292	36.875	99.286	96.458	72.083	89.167	71.19	71.429	65.208	91.25	55.208	66.667		16.667	27.857	57.143	40.714	26.667	43.333	0	23.333	61.042	51.429	50	40.417	16.944	74.683	64.167	17.292	16.667	62.292	38.958	67.708	75.208	13.75
5.3535	89.444	65.714	30.238	50	81.667	94.286	28.333	30.476	59.048	91.429	51.905	50.417	86.19	37.5	26.667	43.333	76.905	87.5	75	92.292	65.714	57.857	73.75	81.458	40.417	71.667		16.667	39.762	45.238	55.952	16.905	42.857	0	33.333	66.25	48.333	50	65.833	32.222	85.317	66.667	22.292	24.722	59.375	37.292	77.917	68.125	2.917
5.35933	73.611	84.762	30.952	50	94.444	76.19	47.222	26.667	62.857	99.524	56.19	61.875	100	42.708	12.5	33.333	88.81	92.708	75	93.333	53.333	55	82.708	74.583	40.833	75.417		16.667	42.857	42.857	62.381	13.81	49.286	0	39.792	77.917	41.19	51.667	70.625	47.5	72.143	68.542	26.458	28.333	56.042	21.458	83.75	65.833	12.5
5.36533	57.5	89.524	38.095	46.667	85.556	91.429	53.056	41.667	70.238	86.429	51.19	68.333	97.143	41.875	12.5	38.542	94.524	92.917	69.792	93.333	68.095	57.143	58.125	87.292	57.083	78.125		16.667	53.81	30.476	57.143	4.286	50.238	0	36.458	67.5	46.19	48.958	54.583	72.778	72.143	67.708	27.5	43.056	67.083	33.333	60.417	54.375	15.833
5.37117	65.278	90	42.857	31.111	84.444	98.651	61.667	42.857	86.19	90.952	58.571	60.208	100	50	14.792	45.208	98.095	81.667	53.958	97.708	72.619	56.905	48.333	76.667	33.958	81.25		16.667	57.143	21.429	35.714	0	30.476	13.571	26.875	53.542	59.286	45.417	46.329	83.333	72.143	67.917	36.042	51.111	58.75	31.458	60.417	34.167	12.5
5.377	63.333	86.19	41.667	11.389	92.778	98.571	54.444	44.048	77.857	96.429	68.333	53.333	89.048	48.542	19.583	60.208	100	78.542	72.708	87.5	75.238	57.143	38.333	87.5	35.417	80.387		16.667	52.619	26.19	55.714	0	28.095	28.571	37.5	61.875	59.524	50	47.56	78.889	70.714	65	34.375	50	62.5	27.5	64.583	35.208	12.917
5.38283	81.111	86.429	25.476	17.222	93.333	90.238	53.333	54.286	86.19	92.143	45.714	52.083	85.714	42.917	12.708	41.875	100	77.083	73.75	82.083	65	50.714	39.167	77.708	40.625	96.25		16.667	47.857	14.286	63.095	0	26.667	35.238	28.542	66.875	71.429	28.958	39.494	82.778	64.762	61.25	32.708	50	55	14.583	77.917	49.792	16.458
5.38883	83.333	77.143	57.143	36.111	84.444	95.714	66.111	54.048	86.19	99.762	48.81	62.292	82.817	50	20.833	38.333	100	79.375	74.583	95.417	69.762	40	40.833	72.5	47.917	81.667		16.667	47.381	14.286	71.429	0	26.19	41.19	14.583	57.5	59.048	17.292	47.024	83.333	73.333	57.917	24.792	51.944	55.625	36.667	62.5	52.292	17.917
5.39467	67.222	95.476	57.143	50	89.167	87.294	61.944	52.143	72.619	90	55.714	76.458	84.524	49.792	23.75	44.167	100	87.5	62.5	100	50.952	52.619	59.583	69.167	53.333	81.458		16.667	33.81	14.286	71.429	21.429	34.524	54.524	22.292	62.5	45.952	28.542	43.571	82.611	74.286	62.5	34.792	27.5	62.708	46.875	38.542	46.667	22.708
5.4005	88.889	99.048	46.19	46.389	99.167	95	56.944	51.905	78.81	89.286	56.19	86.667	85.714	48.75	25	49.583	99.762	87.292	63.333	93.333	30.238	57.143	71.667	70.833	55.625	75.208		16.667	40.238	14.286	65.476	28.571	28.571	57.143	47.083	53.75	43.095	22.083	46.161	83.056	69.048	73.75	43.333	16.667	60	46.25	52.917	62.292	23.958
5.4065	100	90.238	42.857	40.556	91.944	93.095	54.722	57.143	79.524	94.524	59.286	76.458	85.714	47.708	25	57.083	100	77.917	71.667	88.333	35	54.762	76.042	71.042	51.25	79.167		16.667	40.714	10.476	54.762	36.429	28.571	69.286	35.208	63.125	32.143	16.458	51.458	59.444	70.476	69.583	50	23.611	62.5	53.542	82.708	35.833	15.417
5.41233	74.444	92.619	51.905	49.167	100	89.048	40.278	57.143	79.524	80	65.476	67.292	92.619	50	25	50.833	90	83.542	71.875	88.125	40.238	51.19	87.917	72.917	62.708	92.917		16.667	60.238	11.667	70.952	42.619	28.333	72.143	37.292	62.5	40.556	0	51.042	58.056	66.429	57.708	44.167	30.833	62.5	57.173	86.667	32.5	18.333
5.41817	85.833	90	57.143	50	100	59.762	33.056	57.143	84.524	75.714	67.381	73.75	100	50	32.292	45.417	72.381	63.542	62.917	61.25	71.429	56.19	83.125	69.583	81.458	87.917		16.667	64.286	0	83.095	42.857	25	84.524	49.792	64.167	45	3.958	45.833	66.667	57.143	70.833	43.125	35	62.5	45.417	86.756	28.542	23.125
5.42417	95.278	85	50.952	43.611	97.222	58.095	19.722	55.952	94.762	58.81	71.429	73.542	100	50	29.167	59.167	92.143	61.042	72.083	76.667	73.333	57.143	80.625	65.833	91.25	86.458		16.667	61.905	2.857	85.714	42.857	29.286	94.524	49.792	62.5	55.873	11.875	56.667	74.444	55.238	63.958	57.917	62.778	61.458	44.167	87.5	41.875	18.75
5.43	75	79.048	54.524	50	93.333	68.81	20.278	41.905	94.286	69.048	71.429	65.833	94.286	38.958	25	48.75	95	62.5	61.042	86.458	74.048	57.143	74.792	25.208	71.875	91.25		16.667	63.571	14.286	82.381	42.143	29.048	68.095	46.25	57.5	55.952	14.167	36.25	80.833	61.19	57.5	51.042	73.333	73.125	65.833	87.5	49.375	29.792
5.43583	83.889	43.571	56.905	50	96.833	92.857	32.333	35	81.667	79.802	71.429	57.679	85.714	37.5	29.167	63.75	84.762	58.333	56.042	87.679	71.429	55.952	86.667	28.958	76.042	72.976		16.667	40	14.286	79.524	28.571	28.333	68.81	45.417	55	46.429	25	26.458	72.222	71.429	49.792	54.167	58.056	70.208	74.583	87.5	74.167	30.625
5.44167	88.056	57.143	56.667	50	80	99.762	45.556	45	74.286	74.524	71.429	67.798	85.238	37.5	35.833	75	93.81	50.833	70	82.292	71.429	57.143	82.708	36.667	84.792	68.542		16.667	67.857	29.762	81.865	36.429	29.286	71.905	57.5	53.125	55.476	19.583	33.542	76.389	66.667	55.208	60	66.667	61.667	61.25	87.083	90.625	37.083
5.44767	89.722	81.23	50.952	50	71.778	99.524	49.167	29.524	80.476	72.619	65.952	54.792	96.429	36.667	28.333	67.292	100	64.375	72.292	79.167	67.857	57.143	49.375	49.375	83.75	61.042		20.833	70	45.238	73.095	22.143	43.81	80.952	57.292	51.875	47.381	26.042	18.125	66.667	57.857	48.333	57.083	77.778	52.917	64.375	86.25	75.625	33.75
5.4535	88.056	86.667	54.286	49.167	90.833	95.714	24.444	51.19	58.333	39.762	54.762	45.417	99.286	37.5	37.5	46.875	99.524	62.5	74.167	93.125	66.905	57.143	43.75	40.417	71.042	68.333		33.333	77.143	53.095	79.048	32.857	39.286	83.571	51.042	65	40.714	26.667	11.25	66.667	52.857	35.625	66.042	83.333	51.25	59.375	84.375	44.792	49.375
5.45933	83.111	68.333	56.905	35.833	91.944	67.857	27.222	48.571	72.619	34.048	63.095	64.167	100	37.5	47.292	52.708	84.762	68.333	73.75	87.292	60.238	57.143	37.292	53.542	66.875	75.208		33.333	69.286	45.238	82.857	40	32.619	85.714	48.958	58.125	18.571	25	11.875	70.556	50.952	39.583	75	69.722	44.375	76.667	88.333	59.792	50
5.46533	82.778	72.381	57.143	41.111	83.333	62.857	46.111	47.857	86.19	56.19	52.857	67.5	100	38.958	38.333	58.333	92.381	75	69.375	82.5	71.429	56.429	57.5	45.833	58.333	77.857		33.333	60.476	44.048	85.714	42.857	42.857	85.714	50	32.083	13.333	31.667	15.417	79.167	59.524	29.375	82.083	62.5	67.5	46.667	90.417	79.375	56.25
5.47117	35	63.571	57.143	27.778	97.5	68.81	46.111	47.619	97.857	78.095	40.238	60.625	98.333	5.417	37.5	45.833	100	97.708	51.667	83.333	71.19	57.024	62.5	43.125	30.625	77.5		27.5	61.19	32.857	84.762	42.857	41.19	85.714	49.375	32.917	17.619	34.583	12.5	73.611	36.905	23.125	83.125	55	68.75	38.125	93.542	87.5	63.75
5.477	54.722	70.476	60.714	32.778	98.333	66.667	66.389	29.048	95.476	68.81	15.714	65.417	91.429	9.583	37.5	38.125	80.714	95.833	50	83.75	55.952	54.524	56.458	31.042	59.792	81.875		32.5	58.333	36.667	81.667	42.857	42.619	83.81	36.25	27.708	38.571	37.5	20.625	75.556	23.81	5	62.917	26.944	52.083	38.333	83.75	83.542	63.125
5.483	67.778	57.381	71.429	26.944	94.167	65.952	68.333	42.857	86.667	70.952	26.19	73.75	95.714	15.625	25.833	45.625	74.048	93.125	50	87.5	60.952	42.857	56.875	24.167	84.167	72.917		35	61.19	38.095	85.714	42.857	37.381	85	31.25	33.958	45.714	45.208	25	68.333	22.857	34.792	70.833	31.111	56.667	58.542	82.5	72.083	60.625
5.48883	74.722	50.238	71.429	50	98.056	65.238	42.5	43.095	76.905	51.429	29.286	61.25	98.81	23.75	25	47.292	82.857	87.5	52.649	83.125	58.333	42.857	46.042	23.333	64.792	77.292		51.389	64.048	41.667	80	27.381	20.476	85.714	45.833	33.542	77.381	50	33.75	80.278	50.476	28.75	66.25	54.444	62.5	81.25	60.833	86.042	50
5.49467	92.5	55.714	71.429	58.333	85.833	75	38.056	38.81	69.286	48.571	33.81	59.792	98.095	6.458	33.75	41.25	87.857	87.708	62.5	71.458	71.429	51.429	29.167	45.625	74.167	80.208		61.389	71.667	37.857	82.143	14.286	15.714	71.429	38.125	42.083	79.762	50	37.5	83.333	48.571	18.75	61.042	50.278	54.583	72.292	59.167	93.958	61.042
5.5005	95	60.238	71.429	61.389	91.667	79.048	39.167	35.476	99.524	44.762	36.905	59.792	99.762	25.625	37.5	47.083	90	88.958	67.917	75.417	71.429	42.857	28.958	73.542	65	83.72		62.222	71.429	39.286	68.81	19.524	24.048	55	35.833	39.375	85.714	49.167	48.75	83.333	30.952	15.833	50.833	56.944	54.167	62.292	66.25	83.958	73.78
5.5065	97.222	49.048	71.429	60.556	76.389	60.714	19.722	41.667	95.714	49.286	28.571	50	100	12.917	37.5	45.417	92.143	90.625	65.208	75	71.429	48.333	21.25	68.542	72.708	73.155		12.778	64.048	24.048	35.714	5.238	8.81	18.095	6.042	23.333	82.619	46.667	41.458	55.278	31.905	12.5	12.917	51.667	1.25	38.542	45.417	85.833	55.208
5.51233	94.444	51.429	71.429	80.833	78.333	67.381	5.833	37.857	84.524	55.238	27.619	67.917	88.333	25	37.5	58.542	98.81	81.667	75	68.333	71.429	52.143	19.375	68.125	84.792	82.798		0	39.762	31.429	38.81	13.571	1.429	14.286	0	29.792	44.762	30.625	27.292	31.944	28.333	12.5	5.208	57.222	1.458	26.875	15.833	47.708	25.833
5.51817	89.167	35	71.429	64.722	99.444	73.571	25.833	39.762	64.524	60.238	31.19	81.458	97.857	22.708	40	62.5	82.222	90.625	74.375	76.458	68.095	56.429	31.875	77.5	98.75	80.516		0	20.476	27.619	20.714	5.714	8.095	4.524	0	22.5	6.905	16.042	8.542	15.556	15	12.5	11.042	62.778	0	4.792	3.542	15	25.625
5.52417	83.333	55	71.429	76.944	96.944	62.619	17.5	42.143	79.048	56.429	42.857	66.667	98.571	34.583	25	47.083	88.333	87.708	75	76.875	59.762	57.143	46.042	86.25	100	63.185		0	10.952	12.857	0	0	5.238	0	0	12.5	2.143	1.875	0	1.111	14.286	10.208	10.208	56.667	0.833	0	0	29.375	34.375
5.53	83.056	81.905	62.857	79.444	100	61.667	43.056	57.143	85.714	60	42.857	58.542	80.238	32.917	25	45.417	81.944	92.292	65.833	75	67.619	41.19	51.25	81.042	95.417	94.058		0	3.333	0	0	0	7.857	5.476	7.917	12.5	3.81	0	0	2.222	21.429	17.917	21.667	15.278	6.458	1.875	5.833	9.792	23.958
5.53583	78.333	86.429	78.016	81.667	88.333	75.238	49.167	57.143	85.714	85.714	42.857	52.292	74.762	43.333	25	61.458	85.714	95.417	69.494	75	16.905	37.143	62.5	90.833	75.208	92.649		0	0	0	0	0	1.19	0.476	15.833	7.083	1.667	0	2.5	23.611	16.667	16.25	29.583	11.944	45	0	16.667	5	5.208
5.54167	91.667	100	71.19	80	70.556	72.619	49.722	57.143	85.714	85.714	42.857	55.625	63.095	24.792	13.958	50.625	85	89.911	71.042	84.167	16.905	24.286	56.458	70.833	61.667	88.75		0	8.571	0	0	0	0.238	0.714	6.875	0	16.667	1.25	11.25	20.833	0	12.292	2.083	15.556	42.917	0	12.5	0.417	6.667
5.54767	78.889	93.095	71.429	55.556	85.556	60.714	60	51.19	82.381	85.714	63.095	68.75	59.048	27.292	12.5	51.042	77.619	86.25	72.917	73.125	43.095	52.143	44.583	85	62.917	57.917		0	0	0	10.238	0	10	0	0	0.208	8.095	0	1.458	7.778	0	2.708	0	7.222	37.292	3.333	7.083	3.125	10.208
5.5535	80.833	100	71.429	73.056	72.778	61.905	63.056	28.81	85.476	85.238	70	86.25	71.905	36.25	33.75	67.708	85.714	64.792	90	78.75	50.952	59.762	42.917	86.667	84.315	69.792		5.833	0	0	9.286	0	11.667	9.048	0	0	27.857	0	0	8.611	0	10.208	0	5	57.083	2.292	17.083	0.625	0.417
5.55933	64.722	93.095	71.429	83.333	68.333	59.762	67.778	21.905	84.524	82.619	63.81	77.5	35.238	37.5	37.5	70.208	85.714	55.417	94.583	82.976	65.714	61.667	49.583	87.5	73.512	74.345		10	0	11.905	15.952	0	3.81	5.238	0	9.583	14.762	0	0	11.667	0	10	0	1.111	16.875	0	20.417	0	6.458
5.56533	45	98.095	65.714	82.222	83.333	64.762	65.556	23.571	72.143	77.619	71.429	86.458	16.905	37.5	37.5	75	85.714	64.583	73.958	75.833	66.429	61.667	50.833	83.125	90.625	62.411		0	0	17.143	33.81	0	4.286	0	0	3.542	0	0	0	0.833	21.19	12.292	2.5	6.944	32.917	13.333	12.5	0	0
5.57117	58.333	79.246	56.19	83.333	80.833	71.429	55	16.667	92.619	84.762	71.429	93.333	32.619	37.5	37.5	71.458	80.238	80.208	84.792	82.083	71.429	51.429	43.958	72.708	87.917	76.28		2.778	0	15.476	5.238	0	0.714	0	0.833	0.625	5.476	0	0.208	0.556	45.714	12.708	6.667	0	18.542	0	16.667	0	0
5.577	75.833	65.754	57.143	81.111	88.889	76.667	53.889	16.429	99.524	95.238	71.429	85.208	43.571	47.708	37.5	55.208	85.714	80.417	73.333	87.5	71.429	66.19	30.208	62.917	78.958	97.5		4.167	0	0.952	8.571	22.619	0	0	0	12.5	0.238	0	10.625	0	1.429	13.542	0	0	0	26.667	0	1.875	9.792
5.583	88.056	82.381	52.143	69.167	98.056	71.429	45.278	13.333	80.476	88.333	71.429	78.125	54.048	38.75	37.5	50	79.762	75	62.292	86.667	71.429	43.81	36.25	63.125	84.167	84.583		11.944	0	0	1.667	23.81	0	0	0	5	2.143	0	5.208	1.111	10	6.042	0	0	9.792	5.625	8.125	0	3.333
5.58883	93.333	100	37.857	66.667	100	77.381	35.833	18.571	86.905	92.143	71.429	83.542	57.143	26.875	38.542	51.25	71.429	84.792	70.208	82.708	71.429	53.571	37.5	56.667	74.375	75.506		0	0	0	1.19	1.905	0	0	0	1.458	10	0	0	0	0.952	0	0	0	17.917	11.667	9.792	0	3.125
5.59467	100	86.19	46.429	66.667	100	85.714	43.611	48.81	87.778	94.127	69.048	86.458	68.095	57.083	54.792	39.375	65.714	87.292	79.792	75.625	71.429	68.571	37.708	42.083	72.292	87.917		0	0	0	9.048	1.905	0	0	0.625	0	0	0	0	0	6.429	8.333	0	0	20.625	0	7.292	0	0
5.6005	100	97.619	55.952	66.667	100	78.81	41.667	40.952	89.167	89.444	64.048	87.5	83.81	74.375	62.5	52.917	61.19	86.042	81.458	86.25	71.429	71.429	46.042	46.667	67.083	98.75		0	0	0	0	5.476	0	0	0	0	4.286	0	0	0	0	11.25	0	0	7.917	5	12.5	0	2.708
5.6065	100	100	65.476	66.667	100	91.19	34.722	53.571	81.587	94.722	71.905	87.292	54.524	73.958	60.893	70.625	92.143	75.208	75.833	84.167	70.952	71.429	43.75	50.625	69.792	97.5		4.167	0	0	0	0	0	1.429	0	0	0	0	0	0	0	0	0	0	0.625	0	11.875	0	0
5.61233	100	99.524	71.429	67.778	96.667	95.714	47.5	29.762	83.095	89.762	76.19	71.458	91.905	58.75	59.732	75	62.857	90.208	73.75	73.958	55.952	61.19	51.25	58.542	54.375	91.25		0	5.714	0	0	0	0	15	0	1.042	0	0	0	0	0.238	0	3.333	0	5.833	3.75	12.5	1.042	10.833
5.61817	88.056	98.333	79.762	79.167	95	100	38.333	33.095	73.333	99.048	98.095	73.958	93.095	66.667	52.292	75	100	95	67.917	64.792	55.952	51.905	66.042	88.958	56.042	96.458		0	2.619	0	11.905	0	0	27.619	0	6.875	0	0	1.458	16.944	7.143	0.208	3.333	0	0	12.5	4.375	0	0
5.62417	96.667	89.762	78.571	83.333	94.722	86.19	71.667	41.429	71.19	92.381	100	69.167	98.81	63.125	48.75	57.083	79.762	98.958	73.125	86.667	29.762	52.619	62.292	81.667	50	88.125		0	12.381	0	14.286	0	0	28.571	0	1.667	0	0	6.875	5.278	0	12.5	0	0	2.5	4.375	1.25	6.458	2.917
5.63	98.056	93.81	71.429	70.833	75	74.762	67.5	36.429	71.429	94.048	93.571	60.208	75.714	53.542	51.25	46.458	100	96.458	66.25	93.333	30.238	23.81	58.75	90.625	53.958	94.167		0	0.952	0.714	11.905	0	0	28.333	0	6.667	0	2.083	12.5	0	0	12.5	0	0	1.667	0	0	0.625	22.292
5.63583	95.833	97.143	71.429	60.278	78.056	81.667	81.111	20.714	57.619	95	100	70.625	74.048	52.292	57.5	50	96.667	86.458	55.417	89.792	33.81	34.524	65	100	68.542	87.5		0.556	0	0	0	2.381	0	32.619	0	0	0	0	14.167	0	0	12.5	0	0	1.25	9.375	0	1.458	33.75
5.64183	96.667	92.143	55.952	50.833	68.611	81.905	76.944	39.048	47.381	100	100	71.458	99.286	45.625	49.583	42.292	99.286	96.458	39.792	86.042	54.048	56.19	44.911	82.917	80.208	95.625		5	0	0	0	0	0	36.667	0	0	0	0	1.25	0	0	12.5	0	0	0	7.708	1.458	0	24.583
5.64767	76.667	95	32.619	63.889	83.333	74.048	81.444	36.19	51.19	92.421	83.095	75	100	46.25	48.958	41.667	100	100	65.417	87.5	80.952	61.905	61.458	85.208	76.25	93.333		0	0	0	0	4.762	0	40.476	0	0	0	0	0	11.667	0	12.5	0.417	0	10.833	0	0	5.417	5.625
5.6535	79.167	86.667	19.048	68.333	68.611	71.905	73.611	29.762	57.857	98.333	68.571	75.774	87.857	50.625	48.333	43.75	100	87.083	70.417	87.5	84.286	55	74.583	78.125	77.292	100		1.111	0	0	0	0	0	28.81	0	0	11.19	0	0	1.667	0	1.458	11.042	0	11.667	0	0	12.083	4.583
5.65933	85.5	92.143	24.048	78.889	50	83.571	66.667	51.429	70.476	92.857	42.619	64.732	90	44.583	50.833	51.875	83.81	93.333	60.208	76.042	82.143	42.143	75	68.125	63.125	94.792		1.111	0	0	7.619	0	0	25.952	0	0	18.81	0	0	0.556	0	0	0	0	0.833	4.375	0	1.042	4.375
5.66533	68.778	99.524	40.714	83.333	50	97.381	66.667	54.286	45	100	45.714	65.417	85.714	45.208	56.875	50.208	83.333	79.286	62.708	70	58.81	56.19	67.083	68.958	67.083	99.167		0	0	0	7.143	8.333	0	26.667	0	0	24.286	0	0	0	0	0.833	0	0	0	0	0	0	0
5.67117	33.056	100	61.19	74.444	50	93.095	66.667	41.905	53.095	98.056	84.762	75	85.238	41.667	62.5	50	89.762	74.524	62.708	70.625	29.524	71.19	82.5	91.042	66.875	87.083		0	0	0	7.857	0.714	0	23.333	0	0	24.286	0	0	0	0	0	0	0	0	0	7.5	0	2.708
5.677	44.444	95.952	67.857	60.556	60.833	100	66.667	33.095	64.286	98.611	85.238	75	91.429	48.125	53.542	49.792	82.143	76.458	62.292	87.083	15	71.429	77.708	81.667	68.75	92.708		0	0	0.714	0.714	0	0	2.143	0	0	10.714	0	0.625	0	6.905	0	0	0	2.917	0	0	0	0
5.683	55.833	93.81	39.762	52.5	70.833	96.905	66.667	18.333	69.524	100	85.714	67.5	78.81	49.375	52.708	58.958	79.048	81.042	57.708	82.5	37.857	71.429	75.833	62.917	73.958	97.5		3.333	0	35.714	5.476	0	0	1.429	0	0	11.429	0	0	0	3.81	0	0	0	16.875	0	0	0	0
5.68883	81.944	92.143	32.381	57.778	83.333	70	66.667	30.714	71.19	82.857	81.905	64.167	60.476	50	52.292	44.792	98.571	83.512	45.417	87.44	42.857	71.429	76.042	81.458	90.208	96.458		0	3.81	25.238	8.81	0.476	0	0	0.625	0	14.286	0	0	0	0	0	0	0	0	1.042	0	0	0
5.69467	95.556	93.333	41.667	47.778	75.278	91.19	46.667	51.667	53.095	68.571	94.762	66.458	71.429	42.708	60.833	44.167	90	100	42.917	84.94	60.04	71.429	63.125	71.667	87.083	100		0	8.81	35.476	9.286	5.238	0.476	0.714	0	0	6.19	0	0	4.722	0	0	0	0	0	0	0	0	0
5.7005	100	65.714	30.952	27.222	61.111	93.571	55.833	34.524	52.619	66.429	93.81	76.458	68.333	31.458	62.5	58.75	85.476	93.333	28.125	83.542	60.238	71.429	56.042	72.5	84.792	99.583		1.944	0.238	42.857	6.905	0	0	0	0	0	0	0	0	0	0	0	1.25	0	1.458	0	0	0	0
5.7065	91.111	64.762	44.524	24.444	35	91.071	46.111	33.333	59.524	60	83.81	74.375	71.19	21.667	62.5	59.167	85.714	88.75	32.708	78.75	64.048	64.762	74.375	78.75	81.756	90.208		0	0	26.905	11.905	0	0	0	0	0	0	0	0	0	0	0	4.375	0	2.292	0.833	0	0	0
5.71233	90.833	64.286	33.571	23.889	60.833	97.619	56.111	34.524	69.048	50.714	42.619	80.208	50.714	15.417	61.518	55	75.714	84.405	29.375	75.208	71.429	45.238	77.5	54.375	66.458	82.708		0	4.762	28.571	0	0	0	0	0	7.5	0	0	0	12.5	5.476	0	9.583	0	0	17.5	0	0	0
5.71817	90.833	84.524	14.286	35	81.389	98.571	42.5	40.714	71.667	66.429	60.714	92.5	46.429	19.792	62.5	49.167	72.381	98.75	28.333	83.333	69.048	31.667	68.125	79.375	84.375	80.417		0	0	28.571	0	0	0	9.524	0	7.917	0	0	0	0.556	13.571	0	6.875	0	8.125	26.042	0	0	1.667
5.72417	99.722	79.048	31.905	37.778	86.944	97.381	34.444	49.762	70.238	65.238	87.619	91.25	65.476	13.333	62.5	55.625	83.571	96.875	27.708	76.875	74.048	44.762	71.667	86.25	87.917	81.667		0	4.524	28.333	2.619	0	0	8.333	4.167	1.25	0	0	0	0	31.19	0	7.5	0	8.125	5.833	0	9.375	0
5.73	91.667	69.762	42.857	41.944	97.222	96.19	68.333	45.714	55.714	50	71.905	82.708	64.048	32.5	72.083	51.667	73.571	91.667	23.125	75	79.286	55.714	67.292	85	81.25	83.958		0	9.762	28.571	18.571	0	0	29.048	1.875	7.5	0	0	0	0	9.286	0	0.417	0	0	0.417	0	13.125	0
5.73583	60	77.619	42.857	68.333	90.556	100	72.5	42.857	62.619	69.048	80.714	90.208	57.381	37.292	75	62.292	68.81	97.5	15.625	83.958	82.143	51.19	62.5	93.333	71.25	92.5		0	10.714	22.143	21.429	8.81	0	15.714	0	0	0	0	0	2.5	8.571	0	0	0	1.667	2.917	0	4.167	0
5.74183	38.889	76.905	35	70.833	73.333	100	90.278	42.857	66.19	71.429	85.714	73.333	69.048	37.708	75	60.208	75.238	95.833	18.75	68.542	61.19	46.429	62.5	93.542	81.667	86.667		0	0	15.952	4.524	6.429	0	16.19	0	0	0	0	0	0	10.952	0	0	0	1.458	0	0	8.542	0
5.74767	47.5	78.095	29.524	73.056	73.889	93.333	93.056	31.429	65.238	45.952	85.238	83.75	70.476	30.208	71.458	56.042	80.238	95.923	6.25	62.5	84.762	37.619	61.667	100	89.792	100		0	2.857	14.286	0	8.095	0	4.048	2.708	2.292	0	0	0	0	0	0	0	0	1.042	1.25	0	0	0
5.7535	38.333	85.714	20.476	64.167	83.333	99.762	83.333	30.238	73.333	51.667	80.952	82.083	72.857	13.333	70.208	71.875	78.571	92.917	25.208	50.625	88.81	70.714	56.875	90.744	73.333	100		6.667	16.667	10.714	0	10.476	0	8.571	0	0.417	0	0	0	0	2.857	0.625	4.792	0	0	7.292	0	2.708	0
5.75933	54.722	71.905	8.81	75.556	83.333	93.571	88.611	21.667	76.667	44.048	85	82.083	84.048	19.375	66.667	62.917	71.429	87.708	59.583	41.042	100	67.381	62.5	84.226	79.792	100		21.944	50.476	28.571	0	3.095	0	0.476	0	4.375	0	0	0.417	0	0	2.5	13.75	0	0	7.5	0	8.542	0
5.76533	53.056	61.429	0.476	71.389	83.056	73.095	83.056	19.762	78.81	50.238	85.714	83.75	84.286	38.333	61.458	62.5	76.429	86.25	83.542	63.75	97.619	70	62.5	72.083	93.125	94.792		3.056	39.048	26.905	0	14.286	0	0	0.208	1.667	0	10.417	15.417	0	0	4.167	16.458	0	0	0	0	1.667	0
5.77117	60.556	68.095	7.857	65	100	63.095	95	14.048	58.333	68.095	85	96.667	92.143	48.869	62.5	62.5	82.619	96.042	80.833	62.292	95.238	70	44.583	90.417	98.542	93.333		0	16.905	27.381	3.81	18.81	0	8.571	0	0	0	9.375	4.375	0	0	0	2.708	0	0	0	0	1.042	0
5.777	66.667	65.476	14.286	70.278	100	71.865	70.278	10	56.667	68.81	76.667	87.5	94.048	47.262	62.5	51.875	82.143	91.25	76.667	60	99.048	71.429	42.292	100	100	100		0	15.714	26.667	3.571	14.048	0	14.286	0	0	0	6.458	20	0	0	0	2.083	0	8.333	6.25	0	13.333	0
5.783	66.667	63.095	14.286	73.611	100	55.952	77.222	3.81	55.714	59.603	93.333	87.5	100	50	62.5	49.375	85.238	88.542	67.083	87.5	92.183	70	61.25	100	95.625	98.333		0	17.619	16.19	0.476	18.333	0	19.524	0	0	0	0	0.208	0	0	0	20	0	7.5	1.458	0	0.833	0
5.78883	83.333	81.429	9.762	66.389	99.722	44.048	90	11.667	60.476	47.143	66.429	87.5	100	48.274	51.875	41.458	60	97.083	67.917	86.25	93.254	70.476	67.917	99.583	78.75	97.292		0	3.81	13.095	5	28.81	0	27.619	0	0	0	0	0	0	0	0	22.292	0	4.792	0	0	3.75	2.292
5.79467	91.944	68.81	0	69.722	80.278	52.857	95.833	0	60.476	63.095	75.238	85.119	97.857	55.952	51.042	43.333	48.571	82.5	72.917	80.625	93.968	71.429	75	97.917	71.25	86.25		0	0	11.905	6.429	41.19	0	57.619	0	0	0	4.167	0	0	0	0	2.292	0	6.042	0	0	6.667	0
5.80067	96.667	65.476	8.81	45.833	85.833	65.952	96.944	25	71.905	67.143	82.143	72.417	92.143	57.917	58.958	42.5	60	81.042	58.125	87.5	72.444	71.19	66.458	78.125	75	90.833		0	0.714	15.238	0	24.286	0	76.19	0	0	0	0	0	0	0	0	1.25	0	3.333	2.917	0	12.5	0
5.8065	83.889	74.762	12.857	37.5	88.611	70.476	70.556	29.286	68.81	71.429	45.476	61.875	73.095	62.5	64.167	38.958	63.81	94.167	77.708	79.167	58.897	70.952	71.667	75.417	63.958	100		0	4.524	11.667	0	20.714	0	72.857	0	0	0	0	0	1.111	0	0	7.083	12.5	0.208	0	3.125	13.125	0
5.81233	74.722	76.905	24.762	32.778	84.722	80.238	38.333	41.667	63.81	60.952	56.667	56.458	92.143	62.5	67.292	43.958	73.81	100	80	76.25	100	61.905	88.125	71.25	56.042	90.208		0	0	0	0	12.381	0	47.381	0	1.667	0	0	0	0.278	0	0	0	0	10	0	0	11.667	0
5.81817	55.278	85.714	18.81	49.722	98.056	75.714	57.222	42.857	59.762	57.381	59.762	46.875	100	68.75	69.931	38.333	65.476	100	77.5	81.25	100	46.429	89.167	66.25	58.75	72.143		0	0	7.143	0	28.571	0	33.095	0	9.167	0	0	0	1.389	0	0	0	23.889	12.083	0	0	2.292	1.25
5.82417	62.5	71.667	36.19	61.944	99.722	79.286	47.5	42.857	55	43.571	42.619	38.125	100	74.375	51.31	37.5	76.667	98.75	56.875	99.375	100	56.19	94.375	83.333	44.792	79.583		0	7.857	22.619	0	28.571	0	36.19	0	0	0	4.583	0	0	10.952	0	0	1.667	7.708	0	0	0.833	6.458
5.83	66.667	65.952	42.857	65.278	96.389	76.429	43.611	39.286	57.143	65	77.143	31.875	86.429	75	57.143	37.5	79.286	94.167	51.458	100	78.81	66.905	96.667	76.25	64.167	77.619		0	0	12.381	0	18.81	0	27.619	0	0	0	6.042	0	0	4.286	0	0	0	4.792	2.917	23.333	0	0
5.83583	67.778	56.429	42.857	66.111	89.722	71.429	36.389	28.571	56.31	67.143	63.81	37.5	85.079	65.208	54.762	34.167	70.476	94.792	52.708	94.792	79.048	66.667	92.5	72.917	55.833	90.536		0	0.952	0	0	17.381	0	17.143	0	8.75	0	0	0	0	0	0	2.917	25.556	12.708	1.875	20.625	5.417	0
5.84183	83.056	66.905	42.857	66.667	83.333	81.429	45	31.19	21.944	47.143	85.238	44.375	68.849	71.667	64.286	23.958	69.286	87.917	43.958	100	70	70.238	97.083	80.833	66.042	83.333		0	0	0	0	14.286	16.19	0	0	5.625	0	0	0	0	0	0	4.167	39.722	12.083	5.208	21.875	16.667	0
5.84767	83.333	69.762	48.095	47.5	88.056	80.238	46.944	23.81	56.587	53.333	99.048	54.583	53.056	72.083	63.095	35.625	75.476	92.5	40.208	96.875	79.762	61.905	75.833	83.125	74.792	78.542		0	0	0	9.762	14.286	21.429	2.857	0	6.875	0	1.042	0.417	0	3.333	0	3.333	7.5	1.25	6.042	9.375	30.833	5
[truncated: 13,294 more rows]
[truncated: 446 more columns]

## Sheet: ExtendedDataFig3d
Empty group Stimulus	aIPg group Stimulus	LC10a group Stimulus	LC10bc Stimulus
3.35908	3.46465	4.05538	5.96894
[truncated: 25 more rows]

## Sheet: ExtendedDataFig3e
Aggression %
[truncated: 16,384 more rows]
[truncated: 11 more columns]

## Sheet: ExtendedDataFig3f
Aggression %
[truncated: 16,384 more rows]
[truncated: 462 more columns]

[truncated: 1 more sheets: ExtendedDataFig3g]
