# Supplementary material for: Social state alters vision using three circuit mechanisms in Drosophila
Source: Nature. 2024 Nov 20;637(8046):646–53. doi: 10.1038/s41586-024-08255-6 (PMC11735400; doi:10.1038/s41586-024-08255-6)
Supplement: Supplementary file 9 — Source Data Extended Data Fig. 5 [file 41586_2024_8255_MOESM9_ESM.xlsx]

## Sheet: ExtendedDataFig5d
Aggression %
Time (Min)	empty-SS > GtACR																		aIPg-SS > GtACR											IB112-SS1 > GtACR					IB112-SS2 > GtACR
0.003	0	0	0	9.444	0	0	0.952	4.167	3.571	0	0.278	1.458	0	0	0	0	11.875		27.381	0	7.857	8.333	0	0.833	0	0	0	0		12.5	0	2.917	0		0	8.333	0	0	0
0.00883333	0	0	0.238	5.833	0	0.952	0	7.917	1.429	0	1.389	0	0	0.417	0	0	0		36.19	0	6.19	0	0	13.958	0	0.208	8.125	0.833		7.292	0	0.208	0		0.714	11.429	0	1.667	0
0.0148333	0	0	0	2.778	0	8.81	0	0	0	0	0	2.292	0	0	0	0	0		1.667	0	0	0	0	3.958	0	0	6.667	5.833		1.458	0	0	0		5.952	14.286	0	0	0
0.0206667	0	0	2.619	12.5	0.833	0.714	1.667	0	1.19	0	0	7.083	4.375	0	0	0	0		0	0	0	0	0	8.542	0	0	2.292	0		12.5	0	4.583	0		22.381	4.286	0	0	0
0.0265	0	0	1.429	0	4.167	0	0.952	0	0	10	5	0	5	0	0	0	0		1.667	0	0	0	0	1.875	0	8.542	0	0		2.083	2.917	0	0		26.429	0	0	0	0
0.0323333	0	0	0	0	3.75	8.81	0	0	0	0	0	6.875	13.542	0	0	0	0		3.571	0	0	2.857	0	0	0	0.208	0	0		0	9.583	0	0		6.429	0	0	0	0
0.0383333	0	0	0	0	0	10.238	0	7.083	0	0.833	0.556	7.708	0.833	9.167	0	0	0		1.667	0	0	0	0	2.917	0	2.5	0	0		0.625	0	0	0		1.667	0	0	5.714	0
0.0441667	0	0	0	7.778	0	7.381	3.81	6.458	0	1.458	3.611	17.708	0	6.667	0	0	0		0	0	0.952	0	0	0	2.292	15.417	0.833	0		3.125	0	0	0		10.476	1.905	0	0	0
0.05	0	0	0	4.167	1.875	3.571	9.286	0	0	0	0	5.208	0	9.375	0	0	0		0	0	5.476	0	0	2.917	0	0.625	0	2.917		0.625	0	0	0		0.238	1.19	0	0	0
0.056	0.952	0	0	0.278	12.5	2.381	0	0.417	4.048	0	0	18.958	0	8.75	9.286	5	0		0	0	4.286	0	0	10.625	0	0.833	0.208	0		0	0	5.208	0		6.19	10.714	0	0	0
0.0618333	0.238	0	0	10.278	0.417	0	0	3.333	11.429	0	0	8.958	6.25	3.333	0.476	1.429	3.542		0	0	0	0.952	0	1.25	0	0	0	0		0	4.583	2.292	0		7.381	14.286	0	0	0
0.0676667	1.429	0	3.095	25	0	0	0	0	0.714	2.5	3.056	3.125	0	3.75	0	9.762	2.917		0	0	0	0	0	0	0	12.5	0	0		0	0.625	10.833	0		0.714	9.048	0	1.429	0
0.0735	0	7.619	9.524	0.556	2.5	4.524	0	4.583	0	2.5	1.111	8.333	0	0	0	0	0		1.667	0	0	3.571	0	0	0	2.917	0	3.125		0	3.125	6.25	0		0	11.905	0	0	0
0.0795	0	5.476	0.714	0	1.458	0	0	7.083	3.81	0	0	28.125	0.625	0	0.238	0	0		0.238	0.476	12.381	0	0	2.5	0	0	0	8.958		0	0	5.833	0		5.476	14.286	0	0.952	0
0.0853333	0	0	0	0.278	2.5	0	0	18.958	2.381	0	17.222	6.042	0.417	0	5	0	1.042		1.19	0	10.714	0	0	2.917	0	0	0	17.083		0	0	6.042	0		0	15.238	0	0.714	8.542
0.0911667	0	0	0	2.5	7.083	0	0	7.292	5.714	0	6.667	9.375	0	0	18.81	0	0		14.286	0	0	0	0	2.5	0.833	2.917	0	16.25		0	1.042	0	0		0	15.952	0	1.667	4.375
0.0971667	0	0	0	2.778	2.292	0	4.048	0	0	10.625	0	8.958	0	0	19.524	0	0		1.667	0	0	1.19	0	0.417	0	0.208	0.625	5.417		3.75	0	0	0		0	20.714	0	0	0
0.103	0	0	0	0	0.625	0.238	0	0	0	13.333	0	1.25	0.833	0	9.762	0	0		0	0	0	0	0	6.042	2.708	0	6.667	2.5		1.25	0	7.5	0		0.238	6.19	0	0	0.625
0.108833	0.238	0	0	0	0	0	0	0	9.286	11.458	1.389	6.667	0	0	0	0	0		8.81	0	0	0	0	0	0	0	8.75	0		18.333	0	0.208	0		0	0	0	0	0.417
0.114833	4.524	0	0	0	0.417	0	0	10.625	13.571	7.083	1.389	13.542	0	2.708	0	0	0		0.238	0	8.095	0	0	0	0	1.875	0	4.375		1.875	0	3.125	0		0	0	0	0	6.667
0.120667	0	0	0	0	1.042	0	0	7.5	2.143	7.292	0	2.292	0	12.5	0	0	0		8.571	0	0	0	0	0	0	0	1.042	6.667		0	0	6.458	0		0	8.333	0	0	0
0.1265	0	0	0	6.389	0	0	0	6.875	0	0.625	9.722	0	0	0	0	0	0		4.762	0	0	0	0	0	0	1.667	4.375	0.208		0	0	5.208	0		0	11.19	0	0	0
0.132333	0	0	0.238	0	0	0	0	0	0	8.958	0	0.208	0	0	4.524	3.095	0		0	0	0	0	0	0	1.25	1.875	0	3.75		0	0	7.917	0		0	0	0	0	8.542
0.138333	0	0	0.952	0	0.208	0	0	0	0	0	6.944	6.042	0	0	1.19	0	0		0	0	0	0	0	0	4.167	0	5	0		0	0	0	0		0	0	9.286	0	0
0.144167	0	0	0	0	9.375	0	0	0	0	0	8.333	0	6.042	8.542	0	0	0		0	0	0	0	0	0	4.792	0	3.125	11.042		0	6.667	0	0		0	0	1.429	0	0.833
0.15	0	0	0.952	0	0	12.857	0	3.125	0	0	0	4.167	0.208	1.25	0.476	0	0		0	0	0	0	0	0	11.458	0	0	9.583		0	3.75	0	0		0	0	0	0	7.917
0.156	0	0	3.095	0	0	2.857	0	10.625	0	0	0	18.125	7.292	0	0	0	5		0	0	0	0	0	0	0	5.625	0	10		0	0	0	0		0.952	0	0.714	0	1.042
0.161833	1.667	0	20	0	0	2.143	0	3.75	6.19	0	0	38.125	0	0	0	0	0		0	0	0	0	0	0	0	5.208	0	15.625		0	0	0	0		0	0	7.619	0	0
0.167667	2.381	0	1.429	0	0	0	1.429	0.625	0	0	0	3.958	1.25	0.625	10.238	0.238	0		0	0	0	0	0	0	8.333	0	0	12.917		0	3.75	0	0		1.667	0	5.476	0	0
0.173667	0	0	0	0	0	0	6.905	0	0	0	0	0	0	11.25	21.667	0	0		0	0	0	0	0	0	16.25	1.875	7.083	17.917		0	1.25	0.833	0		0	0	1.905	0	11.875
0.1795	0	0	5.714	0	0	0	0	0	0	0	0	0	3.125	1.25	0	0	0.208		6.667	6.667	0.238	0.952	0	0	5.625	0	3.958	1.458		0	0	6.042	0		0.714	0	0	0.952	6.875
0.185333	5.714	0	0	0	0	0	0	8.542	0	0	0	0	1.25	0	0	0	0		0	3.81	0	0	0	0	0	0	0	17.083		0	0	0	0		6.905	0	0	5.476	0.208
0.191167	10.952	0	0	0	12.708	0	1.667	0.417	0	0	0	0	1.042	0	2.143	5.476	0		0	0	0	5.952	0	0	0	0	0.417	1.458		0	0	0	0		0.476	0	0	0	0
0.197167	1.19	10.714	0	0	3.333	0	0	4.375	0	5.417	0	0	0	0	5.952	7.857	0		0	0	0	1.19	0	0	5.625	1.875	6.458	0		6.458	0	0	0		1.667	1.19	0	0	0
0.203	0	4.762	7.381	0	0	0	0	3.958	0	1.042	0	0	0	5.833	12.857	0	0		0	0	0	0	0	0	1.042	0	5.833	0		2.083	0	0	0		0	16.667	0	0.476	0
0.208833	0	15.952	0	0	0	0	0	0	0	0	0	0	0	1.458	0	0	0		0	0	0	0	0	0	0	0.833	2.083	4.167		0	0	0	0		0	12.619	0	18.333	1.458
0.214833	0	14.762	1.905	0	1.042	0	0	5	0	1.458	0	0	1.25	10.208	0	0	0		0	0	0	0	0	0	0	0	0	10.625		8.958	0	0	0		0	3.095	2.381	1.19	10.417
0.220667	1.905	0	1.667	0.278	3.333	0	2.857	1.042	0	1.042	12.222	7.292	1.667	2.5	0.476	0	0		0	0	4.524	0	0	0	3.958	0	0	0		6.042	0	6.875	0		0	9.286	0	6.667	0
0.2265	0	0	3.095	10.833	6.25	0	0.238	5.833	0	0	0	1.458	4.375	9.375	3.571	0	6.875		0	0	0	0	0	0	0	0	0	0		0	0	10.833	0		0	14.286	0	0	0
0.232333	0	0	0	0	6.042	0	0	5.208	0	0	0	1.25	0	0	11.905	0	10.625		1.667	0	1.667	10	0	0	9.375	0	3.542	3.75		0	0	12.5	0		0	1.905	0	0	7.917
0.238333	0	0	0.238	0	0	0.238	0	7.083	0	0	0	0	0	0	0	0	0		0	0	5.476	0	0	0.208	0	2.5	0	0.208		0	5.417	3.333	0.208		0	0	6.667	0	1.667
0.244167	0	0	0	1.944	1.875	0	0	0	7.381	0	0	0	0	0	6.667	0.952	0		0	9.762	0.714	0	0	13.75	0	2.083	0	5.417		0	0	5.833	11.875		0	0	9.762	0	3.75
0.25	0	0	0	16.667	8.333	4.048	0	0.625	0	7.708	0	0	15	2.917	4.762	7.619	0		3.81	0	0	0	0	0	0	4.167	1.875	0		0	0	0	5.417		0	0	0	0	11.25
0.256	0	0	0	8.333	0	0	0	1.042	0	0.625	0	0	2.292	0.833	0	0	0		0	0	0	0	0	0	0	2.083	0	3.125		0	0	0	2.083		0	0	0	0	7.5
0.261833	0	0	0	0	2.917	0	0	0	0	0	0	0	0	3.75	0	0	0		0	0	0	0	0	0	0.833	0	0	1.875		0	0	0	0		0	0	0	0	0
0.267667	0	0	0	0	0	0	0	0	0	0	0	0	0	0	0	3.571	0		0.476	0	0	0	0	3.125	0	0	0	0		0	0	5.833	0		0	2.143	0	0	0
0.273667	0	0	0	0	0	0	0	0	0	0	0	0	1.667	0	0	0.476	0		0	0	0	0	0	0	0	0	0	5		0	0	0	0		0	1.19	0	0	3.75
0.2795	0	0	0	0	0	0	0	0	0	0	0	0	0	4.792	0	0	0		0	0	0	0	0	0	0	0	0	0.208		1.667	0	0	0		0	0	0	0	0
0.285333	0	0	0	0	0	0	0	0	0	0	0	0	0	7.5	0	0	0		0	0	0	0	0	0	0	0	0	5.625		0	0	0	0		0	0	0	0	0
0.291167	0	0	0	0	0	0	0	0	3.571	0	0	0	0	6.042	0	0	0		0	0	0	0	0	3.333	0	0.625	0	0		0	0	0	0		0	0	0	0	0
0.297167	0	0	0	0	0	0	0	1.042	0	0	0	0	0	5	0	0	0		0	0	0	0	0	0	0	0	0	12.292		0	0	0	0		0	0	0	0	0
0.303	0	0.952	0	0	0	9.762	0	0	0	0	0	0	0	0	0	0	0		3.095	3.333	0	0	0	0	0	0	0	3.75		0	0	0	0		0	0	0	0	0
0.308833	0	5.238	0	0	0	0	0	3.542	0	0	0	0	0	1.25	0	4.762	0		0	10.952	0	0	0	0	0	0	0	0.625		0	0	0	0		0	0	0	0	0
0.314833	0	0	5.476	0	0	0	0	0	0.714	6.25	0	0	0	8.75	0	3.571	1.042		0	0.476	0	0	0	0	0.417	0	0	5.833		0	0	0	0		0	0	0	0	0
0.320667	0	0	0	0	0	0	0	0	0	1.042	0	0	0	0	0	0	0		0	0	0	0	0	0	0.208	0	0	7.5		3.958	0	0	0		0	0	0	0	0
0.3265	0	0	0	0	0	0	2.143	6.25	5.714	0	0	0	0	0	0	0	0		0	0	0	0	0	0	17.292	0	0	1.667		0.208	0	0	0		0	0	0	0	0
0.3325	0	0	0	0	0	0	0	0	0	0	0	0.208	0.208	0	0	0	0		0	0	5	0	0	2.5	9.792	0	0	0		0	0	0	0		0	0	0.238	0	0
0.338333	2.381	0	0	0	0	0	0	0	0	0	0	0	0	0	0	0	0		0	0	0	0	0	4.583	0	0	0	0		3.958	0	0.625	0		0.476	0	0	0	0
0.344167	4.048	3.81	0	0	0	0	0	6.458	0	0	0	0	0	0	0	0	0		7.857	0	0	0	0	0	0	0	0	0		0	0	0	0.625		0	0	0	0	0
0.35	0	0	0	0	0	0	0	0	0	0	0	0	0	0	0	0	0		7.619	0	0	0	0	0	0	0	0	5.417		0	7.708	0	0.208		0	0	0	0	0
0.356	0	0	0	0	0	0	0.952	10.417	0	0	0	4.583	0	0	0	0	0		0.952	0	0	0	0	0	0	0	5	0		1.25	0	0	0		0	0	0	0	0
0.361833	0	0	0	0	0	0	0	0	0	0	0	3.542	6.25	0	0	2.143	1.25		0	0	0	0	0	0	0	0	0.625	0		0.208	0	0	0		0	0	0	0	0
0.367667	3.095	0	1.905	0	0.208	0	6.905	0	0	0	0	0	0	0	0	10.476	0		0	0	0.238	0	0	0	0	0	0	1.042		0	0	8.333	0		0	0	0	0	0
0.373667	0	0	0	0	2.292	0	7.619	0.417	0	0	0	0	0	0	0	0	0		0	0	0	0	0	0	0	0	0	11.458		0	0	7.5	0		0	0	0	0	0
0.3795	4.524	0	0	4.167	0	0	3.333	7.292	0	0	0	0	7.708	0	0	0	0		0	0	0	0	0	0	4.375	0	0	0		0	0	2.083	0		0	0	0	0	0
0.385333	0	1.19	0	0	0	0	0	4.792	0	0	0	0	3.75	6.25	0	0	0		0	0	0	0	0	0	0.833	1.458	0	3.75		0	0	0	0		0	0	0	0	0
0.391167	4.286	0	0	0	0	0	0	0.625	0	0.208	0	0	0	0	0	5.476	0		0	0	0	0	0	6.458	0	0	0	0		0	0	0	0		0	0	0	0	0
0.397167	0	0	0	0	0	0	0	0.417	0	0	0	0	0	0	0	10.238	0		2.143	0	0	0	0	10.208	0	0	1.667	0		0	0	4.167	0		0	0	0	0	0
0.403	0	5.238	0	0	0	0	0	0.833	0	0	3.333	0	11.042	0	0	0	0		0	0	0	0	0	10.208	0	0	0	0		0	0	0	0		0	7.619	0	0	0
0.408833	7.857	0	0	0	0	0	0	0	2.857	0	0	0	0.833	0	0	0	0		7.381	0	0	0	0	5.833	0	7.083	0	0		0	0	0	0		0	1.429	0	0	0
0.414833	0.714	0	0	0	0	0	0	0	7.857	0	0	0	0	0	9.286	3.81	1.875		0	0	0	0	0	0	0	8.958	0	0		0	3.542	0	0		0	0	3.333	0	0
0.420667	0	0	0	0	1.042	0	0	0	0	0	0	0	0	0	2.619	0.238	1.667		0	0	0	0	0	0	0	0	0	0		0	0.625	0	0		0	0	0	0	0
0.4265	0	7.857	0	0	2.917	2.619	0	0	0	0	0	0	0	0	0	0	7.5		0	0	0	0	0	0	0	0	3.542	0		0	12.5	7.917	0		0	0	6.19	0	0
0.4325	0	0	0	0	0	1.19	0	0	0	0	0	3.125	0	0	0	6.667	0		0	0	0	0	0	0	0	0	2.083	0		0	1.458	0	0		0	0	0	0	0
0.438333	1.19	0	0	0	0	0	0	0	0	0	0	2.917	0	0.833	0	3.571	0		0	0	0	0	0.714	0.625	0	0	0	0		0	0	0	0		0	0	0	0	0
0.444167	0	0	0	0	0	0	0	0	0	0	0	0	0	5.208	0	0.714	3.125		0	0	0	0	3.571	0	0	0	2.083	1.042		0	0	0	0		0	5.476	0	0	0
0.45	0	0	0.714	0	0	0	0	0	0	0	0	0	0	6.458	0	0	0		0	0	0	0	0	0	0	0	0	7.292		0	0	0	0		0	0	0	0	0
0.456	0	0	0	0	0	0	0	0	0	0	0	0	8.125	13.958	0	0	0		0	0	0	5.238	0	1.875	0	0	0	10		0	0	0	0		0	0	0	0	0
0.461833	0	0	0	2.5	0	0	2.143	0	0	0	0	1.458	1.042	8.75	0	0	0		0	0.476	0	0	0	6.875	0	0	0	0		0	0	0	0		0	2.619	0	0	0
0.467667	0	0	0	0	0	0	0	0	0	0	0	6.042	0	2.917	0	0	0		0	0.238	0	0	0	0.833	0	0	6.458	0		0	0	0	0		0	4.762	0	0	0
0.473667	0	0	0	0	0	0	0	0.417	0	0	0	0	0	0.208	0	0	0		0	0	0	0	0	2.292	3.542	0	0	0		0	0	0	0		0	11.19	0	0	0
0.4795	0	0	0	0	0	0	3.81	0	0	0	0	0	0	0	0	0	0		0	0	0	0	0	6.458	0.833	0	0	3.958		1.875	0	0	0		0	0.238	0	0	0
0.485333	0	0	0	0	0	0	0	0	0	0	0	9.792	0	0	0	0	0		0	0	0	0	0	0	0	0	0	6.667		0	0	0	0		0	0	0	0	0
0.491333	0	0	0	0	0	0	0	0	4.524	0.625	0	0	0	0	0	0	0		0	0	0	0	0	1.042	0	3.125	0	0		2.917	0	0	0		0	0	0	0	0
0.497167	0	0	0	0	0	0	2.143	0	1.429	0	0	0	0	0.625	0	1.19	0		0	0	0	0	0	9.167	0	0	0	0		0	2.708	1.042	0		0	0	0	0	0
0.503	0	4.286	0	0	0	0	0	0	0.952	0	3.889	0	1.042	4.167	0	0	5.625		0	0	0	0	0	1.042	0	0	0	5.417		3.542	0	0	0		0	0	0	0	0
0.508833	4.286	4.524	0	0	0	0	0	0	0	0	0	0	0	0	0	0	3.333		0	0.238	0	0	0	0	0	0	4.375	0		0	0	0	0		0	0	0	0	0
0.514833	0	0	0	0	0	0	0	0	3.333	0	0	0	0	0	0	0	0		0	0	0	0	0	0	0	0	0	0		0	0	0	0		0	0	0	0	0
0.520667	0	0	0	0	0	0	0	0	0	0	0	0	0	0	5.476	0	0		0	0	0	0	0	0	0	0	0	0		0	0	0	0		0	0	0	0	0
0.5265	0	0	5.952	0	0	0	0	0	1.667	0	0	0	0	0	9.524	0	0		0	0	0	0	0	0	0	5.208	0	0		0	0	0	0		0	0	0	0	0
0.5325	0	0	0	0	0	0	0	0	13.81	2.083	0	0	0.208	0	0	0	0		0	0	0	0	0	0	0	0	0	0.625		2.708	0	0	0		0	0	0	0	0
0.538333	0	0	0	0	0	0	0	0	0.476	0.208	0	0	0.208	3.75	0	0	0		0	0	0	0	0	0	0	0	0	0.417		0.625	0	0	0		0	0	0	0	0
0.544167	0	0	0	0	0	0	0	0	0	0	0	0	0.208	0	0	0	0		0	0	0	0	0	0	1.042	0	0	2.083		0	0	8.75	0		0	0	0	0	0
0.55	0	0	0	0	0	0	0.952	0	0	0	0	0	0	0	0	2.381	0		0	0	0	0	0	0	0	0	0	4.375		0	0	1.458	0		0	3.095	0	0	0
0.556	0	0	0	0	0	0	1.19	0	1.667	0	0.278	0	0	0	0	0	0		0	0	0	0	0	0	0	0	0	7.083		0	0	0.417	0		0	0	0	0	0
0.561833	0	0	0	3.611	0	0	0	0	0	0	0	0	0	0	0	0	0		0	10.952	0	0	0	0	0	0	0	0		0	0	0	0		0	0	0	0	0
0.567667	0	0	0	0	0	0	0	0	0	0	0	0	0	0	0	0	0		0	0	1.905	0	0	2.5	1.042	0	0	0		0	1.667	0	0		0	0	0	0	0
0.573667	0	0	0	0	0	0	0	0	0	0	0	0	0	0	0	0	0		0	0	0	0	0	0	0	0	0	0		0.625	0	0	0		0	0	0	0	0
0.5795	0	0	0	0	0	0	0	0	0	0	0	0	0	0	0	0	0		0	0	0	0	0	0	0	0	0	0		0	0	0	0		0	0	0	0	0
0.585333	0	0	0	0	0	0	0.714	2.917	0	0	0	0	0	0	0	0	0		0	0	0	0	0	1.875	0	0	0	0		0	0	3.542	0		0	0	0	0	0
0.591333	0	0	0	0	0	0	0	0	5.476	0	0	0	0	0	0	4.286	0		2.857	0	0	0	0	0	0	0	0	0		0	0	5.208	0		0	0	0	0	0
0.597167	0	0	0	0	0	0	0	1.458	1.19	0	0	0	0	0	0	0	0		0	0	0	0	0	0	2.5	0	0	1.458		0	0	0	0		0	0	0	0	0
0.603	0	0	3.095	0	0	0	0	0	0	0	0	0	0	0	0	0	0		0	0	0	0	0	0	0.625	0	0	0.208		0	2.083	0	0		0	0	0	0	0
0.608833	0	0	3.571	0	0	0	1.429	0	0	0	0	0	0	0	0	0	0		0	0	0	0	0	0	0	3.542	0	0.208		0	4.167	0	0		0	1.429	0	0	0
0.614833	0	0	0	0	0	0	8.333	1.667	0	0	0	0	0	4.375	0	0	0		0	0	0	0	0	0	0	0	0	12.5		0	12.292	0	0		0	10.476	0	0	0
0.620667	0	0	0	0	0	0	0	0	0	0	0	0	0.417	1.458	1.429	0	0		0	0	4.286	0	0	0	0	1.667	0	1.25		0	2.083	0	0		0	13.095	0	0	0
0.6265	0	0	0	0	0	0	0	0	0	0	0	0	0	0	0	0	1.042		0	0	4.048	0	0	0	0	3.333	0	0		0	0	0	0		0	0.238	0	0	0
0.6325	1.667	0	0	0	0	0	0	0	0	0	0	0	0	0	0	0	0.625		0	0	5.238	0	0	2.083	0	0	0	0		0	0	0	0		0	0	0	0	0
0.638333	0	0	0.476	0	0	0	0	0	0	0	0	0	0.208	0	0	0	1.667		0	0	0	0	0	2.292	0	0	0	0		0	0	0	0		0	0	0	0	0
0.644167	0	0	0	0	0	0	4.762	0	0	0	0	0	0	6.25	0	0	0		0	0	0	0	0	0	3.542	0	0	0		0	0	0	0		0	0	0	0	0
0.650167	0	4.762	0	0	0	0	2.857	0	0	4.792	0	0	0	0	0	1.905	0		0	0	0	0	0	0	16.875	0	0	0		0	3.75	0	0		0	0	0	0	0
0.656	0	0.238	0	0	0	0	0	0	0	0	0	0	1.667	0	0	0.238	0		1.19	0	0	0	0	0	12.5	0	0	0		0	0.208	0	0		0	0	0	0	0
0.661833	0	0	0	0	0	0	0	0	0	0	0	0	0	0	0	5.952	0		0	0	0.714	0	0	0	8.125	0	0	0		0	0	0	0		0	0	0	0	0
0.667667	0	0	0	0	0	0	0	0	0	0	0	0	0	0	0	11.905	0		0	0	0	0	0	0	0	0	0	0.625		0	0	0	0		0	0	0	0	0
0.673667	0	0	0	0	0	0	0	0	0	0	0	0	0	2.708	0	0	0		0	0	0	0	0	0	0	0	0	1.25		0	0	0	0		0	0	2.857	0	0
0.6795	0	0	0	0	0	0	0	0	0	0	0	0	0	0.208	0	4.762	0		0	0	0	0	0	0	0	0	0	0		0	0	0.417	0		0	0	1.905	0	0
0.685333	0	0	0	0	0	0	0	0	0	0	0	0	0	0	0	3.095	0		0	0	0	0	0	0	0	0	0	3.125		0	5.417	12.5	0		0	0	0	0	0
0.691333	0	0	0	0	0	0	0	0	0	0	0	0	0	0	0	0	0		0	0	0	0	0	0	7.083	2.5	0	0		0	17.5	2.083	0		0	0	0	0	0
0.697167	0	0	0	0	0	0	0	0	0	0	0	0	0	0	0	0	0		0	0	0	0	0	0	0	10.417	0	0		0	4.167	0	0		0	0	0	0	0
0.703	0	0	0	0	0	0	0	0	0	0	0	0	0	5.833	0	5.476	0		9.524	0	0	0	0	0	0	0	0	0		0	0	0	0		0	0	0	0	0
0.708833	0	0	0	0	0	0	0	0	0	0	0	0	0	5	0	0	0		0	0	0	0	0	0	0	0	0	0		0	0	0	0		0	0	0	0	0
0.714833	0	0	0	0	0	0	0	0	0	0	0	0	0	0	0	0	0		0	0	0	0	0	0	0	0	1.042	0		0	0	0	0		0	0	0	0	0
0.720667	0	0	0	0	0	0	0	0	0	0	0	0	0	0	0	0	0		0	0	0	0.238	0	0	0	0	1.25	0		0	0	0	0		0	0	0	0	0
0.7265	0	13.81	0	0	2.083	0	0	0	0	0	0	0	0	2.292	0	0	0		0	0	0	0.476	0	0	0	0	0	0		0	0	0	0		0	0	0	0	0
0.7325	0	0	0	0	8.958	0	0	0	0	0	0	0	0	5.208	0	0	0		0	0	0	0	0	0	0	0	0	16.25		0	0	0	0		0	0	0	0	0
0.738333	0	0	0	0	0	0	0	1.25	0	0	0	0	0	0	0	0	0		0	0	0	0	0	0	0	0	0	2.083		0	0	0	0.625		0	0	0	0	0
0.744167	0	0	1.905	0	0	0	0	0	0	0	0	1.667	0	0	0	0	5.625		0	0	0	0	0	7.292	0	0	0	1.25		0	0	0	4.167		0	0	0	0	0
0.750167	0	0	0	0	0	1.905	0	0	0	0	0	0.833	0	0	0	0	2.292		0	0	0	0	0	2.917	0	0	0	6.667		0	0	0	8.125		0	0	0	0	0
0.756	0	0	0	0	0	0	0	0	0	0	0	0	1.667	6.458	0	3.81	6.875		2.381	0.476	0.238	0	0	0.833	0	0	0	11.042		0	0	0	9.167		0	0	0	0	0
0.761833	0	0	0	0	0	0	1.667	3.333	0	0	0	0	0	6.875	0	1.19	4.792		0	0	3.81	1.429	0	3.125	0	0	0.625	0		0	0	0	12.5		0	0	0	0	0
0.767667	0.238	0	3.81	0	0	0	9.048	0	0	0	0	0.208	1.25	1.042	1.429	0	1.667		1.429	0	0	0	0	5	0	0	0	6.25		0	0	0	0.833		0	0	3.81	0	0
0.773667	1.19	0	0	0	0	0	0	0	0	0	0	0	0	0	10.952	0	0.625		0.714	0	0	7.857	0	0.208	0	0	0	0		0	0	0	0		0	0	0	0	0
0.7795	0	0	0	0	0	0	0	0	0	0	0	0	0	0	3.333	0	5		0	0	0	0	0	0	0	0	3.333	0		0	0	0.625	0		0	0	0	0	0
0.785333	0	0	0	5.278	0	0	0	0	0	0	0	0	3.542	0	9.286	0	0		0	0	0	0	0	0	0	0	0.833	0		0	8.125	0	19.792		0	0	0	0	0
0.791333	0	0	0	15.278	7.292	0	0	0	0	0	0	0	17.083	1.875	2.619	1.19	0		0	2.619	0	3.333	0	0	0	2.917	0	6.042		0	9.583	0	13.125		0	0	0	0	0
0.797167	0	0	0	2.778	0	0	4.524	1.458	0	0	0	0	0.833	6.458	0	4.286	0		0	0	0	0	0	0	0	1.458	0	0		2.708	9.375	8.333	9.583		0	0	0	0	1.458
0.803	0.714	5.952	0	0	0	0	0	0	0	0	0	1.667	0	0	0	5	0		0	0	0	0	0	0	0	21.667	0	0		0.625	3.542	2.083	5.208		0	0	3.81	2.381	4.375
0.809	0.714	0	0	0	0	0.952	0	2.5	0	0	0	0	0	0	0	0	0		0	0	0	0	0	0	0	19.167	0	0		6.458	0	0	0.208		0	0	15	5.714	0
0.814833	0	0	0	0	0	1.905	0	0.208	0	0	0	0	1.25	6.458	1.429	0	0		0	0	0	0	0	0	0	0	0	0		0	0	0	3.125		0	0	0	0	0
0.820667	0	0	0	0	0	0	0	7.083	0	12.292	0	0	0.833	10.208	0	0	0		0	0	0	0	0	0	0	0	0	0		0.833	0	0.417	8.125		0	3.333	8.81	0	0
0.8265	0	0	0	3.889	0	0.952	0	1.875	0	5.625	0	0	0	6.042	0	0	0		0	0	0	0	0	0	0	0	0	3.958		3.542	0	0	0		0	0	5.238	0	0
0.8325	5.714	0	0	13.889	0	2.857	1.905	0	0	0	0	0	0	0	0	0	0		12.619	0	0	0	0	0	0	0	0	0		1.042	0	0	0		0	0	9.286	0	0
0.838333	0	0	0	8.056	0	0	0	0	0	0	0	0	0	0	5	0	0		0.476	0	0	0	0	0	0	0	0	0		5.625	0	0	0		0	0	8.333	0	0
0.844167	0	0	0	0	0	0	0	0	0	0	0	0	0	0	12.381	0	2.083		0	0	0	0	2.381	0	0	0	0.833	0		0.833	0	0	8.333		0	0	2.143	0	0
0.850167	0	0	0	0	0	2.381	0	7.917	0	3.958	0	2.917	0	0.208	1.905	0	0		0	0	0	0	0	0	0	0	0	0		4.167	3.333	0	0		0	1.905	10	0	0
0.856	0	6.905	0	0	0	0	0	0	0	0.208	0	0	0	1.25	0	0	0.833		0	0	0	0	0	0	0	0	0	1.667		20.208	3.542	0	0		0	5.238	0.952	0	0
0.861833	0	5.476	0	0	0	0	0	0	0	0	0	0	14.375	1.042	0	0	0		0	0	0	0	0	0	0	0	0.208	0		11.042	0	0	0		0	1.667	0	0	0
0.867667	0	0	0.238	0	2.083	0	0	0	0	0	0	0	6.875	12.5	0	8.81	0		0	0	0	0	0	0	0	0	2.708	0		7.083	6.875	0	0		0	0	0	0	0
0.873667	0	0	0	0	1.667	0	0	0	1.19	0	4.167	0	0	11.042	0	2.381	0		0	0	0	7.619	0	0	0	0.625	9.167	0		14.167	12.5	0	0		5.238	0	0	0	0
0.8795	0	3.333	0	0	0	0	0	0	0	0	1.111	0	4.167	25.208	0	0	0		0	0	0	6.429	0	0	0	0.208	1.667	11.25		1.875	6.042	0	0		0	4.762	0	0	0
0.885333	0	0	0	0	0	0	0	0	0	0	0	4.375	0	5	0	0	0		0	0	0	0.238	3.81	0	0	0	2.917	19.792		0	6.667	0	0		0	0	0	0.238	0
0.891333	10.714	0	0	0	0	0	0	0	0	0	0	0.417	0	26.667	0	4.286	0		0	0	0	2.857	10.714	0	0	0	7.5	5.625		0	0	0	6.458		0	0	0	0	0
0.897167	5.238	0	0	0	0	0	7.619	0	0	0	0	0	0	18.542	0	5.714	0		0	0	0	0	0	0	0	0	4.167	0		0	0	0	2.917		0	0	0	0	0
0.903	0	0	0	0	0.208	0	5.714	0	0	0	0	0	0	17.292	0	0	0		0	0.952	0	0	0	0	0	0	0	0		2.5	0	0	9.167		0	0	0.238	0	0
0.909	0	0	0	0	9.583	0	15.952	5.833	0	0	0	0	0	0	0	0	0		0	2.143	0	6.429	0	0	0	0	0	0		0	0	0	0		0	0	3.095	0	0
0.914833	0	0	0	0	0	0	26.429	11.667	0	0	0	0	0	0	0	0	5.208		0	0	0	2.857	0	0	0	0	0	0		0	1.042	0	0		0	0	0	0	0
0.920667	5.714	0	0	0	0	0	29.048	4.375	0	0	0	0	0	0.208	0	0	8.542		0	0	0	4.048	0	0	0	0	0	2.083		0	11.875	0	0		8.571	0	0	0	0
0.9265	8.81	0	0	0	0	0	14.048	4.167	0	0	0	0	0	0	0	0	0.417		0	0	0	0.238	0	0	0	0	2.083	0		5.208	6.25	9.583	1.667		0	5	0	2.381	0
0.9325	0	0	3.333	0	1.25	0	2.619	1.458	0	0	0	0	0	2.917	0	0	0		1.429	0	0	0	0	0	0	0	1.458	0		13.958	0	0	0		0	9.286	0.476	4.286	0
0.938333	0	0	1.19	0	0	0	10.714	0	0	0	0	1.875	0	15.417	0	0	0		0	0	4.048	0	0	2.083	0	12.5	0.208	0		2.708	0	0	0		0	0	0	0.238	0
0.944167	0	0	0	0	0	0	20.714	0	0	0	0	0	0	19.583	0	0	3.125		0	0	7.381	5.952	0	0	0	2.083	0	2.083		14.792	0.208	0	0		0	0	0	0	0
0.950167	0	0	0	0	0	2.857	4.048	0	0	0	0	0	7.917	8.75	0	0	4.583		0	0	0.952	3.333	0	2.917	0	0	0	0		13.75	3.75	0	0		0	0	0	4.048	0
0.956	0	0	0	0	0	0.238	3.81	0	0	0.833	1.944	0	0	5	0	0	0		0.238	0	0	0	0	8.542	0	0	0	1.25		10.833	0	0.417	0		0	0	0	0	0
0.961833	0	0	0	0	0	1.19	7.381	1.25	0	0	0	0.417	0	12.5	0	0	0		0	0	0	0	0	0	0	5.208	0	6.667		2.292	0	0.625	0		0	0	0	0	0
0.967833	0	0	0	0	0	0	0	0	0	0	2.222	0	0	10.417	0	0	0		0	0	0	0	0	0	0	8.75	0	21.458		11.042	0	0	0		0	0	0	0	0
0.973667	0	0	0	0	0	0	0	0	0	0	0	0	0	10	0	0	0		0	0	0	6.19	0	0	0	0	0	1.042		0	0	0	0		0	0	14.286	0	0
0.9795	0	0	0	0	0	0	0	0	0	0	0	0	1.042	7.292	0	0	0		0	0	0	0	9.048	0	0	6.875	0	0		0	0	0	8.542		0	0	18.571	0	0
0.985333	0	0	0	9.444	0	0	1.19	0	0	0	0	0	0.208	0	1.19	0	0		0	0	0	0	10.952	4.792	0	6.667	0	0		0	0	0	2.292		0	0	14.286	0	0
0.991333	0.476	0	0	0	0	1.429	0	5.833	6.905	0	0	0	2.917	0	1.429	0	0		0	0	0	0	0	0.625	0	0.833	0	0		0	0	0	12.083		0	0	1.905	0	0
0.997167	0	0	6.429	0	0	0.952	0	7.5	2.143	0	0	0	3.958	2.5	7.857	0	0		0	0	0	0	0	0	0	0	0	0		0	0	5.208	8.958		0	0	0	0	0
1.003	0	0	0	0	0	10.952	0	0	0	0	3.333	8.542	0	9.167	0	0	3.542		0	0	0	0	0	9.167	0	0	0	0		0	0	8.958	0		0	0	0	0	0
1.009	0	0	0	0	0	0	0	0	0	0	2.222	0	0	2.083	0	0	1.458		0	0	0	0	0	0	0	0	0	0		0	9.792	0	0		0	0	0	0	0
1.01483	0	0	0	0	0	4.048	0.476	0	0	0	0	0	0	0.833	0	0	0		0	0	4.048	0	0	0	0	0	0	0.833		0	0.208	0	0		0	0	0	0	0
1.02067	1.19	0	0	0	0	0	2.381	2.083	0	0	0	0	0	0	0	0	0		0	0	4.524	0	0	3.958	0	0	0	3.333		0	0	0	0		0	0	0	0	7.917
1.0265	0	0	0	0	0	0	15	0.417	0	0	5.556	0	3.542	0	0	0	0		0	0	0	0	13.571	0	0	0	0	4.375		0	5	0	0		0	0	0	0	4.375
1.0325	0	0	0	0	1.667	0	0	0	0	0	0.278	0	0	0	0	0	7.083		0	0	0	0	11.667	0	0	0	0	0		0	1.25	0	0		0	0	0	0	1.667
1.03833	0	0	0	0	3.75	0	0	0	0	0	0	4.167	0	0	0	0	0		0	0	0	8.095	7.381	0	0	0	0	0		0.417	0	0	0		0	0	0	0	0
1.04417	0	0	0	0	0	5.238	0	6.25	0	0	0	0	0.833	0	0	0	0		0	0	0.714	0	0	0	0	8.958	0	0		9.792	0	0	0		0	0	0	0	5
1.05017	0	0	0	0	0	0	0	0	0	0	0	0	0	0	0	0	4.375		8.095	0	0	0	0	0	0	0	0	0		6.25	0	0	0		0	0	0	0	8.542
1.056	0	0	6.429	0	0	0	0	0	0	0	0	1.458	0	0	0	0	0		0	0	0	0	0	0	0	0	0	0		0.208	0	0	0		0	0	0	0	0
1.06183	0	0	0	0	0	0.476	0	0	0	0	0	10.625	0	0	0	0	0		0	0	0	0	0	0	0	0	0	0		5.208	0	0	0		9.286	0	0	0	0
1.06783	0	0	0	0	0	0	0	4.375	0	0	0	14.792	0	0	0	0	0		0	0	12.143	5	0	0	0	0	0	0		14.792	0	5.833	0		5.714	4.524	0	0	0
1.07367	0	5.238	0	0	0	6.429	2.857	1.667	0	0	4.444	0	0	0	0	0	0		0	0	5.476	0	0	0	0	0	2.708	0		0	0	0	0		0	11.667	0	0	0
1.0795	0	6.667	0	0	0	0	0	1.042	0	0	0	0	0	0	0	0	0		0	0	6.19	0	0	0	0	0	12.5	0		0	1.25	1.667	0		0	0	0	0	3.125
1.08533	0	0	0	0	0	0	10.714	0	0	0	0	0	5	0	0	1.667	0		0	0	0	0	1.429	0	0	0	0	0		2.917	7.708	7.5	0.625		0	0	0	0	5.208
1.09133	3.571	0.952	0	0	0	4.286	0	0.208	0	0	0	0	8.958	0	0	9.048	0		6.429	0	0	0	2.619	0	0	0	0	0		12.083	5.417	4.583	3.333		0	0	0	0	0
1.09717	0	0	0	0	0	2.381	2.381	0.208	0	0	0	0	8.542	0	1.19	3.81	0		0	0	13.81	0	0	0	0	0	0	0		11.875	0	4.792	0		0	0	0	0	0
1.103	0	0	0	0	0	0	0	0	0	5.417	0	0	0	0	4.048	0	0		0	0	13.095	0	11.429	0	0	0	0	5		0	0	7.708	7.083		0	0	0	0	9.375
1.109	0	0	0	0	0	0	0.238	0	9.048	11.458	0	0	0	0	8.095	0	0		0	0	9.048	0	6.19	0	0	0	0	0.208		0	0	0	12.5		0	0	0	0	6.25
1.11483	0	0	0	0	0	0	0	0	0	8.958	0	0	0	0	4.286	0	0		0	0	0	0	0	0	0	0	0	0		9.583	0	0	7.5		0	6.19	0	0	6.042
1.12067	0	0	0	0	0	0	0	4.375	0	5.625	0	0	0	0.833	0	0	0		0	0	0	0	0	0	0	0	0	0		19.167	2.708	0	0		0	5.476	0	0	0
1.12667	1.429	0	0	0	0	7.857	0	0	0	9.375	0	0	0	4.792	0	0	0		0	0	0	0	0	0	0	0	4.167	0		12.917	3.333	0	2.292		0	0	0	0	0
1.1325	1.905	0	5.714	0	1.667	0	0	0	2.619	6.042	0	0	0	0	0	0	0		0	0	0	0	0	0	0	0	0	2.917		6.042	0	0	0		0	0	0	0	0
1.13833	0	0	0	0	0	5.952	0	0	0	0	0	0	10.417	0	6.19	0	6.875		7.857	0	0	0	0	0	0	0	0	5.208		1.875	0	6.042	0		0	0	0	0	0
1.14417	0	0	0	0	0	0	0	2.292	0	0	0	3.125	9.375	0	5	0	0		4.762	0	0	11.905	0	5	0	0	0	0		0	4.583	0	0		0	0	0	0	0
1.15017	0	0	0	0	0	0	0	5	1.429	0	0	0.417	0	0	0	0	0		0	0	1.19	6.19	0	5	0	0	0	0		0	0	3.333	0		0	0	0	0	0
1.156	0	0	3.81	0	0	0	0	4.375	0	0	0	0	0.208	0	0	0	0.625		0	0	0	0	10.238	0	0	2.083	6.458	0		1.042	0	12.5	0		0	3.095	0	0	0
1.16183	0	0	0	0	0	0	0.476	11.875	0	0	0	0	0	0	0	0	0		0	0	0	0	0	0	0	2.292	0	0		0	0	0.417	0		0.238	0	0	0	0
1.16783	0	0	0	0	0	1.905	5	0	0	0.833	0	0	1.667	0	0	0	0		0	0	0	0	0	1.042	3.75	0	0	5		0	0	0	0		25	5.952	0	0	0
1.17367	3.095	0	0	0	0	0	0	0	2.143	2.917	0	0	1.25	1.875	0	0	0		0	0	0	0.476	0	0	12.917	0	0	16.458		0	0	0	3.125		7.857	0	0	0	0
1.1795	3.571	0	11.19	0	0	0	0	0	0.476	0	0	0	7.083	0	3.571	0	0		0	0	0	0	1.905	0	0	0	0	20.417		0	1.667	0	0		0	0	0	0	0
1.18533	0	0	5.952	0	0	0	0	0	0	0.208	0	0	0	0	7.381	0	0		0	0	0	0	0	0	0	0	0	0.208		0.625	2.083	0	0		0	0	0	0	0
1.19133	0	0	0	0	0	3.095	3.095	0	2.381	0	0	0.833	0	0	7.381	0	0		0	0	0	0	0	1.875	0	0	0	0		12.917	0	0	1.042		0	0	0	0	0
1.19717	0	0	0	0	0	12.143	3.095	0	0.238	0	0	0	0	0	0	0	0		0	0	0	0	0	0.208	0	4.792	0	6.25		0	0	0	2.292		0	0	0	0	0
1.203	0	0	0	0	0	0	4.524	0	0	0	0	0	0	0	0	0	0		0	0	0	0	0	0	0	8.333	0	0.208		0	0	0	0		0	0	0	0	0
1.209	0	0	0	0	0	0	0	0.625	0	0	0	0	0	0	0	0	5.625		0	0	0	0	0	1.875	2.708	0.417	0	0		0	0	10.208	1.667		0	0	0	0	0
1.21483	0	3.333	0	0	0	0	5.476	4.167	0	0	0	0	0	0	0	1.905	0		10.476	0	0	0	0	0	1.875	0	0	0		1.875	0	5.208	8.542		0	0	0	0	0
1.22067	0.714	3.333	0	0	0	0	2.143	0	0	0	0	0	0	0	0	1.905	0		0	0	0	0	0	0	0	0	0	0		25.417	0	6.667	12.5		0	6.429	0	0	0
1.22667	0	2.143	0	0	0	0	0	0	0	0	0	0	0	0	1.905	2.381	4.375		0	0	0	0	0.952	0	0	0	0	0		14.583	0	0.208	0.208		0	14.286	0	0	0
1.2325	0	0	0	0	0	0	0	5.208	2.857	0	0	1.042	8.75	0	8.333	16.905	2.917		0	0	0	0	9.762	0	0	0	0	0.208		0.833	0	0	0		0	0.952	0	0	0
1.23833	0	5.714	0	0	0	0	0	3.542	1.19	5.208	0	0	12.083	0	3.333	0.238	0		0	0	0	0	6.19	0	0	0	0	0.625		3.333	0	0	6.458		0	0	0	0	0
1.24417	0	0	0	0	0	0	8.333	9.375	0	1.875	0	0	0	12.292	0	6.667	0		0	0	0	0	5.714	0	0	0	0	0		24.792	0	0	3.75		0	0	0	0	0
1.25017	0	0	0	0	0	0	11.905	0	0	3.958	0	0	0.417	0	0	10.238	5		0	0	0	0	0	0	0	0	0	0		14.583	0	0	0		0	0	0	0	0
1.256	7.381	0	0	0	0	0	0	0	0	0	0	0	0	0	0	10	4.375		0.238	0	0	0	0	0	5.417	0	0	0		0	0	0	0		0	0	0	0	0
1.26183	0	0	0	0	0	0	0	0	0.238	0	0	3.125	0	0	0	0	1.042		0	0	0.952	0	0	6.875	0	0	0	0		0	0	0	0		0	0	0	0	0
1.26783	0	0	0	0	0	0	0	0	0	4.375	0	10	0	0	0	0	0		0	0	3.81	0	0	0	0	0	0	0		0	0	0	0		0	0	0	0	0
1.27367	7.619	0	0	0	0	0	0	0	0	2.083	0	8.125	0	0	0	0	0		0	0	0	0	0	0	0	0.208	0	0		0	0	4.583	0		0	0	0	0	0
1.2795	0.476	0	0	0	0	0	0	0	0	0	2.5	0	0	0	0	0	0		0	0	5	0	0	6.458	0	0	0	0		0	0	0	0		0	6.905	0	0	0
1.2855	1.905	0	0	0	0	0	0	0	0	0	0	0	0	0	0	12.857	0		0	0	19.524	0	0	0	0	0	0	0		0	0	0	0		0	0	0	0	0
1.29133	0	0	0.952	0	0	0	0	0	0	2.708	0	0	0	0	0	8.571	0		0	0	10.476	0	0	0	0	0	0	3.75		0	0	0	0		0	0	0	0	0
1.29717	0	0	0.714	0	0	0	0	0	0	2.5	7.778	0	0	0	0	0	0		0	0	8.095	0	0	0	0	0	0	0		2.083	0	0	0		0	0	0	0	0
1.303	0	0	0	0	0	0	0	0	0	0	0	0	0	0	0	0	0		0	0	0	0	0	0	0	0	0	0.625		3.75	0	0	0		0	0	0	0	0
1.309	0	4.762	0	0	0	0	0	0	0.238	0	0	0	0	0	0	0	1.25		0	0	0	0	0	0	0	0	0	11.667		13.125	0	0	1.875		0	0	0	0	0
1.31483	0	1.905	0	0	0	0	0	0	0	0	0	0	0	0	0	0	0		0	0	0	0	0	0	0	0	0	1.875		2.5	0	0	0		0	0	0	0	0
1.32067	0	4.048	0	0	0	0	0	0	0	0	0	0	0	0	0	0	0		0	0	0	0	0	0	0	0	0	0		0	0	0	0		0	0	0	0	0
1.32667	0	11.429	0	0	0	0	0	0	0.238	0	1.667	0	0	0	3.333	0	0.417		0	0	0	0	0	0	0	0	0	0.417		0	0	0	0		0	0	0	0	0
1.3325	0	8.095	0	1.667	0	0	0	0	3.095	0	0	0	0	0	0	0	0		0	0	7.857	0	0	0	0	0	0	0.833		0	0.417	1.875	0		0	0	0	0	0
1.33833	0	2.143	0	2.5	0	0	0	0	0	0	0	0	0	0	0	0	0		0	0	16.667	0.952	0	1.875	0	0	0	0		3.75	11.25	1.25	1.042		0	0	0	0	0
1.34417	0	0	0	0.833	0	0	0	0	0	0	0	0	0	0	0	0	0		0	0	15.714	9.524	0	0.208	0	0	1.25	1.25		0	5.833	0	0		0	0	0	0	0
1.35017	0	0	0	3.889	0	0	0	0	0	0	0	0	0	0	0	0	0		0	0	4.048	3.81	0	1.667	0	0	0	0		0	6.042	0	0		0	0	0	0	0
1.356	5.238	0	0	0	0	0	0	0	0	0	0	0	0	0	0	0	0		0	0	7.619	0	0	0	0	0	0	0		0	0	0	0		0	0	0	0	0
1.36183	21.667	0	0	0	0	0	0	0	0	1.667	0	0	0	0	0	0	0		0	0	14.524	0	0	4.583	0	0	0	0		0	7.083	0	0		0	0	0	2.619	0
1.36783	2.619	0	0	0	0	0	0	0	0	4.583	0	0	0	0	0	0	0		0	0	22.619	0	0	0.417	6.042	0	0	0		0	0	0	0		0	0	0	0.476	0
1.37367	0	0	0	0	0	0	0	0	0	0	0	0	0.417	0	0	0	0		0	0	0	0	0	1.25	0	0	2.292	0		0	0	4.792	0		0	0	0	0	0
1.3795	0	0	0	0	0	0	0	0	0	0	0	0	0.833	0	0	0	0		0	0	0	0	0	0	0	0	1.25	0		8.542	0	6.458	0		0	0	0	0	0
1.3855	0	0	0	0	0	0	0	0	0.238	0	0	0	0	0.417	0	0	2.083		0	0	0	5.952	0	0	0	0	0	0		1.875	0	0	0		0	0	0	0	0
1.39133	0	0	0	0	0	0	0	0	0	0	0	0	0	0	0.238	0	0		0	0	0	0.238	0	0	0.208	0	0	6.875		0	0	0	0		0	0	0	0	0
1.39717	0	0	0	0	0	0	0	0	0	0	0	0	0	0	0	0	0		0	0	0	10.714	0	0	0.625	0	0	6.667		0	0	0	0		0	0	0	0	0
1.403	0	0	0	0	0	0	0	0	0	0	0	0	0	0	0	0	0		0	0	0	8.095	0	0	0	0	0	0		0	0	0	0		0	0	0	0	0
1.409	0	0	0	0	0	0	0	0	0	0	0	0	0	0	0	0	0		0	0	0	3.571	0	0	0	0	0	0		7.708	0.208	0	0		0	0.952	0	0	0
1.41483	0	0	0	0	0	0	0	0	0	0	0	0	0	0	0	0	0		0	0	0	11.667	0	0	5	0	0	0		0	0	0	0		0	7.857	0	0	0
1.42067	0	0	0	0	0	0	0	0	0	0	0	0	2.292	0	0.238	0	0		0	0	0	1.667	0	0	0	0	0	0		0	0	0	0		0	11.667	0	0	0
1.42667	1.429	0	0	0	0	0	0	0	0	0	0	0	0	0	13.81	0	0		0	0	0	0	0	0	0	0	0	0		0	0	0	0		0	14.286	0	0	0
1.4325	0	0	0	0	0	0	0	10	0	0	0	0	0	0	4.048	0	2.292		0	0	0	0	0	0	0	0	0	0		0	0	0	0		0	14.286	0	0	0
1.43833	4.762	0	0	0	0	0	0	1.042	0	0	0	0	0	0	0	0	0		0	0	0	0	0	0	0	0	0	0		0	0	0	0		0	14.286	0	0	0
1.44433	0	0	0	8.056	0	0	0	0	0	0	0	0	0	0	0	0	0		0	0	0	0	0	0	10.625	0	0	0		0	0	0	4.167		0	14.286	0	0	0
1.45017	0	0	0	6.944	0	0	0	0	0	0	0	0	0	0	0	0	0		0	0	4.762	0	0	0	3.958	0	0	0		0	0	0	12.5		0	10	0	0	0
1.456	0	0	0	0	0	0	0	0	3.81	0	0	0	0	0	0	0	0		0	0	0	0	8.571	0	0	0	2.917	0		0	0	0	12.5		0	0	0	0	0
1.46183	0	0	0	0	0	0	0	0	0	0	0	0	0	0	4.048	0	0		0	0	0	0	15	0	0	0	2.292	0		0	0	0	12.5		0	0	0	0	0
1.46783	0	0	0	0	0	0	0	0	0	0	0	0	0	0	0	0	0		0	0	0	0	13.571	0	0	0	0	0		0	0	0	12.5		0	0.952	0	0	0
1.47367	0	0	0	0	0	0	0	0	0	0	0	0	0	0	0	0	0		0	0	0	0	12.619	0	0	0	0	0		0.625	0	0	12.5		0	0	0	0	0
1.4795	0	0	0	0	0	0	0	0	0	8.333	0	0	12.5	0	0	0	0		0	0	0	0	1.429	0	0	0	0	0		0	0	0	12.5		0	0	0	0	0
1.4855	6.905	0	0	0.278	0	0	0	0	0	4.792	0	0	2.5	0	0	0	1.667		0	0	0	0	3.333	0	0	0	0	5.417		0	0	1.042	12.5		0	0	0	0	0
1.49133	5.238	0	0	9.167	0	0	0	0	0	0	0	0	0	0	0	0	0		0	0	0	0	2.381	0	0	0	0	3.333		0	0	5.208	12.5		0	0	0	0	0
1.49717	0	0	0	0.556	0	0	0	0	0	0	0	0	0	0	0	0	0		0	0	0	0	0.238	0	0	0	0	0		0	0	0	12.5		0	0	0	0	0
1.503	0	0	0	0	0	0	0	0	0	0	0	0	0	0	0	0	0		0	0	0	0	1.19	0	0	0	0	7.292		0	0	0	12.5		0	0	0	0	0
1.509	0	0	0	0	0	0	0	0	0	0	0	0	2.708	0	0	0	0		0	0	0	0	1.667	0	0	0	0	0		0	0	0	12.5		0	0	0	0	0
1.51483	0	0	0	0	0	0	0	0	0	0	0	0	6.875	0	0	0	0		0	0	0	0	6.429	0	0	0	0	0		0	0	0	12.5		0	0	0	0	0
1.52067	0	0	0	0	0	0	0	0	0	8.542	0	0	0	0	0	0	0		0	0	0	0	3.095	0	0	0	0	0		0	0	0	12.5		0	0	0	0	0
1.52667	0	0	0	8.611	0	0	0	0	0	1.875	5.556	0	0	0	0	10.714	0		0	0	0	0	7.143	0	2.708	0	0	0		0	0	0	12.5		0	0	0	0	0
1.5325	2.143	0	0	2.5	0	0	0	0	0	0	5	0	0	0	0	9.048	0		0	0	0	0	1.667	0	0	0	0	0		0.625	0	0	12.292		0	0	0	0	0
1.53833	0	0	0	0	0	0	0	0	5	0	0	0	0	0	0	0	0		0.714	0	0	0	2.381	0	0	0	0	0		1.458	0	0	2.708		0	0	0	0	0
1.54433	0	0	0	0	0	0	0.238	0	0	0	0	0	0	0	0	0	0		0	0	0	0	2.857	0	0	0	0	0		0	0	0	0		0	0	0	0	0
1.55017	0	0	0	0	0	0	0	0	0	0	0	0	0	0	0	0	0		0	0	0	0	0	0	0	0	0	0		0	0	0	0		0	0	0	0	0
1.556	2.857	0	0	0	0	0	0	0	0	0	0	0	1.25	0	6.429	0	0		0	0	0	1.19	3.333	0	0	0	0	3.958		1.042	0	0	0		0	0	0	0	0
1.56183	2.857	0	0	0	0	0	0	0	0	0	0	0	0	0	0	0.714	0		0.952	0	0	0.238	1.667	0	1.25	0	0	0		9.792	0	0	0		0	0	0	0	0
1.56783	0	0	0	0	0	0	0	0	0	0	0	0	0	0	0	0	0		2.143	0	0	0	4.524	0	0	0	0	0		1.042	0	0	0		0	0	0	0	0
1.57367	0	0	0	0	0	0	0.238	0	0	0	0	0	0	0	0	0	0		0	0	0	0	6.429	0	0	0.625	0	0		0	0	0	0		0	0	0	0	0
1.5795	0	0	0	0	0	0	1.19	0	0	0	0	0	0	0	0.714	0	0		0	0	0	0	6.429	0.417	0	0	0	0		0.208	0	0	0		0	0	0	0	0
1.5855	3.095	0	0	1.111	0	0	0	0	0	0	0	0	0	0	0	0	0		0	0	0	0	13.571	0	0	0	0	7.5		0	0	5.208	0		0	0	0	0	0
1.59133	2.381	0	0	4.167	0	0	0	0	0	0	0	0	0	0	0	0	0		0	0	0	0	15.238	0	0	0	0	2.917		0	0	0	0		0	0	0	0	0
1.59717	0	0	0	0	0	0	0	0	0	0	0	0	0	0	0	0	0		0	0	0	0	15.714	0	0	0	0	0		0	2.917	0	0		0	0	0	0	0
1.60317	0	0	0	0	0	0	0	0	0	0	0	0	0	0	0	0	1.667		0	0	0	0	14.286	0	0	0	0	0		0	0.833	0	0		0	0	0	0	0
1.609	0	0	0	0	0	0	0	0	0	0	0	0	0	0	0	0	0		0	0	0	0	14.286	0	0	0	0	0		0	0	0	0		0	0	8.81	0	0
1.61483	0	0	0	0	0	0	0	0	0	0	0	2.917	0	0	0	0	0		0	0	0	0	14.286	0	1.875	0	0	0		0	0	2.292	0		0	0	14.286	0	0
1.62067	0	0	0	0	0	0	0	0	0	0	0	0	0	0	0	0	0		0	0	0	0	14.524	0	0	0	0	0		0	0	0	0.208		0	0	12.143	0	0
1.62667	0	0	0	0	0	0	0	0	0	0	0	6.667	0	0	0	0	0		0	0	0	0	13.095	0	0	0	0	0		0	0	0	1.25		0	0	0	0	0
1.6325	0	0	0	0	0	0	0	0	0	0	0	12.917	0	0	0	0	0		0	0	0	0	4.524	0	0	0	0	0		0	0	0	3.75		0	0	0	0	0
1.63833	0	0	0	0	0	0	0	0	0	0	0	1.25	0	0	0	0	0		0	0	0	0	0	0	0	0	0	0		0	4.375	0	12.5		0	0	0	0	0
1.64433	0	0	0	0	0	0	0	0	0	0	0	0	4.375	0	0	0	0		0	0	0	1.19	0	0	0	0	0	0		0	0.208	0	12.292		0	0	0	0	0
1.65017	0	0	0	0	0	0	0	0.625	0	0	0	0	0	0	0	0	0		0	0	0	5.476	0	0	0	0	0	0		0	0	0	4.375		0	0	0	0	0
1.656	0	0	0	0	0.417	0	0	6.042	0	0	0	0	0	1.667	0	0	0		0	0	0	0	0	0	1.875	0	0	0		0	0	0	0		0	0	0	0	0
1.66183	0	0	0	0	0.625	0	0	0	0	0	0	0	0.625	0	0	0	0		0	0	0	0	0	0	4.792	0	0	0		0	0	0	0		0	0	0	0	0
1.66783	0	0	0	0	0	0	4.524	0	0	0	0	0	0	0	5.952	0	0		0	0	0	5	0	0	0	0	0	7.292		0	0	0	0		0	0	5.238	0	0
1.67367	0	0	0	0	0	0	2.143	0	0	0	0	3.333	3.542	0	0	0	0		0	0	0	0.238	0	0	0	0	0	0		0	0	0	0		0	0	0	0	0
1.6795	0	0	0	0	3.333	0	0	0	0	0	0	5.417	0	0	0	0	8.75		0	0	0	0	0	5	0	0	0	3.542		0	2.083	0	0		0	0	0	0	0
1.6855	0	0	0	0	1.458	0	0	0	0	0	0	0	0	0	0	7.381	3.75		0	0	0	0	0	0	0	0	0	18.958		0	2.708	0	0		0	0	0	0	0
1.69133	0	0	0	0	0	0	0	0	0	0	0	0	0	0.417	0	0	0		0	0	5.238	0	0	0	0	0	0	8.958		0.833	0	0	0		0	0	0	0	0
1.69717	0	0	0	0	0	0	0	0	0	0	0	0	0	0	0	0	0		0	0	8.333	0	0	0	0	0	0	6.667		1.25	0	0	0		0	0	0	0	0
1.70317	0	0	0	0	0	0	0	0	0	0	0	0	2.5	0	6.429	0	0		0	0	0.714	0	0	0	0	0	0	0		0	0	0	0		0	0	0	0	0
1.709	0	0	0	0	0	0	0	0	0	0	0	0	0	0	2.619	0	0		0	0	0	0	0	0	0	0	0	0		0	0	0	0		0	0	0	0	0
1.71483	0	0	0	0	0	0	0	0	0	0	0	0	0	4.167	21.429	0	0		0	0	0	0	0	0	0	0	1.875	0		0	0	8.125	0		0	0	0	0	0
1.72067	0	0	0	0	0	0	0	0	0	0	0	0	0	10	17.619	0	0		0	0	0	0	0	0	0	0	0	0		0	0	14.583	0		0	0	0	0	0
1.72667	0	0	0	0	0	0	0	0	0	0	0	1.875	0	0	12.143	0	0		0	0	0	0	0	0	0	0	0	2.292		3.958	0	10	0		0	0	0	0	0
1.7325	0	0	0	0	0	0	0	0	0	0	0	0	0	4.167	4.762	0	0		0	0	0	0	0	0	0	0	0	3.333		5	0	0	0		0	0	0	0	0
1.73833	0	0	0	0	0	0	0	0	0	0	0	5	0	0.625	0	0	0		0	0	0	0	0	0	0	0	0	0		0	0	0	0		0	0	0	0	0
1.74433	0	0	0	0	0	0	0	0	0	0	0	6.667	0	0	0	0	0		0	0	0	0	0	0	0	0	0	0		0	0	0	0		0	0	0	0	0
1.75017	0	0	0	0	0	0	0	0	0	0	0	3.958	0	0	0	0	0		0	0	0	0	0	0	0	0	0	0		0	0	0	0		0	0	0	0	0
1.756	0	0	0.714	0	0	0	0	0	0	0	0	0	0	1.042	0	0	0		0	0	0	0	0	0	0	0	0	0		0	0	0	0		0	0	1.429	0	0
1.762	0	0	0	0	0	0	0.238	4.375	0	0	0	1.667	0	3.125	0	0.476	0		0	0	0	0	0	0	0	0	0	0		0	0	1.042	0		0	0	0	0	0
1.76783	0	0	0	0	0	0	0	0	0	0	0	12.5	0	1.042	3.333	13.333	0		0	0	0	0.238	0	0	0	0	2.292	3.75		0	0	0	0		0	0	0	0	0
1.77367	0	0	0	0	0	0	2.619	0	0	1.042	0	2.708	0	0.417	3.095	5.476	0		0	0	0	4.286	0	2.917	3.75	0	0	2.083		0	0	0	0		0	0	0	0	0
1.7795	5.238	0	0	0	0	0.714	0	0	0	0	0	0	3.75	0	0	0	0		0	0	0	0	0	0	0	0	0	0		0	0	9.583	0		0	0	0	0	0
1.7855	0	0	0	0	0	0	0	0	0	0	0	0	0	0	4.048	0	0		0	0.714	2.143	0	0	0	0	0	0	0		12.5	0	0	0		0	0	0	0	0
1.79133	2.143	0	0	0	0	0	1.429	0	0	0	0	0	2.083	0	0	0	0		0	8.333	4.762	0	0	0	16.458	0	0	0		4.167	0	0	0		0	0	0	0	0
1.79717	14.048	0	0	0	0	0	11.19	0	0	0	0	0	0	0	0	0	0		0	0	0	0	0	0	0	0	0	0		0	0	0	0		0	0	0	0	0
1.80317	0	0	0	0	0	0	0	0	0	0.625	0	0	0	0	0	0	0		0	0	0	0	0	0	0	0	0	1.042		0	0	0	0		0	0	0	0	0
1.809	0	0	0	0	0	0	0	0	0	0	0	0	1.667	0	0	0	1.042		0	0	0	0	0	0	0	0	0	7.5		0	0	8.125	0		0	6.667	0	3.81	0
1.81483	0	0	0	0	0	0	0.714	0	0	0	0	0	0	0	0	0	0.417		0	0	0	0	0	7.708	0	0	0	0		0	0	0	0		0	0	0	0.952	0
1.82067	0	0	0	0	0	0	0	0	0	0	0	0	0	0	0	0	0		0	0	0	0	0	6.25	0	7.292	0	0		0	0	11.875	0		0	0	0	0	0
1.82667	0	0	0	0	0	0	0	0	0	0	0	0	0	0	0	0	0		0	1.667	0	0	0	0	0	0	0	0		0	0	0	0		0	0	0	0	0
1.8325	0	0	0	0	0	0	0	0	0	0	0	0	0	0	7.857	0	0		0	0	0	0	5	0	5.417	0.208	0	5.833		0	0	0	0		0	0	0	0	0
1.83833	2.857	10	0	0	0	4.524	1.905	0	0	0	0	0	0	0	0	0	2.708		0	0	0	0	0	2.708	8.958	12.292	0	0.208		0.208	0	0	0		0	0	0	0	0
1.84433	0	2.381	0	0	0	0.238	0.952	0	0.476	0	0	0	0	0	0	0	0		0	0	0	0	7.143	6.875	0.417	3.125	0	0		0	0	0	0		0	0	0	0	0
1.85017	0	0	0	0	0	0	0	0	7.857	0	0	0	0	0	0	0	0		0	0	4.762	0	14.286	0	0	10.208	0	0		0	0	0	0		0	0	0	0	0
1.856	0	0	0	0	0	5.476	5	0	2.857	0	0	0	0	0	0	0	0		0	0	2.619	0	14.286	0	0	0	0	0		0	0	0	0		0	0	0	0	0
1.862	0	0	0	0	0	6.429	0	0	0	0	0	10.833	0	0	0	0	0		0	0	0	0	14.286	0	0	9.167	0	0		0	0	0	0		0	0	0	0	0
1.86783	0	0	0	0	0	0	0	0	0	0	0	2.083	0	0	0	0	0		0	4.286	0	0	11.429	0	0	0	0	0		1.25	0	0	0		0	0	0	0	0
1.87367	0	7.619	0	0	0	0	1.19	0	0	0	0	0	0	0	0	0	0		0	4.048	0	0	12.381	0	0	0	0	0		1.875	0	0	0		0	0	0	0	0
1.8795	0	0	0	0	0	0	0	0	0	0.625	0	0	0	0	0	0	0		0	0	0	0	0.238	0	0	0	0	0		0	0	0	0		0	0	0	0	0
1.8855	0	0	0	0	0	1.905	0	0	0	4.167	0	0	0	0.625	0	0	0		0	0	0	0	6.905	0	0	6.875	0	0		0	0	0	0		0	0	0	0	0
1.89133	0	0	0	0	0	2.619	0	0	0	0	0	0	1.667	2.083	0	0	0		0	0	0	0	14.286	0	0	2.5	0	5.833		0	0	0	0		0	0	0	0	0
1.89717	0	0	0	0	0	0	0	0	0	0	0	0	0	2.292	0	0	0		0	0	0	0	13.81	6.458	0	14.792	0	0		1.667	0	0	0		0	0	0	0	0
1.90317	0	0	0	0	0	0	4.286	0	0	0	0	0	0	0	0	0	0		0	0	0	0	14.048	2.5	0	14.167	0	0		0.208	0	0	0		0	12.143	0	0	0
1.909	0	0	0	0	0	0	14.286	3.333	0	0	0	0	2.083	1.667	0	0	0		0	0	0	0	14.048	0	0	9.375	0	0		1.875	0	1.667	0		0	5.476	0	0	0
1.91483	0	0	0	6.111	0	0	4.286	5.833	0	0	0	0	0	0	0	3.333	0		0	0	0	0	9.524	0	0	0	0	0		7.708	0	8.333	0		0	0	0	0	0
1.92083	0	0	0	0	0	0	0	5.833	0	0	0	0	1.875	0.833	0	7.143	0		0	0	10.714	0	6.667	0.417	0	1.458	0	0		0	0	0	0		0	0	0	0	0
1.92667	0	0	0	0	0	0	2.619	3.958	0	0	1.944	0	0.208	4.375	0	0	0		0	0	4.762	0	6.905	4.583	0	0	0	0		0.417	0	0	0		0	0	0	0	4.583
1.9325	0	0	0	0	0	0	0	0	0	0	0	0	0	0	0	0	0		0	0	0	0	14.286	0	0	0	0	0		12.083	0	0	0		0	0	0	0	1.25
1.93833	0	0	0	0	0	0	0	0	0	0	0	0	0	0	1.905	0	0		0	0	0	0	0.238	0	0	0	0	0		16.25	0	0	0		0	0	0	0	0
1.94433	0	0	0	0	0	0	0	0	0	0	0	0	0	0	0	0	0		0	0	0	0	2.381	0	0	0	0	0		2.5	0	0	0		0	2.143	0	0	0
1.95017	0	0	0	0	0	0	1.429	0	0	0	0	0	0	0	0	4.048	0		0	0	0	0	3.095	0	0	0	0	0		1.458	2.083	0	0		0	7.619	0	0	0
1.956	0	0	0	0	0	0	4.048	0	0	0	0	0	0	0	0	10.714	0		0	0	0	0	5.238	3.333	0	0	5.208	0		5.208	0	0	0		0	7.857	0	0	0
1.962	0	0	0	0	0	0	0	0	0	0	0	0	0	0	0	2.857	0		0	0	0	0	10.952	1.875	0	0	1.667	0		0	6.875	0	0		0	0	11.667	0	11.25
1.96783	0	0	0	0	0	12.619	4.524	0	0	0	0	0	0	0	0	0	0		0.952	2.381	0	0	6.905	0	0	0	0	0		5	0	0	0		0	0	13.095	0	12.5
1.97367	0	0	0	0	0	1.19	0	0	0	0	0	0	0	0	0	0	0		6.667	0	0	0	0.952	0	0	0	0	0		1.458	0	0	0		0	0	0	0	6.042
1.9795	0	0	0	0	0	0	0	0	0	0	0	0	0	0	2.857	0	0		0.238	0	0	0	0	0	0	0	0	0		12.5	0	0	0		0	0.476	0	0	0
1.9855	0	0	0	0	0	0	0	0	0	0	0	0	5.625	0	8.095	0	0		0	0	0.714	0	0	0	0	0	0	0		4.792	0	0	0		0	14.048	0	0	0
1.99133	0	0	0	0	0	0	5	0	0	0	0	0	5.625	0	0	1.429	0		0	0	5.238	0	0	0	0	0	0	0		4.375	0	4.167	0		0	2.143	0	0	0
1.99717	0	0	0	0	0	0	0	0	0	0	0	0	0	0	0.714	0.238	0		0	0	0	0	10.238	0	0	0	0.625	0		5.833	0	0	0		0	0	0	0	0
2.00317	0	0	0	0	0	0	7.857	0	0	0	0	0	0	0	0	0	0.417		0	0	0	0	5.238	0	0	0	0	0		0	0	0	0		0	0	0	0	0
2.009	0	0	0	0	0	0	3.571	0	0	0	0	0	0	0	0	6.905	3.125		0	0	0	0	0	0	0	0	0	0		0	0	0	0		0	0	0	0	0
2.01483	0.476	0	1.667	0	0	0	2.143	0	0	0	0	0	0	0	0	14.524	0		0	0	0	0	0	0	0	0	6.458	0		0	0	0	0		0	0	0	0	0
2.02083	5.952	0	0	0	0	0	8.81	0	0	0	0	0	5.625	0	0	8.81	0		0	0	0	0	0	0	0	0	0.625	0		20	3.333	0	0		0	0	0	0	0
2.02667	1.667	0	0	0	0	0	10.714	0	0	0	0	0	0	0	0	0	0		0	0	0	0	0	0	0	0	0	2.083		19.792	0	0	0		0	0	0	0	0
2.0325	0	0	0	0	0	0	5.952	0	0	0	0	0	0	0	0	5.714	0		0	0	0	0	0	0	10.625	0	0	12.5		0	0	0	0		0	0	0	0	0
2.03833	0	0	0	0	0	0	1.429	0	0	0	0	0	0.208	0	0	0	4.792		0	0	0	1.429	0	0	5.417	0	0	6.25		0	0	0	0		0	0	0	0	0
2.04433	0	0	0	0	0	0	13.81	6.25	0	0	0	0	0.208	0	0	6.667	0		0	0	0	3.095	0	0	0	0	0	0		3.542	0	0	0		0	0	0	0	0
2.05017	0	0	0	0	3.75	0	13.095	0.417	0	0	0	0	0	0	0	0	0.208		0	0	0	0	0	0	0	0	0	0		0	0	0	0		0	0	0	0	0
2.056	0	0	5	0	3.125	0	4.048	0	0	0	0	0	0	0	0	0	0		0	0	4.524	0	0	0	0	0	0.208	0		0	0	0	0		0	0	0	0	0
2.062	0	0	0	0	0	0	1.905	0	0	0	0	0	0	0	0	6.905	0		0	0	3.095	0	0	0	0	0	0.208	0		0	2.5	0	0		0	0	0	0	0
2.06783	0	0	0	0	0	0	6.19	0	0	0	0	0	0	0	0	0	4.167		0	0	0	0	0	2.083	0	0	0.833	0		5	0.208	0	0		0	0	0	0	0
2.07367	0	0	2.143	0	0	0	4.762	0	0	0	0	0	0	0	0	0	0		0	2.381	0	0	0	0.208	0	0	1.25	0		0	0	0	0		0	0	0	0	0
2.0795	0	0	0.238	0	0	0	0	0	0	0	0	0	0	0	0	0	0		0	10	0.952	0	0	0	0	0	0	0		6.25	0.417	0	0		0	0	0	0	0
2.0855	0	0	0	0	0	0	0.952	0	0	0	0	0	0.625	0	0	0	6.458		0	0.476	1.19	0	0	0	0	0	0	2.708		4.375	7.917	0	0		0	0	0	0	0
2.09133	0	0	0	0	0	0	0	0	0.238	0	0	0	0	0	0	0	1.667		0	0	0	0	0	0	0	6.458	0	2.083		2.292	0	0	0		0	0	0	0	0
2.09717	0	0	0	0	0	0	0	0	7.619	0	0	0	0	0	0	0	0		0	0	0	0	0	3.75	0	0	0	0		0.833	0	0	0		0	0	0	0	0
2.10317	0	0	0	0	0	0	0	0	9.762	0	0	0	0	0	0	0	0		0	0	0	0	0	0	0	0	0	0		10.208	0	0	0		0	0	0	0	10.417
2.109	0	0	0	0	0	0	0.238	0	12.857	0	0	0	0	0	0	0	15.417		0	0	0	0	15	4.167	0	0	0	0		2.708	0	0.417	0		0	0	0	0	6.458
2.11483	0	0	0	0	0	3.333	0	0	0	0	0	0	3.542	0	0	0	0.625		0	0	0	0	16.19	0	0	0	0	0		0	3.125	0	0		0	0	0	0	0
2.12083	0	0	0	0	0	20	2.143	0	19.048	0	0	0	3.125	0	0	0	0		0	0	0	0	0	4.792	0	0	0	0		0	0	6.458	0		0	0	0	0	0
2.12667	0	0	0	0	0	8.333	0.952	0	27.857	0	0	0	0	0	0	0	3.75		0	0	0	0	0	9.375	0	0	0	0		0	0	12.5	0		0	0	0	0	0
2.1325	0	0	0	0	0	0	5.238	0	4.286	0	0	0	0	0	0	0	10.625		0	0	0	0	0	0	0	0	0	0		0	0	0	0		0	0	0	0	0
2.13833	0	0	0	0	0	0	0	0	0	0	0	0	0	0	0	0	0		0	0	0	0	0	0	0	0	0	0		9.375	0	0	0		0	0	0	0	0
2.14433	0	0	0	0	0	0	0	0	0	0.208	8.056	0	0	0	0	0	0		0	0	0	0	0	0	0	0	0	0		2.708	0	0	0		0	0	0	0	0
2.15017	0	0	0	0	0	0	0	0	0	8.958	13.056	0	1.458	2.292	0	0	0		0	0	0	0	0	0	0	0	0	0		0	3.542	0	0		0	0	0	0	0
2.156	0	2.857	0	0	0	0	0	0	0	0	0	0	0.625	0	0	0	16.875		0	0	0	0	0	0	0	0	0	0		0	4.583	0	0		0	0	0	0	0
2.162	0	6.667	0	0	0	0	0	0	0	0	0	0	0	0	0.476	0	8.125		0	0	0	0	0	0	0	0	0	0		0	0	0	0		0	0	0	0	0
2.16783	0	0	0	0	0	0	0	0	0	0	0	0	0	0	9.286	0	0.833		0	0	0	0	0	0	0	0	0	0		0	0	0	0		0	0	0	0	0
2.17367	0	0	0	0	0	0	0	0	0	0	0	0	0	0	0	0	0		0	0	0	0	0	0	0	0	0	0		0	0	0	0		0	0	0	0	0
2.17967	0	0	0	0	0	0	0	0	0	0	0	0	0	0	0	0	0		3.095	0	0	0	0	0	0	2.5	0	0		0	0	0	0		0	0	0	6.19	0
2.1855	0	0	0	0	0	0	0	0	0	0	3.889	0	0	0	14.048	0	0		5	0	0	0	0	0	0	0	0	0		0	0	0	0		0	0	0	0	0
2.19133	0	0	0	0	0	0	0	0	0	0	0	0	0	10.208	1.429	0	0		0	0	0	0	0	0	0	0	0	0		0	0	0	9.792		0	0	0	12.143	0
2.19717	0	0	0	0	0	0	0	0	0	0	0	0	0	5.417	0	0	0		0	0	0	0	0	0	0	0	0	0		0	0	0	4.167		0	0	0	0	0
2.20317	0	0	0	1.667	0	0	0	0	0	0	0	0	6.042	0	0	0	0		0	0	0	1.429	0	0	0	0	0	0		0	0	0	2.708		0	5.476	0	0	0
2.209	0	0	0	11.944	0	2.619	3.571	0	0	0	0	0	5.625	0	0	0	0		0	0	0	0	0	0	0	0	0	0		0	0	0	8.125		0	23.333	0	5.476	0
2.21483	0	0	0	0	0	0	2.619	0	0	0	0	0	0	11.25	0	0	0		0	0	0	0	0	0	0	0	0	0		0	0	0	0		0	4.524	0	0	0
2.22083	0	0	0	0	0	3.571	0	0	0.238	0	0	0	0	20.625	0	0	0		0	0	0	0	0	0	0	0	0	0		0	0	0	7.083		0	0	0	0	0
2.22667	0	0	0	0	0	1.667	0	0	14.286	0	0	0	0	25	0	0	0		0.476	0	0	0	0	0	0	0	0	0		5.208	0	0	12.083		0	0	0	0	0
2.2325	0	0	0	0	0	0	0	0	10.714	0	0	0	0	15.208	0	0	0		0	0	0	0	0	0	0	0	0	0		6.25	0	0	9.375		0	0	0	0	0
2.23833	0	0	0	0	0	0	0	0	0	0	0	0	3.958	0	0	0	0		0	0	0	0	0	0	0	0	0	0		0	0	0	10		0	0	0	0	0
2.24433	0	0	0	0	0	0	0	0	0	0	0.556	0	0	1.25	0	0	0		0	0	0	0	2.619	0	0	0	0	0		0	3.958	0	0		0	0	0	0	0
2.25017	0	0	0	0	0	0	1.667	0	0	0	4.444	0	0	14.375	0	0	0		0	0	0	0	22.619	0	0	0	0	3.958		6.25	0.625	0	0		0	0	0	0	0
2.256	0	0	0	0	0	0	14.286	0	0	0	0	0	2.5	12.917	0	0	0		0	0	0	0	12.381	0	0	0	2.083	0		0	0	0	0		0	0	0	0	0
2.262	0	0	0	0	0	0	2.619	0	0	0	0	0	0	10	0	0	0		0	0	0	0	14.286	0	0	0	0	0		0	0	0	0		0	0	0	0	0
2.26783	0	0	0	0	0	0	0	0	0	0	3.333	0	0	0	0	0	0		0	0	0	0	14.286	0	0	0	0	0		0	0	0	0		0	0	0	0	0
2.27367	0	0	0	0	0	0	0	0	0	0	0	0	0	0	0	0	0		0	0	0	0	14.286	0	0	0	1.25	6.25		0	0	0	0		0	0	0	0	0
2.27967	0	0	0	0	0	0	0	0	0	0	0	0	0	0	0	0	0		0	0	0	0	3.81	0	0	0	0	2.708		0	0	0	0		0	0	0	0	0
2.2855	0	0	0	0	0	0	0	0	0	0	0	0	0	0	0	0	0		0	0	0	0	4.524	3.542	0	0	0	0		0	0	0	0		0	0	0	0	0
2.29133	0	0	0	0	0	0	0	0	0	0	0	0	0	0	0	0	0		0	0	0	0	7.619	9.792	0	0	0	0		0	0	0	0		0	0	0	0	0
2.29717	0	0	0	0	0	0	3.571	0	0	0	0	0	0	0	0	0	0		0	0	0	0	16.667	0	0	0	0	0		0	0	0	0		0	0	0	0	0
2.30317	0	0	0	1.389	0	0	0	0	0	0	0	0	0	0	0	0	0		0	0	0	0	9.524	0	0	0	0	0		2.292	0	0	0		0	0	0	0	0
2.309	0	0	0	3.333	0	0	0	0	0	0	1.111	0	0	0	0	0	0		0	0	0	0	1.667	1.25	0	0	0	0		2.708	0	0	0		0	0	0	0	0
2.31483	0	0	0	0	0	0	0	0	0	0	3.056	0	0	0	0	0	0		0	0	0	0	14.524	0	0	0	0	0		6.667	0	0	0		0	0	0	0	0
2.32083	0	0	0	0	0	0	0	0	0	0	16.111	0	0	0	0	0	0		0	0	0	0	0.714	0	0	0	0	0		11.042	0	0	0		0	0	0	0	0
2.32667	0	0	0	0	0	0	0	0	0	0	0	0	0	0	0	0	0		0	0	0	0	0.476	0	7.083	0	0	0		2.5	0	0	0		0	0	0	0	0
2.3325	0	0	0	0	0	0	0	0	0	0	0	0	0	0	0	0	0		0	0	0	0	10.476	0	3.333	0	0	0		0	0	0	0		0	0	0	0	0
2.3385	0	0	0	0	0	0	0	0	0	0	0	0	0	0	0	0	0		0	0	0	0	9.524	0	0	0	0	0		0	0	0	0		0	0	0	0	0
2.34433	0	0	0	0	0	0	0	0	0.714	0	0	0	0	0	0	0	0		0	0	0	0	0	0	0	0	0	3.75		0	0	0	0		0	0	0	5.476	0
2.35017	0	0	2.857	0	0	0	0	0	2.857	0	0	0	0	0	0	0	0		0	0	0	7.143	0	2.292	0	0	0	0		0	0	0	0		0	0	0	14.286	0
2.356	0	0	0	0	0	0	0	0	1.667	0	0	0	0	0	0	0	0		0	0	0	13.81	0	5.208	0	0	0	0		0	0	0	0		0	0	0	2.619	0
2.362	0	0	6.429	0	0	0	0	0	0	0	0	0	0	0	0	0	0		0	0	0	16.667	0	0	0	0	0	0		0	0	0.208	0		0	0	0	0	0
2.36783	0	0	0	0	0	0	0.238	0	3.333	0	0	0	0	0	0	0	0		0	0	0	0	0	0	0	0	0	0		0	0	1.458	0		0	0	0	0	0
2.37367	0	0	0	0	0	3.095	0	0	0.238	0	0	0	0	0	0	0	0		0	0	0	0	0	0	0	0	0	0		0	0	3.75	0		0	0	0	0	0
2.37967	0	0	0	0	0	0	0	0	0	0	0	0	0	0	0	0	0		0	0	0	2.143	0	0	0	0.208	0	0		6.458	0	0	0		0	0	0	0	0
2.3855	0	0	0	0	0	0	0	0	0	0	0	0	0	0	0	0	0		0	0	0	5.714	0	0	0	7.708	0	0		0	0	2.5	0		0	0	0	0	0
2.39133	0	0	0	0	0	0	0	0	0	0	0	0	0	0	0	0	0		0	0	0	0	0	0	0	0.625	0	0		0	0	0	0		0	0	0	0	0
2.39717	0	0	0	0	0	0	0	0	0	0	0	0	0	0	0	0	0		0	0	0	0	0	0	0	0	0	0		0	0	0	0		0	0	0	0	0
2.40317	0	0	0	0	0	0	0	0	0	0	0	0	0	0	0	0	0		0	0	0	0	0	0	0	0	0	0		0	0	0	0		0	0	0	0	0
2.409	0	0	0	0	0	0	0	2.5	0	0	0	0	0	0	0	0	0		6.19	0	0	0	0	0	0	0	0	0		0	0	0	0		0	0	0	0	0
2.41483	0	0	0	0	0	0	0	0	0	0	0	0	0	5.625	0	0	0		0	0	0	0	0	0	0	0.625	0	0		0	0	0	0		0	0	0	0	0
2.42083	0	0	0	0	0	0	0	0	0	0	0	0	0	5.417	0	0	0		0	0	0	0	0	0	0	1.875	0	0		0	0	0	0		0	0	0	0	0
2.42667	0	0	0	0	0	0	0	0	0	0	0	0	0	0	0	0	0		0	0	0	0	0	0	5.208	0	0	0		0	0	0	0		0	0	0	0	6.25
2.4325	0	0	0	0	0	0	0	0	0	0	0	0	0	0	0	0	0		0	0	0	0	10	0	0	0	0	0		0	0	0	0		0	0	0	0	7.292
2.4385	0	0	0	0	0	0	0	0	0	0	0	0	0	0	0	0	0		0	0	0	0	12.381	0	2.083	0	0	0		0	0	0	0		0	1.19	0	0	0
2.44433	0	0	0	0	0	0	0	0	0	0	0	0	0	0	0	0	0		0	0	0	0	12.143	0	3.125	0	0	0		0	0	0	0		0	14.286	0	0	0
2.45017	0	0	0	0	0	0	0	0	0	0	0	0	0	0	0	0	0		0	0	0	0	13.81	0	0	0	0	0		0	0	0	0		0	14.286	0	0	0
2.456	0	0	0	0	0	0	0	0	0	0	0	0	0	0	0	0	0		0	0	0	0	14.286	0	0	0	0	2.917		0	0	0	0		0	14.286	0	0	0
2.462	0	0	0	0	0	0	0	0	0	0	2.5	0	0	0	0	0	0		0	7.381	0	0	13.81	0	0	0	0	1.667		0	0	0	0		0	14.286	0	0	0
2.46783	0	0	0	0	0	0	0	0	0	0	0.278	0	0	0	0	0	0		0	0	0	0	8.095	0	0	0	0	0		0	0	0	0		0	14.286	0	0	0
2.47367	0	0	0	0	0	0	0	0	0	0	0	0	0	0	0	0	0		0	0	0	0	4.048	0	0	0	0	0		0	0	3.958	0		0	0.476	0	0	0
2.47967	0	0	0	0	0	0	0	0	0	0	0	0	0	0	0	0	0		0	0	10	0	0	0	0	0	0	0		0	0	0	0		0	7.857	0	0	0
2.4855	0	0	0	0	0	0	0	0	0	0	0	0	0	0	0	0	0		0	0	14.286	0	0.238	0	0	0	0	0		0	0	0	0		0	1.905	0	0	0
2.49133	0	0	0	0	0	0	0	0	0	0	0	0	0	0	0	0	0		0	0	0.952	0	0	0	0	0	0	0		0	0	6.25	0		0	0	0	0	0
2.49733	0	0	0	0	0	0	0	0	0	0	0	0	0	0	0	0	0		0	0	0	0	8.571	0	0	0	0	0		0	10.417	4.167	0		0	0	0	0	0
2.50317	0	0	0	0	0	0	0	0	0	0	0	0	0	0	0	0	0		0	0	0	0	0	0	0	0	0	0		0	0	0	0		0	0	0	0	0
2.509	0	0	0	0	0	0	0	0	0	0	0	0	1.25	0	0	12.381	0		0	0	0	0	0	0	0	0	0	0		0	0	0	0		0	0	0	0	0
2.51483	0	0	0	0	0	0	0	0	0	0	0	0	0.625	0	0	3.571	0		0	0	0	0	0	0	0	0	0	0		0	0	0	0		0	0	0	0	0
2.52083	0	0	0	0	0	0	0	0	0	0	0	0	0	0	0	0	0		0	0	0	0	0	0	0	0	0	0		0	0	0	0		0	0	0	0	0
2.52667	0	0	0	0	0	0	0	0	0	0	0	0	0	0	0	0	0		0	0	0	0	0	0	0	0	0	0		0	0	0	0		0	0	3.333	0	0
2.5325	0	0	2.143	0	0	10	0	0	0	0	3.889	0	0	0	0	0	0		0	0	13.095	0	2.381	0	4.167	0	6.875	0		0	0	0	0		0	0	4.524	0	0
2.5385	0	0	0.476	0	0	0	0	0	0	0	0	0	0	0	0	0	0		0	0	2.619	0	12.857	0	1.25	0	3.958	0		1.042	0	0	0		0	0	0	0	0
2.54433	0	0	0	0	0	0	0	0	0	0	0	0	0	0	0	0	0		0	0	0	0	14.286	0	6.875	0	0	0		0	0	0	0		0	0	0	0	0
2.55017	0	0	0	0	0	0	0	0	0	0	0	0	0	0	0	0	0		0	0	0	0	20.476	0	2.917	0	0	0		0	0	0	0		0	0	0	0	0
2.556	0	0	0	0	4.583	0	0	1.458	0	0	0	0	0	0	0	0	0		0	0	0	0	15.714	0	8.542	0	0	0		0	0	0	0		0	0	0	0	0
2.562	0	0	0	0	0	0	0	0	8.095	0	0	0	0.625	0	0	6.19	0		0	0	0	0	14.286	0	20	0	0	0		0.417	0	0	0		0	0	0	0	0
2.56783	0	0	0	0	0	0	0	0	0	0	0	0	11.042	0	0	2.619	0		0	0	0	0	24.286	0	13.333	0	6.875	0		0	11.25	0	0		0	0	0	0	0
2.57367	0	0	5.238	0	0	0	0	0	0	0	0	0	0.208	0	0	0	0		0	0	0	0	20.238	0	6.458	0	7.292	0		0	3.75	0	0		0	0	0	0	0
2.57967	0	0	0.238	0	0	0	0	0	0	0	0	0	0	0	0	0	0		0	0	0	0	14.048	0	0	0	0	0		0	0	0	0		0	0	0	0	0
2.5855	0	0	0	0	0	0	0	0.208	0	0	0	0	0	0	0	10.238	0		0	0	0	0	14.286	0	0	0	0	0		0	0	0	0		0	0	0	0	0
2.59133	0	0	0	0	0	0	0	0	0	0	0	0	0	0	0	14.286	0		0	0	0	0	15.714	0	0	0	0	0		0	0	0	0		0	0	0	0	0
2.59733	7.857	0.952	0	0	0	0	0	0	0	0	0	0	0	0	0	14.286	0		0	0	0	0	27.143	0	0	0	0	0		0	0.833	1.667	0		0	0	0	0	0
2.60317	0.952	0	0	0	0	0	0	0	0	0	0	0	0	0	0	14.286	0		0	0	0	0	20	0	0	0	0	0		0	0	7.292	0		0	0	0	0	0
2.609	0	0	0	0	0	0	0	0	0	0	0	0	0	0	0	5.476	0		0	0	0	0	7.619	0	0	0	0	0		0	0	0	0		0	0	0	0	0
2.61483	0	0	0	0	0	0	0	0	0	0	0	0	0	0	0	0	0		0	0	0	0	0	0	0	0	0	0		0	0	0	0		0	0	0	0	0
2.62083	0	0	0	0	0	0	0	0	0	0	0	0	0	0	0	0	0		0	0	0	0	0	0	0	0	1.875	0		0	0	0	0		0	0	0	0	0
2.62667	0	0	0	0	0	0	0	0	0	0	0	0	0	0	0	0	0		0	0	0	0	0	0	0	0	0	0		6.042	0	0	0		0	0	0	0	0
2.6325	0	0	0	0	0	0	0	0	0	0	0	0	0	0	0	0	0		0	0	0	0	0	0	0	0	0	0		0.417	0	6.458	0		0	0	0	0	0
2.6385	0	0	0	0	0	0	0	0	1.19	0	0	0	0	0	0	0	0		0	0	0	0	0	0	0	0	0	0		0	0	3.333	0		0	0	0	0	0
2.64433	0	0	0	0	0	0	0	0	0	0	0	0	0	0	0	0	2.917		0	0	0	0	0	0	0	0	0	0		0	0	0	0		0	0	0	0	0
2.65017	0	0	0	0	0	0	0	0	0	0	0	0	0	0	1.667	0	5.417		0	0	0	0	0	0	0	0	0	0		0	4.167	0	0		0	0	0	0	0
2.65617	0	0	2.143	0	0	0	0	0	0	0	0	0	0	0	0	0.714	5		0	0	0	0	0	0	0	0	0	0		0	0	0	0		0	0	0	0	0
2.662	0	0	4.762	0	0	0	0	0	0	0	0	0	0	0	0	8.333	1.875		0	0	0	0	0	0	0	0	0	0		0	0	0	0		0	0	0	0	0
2.66783	0	0	0	0	0	0	0	0	0	0	0	0	0	0	0	10	0		0	0	0	0	0	0	0	0	0	0		0	0	0	0		0	0	0	0	0
2.67367	0.476	0	0	0	0	0	0	0	0	0	0	0	0	0	0	0.238	0		0	0	0	0	0	0	0	0	0	0		0	0	0	0		0	0	0	0	0
2.67967	4.524	0	0	0	0	0	0	0	0	0	0	0	0	0	0	2.143	0		0	0	0	0	3.571	0	0	0	0	0		0	0	1.042	0		0	0	0	0	0
2.6855	0	0	0	0	0	0	0	0	0	0	0	0	0	0	0	27.143	0		0	0	0	0	14.048	0	0	0	0	0		0	0	8.125	0		0	0	0	0	0
2.69133	11.905	0	0	0	0	0	2.381	0	0	0	0	0	2.708	0	0	5.714	0		0	0	0	0	2.381	0	0	0	0	1.875		0	0	0	0		0	0	0	0	0
2.69733	5.476	0	0	0	0	0	7.143	0	0	0	0	0	9.375	0	0	0	0		0	0	0	0	12.381	0	0	0	0	11.667		0	0	0	0		0	0	0	0	0
2.70317	0	0	0	0	0	0	24.524	0	0	0	0	0	0	0	0	2.381	0		0.476	0	0	0	14.286	0	0	0	2.292	0.625		0	0	0	0		0	0	0	0	0
2.709	0	0	0	0	0	0	28.571	0	0	0	0	0	5.208	0	0	0	0		0	0	0	0	14.286	0	0	0	0	0		0	1.25	2.708	0		0	0	0	0	0
2.71483	0	0	0	0	0	0	18.81	0	4.048	0	0	0	0	0	0	0	0		0	0	0	0	14.286	0	0	0	0	0		0.625	12.5	0.208	0		0	0	0	0	0
2.72083	0	0	0	0	0	0	0.238	0	0.476	0	0	0	0	0	1.429	8.571	0		0	0	0	0	14.286	0.417	0	0	1.042	0		0	12.5	0	0		0	0	0	2.381	0
2.72667	0	0	0.952	0	0	0	0	0	0	0	0	0	0	0	9.762	6.429	0		0	0	0	0	15.476	0	0	0	0	0		0	2.708	4.583	0		0	0	0	6.429	0
2.7325	0	0	1.905	0	0	0	0	0	0	0	0	0	0	0	20	0	0		0	0	0	0	9.524	0	0	0	0	0		0	0	22.083	0		0	0	4.762	0	0
2.7385	0	0	1.19	0	0	0	0	0	0	0	0	0	0	0	4.048	0	0		0	0	0	0	0	0	0	0	0	0		0	0	20.417	0		0	0	3.095	0	0
2.74433	0	0.714	0	0	0	0	0	0	0	0	0	0	0	0	0	0	0		0	0	0	0	1.905	0	0	0	0	0		0	0	14.375	0		0	0	0.714	0	0
2.75017	0	7.143	5.714	0	0	0	0	0	0	0	0	0	0	0	0	0	0		0	0	0	0	0.476	0	0	0	0	0		0	0	7.708	0		0	0	0	0	0
2.75617	0	12.381	0	0	0	1.19	0	0	0	0	0	0	0	6.667	0	0	0		0	0	0	0	0	0	0	0	0	0		0	0	3.75	0		0	0	0	0.238	0
2.762	0	4.524	0	0	0	0	0	0	0	0	0	0	0	5.417	10.714	0	0		0	0	0	0	0	0	0	0	0	0		0	0	6.042	0		0	0	0	5.714	0
2.76783	0	4.286	0	0	0	0	0	0	0	0	0	0	0	10.417	0	0	0		0	0	0	7.143	0	0	0	0	0	1.667		0	0	8.333	0		0	0	0	0	0
2.77367	0	0	0	0	0	0	0	0	0	0	0	0	4.792	1.25	10.714	0	0		0	0	0	0	0	0	0	0	0	0		0	0	0	0		0.238	0	0	0	0
2.77967	0	0	0	0	0	0	0	0	0	0	0	0	0	21.042	4.762	0	0		0	0	0	0	0	0	0	0	0	0		0	8.333	0	0		0	0	0	0	0
2.7855	0	0	0	0	0	0	0	0	2.381	0	0	0	1.042	15.208	1.667	0	0		0	0	0	0	0	0	0	0	3.333	0		0	0	0	0		0	0	0	0	0
2.79133	0	0	0	0	0	0	0	0	0	0	0	0	4.167	0	0	0	0		0	0	3.81	0	0	0	0	0	0	0.833		2.708	0	0.208	0		0	0	0	0	0
2.79733	0	0	0	0	0	0	3.095	0	0	0	0	0	2.083	0	0	0	0		0	0	8.333	0	0	0	0	0	0	0		0	0	3.542	0		0	0	0	0	0
2.80317	0	0	0	0	0	0	0	0	0	0	0	0	1.875	0	0.952	0	0		0	0	5.952	0	0	0	0	0	0.417	0		0	0	0	0		0	0	0	0	0
2.809	0	0	0	0	0	0	0	0	0	0	0	0	0	0	0	0	0		0	0	0	0	0	0	0.208	0	0	0		0	0	0	0		0	0	0	0	0
2.815	0	0	0	0	0	0	0	0	0	0	0	0	0	0	0	0	0		0	0	0	0	0.714	5.208	0	0	0	1.667		0	0	0	0		0	0	0	0	0
2.82083	0	0	0	0	0	0	4.286	0	0	0	0	0	0	0	0	0	0		0	0	0	0	3.333	6.042	0	0	2.917	4.375		0	0	0	0		0	0	0	0	0
2.82667	0	0	0	0	0	0	0	0	0	5	0	0	0.833	0	0	0	0		0	0	0	1.19	0	0	0	0	0	12.5		0	0	0	0		0	0.238	0	0	7.917
2.8325	0	0	0	0	0	0	0	0	0	0.417	0	0	0	0	3.095	0	0		0	0	0	13.81	0	10.625	0	1.875	0	13.125		0	0	0	0		0	0	0	0	17.292
2.8385	0.714	0	0	0	0	0	0	0	0	11.458	0	0	0	0	0	0	0		0	0	0	0.952	0	3.125	0	0	0	25		0	0	0	0		0	0	0	5.238	6.042
2.84433	0	0	0	0	0	0	0	0	0	3.333	0	0	0	0	0	0	0		0	0	0	2.619	0	0	0	0	0	23.75		0	0	7.917	0		0	0	0	0	0
2.85017	0	0	0	0	0	0	0	0	0	1.875	0	0	0	0	0	0	0		0	0	0	0	0	0	0	1.875	0	9.375		0	0	2.917	0		0	0	0	0	0
2.85617	0	0	0	0	0	0	0	0	0	2.5	0	0	5.625	0	0	0	0		0	0	0	0	0	0	1.042	0	0	0		0	0	3.542	0		0	0	0	0	0
2.862	0	0	0	0	0	0	0	0	0	9.167	0	0	4.792	0	0	0	0		0	0	0	0	0	0	10.417	0	0	3.333		0	0	0	0		0	0	0	0	0
2.86783	0	0	0	0	0	0	0	0	0	2.917	0	0	0	0	0	0	0		0	0	0	0	0	0	24.375	0	0	2.083		0	0	0	0		0	0	0	0	0
2.87367	0	0	0	0	0	0	0	0	1.429	0	0	0	0.417	0	0	0	0		0	0	0	0	0	0	13.542	0	0	6.25		0	0	0	0		0	0	0	0	0
2.87967	0	0	0	0	0	0	8.333	0	0	0	0	0	13.958	0	0	0	0		0	0	0	0	0	0	3.125	0	0	6.25		0	0	0	0		0	0	0	0	0
2.8855	0	0	0	0	0	0	0	0	0	0	0	0	0.208	0	0	0	0		0	6.19	0	0	0	0	8.958	0	0	5		0	0	0	0		0	0	0	0	0
2.89133	3.81	0	0	0	0	0	8.095	0	0	0	0	0	0	0	0	0	0		0	0	0	0	0	0	0	0	0	0		0	0	0	0		0	0	0	0	0
2.89733	1.429	0	0	0	0	0	0.238	0	0	0	0	0	0	0	0	0	0		0	0	0	0	0	0	0	0	0	0		0	0	0	0		0	0	0	0	0
2.90317	0	0	0	0	0	0	0	0	0	3.542	0	0	0	0	0	0	0		0	0	0	0	0	0	0	0	0	3.958		0	0	0	0		0	0	0	0	0
2.909	0	11.905	0	0	0	0	0	0	0	0	0	0	0	0	0	0	0		0	0	0	0	0	0	0	0	0	4.583		0	0	1.458	0		0	0	0	0	0
2.915	0	0	0	0	0	0	0	0	1.19	0	0	0	0	0	0	0	0		0	0	0	0	0	4.583	5.417	0	0	2.083		0	0	1.667	0		0	0	0	0	0
2.92083	0	0	0	0	0	0	0	0	0	0	0	0	0	0	0	0	0		0	0	0	0	0	9.792	12.5	0	0	2.5		0	0	0	0		0	0	0	0	0
2.92667	0	0	0.476	0	0	0.714	0	0	9.048	0	0	0	0	0	0	0	0		0	0	0	0	0	0	7.5	0	0	16.458		0	0	1.458	0		0	0	0	0	0
2.9325	0	0	14.048	0	0	0	0	0	11.429	0	0	0	0	0	0	0	0		0	0	0	0	5.238	0	12.5	0	0	12.708		0	0	1.667	0		0	0	0	0	0
2.9385	0	3.095	14.286	0	0	0	0	0	0	0	0	0	0	0	0	0	0		0	0	0	0	14.286	0	1.667	0	10.417	3.333		0	0	0	0		0	0	0	0	0
2.94433	0	9.524	14.286	0	0	0	0	0	0	0	0	0	1.875	0	0	1.19	0		0	0	0	0	9.524	0	2.083	0	1.042	10		0	0	0	0		0	0	0	0	0
2.95017	0	0	14.286	0	0	0	0	0	0	0	0	0	5	0	0	0	0		0	0	0	0	5	0.625	0	0	2.917	9.583		0	0	0	0		0	0	0	0	0
2.95617	0	0	14.286	0	0	0	0	0	0	0	0	0	0	0	0	0	0		0.476	0	0	0	14.286	0	0	0	5.625	0		0	0	0	0		0	0	0	0	0
2.962	0	0	23.571	0	0	0	0	0	0	0	0	0	0	0	0	0	0		3.095	0	0	0	14.286	0	0	0	2.708	6.667		0	5	0	0		0	0	0	0	0
2.96783	0	0	17.857	0	0	0	0	0	0	0	0	0	0	0	0	0	0		0	0	0	0	0.952	0	0	3.958	0	0		0	12.5	0.208	0		0	0	0	0	0
2.97383	0	0	10.714	0	0	0	0	0	0	0	0	0	0	0	0	0	0		0	0	0	0	0	0	0	0.625	1.042	0		0	0.208	1.25	0		0	0	0	0	0
2.97967	0	0	0	0	0	0	0	0	0	0	0	0	0	0	0	0	0		0	0	0	0	0	0	0	0	0	0		0	0	0	0		0	0	0	0	0
2.9855	0	0	0	0	0	0	9.762	0	0	0	0	0	0	0	0	0	0		0	0	0	0	0	0	0	0	8.542	0		1.042	0	12.5	0		0	0	0	0	0
2.99133	0	0	0	0	0	0	10.238	0	0	0	0	0	0	0	0	0	0		0	0	0	0	0	0	0	0.625	0.833	0		1.667	0	12.5	0		0	0	0	0	0
2.99733	0	0	0	0	0	0	0	0	0	0	0	0	0	0	0	0	0		0	0	0	0	0	0	3.542	0	0	0		3.542	0	5	0		0	11.19	0	0	1.667
3.00317	0	0	0	0	0	0	0	0	0	0	0	0	0	0	0.476	0	0		0	0	0	0	0	0	0	0	0	0		0.417	0	0	0		0	0.476	0	0	1.042
3.009	0	0	0	0	0	0	0	0	0	0	0	0	0	0	0	0	0		0	0	0	0	0	0	0	0	0	0		0	0	0	0		0	0	0	0	0
3.015	0	0	0	0	0	0	0	0	0	0	0	0	0	0	0	0	0		0	0	0	0	0	0	0	0	0	0		0	0	12.083	0		0	0	0	0	0
3.02083	0	0	0	0	0	0	0	0	0	0	0	0	0	0	0	0	0		0	0	0	0	0	0	11.458	0	0	0		1.042	0	12.5	0		0	0.952	0	0	0
3.02667	0	0	4.762	0	0	0	0	0	0	0	0	0	0	0	2.857	0	0		0	5.952	0	0	0	0	11.458	0	0	0		3.542	9.167	3.542	0		0	0	0	0	0
3.0325	0	0	0	0	0	0	0	0	0	0	0	0	0	0	3.095	0	0		0	10.238	0	0	0	0	11.25	0	0	0		0	7.083	0	0		0	0	0	0	0
3.0385	0	0	0	0	0	0	0	0	0	0	0	0	0	0	0	0	0		0	0	0	0	10.714	0	3.75	0	0	0		0	0	0	0		0	0	0	0	0
3.04433	0	0	0	0	0	0	0	0	0	0	0	0	0	0	0	0	0		0	0	0	0	5.714	0	7.917	0	0	0		0	0	0	0		0	0	0	0	0
3.05017	0	0	0	0	0	0	0	0	0	0	0	0	0	0	0	0	0		0	0	0	0.952	2.857	0	18.333	0	0	0		0	0	0	0		0	0	0	0	0
3.05617	0	0	0	0	0	0	0	0	0	0	0	0	0	0	0	0	0		0	0	0	0	0.476	0	26.875	0	0	1.042		0	0	0	0		0	0	0	0	0
3.062	0	0	0	0	0	0	0	0	0	0	0	0	0	0	0	0	0		0	0	0	5.952	0	0	8.542	0	0	0		0	0	0	0		0	0	0	0	0
3.06783	0	0	0	0	0	0	0	0	0	0	0	0	0.625	0	0	0	0		0	0	0	1.19	0	0	0	0	0	0		0	4.583	0	0		0	0	0	0	0
3.07383	0	0	0	0	0	0	0	0	0	0	0	0	0.417	0	0	0	0		0	0	0	0	0	0	0	0	0	0		0	0	8.125	0		0	0	0	0	0
3.07967	0	0	0	0	0	0	0	0	0	0	0	0	0	0	0	0	0		0	0	0	0	0	0	0	0	0	0		0	0	5.417	0		0	0	0	0	0
3.0855	0	0	0	0	0	0	0	0	0	0	0	0	1.875	0	0	0	0		0	0	0	0	0	0	0	0	0	0		0	0	8.542	0		0	0	0	0	0
3.09133	0	0	0	0	0	0	0	0	0	0	0	0	0.625	0	0	0	0		0	0	0	0	0	0	0	0	0	0		0	0	5.208	0		0	0	0	0	0
3.09733	0	0	0	0	0	0	0	0	0	0	0	0	0	0	0	0	0		0	0	0	0	0	0	0	0	0	0		0	0	0	0		0	0	0	0	0
3.10317	0	0	0	0	0	0	0	0	0	0	0	0	0	0	0	0	0		0	0	0	0	0	0	0	0	0	0		10.833	0	0	0		0	0	0	0	0
3.109	0	0	0	0	0	0	0	0	0	0	0	0	0	0	0	0	0		0	0	0	0	0	0	0	0	0	0		5.417	0	0	0		0	0.476	0	0	0
3.115	0	0	4.048	0	0	0	0	0	0	0	0	0	0	0	0	0	0		0	0	0	0	0	0	0	0	0	0		4.583	0	0	0		0	0	0	0	0
3.12083	0	4.762	0	0	0	0	0	0	0	0	1.944	0	0	0	0	0	0		0	1.429	0	0	0	0	4.583	0	0	0		0	0	0	0		0	0	0	0	0
3.12667	5.238	14.286	0	0	0	0	0	0	0	0	0	0	0	0	0	0	0		2.381	11.667	0	0	0	0	0	0	2.917	0		0	0	0	0		0	0	0	0	0
3.13267	0	8.095	0	0	0	0	0	0	0	0	0	0	0	0	0	0	0		0	0	0	0	0	0	0	0	12.5	0		1.667	0	8.958	0		0	3.81	0	0	0
3.1385	0	2.381	0	0	0	0	0	0	0	0	0	0	0	0	0	0	0		0	4.286	0	0	0	0	0	0	4.375	0		0	0	0	0		0	7.619	0	0	0
3.14433	0	0.238	0	6.667	0	0	0	0	0	0	0	0	0	0	0	0	0		0	1.19	0	0	0	0	0	0	0	0		0	0	0	0		0	0	0	0	0
3.15017	0	0	0	3.611	0	0	0	0	0	0	0	0	0	0	0	0	0		0	0	0	0	0	0	0	0	0	0		0	0	9.167	0		0	0	0	0	0
3.15617	0	0	0	0	0	0	0	0	0	0	0	0	0	0	0	0	0		0	0	0	0	0	0	0	0.833	0	0		0	0	4.375	0		0	0	0	0	0
3.162	0	0	0	0	0	0	0	0	0	0	0	0	0	0	0	0	0		0	0	0	0	0	0	0	0	0	0		0	0	0	0		0	0	0	0	0
3.16783	0	0	0	0	0	0	0	0	0	0	0	0	0	0	0	0	0		0	0	0	0	0	0	0	0	0	0		2.917	0	0	0		0	0	0	0	0
3.17383	0	0	0	0	0	0	0	0	0	0	0	0	0	0	0	12.857	0		0	0	6.429	0	0	0	0	0	0	0		2.083	0	0	0		0	0	0	0	0
3.17967	0	0	0	0	0	0	0	0	0	0	0	0	3.542	0	0	16.905	0		0	0	3.571	0	0	0	0	0	0	0		12.5	0	0	0		0	0	0	0	0
3.1855	0	0	0	0	0	0	0	0	0	0	0	0	0	0	0	0.952	0		0	0	0.952	0	0	0	0	0	4.375	0		9.167	0	0	0		6.667	0	0	0	0
3.19133	0	0	0	0	0	0	0	0	0	0	0	0	0	0	0	0	0		0	0	0.238	0	0	0	0	0	16.25	0		12.292	0	0	0		0	0	0	0	0
3.19733	0	0	0	0	0	0	0	0	0	0	0	0	0	0	0	0	0		0	0.238	0	0	0	0	0	0	9.167	4.167		10.417	0	0	0		0	0	0	0	0
3.20317	0	0	0	0	0	0	0	0	0	0	0	0	0	0	0	0	0		0	10.714	0	0	0	0	0	0	0	0		0	0	0	0		0	0	0	0	0
3.209	0	0	0	0	0	0	0	0	0	0	0	0	1.042	0	0	0	0		0	10.952	3.095	0	0	0	0	0	0	0		1.25	0	0	0		0	0	0	0	0
3.215	0	0	0	0	0	0	0	0	0	0.208	0	0	0	0	0	0	0		0	10.476	0	0	0	0	0	0	0	0		6.458	0	0	0		0	0	0	0	0
3.22083	0	0	0	0	0	0	0	0	0	0	0	0	0	0	0	0	0		0	0	0	0	0	0	0	0	0	0		7.917	0	0	0		0	0	0	0	0
3.22667	0	0	0	0	0	0	5.238	0	0	0	0	0	0	0	0	0	0		0	0	0	0	0	0	0	0	0	0		9.792	0	0	0		0	0	0	0	0
3.23267	0	0	0	0	0	0	0	0	0	0	0	0	0	0	0	0	0		0	0	0	3.333	0	0	0	0	0	0		11.458	0	0	0		0	0	0	0	0
3.2385	0	0	0	0	0	0	0	0	0	0	0	0	0	0	0	0	0		0	0	0	7.619	0	0	0.625	0	0	0		0.208	0	0	0		0	0	0	0	0
3.24433	0	0	0	0	0	0	0	0	0	7.292	0	0	5.417	0	0	0	0		0	0	0	0	0	0	0	0	0	0		3.75	0	0	0		0	0	0	0	0
3.25017	0	0	0	0	0	7.381	0	0	0	0	0	0	0	0	0	0	0		0	0	0	0	0	0	0	0	0	0		0	0	0	0		0	0	0	0	0
3.25617	0	0	0	0	0	0	0	0	0	0	0	0	0	0	0	0	0		0	0	0	0	0	0	0	0	0	1.042		1.042	0	0	0		0	0	0	0	0
3.262	0	0	0	0	0	0	0	0	0	0	0	0	0	0	0	0	0		0	0	0	0	0	0	0	0	0	12.292		1.25	0	0	0		0	0	0	0	0
3.26783	0	0	0	0	0	0	0	0	0	0	0	3.75	0	0	0	0	0		0	0	0	0	0	0	0	0	0	11.25		3.958	0	3.958	0		0	0	0	0	0
3.27383	0	0	0	0	0	0	0	0	0	0	0	0	0	0	0	0	0		0	0	0	0	0	0	0	0	0	2.292		10.417	0	3.75	0		0	0	0	0	0
3.27967	0	0	0	0	0	0	0	0	0	0	0	0	0	0	0	0	0		0	0	0	0	0	0	0	0	0	2.5		0.208	0	0	0		0	0	0	0	0
3.2855	0	0	0	0	0	0	0	0	0	0	0	0	0	0	0	0	0		0	0	0	0	0	0	0	0	0	12.5		0	0	0	0		0	0	0	0	0
3.2915	0	0	0	0	0	0	0	0	0	0	0	0	0	0	0	0	0		0	0	0	3.571	0	0	0	0	0	12.5		0	0	0	0		0	0	0	0	0
3.29733	0	0	0	0	0	0	0	0	0	0	0	0	0	0	0	0	0		0	0	0	0	0	0	0	0	0	3.75		0	0	0	0		0	0	0	0	0
3.30317	0	0	0	0	0	0	0	0	0	0	0	0	0	0	0	0	0		0	0	0	0	0	0	0	0	0	0		0	0	0	0		0	0	0	0	0
3.309	0	0	0	0	0	0	0	0	0	0	0	0	0	0	0	0	0		0	0	0	2.143	0	0	0	0	0	0		0	0	0	0		4.762	0	0	0	0
3.315	0	0	0	0	0	0	0	0	0	0	0	0	0	0	0	0	0		0	0	0	14.286	0	0	0	0	0	0		0	0	0	0		8.81	0	0	0	0
3.32083	0	0	0	0	0	0	0	0	0	0	0	0	0	0	0	0	0		0	0	0	10.238	0	0	0	0	0	0		0	0	0	0		0	0	0	0	0
3.32667	0	0	0	0	0	0	0	0	0	0	0	0	0	0	0	0	0		0	0	1.905	8.81	0	0	0	0	0	6.25		0	0	0	0		0	0	0	0	0
3.33267	0	0	0	0	0	0	0	0	0	0	0	0	0	0	0	0	0		0	0	0	0	0	0	0	0	0	25		0	0	0	0		0	0	0	0	0
3.3385	0	0	0	0	0	0	0	0	0	0	0	0	0	0	0	0	0		0	0	0	0	0	0	0	0	0	13.125		0	0	0	0		0	0	0	0	0
3.34433	0	0	0	0	0	0	0	0	0.476	0	0	0	0	0	0	0	0		0	0	0	0	0	0	0	0	0	8.958		0	0	0	0		0	0	0	0	0
3.35017	0	0	0	0	0	0	0	0	0	0	0	0	0	0	0	4.048	0		0	0	0	5.238	0	0	0	0	0	0		0	0	0	0		0	0	0	0	0
3.35617	0	0	0	0	0	0	0	0	0	0	0	0	0	0	0	0	0		0	0	0	0	0	0	0	0	0	0		0	0	0	0		0	0	0	0	0
3.362	0	0	0	0	0	0	0	0	0	0	0	0	0	0	0	0	0		0	0	0	0	0	0	0	0	0	0		0	0	0	0		0	0	0	0	0
3.36783	0	0	0	0	0	0	0	0	0	0	0	0	0	0	3.81	0	0		0	0	0	0	3.571	7.708	0	0	0	0		0	0	0	0		0	0	0	0	0
3.37383	0	0	0	0	0	0	0	0	0	0	0	0	0	0	14.524	0	0		0	0	0	0	1.19	0	0	0	0	0		0	0	0	0		0	0	0	0	0
3.37967	0	0.238	0	0	0	0	0	0	0	0	0	0	0	0	3.81	0	0		0	0	0	0	4.048	0	0	0	0	0		0	0	0	0		0	0	0	0	0
3.3855	0	0	0	0	0	0	0	0	0	0	0	0	0	0	0	0	0		0	0	0	0	8.81	0	0	0	0	0		0	0	0	0		0	0	0	0	0
3.3915	0	0	0	0	0	0	7.857	0	0	0	0	0	0	0	0	0	0		0	0	0	0	0	0	0	0	0	0		0	0	0	0		0	0	0	0	0
3.39733	0	0	0	0	0	0	0	0	0	0	0	0	0	0	0	0	0		0	0	0	2.857	0	0	0	0	0	0		0	0	0	0		0	0	0	0	0
3.40317	0	0	0	0	0	0	0	0	0	0	0	0	0	0	0	0	0		0	0	0	0.476	0	0	0	0	0	0		0	0	0	0		0	0	0	0	0
3.409	5.714	0	0	0	0	0	0	0	0	0	0	0	0	0	0	0	0		0	0	0	0	0	0	0	0	0	0		0	0	0	0		0	0	0	0	0
3.415	3.333	0	0	0	0	0	0	0	0	0	0	0	0	0	0	0	0		0	0	0	0	0	0	0	0	0	0		0	1.667	0	0		0	0	0	0	0
3.42083	0	0	0	0	0	0	0	0	0.714	0	0	0	3.125	0	0	0	0		0	0	0.238	0	0	0	0	0	0	0		0	0	0	0		0	0	0	0	0
3.42667	0	0	0	0	0	0	0	0	3.333	0	0	0	0	0	0	10	0		0	0	0	0	0	0	0	0	0	0		0	0	0	0		0	0	0	0	0
3.43267	0	0	0	0	0	0	0	0	0	0	0	0	0	0	0	14.286	0		0	0	0	0	0	0	0	0	0	0		0	0	0	0		0	0	0	0	0
3.4385	0	0	0	0	0	0	0	0	0	0	0	0	0	0	0	14.286	0		0	0	0	0	0	0	0	0	0	0		0	0	0	0		0	0	0	0	0
3.44433	0	0	0	0	0	0	0	0	0	0	0	0	0	0	0	11.429	0		0	0	17.143	0	0	0	0	0	0	0		0	0	0	0		0	0	0	0	0
3.45033	0	0	0	0	0	0	0	0	0	0	0	0	0	0	0	0	0		0	0	28.095	0	0	0	0	0	0	0		0	0	0	0		0	0	0	1.19	0
3.45617	0	0	0	0	0	0	0	0	0	0	0	0	0	0	0	0	0		0	0	7.143	0	0	0	0	0	0	0		0	0	0	0		0	0	0	14.286	0
3.462	0	0	0	0	0	0	0	0	0	0	0	0	10.208	0	0	0	0		0	0	0	0	0	0	0	0	0	0		1.042	2.917	0	0		0	0	0	14.286	0
3.46783	0	0	0	0	0	0	0	0	0	0	0	0	4.792	0	0	0	0		0	0	0	0	0	0	0	0	0	0		0.833	0	0	0		0	0	0	14.286	0
3.47383	0	0	0	0	0	0	0	0	0	0	0	0	0	0	0	0	0		1.19	0	0	0	0	0	0	0	0	0		0	0	0	0		0	0	0	8.81	0
3.47967	0	0	0	1.667	0	0	0	0	0	0	0	0	0	0	0	0	0		0	0	0	0	0	0	0	0	0	0		3.75	0	0	0		0	0	0	1.19	0
3.4855	0	0	0	0	0	0	0	0	0	0	0	0	0	0	0	0	0		0	0	0	0	0	0	0	0	0	0		0	0	0	0		0	0	0	1.429	0
3.4915	0	0	0	0	0	0	0	0	0	0	0	0	0	0	0	0	0		0	0	0	0	0	0	0	0	0	0		0	0	0	0		0	0	0	0	0
3.49733	0	0	0	0	0	0	0	0	0	0	0	0	0	0	0	0	0		0	0	0	0	0	0	0	0	0	0		0	0	0	0		0	0	0	0	0
3.50317	0	0	0	0	0	0	0	0	0	0	0	0	0	0	0	0	0		0	0	5	0	0	0	0	0	0	0		0	0	0	0		0	0	0	0.476	0
3.509	0	0	0	0	0	0	0	0	0	0	0	0	0	0	0	0	0		0	0	14.286	0	6.905	0	0	0	0	0		0	0	0	0		0	0	0	0.238	0
3.515	0	0	0	0	0	0	0	0	0	0	0	0	0	0	0	0	0		0	0	1.905	0	4.286	0	0	0	0	0		0	0	0	0		0	0	0	0	0
3.52083	0	0	0	0	0	0.714	0	0	13.81	0	0	0	0	0	0	0	0		0	0	0	0	0	0	0	0	0	0		0	0	0	0		0	0	0	0	0
3.52667	0	0	0	0	0	2.619	0	0	7.857	0	0	0	0	0	0	0	0		0	0	0	0	0	0	0	0	0	9.583		0	0	0	0		0	0	0	0	0
3.53267	0	0	0	0	0	0	0	0	0	0	0	0	0	0	0	0	0		0	0	0.714	0	0	0	0	0	0	1.458		0	0	0	0		0	0	0	0.714	0
3.5385	0	0	0	0	0	0	0	0	0	0	0	0	0	0	0	0	0		0	0	0	0	0	0	0	0	0	11.25		0	0	0	0		0	0	0	0	0
3.54433	0	0	0	0	0	0	0	0	0	0	0	0	0	0	0	0	0		0	0	0	0	0	0	0	0	0	12.5		0	0	0	0		0	0	0	0	0
3.55033	0	0	0	0	0	0	0	0	0	0	0	0	0	0	0	0	0		0	0	0	0	3.81	0	0	0	0	12.5		0	0	0	0		0	0	0	0	0
3.55617	0	0	0	0	0	0	0	0	0	0	0	0	0	0	0	0	0		0	0	0	0	0	0	0	0	0	8.75		0	0	0	0		0	0	0	0	0
3.562	0	0	0.476	0	0	0	0	0	0	0	0	0	0	0	0	0	0		0	0	0	0	10	0	0	0	0	0		0	0	0	0		0	0	0	0	0
3.56783	0	0	3.095	0	0	11.19	0	0	0	0	0	0	0	0	0	2.619	0		0	0	0	0	8.333	0	0	0	0	0		0	0	0	0		0	0	0	0	0
3.57383	0	0	0	0	0	4.048	0	0	11.905	0	0.278	0	0	0	0	5.714	0		0	0	0	0	13.81	0	0	0	0	9.375		0	0	0	0		0	0	0	0	0
3.57967	0	0	0	0	0	0	0	0	0.476	0	0	0	0	0	0	0	0		0	0	0	0	3.571	0	0	0	0	0		0	0	0	0		0	0	0	0	0
3.5855	0	0	0	7.5	0	0	0	3.333	0	0	0	0	0	0	0	0	0		0	0	0	4.286	0	0	0	0	0	0		0	0	0	0		0	0	0	0	0
3.5915	0	0	0	15.556	0	0	0	0	0	0	6.111	0	0	0	0	0	0		0	0	0	5.238	0	0	0	0	0	0		0	0	0	0		0	0	0	0	0
3.59733	0	0	0	16.667	0	0	0	0	0	0	2.778	0	0	0	0	0	0		0	0	0	0	0	0	0	0	0	0		0	0	0	0		0	0	0	0	0
3.60317	0	0	0	0.833	0	0	0	0	0	0	0	0	0	0	0	0	0		0	0	0	0	0	0	0	0	0	0		0	0	0	0		0	0	0	0	0
3.60917	0	0	0	0	0	0	3.095	0	0	0	0	0	0	0	0	0	0		0	0	0	0	0	0	0	0	0	0		0	0	0	0		0	0	0	0	0
3.615	0	0	0	0	0	0	0.714	0	0	0	0	0	0	0	0	0	0		0	0	0	0	0	0	0	0	0	0		0	0	9.792	0		0	0	0	0	0
3.62083	0	0	0	0	0	0	6.667	0	0	2.292	0	0	0	0	0	0	0		0	0	0	0	0	0	0	0	0	0		0	0	1.875	0		0	0	0	0	0
3.62667	0	0	0	0	0	0	4.048	0	0	0	0	0	0	0	0	0	0		0	0	0	0	0	0	0	0	0	0		0	0	0	0		0	0	0	0	0
3.63267	0	0	0	0	0	0	1.905	0	0	0	0	0	0	0	0	0	0		0	0	0	0	0	0	0	0	0	0		0	0	0	0		0	0	0	0	0
3.6385	0	0	0	0	0	0	0	0	0	0	0	0	0	0	0	0	0		0	0	0	0	0	0	0	0	0	0		0	0	0	0		0	0	0	0	0
3.64433	0	0	0	0	0	0	0	0	0	0	0	0	0	0	0	0	0		0	0	0	0	0	0	0	0	0	0		0	0	0	0		0	0	0	0.238	0
3.65033	0	0	1.19	0	0	0	0	0	0	0	0	0	0	0	0	0	0		0	0	0	0	0	0	0	0	0	0		0	0	0	0		0	0	0	14.048	0
3.65617	0	0	2.381	0	0	0	0	0	0	0	0	0	2.708	0	0	0	0		0	0	0	0	0	0	0	0	0	0		0	0	0	0		0	0	0	14.286	0
3.662	0	0	0	0	0	0	0	0	0	0	0	0	2.5	0	0	0	0		0	0	0	0	0	0	0	0	0	0		0	0	0	0		0	0	0	14.286	0
3.66783	0	0	0	0	0	0	0	0	5.238	0	0	0	0	0	0	0	0		0	0	0	0	0	0	0	9.792	0	0		0	0	0	0		0	0	0	8.81	0
3.67383	0	0	0	0	0	0	0	0	5.952	0	0	0	0	0	0	0	0		0	0	0	0	0	0	0	3.125	3.958	0		0	0	0	0		0	0	0	0	0
3.67967	0	0	0	0	0	0	0	0	0	0	0	0	0	0	0	0	0		0	0	0	0	0	0	6.25	0	0	0		0	0	0	0		0	0	0	0	0
3.6855	0	0	0.952	0	0	0	0	0	0	0	0	0	0	0	0	0	0		0	0	0	0	0	0	12.5	0	0	0		0	0	0	0		0	0	0	0	0
3.6915	0	0	2.857	0	0	0	0	0	0.714	0	0	0	0	0	0	0	0		0	0	0	0	0	0	9.792	0	0	0		0	0	0	0		0	0	0	0	0
3.69733	0	0	0	0	0	0	0	0	6.905	0	0	0	0	0	0	0	0		0	0	0	0	0	0	12.5	0	0	0		0	0	0	0		0	0	0	0	0
3.70317	0	0	0	0	0	0	0	0	5.952	2.708	0	0	0	0	0	0	0		0	0	0	0	0	0	5.417	0	0	0		0	0	1.458	0		0	0	0	0	0
3.70917	0	0	0	0	0	0	0	0	0.476	12.5	0	0	0	0	0	0	0		0	0	0	0	0	0	11.25	0	0	0		0	0	1.042	0		0	0	0	0	0
3.715	0	0	0	0	0	0	0	0	0	8.333	0	0	0	0	0	0	0		0	0	0	0	0	0	12.5	0	0	0		0	0	0	0		0	0	0	0	0
3.72083	0	0	0	0	0	0	0	0	0	0	0	0	0	1.875	0	0	0		0	0	0	0	0	0	9.583	0	0	0		0	0	0	0		0	0	0	0	0
3.72667	0	0	0	0	0	0	0	0	0	0	0	0	0	6.875	0	0	0		0	0	0	0	0	0	7.5	0	0	0		0.208	0	0	0		0	0	0	0	0
3.73267	0	0	0	0	0	0	0	0	0	0	0	0	0	0	0	0	0		0	0	0	0	0	2.292	0	0	0	0		0.208	0	2.292	0		0	0	0	0	0
3.7385	0	0	0	0	0	0	0	0	0	0	0	0	0	0	0	0	0		0	0	0	0	0	0	0	0	0	0		4.583	0	8.542	0		0	0	0	0	0
3.74433	0	0	0	0	0	0	0	0	0	0	0	0	0	6.042	0	0	0		0	0	0	0	0	0	0	0	0	0		8.333	0	0	0		0	0	0	0	0
3.75033	0	0	0	0	0	0	0	0	0	7.5	0	0	0	2.708	0	0	0		0	0	0	0	0	0	0	0	0	0		1.042	0	0	0		0	0	0	0	0
3.75617	0	0	0	0	0	0	0	0	0	0	0	0	0	0	6.429	0	0		0	0	0	0	0	0	0	0	0.208	10.625		0	0	0	0		0	0	0	0	0
3.762	0	0	0	0	0	0	0	0	0	0	0	0	1.667	0	11.429	0.238	0		0	0	0	0	0	7.917	0	0	0	0		0	0	0	0		0	0	0	0.952	0
3.768	0	0	0	0	0	0	3.333	0.208	0	0	0	0	5.625	0	3.333	0	0		0	0	0	2.143	0	11.458	0	0.625	0	0		0	0.208	0	0.208		0	0	0	3.333	0
3.77383	8.095	0	0	0	0	0	3.81	1.25	0	0	0	0	2.708	0	26.667	0	0		0	0	0	0	0	0	0	0	0	0		0	0	0	0		0	0	0	20	0
3.77967	0	0	0	0	0	0	7.381	0	0	0	0	0	0	0	37.381	4.048	0		0	0	0	0	0	0	0	0	0	0		0	0	0	0		0	0	0	16.429	0
3.7855	0	0	0	0	0	0	18.095	0	0	0	0	0	0	0	44.048	0	0		0	0	0	1.667	0	0	0	0	0.417	0		0	0	0	0		0	1.429	0	10.714	0
3.7915	0	0	0	0	0	0	2.381	0	0	0	0	0	0	5.208	2.143	9.762	0		0	0	0	1.19	0	0	0	0	0.833	0		0	0	6.042	0		0	0.476	0	6.905	0
3.79733	0	0	0	0	0	0	0	0	0	2.292	0	0	0	0.208	0	12.381	0		0	0	0	0	0	0	0	0	5.208	0		0	0	10.208	0		0	0	0	16.667	0
3.80317	0	0	0	0	0	0	6.429	0	0	0	0	0	0	0	1.19	12.143	0		0	0.476	0	0	0	0	0	0	2.292	0		0	0	6.25	0		0	0	0	24.762	0
3.80917	0	0	7.143	0	0	0	0	0	0	0	0	0	0	0	6.429	0	0		0	3.095	0	0	11.905	0	0	0	0	0		0	0	1.042	0		0	5.238	0	4.524	0
3.815	0	0	14.286	0	0	0	0	0	0	0	0	0	0	0	1.905	0	0		0	2.857	0	0	3.095	0	0	0	0	0		0	2.292	5.417	0		0	2.143	0	11.905	0
3.82083	0	0	4.524	0	0	0	0	0	0	0	0	5.833	0	0	8.571	0	0		0	0	0	0	0	0	0	0	0	0		0	0	5.833	0		0	0	0	0	0
3.82667	0	0	0	0	0	0	0	0	0	0	0	0.625	0	0	11.429	0	0		0	0	0	0	13.571	0	0	0	0	0.833		2.5	6.667	12.708	0		0	0	0	0	0
3.83267	0	0	0	0	0	0	0	0	0	3.542	0	0	0	0	0	0	0		0	0	9.762	0	37.619	0	0	0	0	2.5		0	7.708	6.667	0		0	0	0	0	0
3.8385	0	0	1.429	0	0	0	0	0	0	2.708	0	0	0	0	3.571	0	0		0	0	6.19	0	37.381	0	0	0	0	0		0	0	4.583	0		0	0	0	0	0
3.84433	0	0	0	0	0	0	0	0	0	0	0	0	0	0	0	0	0		0	0	0	0	32.619	0	0	0	0	0		0	0	23.542	0		0	0	0	0	0
3.85033	0	0	0	0	0	0	0	0	0	0	0	0	0	0	25.714	0	0		0	0	0	0	27.857	0	0	0	0	0		0	0	7.083	0		0	0	0	0	0
3.85617	0	0	0	0	0	0	0	0	0	0	0	0	0	0	25.238	2.619	0		0	0	0	0	21.905	0	0	0	0	0		0	0	10	0		0	0	0	0	0
3.862	0	0	0	0	0	0	0	0	0	0	0	0	0	0	28.333	27.857	0		0	5.476	0	0	2.143	0	0.833	0	0	0		0	0	0	0		0	0	0	0	0
3.868	0	0	0	0	0	0	0	0	0	0	0	0	0	0	28.571	28.095	0		0	0	0	0	0	0.625	12.292	1.25	0	2.5		0	0	11.667	0		0	0	0	0	0
3.87383	0	0	0	0	0	0	0	0	0	0	0	0	0	0	11.19	28.571	0		0	5.476	0	0	0	0	8.333	0	0.208	23.542		0	0	24.583	0		0	0	0	0	0
3.87967	0	0	0	0	0	7.143	0	0	0	0	0	0	0	0	0	10.952	0		0	0	0	0	0	0	0	0	0	3.542		0	0	16.042	0		0	2.857	0	0	0
3.8855	0	0	0	0	0	6.429	0	0	0	0	0	0	0	0	7.381	4.762	0		0	0	0	0	0	0	0	0	1.667	0		0	0	12.5	0		0	11.19	0	0	0
3.8915	0.714	0	0	0	0.417	0	0	0	0	0	0	0	0	0	23.095	0.238	0		2.857	6.905	0	0	0	0	0	0	0	0.208		0	0	7.292	0		0	4.048	0	0	0
3.89733	0	0	0	0	0	2.143	0	0	0	0	0	0	0	0	15.952	0	0		5.476	21.905	0	0	0	1.667	0	0	0	12.5		0	0	5	0		0	0	0	0	0
3.90317	0	0	0	0	0	0	0	0	0	0	0	5.208	0	0	10.952	0	0		0	5.476	0	0	0	0	0	0	2.917	4.167		2.708	0	0	0		0	0	0	0	0
3.90917	0	0	0	0	0	0	0	0	0	0	0	5.417	0	0	6.429	0	0		0	20.238	0	0	0	0	0	0	1.875	0		2.5	0	0	0		0	0	0	0	0
3.915	0	0	0	0	0	0	0	0	0	0	0	0	0	0	12.857	0	0		0	21.19	0	0	0	0	0	0	0	1.25		0	0	1.042	0		0	4.048	0	0	0
3.92083	0	0	0	0	0	0	0	0	0	0	0	0	0	0	11.667	0	0		0	16.19	0	0	0	3.333	3.958	0	0	0.625		0	0	12.5	0		0	0	0	0	0
3.92683	0	0	0	0	0	0	0	0	0	0	0	0	0	0	6.905	1.429	0		0	15.476	0	0	0	0	0	0	0	13.75		0	0	3.75	0		0	0	0	0	0
3.93267	0	0	0	0	0	0	0	0	0	0	0	0	0	0	12.143	0	0		0	6.905	0	0	0	0	0	0	0	0.417		0	0	0	0		1.19	0	0	0	0
3.9385	0	0	0	0	0	0	0	0	3.333	0	0	0	0	0	23.571	0	0		0	0	0	0	0	0	1.667	0	1.875	0		0	0	0	0		7.857	0	0	0	0
3.94433	0	0	0	0	0	0	0	0	4.048	0	0	6.667	0	0	15.476	0	0		0	0	0	0	0	0	1.25	0	0	4.792		0	0	6.25	0		0.238	0	0	0	0
3.95033	0	0	0	0	0	0	0	0	5.476	0	0	5	0	0	9.048	0.238	0		0	0	0	0	0	1.042	0	0	0	3.75		0	0	7.5	0		0	0	0	0	0
3.95617	0	0	0	0	0	6.905	0	0	0	0	0	0	2.917	0	0	3.095	0		0	0	0	0	0	0	0	0	0	0		0	0	2.292	0		0	7.857	0	0	0
3.962	0	0	0	0	0	9.286	0	0	0	0	0	0	0	0	0	0	0		0	0	0	0	0	0	0	0	0	0		0	0	0	0		0	0	0	0	0
3.968	0	0	0	0	0	8.571	0	0	6.905	0	0	0	0	0	0	0	0		0	0	0	0	2.857	0	0	0	0	0		0	0	0	0		0	0	0	0	0
3.97383	0	0	4.286	0	0	0	0	0	0	0	0	0	0	0	0	0	0		0	0	0	0	6.905	0	0	0	0	0		0	0	0	0		0	0	0	0	0
3.97967	0	0	10.476	0	0	3.333	0	0	0.714	0	0	0	0	0.625	0	0	0		0	0	0	0	0	0	0	0	0	0		0	0	0	0		0	0	0	0	0
3.9855	0	0	0	0	0	0	0	0	14.286	0	0	0	0.833	9.792	0	0	0		0	0	0	0	0	0	0	0	0.833	0		0	0	0	0		0	0	0	0	0
3.9915	0	0	0	0	0	0	0	0	16.905	0	0	0	12.5	0.208	0	0	0		0	0	0	0	0	0	0	0	8.958	10.208		0	0	0	0		0	0	0	0	0
3.99733	0	0	0	0	0	0	0	0	7.857	0	0	0	1.667	1.458	0	0	0		0	0	0	0	0	0.625	0	0	0.833	4.375		0	0	0	0		0	0	0	0	0
4.00317	0	0	4.524	0	0	0	0	0	10.238	0	0	0	2.5	0	4.048	0.952	0		0	0	0	0	0	3.75	0	0	0	15.833		0	0	0	0		0	0	0	0	0
4.00917	0	0	0	0	0	0	0	0	6.667	0	0	0	3.75	0	9.762	0	0		0	0	0	0	0	4.583	0	0	2.5	4.583		0	0	0	0		0	0	0	0	0
4.015	0	0	0	0	0	0	0	0	0	0	0	0	0.208	0	0	0	0		0	0	0	0	0	0	0	0	0	0		0	0	0	0		0	0	0	0	0
4.02083	0	0	0	0	0	0	0	0	0	0	0	0	0	0	3.095	0	0		0	0	0	0	10	0	0	0	0	0		2.292	0	8.333	0		0	0	0	0	0
4.02683	0	0	0	0	0	0	0	0	0	0	0	0	0	0	0	0	0		0	0	0	0	4.048	0	0	0	0	0		1.25	0	5.625	0		0	0	0	7.143	0
4.03267	0	0	0	0	0	0.476	0	0	0	0	0	0	0	0.625	0	0	0		0	0	0	0.714	6.19	0.833	0	0	6.042	0		0	0	0	0		0	0	0	14.286	0
4.0385	0	0	0	0	0	4.762	0	0	0	0	0	0	10.417	0	0	0	0		6.429	0	0	0	3.571	0	0	0	0	0		0	6.875	0	0		0	3.81	0	12.857	0
4.04433	0	0	9.048	0	0	0	0	0	0	0	0	0	12.5	0.208	8.571	0	0		4.048	0	0	0	4.762	0	0	0	0	0.625		0	1.458	0.208	0		0	14.286	0	3.333	0
4.05033	0	0	0	0	0	0	0	0	0	0	0	0	11.458	0.625	0.238	0	0		0	0	0	0	10.714	0	0	0	0	11.042		0	2.917	0	0		0	14.286	0	0	0
4.05617	0	0	0	0	0	0	0	0	0	0	0	0	0	3.75	0	0	0		0	0	0	0	0.476	0	0	0	0	4.375		0	0	0	0		0	14.286	0	0	0
4.062	0	0	0	0	0	0	0	0	0	0	0	0	0	0	0	0	0		0	0	0	0	2.143	0	0	0	0	0		0	2.708	0	0		0	13.571	2.619	0	0
4.068	0	0	0	0	0	0	0	0	0	0	0	0	0	0	0	0	0		0	0	0	0	12.143	0	0	0	0	0		0	3.75	0	0		0	2.143	0	0	0
4.07383	0	0	0	0	0	0	0	0	0.238	0	0	0	0	0	0	0	0		0	0	0	0	1.667	0	0	0	0	0		0	0	0	0		0	0	13.571	0	0
4.07967	0	0	0	0	0	0	0	0	0	0	0	0	0	0	0	0	0		0	0	0	0	3.81	0	0	0	0	0		0	0	0	0		0	0	14.286	0	0
4.08567	0	0	0	0	0	0	0	0	0	0	0	0	0	1.25	0	0	0		0	0	0	0	1.19	0	0	0	0	9.375		0	12.083	0	0		0	1.429	13.095	0	0
4.0915	0	0	0	0	0	0	0	0	9.286	0	0	0	0	0	0.476	0	0		0	0	0	0	1.19	0	0	0	0	2.708		0	12.5	0	0		0	3.81	1.667	11.905	0
4.09733	0	0	0	0	0	0	0	0	2.857	0	0	0	0	0	4.286	0	0		0	0	0	0	0	0	0	0	0	9.583		0	17.917	0	0		0	1.905	4.048	11.905	0
4.10317	0	0	0	0	0	0	0.476	0	0.238	0	0	0	0	0	0	0	0		0	0	0	0	0	0	0	0	0	3.125		0	0.417	6.875	0		0	0	6.905	0	0
4.10917	0	0	0	0	0	0	4.524	0	0	0	0	0	0	0.417	0	0	0		0	0	13.81	0	0	0	0	0	0	0		0	4.375	0.833	0		0	0	7.143	0	0
4.115	0	0	0	0	0	0	0	0	0	0	0	0	0	1.042	0	0	0		0	0	14.286	0	16.905	0	0	0	0	0		0	0	5	0		0	0	0	0	0
4.12083	0	0	0	0	0	0	0	0	0	0	0	0	0	8.75	0.476	0	0		0	0	19.524	0	26.19	0	0	0	0	2.917		0	0	6.667	0		0	0	2.857	0	0
4.12683	0	0	0	0	0	0	0	0	0	0	0	0	0	14.167	0	0	0		0	0	21.429	0	2.857	0	0	0	0	0		0	0	0	0		0	0	1.429	0	0
4.13267	0	0	0	0	6.667	0	0	0	0	0.625	0	0	0	5.833	0	0	0		0	0	6.19	0	0	0	0	0	0	0		1.25	0	0	0		0	0	0	0	0
4.1385	0	0	0	0	5.417	0	0	0	0	1.042	0	0	2.708	0	0	0	0		0	0	12.381	0	0	0	0	0	0	5		1.667	0	0	0		0	0	0	0	0
4.14433	0	0	0	0	0	0	8.095	0	0	0	0	0	0	9.167	0	0	0		0	0	1.429	0	0	0	0	0	0	10.833		0	0	0	0		0	0	0	0	0
4.15033	0	0	0	0	0	0	10	0	0	0	0	0	0	6.875	0	0	0		0	0	0.714	0	0	0	0	0	0	0		5	0	1.25	0		0	0	0	0	0
4.15617	0	0	0	0	0	0	1.19	0	0	0	0	0	0	0	0	0	0		0	0	4.286	0	0	0	0	0	0	0		0	0	12.5	0		0	0	0	0	0
4.162	0	0	0	0	0	0	0	0	0	0	0	0	0	0	0	0	0		0	0	0	0	0	0	0	0	0	0		0	0	12.5	0		0	0	0	0	0
4.168	0	0	0	0	0	0	0	0	0	0	0	0	0	0	0	0	0		0	0	0	0	0	0	0	0	0	7.708		0	0	2.708	0		0	0	0	0	0
4.17383	0	0	0	0	0	0	0	0	0	0	0	0	0	1.875	0	0	0		0	0	2.381	0	0	0	0	0	0	0		10.625	2.292	1.25	0		0	0	0	0	0
4.17967	0	0	0	0	0	0	0	0	0	0	0	0	0	0.833	0	0	0		0	0	0.952	0	0	0	0	0	0	0		6.25	0	0.625	0		0	0	0	0	0
4.18567	0	0	0	0	0	0	0	0	0	0	0	0	0	8.75	0	0	0		0	0	0	0	6.19	0	0	0	0	10.833		0	0	0.208	0		0	0	0	0	0
4.1915	0	0	0	0	0	0	0	0	0	0	0	0	0	8.542	0	0	0		0	0	0	0	10.952	0	0	0	0	11.25		0	0	1.25	0		0	0	0	0	0
4.19733	0	0	0	0	0	0	11.667	0	0	0	0	0	0	1.25	0	0	0		0	0	0.476	0	0	0	0	0	1.25	16.042		0	0	0	0		0	0	0	0	0
4.20317	0	0	0	0	0	0	0	0	0	0	0	0	0	0	0	0	0		1.667	0	14.286	0	0	0	0	0	2.083	0.208		0	0	0	0		0	0	0	0	0
4.20917	0	0	0	0	0	0	0	0	0	0	0	0	0	1.875	2.143	0	0		0	0	14.286	0	3.81	0	0	0	0	6.458		0	0	0	0		0	0	0	0	0
4.215	0	0	0	0	0	0	5.238	0	0	0	0	0	0	0	4.524	0	0		0	0	4.762	0	0	0	0	0	0	5.417		0	0	5.208	0		0	0	0	0	0
4.22083	0	0	0	0	0	0	3.333	0	0	0	0	0	0	0	0	0	0		0	0	0	0	0	0	0	0	0	18.958		0	0	0	0		0	0	0	0	0
4.22683	0	0	0	0	0	0	0	0	0	0	0	0	0	0	0	0	0		0	0	0	0	0	0	0	0	2.5	11.875		0	0	2.708	0		0	0	0	0	0
4.23267	0	0	0	0	0	0	0	0	0	0	0	0	0	0	0	0	0		0	0	0	0	0	0	0	0	0	3.125		0	0	7.5	0		0	0	0	0	0
4.2385	0	0	0	0	0	0	0	0	0	0	0	0	0	0	10.714	0	0		0	0	0.238	0	0	0	0	0	0	0		0	0	0	0		0	0	0	3.333	0
4.24433	0	0	0	0	0	0	0	0	0	0	0	0	0	0	11.905	0	0		0	0	7.619	0	0	0	0	0	0	0		0	1.042	0	0		0	0	0	14.286	0
4.25033	0	0	0	0	0	0	0	0	5.952	0	0	0	0	0	0	0	0		0	0	0	0	0	0	0	0	0	0		0	0	0	0		0	0	0	2.619	0
4.25617	0	0	0	0	0	0	0	0	4.286	0	0	0	0	0	0	0	0		0	0	0	0	0	0	0	0	0	0		0	0	0	0		0	0	0	0	0
4.262	0	0	0	0	0	0	0	0	0	0	0	0	0	0	0	0	0		0	0	0	0	0	0	0	0	0	0		0	0	0	0		0	0	0	0	0
4.268	0	0	0	0	0	0	0	0	3.81	0	0	0	0	0	0	0	0		0	0	0	0	0	0	0	0	0	0		0	0	0	0		0	0	0	0	0
4.27383	0	0	0	0	0	0	0	0	0.476	0	0	0	0	0	0	0	0		0	0	0	0	0	0	0	0	0	0		0	0	0	0		0	0	0	0	0
4.27967	0	0	0	0	0	0	0.238	0	0	0	0	0	0	0	0	0	0		0	0	0	0	0	0	0	0	0	0		0	0	0	0		0	0	0	0	0
4.28567	0	0	0	0	0	0	0	0	0	0	0	0	0	0	0	0	0		0	0	0	0	0	0	0	0	0	0		0	0	1.25	0		0	0	0	0	0
4.2915	0	0	0	0	0	0	0	0	0	0	0	0	5.208	0	0	0	0		0	0	0	0	0	0	0	0	0	0		0	0	0	0		0	0	0	0	0
4.29733	0	0	0	0	0	0	0	0	0.238	0	0	0	10.208	0	0	0	0		0	0	0	0	0	0	0	0	0	0		0	0	0	0		0	0	0	0	0
4.30317	0	0	0	0	0	0	0	0	0	0	0	0	0	0	0	0	0		0	0	0.952	0	0	0	0	0	0	0		0	0	0	0		0	0	0	0	0
4.30917	0	0	0	0	0	0	0	0	0	0	0	0	0	0	0	0	0		0	0	0.238	1.905	0	0	0	0	0	0		0	0	0	0		0	0	0	0	0
4.315	0	0	0	0	0	0	0	0	0	0	0	0	0	0	0	0	0		0	0	0	1.19	0	0	0	0	0	0		0	0	0	0		0	0	0	0	0
4.32083	0	0	0	0	0	0	0	0	0	0	0	0	0	0	0	0	0		0	0	0	0	0	0	0	0	0	0		0	0	0	0		0	0	0	0	0
4.32683	0	0	0	0	0	0	0	0	0	0	0	0	0	0	0	0	0		0	0	5.476	0	0	0	0	0	0	0		0	0	0	0		0	0	0	0	0
4.33267	0	0	0	0	0	0	0	0	0	0	0	0	0	0	0	0	0		0	0	0.476	0	1.429	0	0	0	0	0		1.667	0	0	0		0	0	0	0	0
4.3385	0	0	0	0	0	0	0	0	0	0	0	0	0	0	0	0	0		0	0	0	0	0	0	0	0	0	0		0	0	0	0		0	0	0	0	0
4.3445	0	0	0	0	0	0	0	0	0	0	0	0	5	0	0	0	0		0	0	0	0	2.857	0	0	0	0	0		0	0	0	0		0	0	0	0	0
4.35033	0	0	0	0	0	0	0	0	0	0	0	0	1.25	0	0	0	0		0	0	0	0	4.762	0	0	0	0	0		0	0	0	0		0	0	0	0	0
4.35617	0	0	0	0	0	0	0	0	0	0	0	0	0	0	0	0	0		0	0	0	0	0	0	0	0	0	0		0	0	0	0		0	0	0	0	0
4.362	0	0	0	0	0	0	0	0	0	0	0	0	0	0.625	0	0	0		0	0	0	0	0	0	0	0	0	0		0	0	0	0		0	0	0	0	0
4.368	0	0	0	0	0	0	0	0	0	0	0	0	0	7.708	0	0	0		0	0	0	0	8.333	0	0	0	0	0		0	0	0	0		0	0	0	0	0
4.37383	0	0	0	0	0	0	0	0	0	0	0	0	0	0	0	0	0		0	0	0	0	11.667	0	2.5	0	0	0		0	0	0	0		0	0	0	0	0
4.37967	0	0	0	0	0	0	0	0	0	0	0	0	0	0	0	0	0		0	0	0	0	0	0	0	0	0	0		0	0	0	0		0	0	0	0	0
4.38567	0	0	0	0	0	0	0	0	0	0	0	0	0	0	0	0	0		0	0	0	0	0	0	6.042	0	0	0		0	1.25	0	0		0	0	0	0	0
4.3915	0	0	0	0	0	0	0	0	0	0	0	0	0	0	0	0	0		0	0	0	0	0	0	3.958	0	0	0		0	0	0	0		0	0	0	0	0
4.39733	0	0	0	0	0	0	0	0	0	0	0	0	0	0	0	0	0		0	0	0	0	0	0	0	0	0	0		0	0	0	0		0	0	0	0	0
4.40317	0	0	0	0	0	0	0	0	7.381	0	0	0	9.167	0	0	0	0		0	0	0	0	0	0	8.542	0	0	0		0	0	0	0		0	0	0	0	0
4.40917	0	0	0	0	0	0	0	0	2.381	0	0	0	2.917	0	0	0	0		0	0	0	0	0	0	8.333	0	0	0		0	0	0	0		0	0	0	0	0
4.415	0	0	0	0	0	0	0	0	0	0	0	0	0	0	0	5.714	0		0	0	0	0	0	0	0	0	0	0		0	0	0	0		0	0	0	0	0
4.42083	0	0	0	0	0	0	0	0	0	0	0	0	0	0	0	3.571	0		0	0	0	0	0	0	0	0	0	0		0	0	0	0		0	0	0	0	0
4.42683	0	0	0	0	0	0	0	0	0	0	0	0	0	0	0	2.143	0		0	0	0	0	0	0	0	0	0	0		0	0	0	0		0	0	0	0	0
4.43267	0	0	0	0	0	0	0	0	0	0	0	0	0	0	0	7.857	0		0	0	0	0	0	0	2.917	0	0	0		0	0	0	0		0	0	0	0	0
4.4385	0	0	0	0	0	0	0	0	0	0	0	0	0	0	0	0.238	0		0	0	0	0	0	0	12.5	0	0	0		0	0	0	0		0	0	0	0	0
4.4445	0	0	0	0	0	0	0	0	0	0	0	0	0	0	0	27.381	0		0	0	0	0	0	0	1.667	0	0	0		0	0	0	0		0	0	0	0	0
4.45033	0	0	0	0	0	0	0	0	0	0	0	0	0	0	0	18.333	0		0	0	0	0	0	0	0	0	0	0		0	0	0	0		0	0	0	0	0
4.45617	0	0	0	0	0	0	0	0	0	0	0	1.458	0	0	0	1.19	0		0	0	0	0	0	0	0	0	0	0		0	0	0	0		0	0	0	0	0
4.462	0	0	0	0	0	0	0	0	0	0	0	0	0	0	5.238	0	0		0	0	0	0	0	0	0	0	0	0		0	0	0	0		0	0	0	0	0
4.468	0	0	0	0	0	0	0	0	0	0	0	0	0	0	0	0	0		0	1.19	0	0	0	0	0	0	0	0		0	0	0	0		0	0	0	0	0
4.47383	0	0	0	0	0	0	2.857	0	0	0	0	0	0	0	0	0	0		0	0	0	0	3.81	0	0	0	0	0		0	0	2.083	0		0	0	0	0	0
4.47967	0	0	0.952	0	0	0	1.905	0	0	10.417	0	0	0	0	1.905	0	0		0	0	0	0	0	0	0	0	2.292	0		0	0	0	0		0	0	0	0	0
4.48567	6.19	0	6.429	0	0	0	3.571	0	0	12.083	0	0	0	0	14.286	7.857	0		0	0	0	0	0	0	0	0	0	0		0	0	0.417	0		0	0	0	0	0
4.4915	5	0	0.952	0	0	0	0	0	0	0.833	0	0	0	0.417	14.286	10.476	0		0	0	0	0	0.714	0	0	0	0	0		0	0	0	0		0	0	0	0	0
4.49733	0	0	0	0	0	0	0	0	0	0	0	0	0	0	9.286	3.81	0		0	0	0	0	8.81	0	0	0	0	0		0	0	0	0		0	0	0	0	0
4.50333	0.476	0	0	0	0	0	0	0	4.048	0	0	0	0	0	0	12.381	0		0	0	0	0	1.19	0	1.458	0	0	0		3.542	0	0	0		0	0	0	0	0
4.50917	0	0	0	0	0	0	0	0	9.762	0	0	0	0	0	5.714	0.476	0		0	0	0	0	2.143	0	6.875	0	0	0.625		4.792	0	0	0		0	0	0	0	0
4.515	0	0	0	0	0	0	0	0	0	0	0	0	0	0	16.19	1.667	0		0	0	0	0	1.429	0	2.708	0	0	11.875		0	0	0.625	0		0	0	0	0	0
4.52083	0	4.762	0	0	0	0	0	0	0	0	0	6.042	0	0	10	14.286	0		0	0	0	0	5	0	0.833	0	0	7.917		0	0	0	0		0	0	0	0	0
4.52683	0	4.762	0	0	0	0	0	0	0	0	0	0	5	0	5.952	8.333	0		0	0	0	0	0	0	2.917	0	0	11.667		0	0	0	0		0	0	0	0	0
4.53267	0	0	0	0	0	0	0	0	0	0	0	0	4.167	0	1.905	0	0		0	0	0	0	0	0	12.5	0	0	12.5		0	0	6.25	0		0	0	0	0	0
4.5385	0	0	0	0	0	0	0	0	0	0	0	0	7.083	0	0	0	0		0	0	0	0	0	0	12.5	0	0	12.5		0	0	0	0		0	0	0	0	0
4.5445	0	0	0	0	0	0	0	0	0	0	0	7.708	9.167	0	0	0	0		0	0	0	0	0	0	12.5	0	0	12.5		0	0	0	0		0	0	0	0	0
4.55033	0	0	0	0	0	0	0	0	0	0	0	12.5	0.417	0	0.714	0	0		0	0	0	0	0	0	12.5	0	0	12.5		0	0	0	0		0	0	0	0	0
4.55617	0	0	0	0	0	0	0	0	0	0	12.5	1.042	2.917	0	0	0	0		0	0	0	0	0	0	12.5	0	0	1.458		0	0	4.583	0		0	0	0	0	0
4.562	0	0	0	0	0	0	0	0	0	0	1.944	0	0	0	2.619	0	0		0	0	0	0	0	0	12.5	0	0	0		0	0	0	0		0	0	0	0	0
4.568	0	0	0	0	0	0	0	0	0	0	0	0	0	0	7.381	0	0		0	0	0	0	0	0	12.5	0	0	0		0	0	0	0		0	0	0	0	0
4.57383	0	0	0	0	0	0	0	0	0	0	0	0	0	0	8.571	0	0		0	0	0	0	0	0	12.5	0	0	0		0	0	0	0		0	0	0	0	0
4.57967	0	0	0	0	0	0	0	0	0	0	0	0	0	0	7.857	0	0		0	0	0	0	0	0	12.5	0	0	0		0	0	0	0		0	0	0	0	0
4.58567	0	0	0	0	0	0	0	0	0	0	0	0	0	0	0.714	0	0		0	0	0	0	0	0	12.5	0	0	0		0	0	0	0		0	0	0	0	0
4.5915	0	0	0	0	0	0	0	0	0	0	0	0	0	0	0	0	0		0	0	0	0	0	0	12.5	0	0	0		0	0	0	0		0	0	0	0	0
4.59733	0	0	0	0	0	0	0	0	0	0	0.556	0	10.625	0	0	0	0		0	0	0	0	0	0	12.5	0	0	0		0	0	0	0		0	0	0	0	0
4.60333	0	0	0	0	0	0	0	0	0	0	14.167	0	8.125	0	0	0	0		0	0	0	0	0	0	12.5	0	0	0		0	0	0	0		0	0	0	0	0
4.60917	0	0	0	0	0	0	0	0	0	0	16.667	0	0	0	0	0	0		0	0	0	0	0	0	0.417	0	0	0		0	0	0	0		0	0	0	0	0
4.615	0	0	0	0	0	0	0	0	0	0	16.667	0	0	0	0	0	0		0	0	0	0	0	0	0	0	0	0		0	0	0	0		0	0	0	0	0
4.62083	0	0	0	0	0	0	0	0	0	0	16.667	0	0	0	0	0	0		0	0	0	0	0	0	0	0	0	0		0	0	0	0		0	0	0	0	0
4.62683	0	0	0	0	0	0	0	0	0	0	16.667	0	0	0	0	0	0		0	0	0	0	0	0	0	0	0	0		0	0	0	0		0	0	0	0	0
4.63267	0	0	0	0	3.125	0	0	0	0	0	14.444	0	0	0	0	0	0		0	0	0	0	6.667	0	0	0	0	3.333		0	0	0	0		0	0	0	0	0
4.6385	0	0	0	0	5.417	6.19	0	0	0	0	11.389	0	0	0	0	0	0		0	0	0	0	0	0	0	0	0	2.917		0	0	0	0		0	0	0	0	0
4.6445	0	0	0	0	19.583	0	0	0	0	0.625	0.278	0	8.542	0	0	0	0		0	0	0	0	0	0	0	0	0	0		0	0	0	0		0	0	0	0	0
4.65033	0	0	0	0	9.583	0	0	0	0	0	0	0	0	0	0	0	0		0	0	0	0	0	0	0	0	0	0		0	0	8.958	0		0	0	0	0	0
4.65617	0	0	0	0	0	0	0	0	0	0	0	0	1.25	0	0	0	0		0	0	0	0	0	0	0	0	0	0		0	0	12.5	0		0	0	0	0	0
4.66217	0	0	0	0	0	0	0	0	0	0	0	0	1.458	0	0	0	0		0	0	0	0	0	0	0	0	0	0		0	0	12.292	0		0	0	0	0	0
4.668	0	5.476	0	0	0	0	0	0	0	0	0	0	0	0	0	0	0		0	0	0	0	0	0	0	0	0	2.917		0	0	0	0		0	0	0	0	0
4.67383	0	14.286	0	0	0	0	0	0	0	0	0	0	0	0	0	7.619	0		0	0	0	0	0	0	0	0	0	0		0	0	0	0		0	0	0	0	0
4.67967	0	14.286	0	0	0	0	0	0	0	0	0	0	0	0	0	8.095	0		0	0	0	0	0	0	0	0	0	0		4.167	0	8.125	0		0	0	0	0	0
4.68567	0	5.476	0	0	0	0	0	0	0	0	0	0	0	0	0	2.857	0		0	0	0	0	0	0	0	0	0	0		1.458	0	7.083	0		0	0	0	0	0
4.6915	0	0	0	0	0	0	0	0	0	0	0	0	0	0	0	6.429	0		0	0	0	0	0	2.083	0	0	1.042	0		0	0	0	0		0	0	0	0	0
4.69733	0	0	0	0	0	0	0	0	0	0	0	0	0	0	0	6.905	0		0	8.095	0	0	0	0	0	0	0	0		0	0	0	0		0	0	0	0	0
4.70333	0	0	0	0	0	0	0	0	0	0	0	0	0	0	0	0	0		0	14.286	0	0	0	0	0	0	0	0		0	0	6.25	0		0	0	0	0	0
4.70917	0	0	0	0	0	0	0	0	0	0	0	0	0	0	0	0	0		0	14.286	0	0	0	0	0	0	0	0		0	0	0	0		0	0	0	0	0
4.715	0	0	0	0	0	0	0	0	0	0	0	0	0	0	1.905	0	0		0	2.381	0	0	0	0	0	0	0	0		0	0	0	0		0	0	0	0	0
4.72083	0	0	0	0	0	0	0	0	0	0	0	0	0	0	1.667	0	0		0	0	0	0	0	0	0	0	0	0		0	0	0	0		0	0	0	0	0
4.72683	0	0	0	0	0	0	0	0	0	0	0	0	0	0	0	0	0		0	0	0	0	0	0	0	0	0	0		0.625	0	0	0		0	0	0	0	0
4.73267	0	3.81	0	0	0	0	0	0	0	0	0	0	0	9.792	0	0	0		0	0	0	0	0	0	0	0	0	0		8.958	0	0	0		0	0	0	0	0
4.7385	0.476	13.81	0	0	0	0	0	0	3.571	0	0	0	0	0	0	0	0		0	0	0	0	0	0	0	0	0	0		0	0	0	0		0	0	0	0	0
4.7445	7.857	5.238	0	0	0	0	0	0	0	0	0	1.875	2.5	0	0	0	0		0	0	0	0	0	0	0	0	0	0		0	0	6.042	0		0	0	0	0	0
4.75033	3.571	0	0	0	0	0	0	0	0	0	0.556	10.417	6.458	0	0	0	0		0	6.667	0	0	0	0	0	0	0	0		0	0	12.708	0		0	0	0	0	0
4.75617	0	0	0	0	0	0	0	0	0	0	3.056	2.083	0	0	0	0	0		0	13.333	0	0.714	0	0	0	0	0	0		0	0	10.208	0		0	0	0	0	0
4.76217	0	0	0	0	0	0	0	0	2.143	0	0.833	0	0	0	0	0	0		0	11.19	0	0	0	0	0	0	0	0		0.208	0	0	0		0	0	0	0	0
4.768	0	5.476	0	0	0	0	0	0	2.857	0	0	0	0	0	0	0	0		0	0	0	0	0	0	0	0	0	0		4.375	0	3.125	0		0	0	0	0	0
4.77383	0	2.381	0	0	0	0	0	0	0	0	0	0	0	0	0	0	0		0	3.81	0	0	0	0	0	0.208	0	0		0	0	3.542	0		0	0	0	0	0
4.77967	0	0	0	0	0	0	0	0	0	0	0	0	0	4.792	2.619	0	0		0	0	0	0	0	0	0	0	0	0		0	0	0	0		0	0	0	0	0
4.78567	0	0	0	0	0	0	0	0	0	0	0	0	0	0	0	0	0		0	0	0	0	0	0	0	0	0	0		1.042	0	1.458	0		0	0	0	0	0
4.7915	0	0	0	0	0	0	0	0	0	0	0	0	0	2.5	0	0	0		0	0	0	0	0	0	0.208	0	0	0		2.917	2.708	0	0		0	0	0	0	0
4.79733	0	0	0	0	0	0	0	0	0	0	0	0	0	7.917	0	0	0		0	0	0	0	0	0	0	0	0	0		0.625	2.5	0	0		0	0	0	0	0
4.80333	0	0	0	0	0	0	0	0	0	0	0	0	0	0	0	0	0		0	0	0	0	0	0	1.25	0	0	0		0	7.292	0	0		0	0	0	0	0
4.80917	0	0	0	0	0	0	0	0	0	0	0	0	0	0	0	0	0		0	0	0	0	0	0	5.208	0	0	0		0	0.833	0	0		5.714	0	0	0	0
4.815	0	0	5.476	0	0	0	0	0	0	0	0	0	0	0	0	0	0		0	0	0	0	0	0	1.042	0	0	0		0	0	0	0		3.571	0	0	0	0
4.821	0	0	0	0	0	0	0	0	0	0	0	0	0	0	0	0	0		0	0	0	0	0	0	0	0	0	0		0	0	0	0		0	0	0	0	0
4.82683	0	0	0	0	0	0	0	0	0	0	0	0	0	0	5.952	0	0		0	0	0	0	0	0	0	0	0	0		0	0	2.292	0		0	0	0	0	0
4.83267	0	0	0	0	0	0	0	0	0	0	0	0	0	0	0	12.381	0		0	0	0	0	0	0	0	0	0	0		0	0	0.625	0		0	0	0	0	0
4.8385	0	0	0	0	0	0	0	0	0	0	0	0	0	0	0	3.81	0		0	0	0	0	0	0	0.208	0	0	0		0	0	9.167	0		0	5.714	0	0	0
4.8445	0	0	0	0	0	0	0	0	0	0	0	0	0	0	0	0	0		0	0	0	0	0	0	0	0	0	0		8.542	0	21.042	0		0	27.381	0	0	0
4.85033	0	0	0	0	0	0	0	0	0	0	0	0	0	1.042	0	0	0		0	0	17.381	0	0	0	0	0	0	0		13.125	0	12.292	0		0	14.286	0	0	0
4.85617	0	0	0	0	2.917	0	0	0	0	0	0	0	0	3.958	0	0	0		0	0	19.524	0	0	0	0	0	0	0		0	0	3.333	0		0	10	0	0	0
4.86217	0	0	0	0	9.792	0	0	0	0	0	0	0	0	5.625	0	0	0		0	12.143	2.143	0	0	0	0	0	0	0		0	0	7.292	0		0	7.857	0	0	0
4.868	0	0	0	0	0	0	0	0	0	0	0	0	0	12.5	0	0	0		0	4.762	0	0	0	0	6.25	0	0.417	0		0	0	12.5	0		0	5	0	0	0
4.87383	0	0	0	0	0	0	0	0	0	0	0	0	0	9.583	0	2.381	0		0	0	0	0	0	0	12.5	0	0	0		0	0	5.625	0		0	3.571	0	0	0
4.87967	0	0	0	0	0	0	0	0	0	0	0	0	0	0	0	0	0		0	0	0	0	0	0	12.5	0	0	0		0	0	1.042	0		0	14.286	0	0	0
4.88567	0	0	0	0	0	0	0	0	0	0	0	0	0	0	0	0	0		0	0	0	0	0	1.458	12.5	0	0	0		0	0	21.667	0		0	25.714	0	0	0
4.8915	0	0	0	0	0	0	0	0	0	0	0	0	0	0	0	0	0		0	0	0	2.619	0	0	12.5	0	0	0		0	0	17.292	0		0	16.667	0	0	0
4.89733	0	0	9.524	0	0	0	0	0	0	0	0	0	0	0	0	0	0		1.667	0	0	0	0	0	12.5	0	0	0		0	0	12.5	0		0	14.286	0	0	0
4.90333	0	0	1.19	0	0	0	0	0	12.619	0	0	0	0	0	0	0	0		0	0	0	0	0	0	12.5	0	0	0		0	0	8.333	0		0	14.286	0	0	0
4.90917	0	0	0	0	0	0	0	0	4.524	0	0	0	0	0	0	0	0		0	0	0	0	0	0	14.792	0	0	0		0	0	0	0		0	14.286	0	0	0
4.915	0	0	0	0	0	0.952	0	0	0	0	0	0	0	0	0	0	0		0	0	0	0	0	0	6.042	0	6.042	0		0	0	0	0		0	14.286	0	0	0
4.921	0	0	0	0	0	11.667	0	0	0	0	0	0	0	0	0	0	0		0	0	0	0	0	0	8.958	0	0	0		6.25	0	0	0		0	4.524	0	0	0
4.92683	0	0	0	0	0	0.952	0	0	0	0	0	0	0	5.625	0	0	0		0	0	0	0	0	0	3.75	0	0.625	0		0	0	0	0		0	6.905	0	0	0
4.93267	0	0	0	0	0	0	0	0	0	0	0	0	0	16.875	0	0	0		0	0	0	0	0	0	0	0	0.208	0		3.75	0	0	0		0	0	0	0	0
4.9385	0	0	0	0	0	0	0	0	0	0	0	0	0	7.292	0	0	0		0	0	0	0	0	0	0	0	0	0		1.042	0	2.5	0		0	0	0	0	0
4.9445	0	0	0	0	0	0	0	0	0	0	0	0	0	0	0.952	2.619	0		0	0	0	0	0	4.167	0	0	0	0		0	0	5.833	0		0	0	0	0	0
4.95033	0	0	0	0	0	0	0	0	0	0	0	0	0	0	0	9.286	0		0	0	0	0	0	0	0	0	0	0		4.375	0	1.042	0		0	0	0	0	0
4.95617	0	0	0	0	0	0	0	0	0	0	0	0	0	4.583	0	0	0		0	0	0	0	0	0	0	0	0	0		1.458	0	0	0		0	0	0	0	0
4.96217	0	0	0	0	0	0	0	0	0	0	0	0	0	10.625	0	0	0		0	0	0	0	0	0	0	0	0	4.792		0	0	0	0		0	0	0	0	0
4.968	0	0	8.571	0	0	0	0	0	0	0	0	0	0	0	0	0	0		0	0	0	0	0	1.458	0	0	0	10.208		0	0	0	0		0	0	0	4.762	0
4.97383	0	0	2.143	0	0	0	0	0	0	0	0	0	0	0	0	0	8.333		0	0	0	0	0	7.5	0	0	0	6.875		0	0	0	0		0	7.143	0	3.81	0
4.97983	0	0	0	0	0	0	0	0	0	0	0	0	0	0	0	0	1.25		2.857	0	0	0	0	0.833	0	0	0	0		0	8.333	0	0		0	6.667	0	13.81	0
4.98567	0	0	0	0	0	0	0	0	0	0	0	0	0	0	0	0	0		0	0	0	0	0	0	0	0	0	0		0	0	2.292	0		0	0	0	0	0
4.9915	0	0	0	0	0	0	0	0	0	0	0	0	0	0	0	0	0		0	0	0	0	0	0	0	0	0	0		0	0	12.5	0		0	0	0	0	0
4.99733	0	0	0	0	0	0	0	0	0	0	0	0	0	0	0	0	0		0	0	0	0	0	1.042	5.833	0	0	0		0	0	9.792	0		0	0	0	0	0
5.00333	0	0	0	0	0	0	0	0	0	0	0	0	0	0	0	3.571	0		0	0	0	0	0	8.542	0	0	8.542	0		0	0	12.5	0		0	0	0	0	0
5.00917	0	0	0	0	0	0	0	0	0	6.667	0	0	0	0	0	2.857	0		0	0	0	0	0	1.042	0	0	10.208	0		0	0	0.625	0		0	0	0	0	0
5.015	0	0	0	0	0	0	0	0	0	0	0	0	0	0	0	0	0		0	0	0	0	0	0	0	0	1.042	0		0	0	0	0		0	9.762	0	0	0
5.021	0	0	0	0	0	0	0	0	0	0	0	0	0	0	20.476	0	0		0	0	0	0	0	0	0	0	0	0		0	0	0	0		0	3.333	0	0	0
5.02683	0	0	0	0	0	0	0	0	0	0	0	0	0	4.583	14.286	0	0		0	0	0	0	0	0.833	0	0	0	0		0	0	0	0		0	0	0	0	0
5.03267	0	0	0	0	0	0	0	0	0	0	0	0	0	3.125	3.095	0	0		0	0	0	0	0	0	0	0	0	0		0	0	6.875	0		0	0	0	0	0
5.0385	0	0	0	0	0	0	0	0	0	0	0	0	0	0	0	0	0		0	0	0	0	0	0	0	0	0	0		0	0	2.708	0		0	0	0	0	0
5.0445	0	0	0	0	0	0	0	1.667	0	0	0	0	0	0	2.619	0	0		0	0	0	0	0	0	0	0	0	0		0	0	0	0		0	0	0	0	0
5.05033	0	0	0	0	0	0	0	0.208	0	0	0	0	0	0	7.857	3.81	0		0	0	0	0	0	2.917	0	0	0	0		0	0	11.042	0		0	0	0	0	0
5.05617	0	0	0	0	0	0	0	0	0	0	0	0	0	0	0	13.333	0		0	0	0	0	0	3.333	0	0	0	1.042		0	0	12.5	0		0	0	0	0	0
5.06217	0	0	0	0	0	0	0	0	0	5.833	0	0	0	0	0	0	0		0	0	0	0	0	0	0	0	0	4.375		0	0	16.042	0		0	0	0	0	0
5.068	0	0	0	0	0	0	0	0	0	3.542	0	0	0	0	0	0	0		0	0	0	0	0	0	0	0	0	3.958		0	0	2.708	0		0	0	0	0	0
5.07383	0	0	0	0	0	0	0	0	0	0.417	0	0	0	0	0	0	0		0	0	0	0	0	0	0	0	0	0		0	0	0	0		0	0	0	0	0
5.07983	0	0	0	0	0	0	0	0	0	0	0	0	0	0	0	0	0		0	0	0	0	0	11.25	0	0	0	0		0	0	0	0		0	0	0	0	0
5.08567	0	0	0	0	0	0	0	0	0	0	0	0	0	0	0	0	0		0	0	0	0	0	4.167	0	0	0	0		0	0	0	0		0	0	0	0	0
5.0915	0	0	0	0	0	0	0	0	0	0	0	0	0	0	0	0	0		0	0	0	0	0	0	0	0	0	0		0	0	0	0		0	0	0	0	0
5.09733	0	0	0	0	0	0	0	0	0	0	0	0	0	0.208	0	0	0		0	0	0	0	0	0	6.042	0	0	0		0	0	10	0		0	0	0	0	0
5.10333	0	0	0	0	0	0	0	0	0	5.417	0	0	0	0.833	0	0	0		0	0	0	0	0	0	6.042	0	0	0		0	0	11.25	0		0	0	0	0	0
5.10917	0	0	0	0	0	0	0	0	0	12.5	0	0	0	0	0	0	0		0	0	0	0	0	0	0	0	0	0		0	0	1.458	0		0	0	0	0	0
5.115	0	0	0	0	0	0	0	0	0	1.042	0	0	0	0	0	0	0		0	0	0	0	0	0	0	0	6.042	0		0	0	0	0		13.095	0	0	0	0
5.121	0	0	0	11.667	0	0	0	0	0	0	0	0	0	0	0	0	0		0	0	0	0	0	0.417	0	0	0	0		0	5.625	0	0		4.286	0	0	0	0
5.12683	0	0	0	5.278	0	0	0	0	0	0.208	0	0	0	0	0	0	0		0	0	0	0	0	0	0	0	0	0		0	1.25	0	0		0	0	0	0	0
5.13267	0	0	0	1.111	0	0	0	0	0	0	0	0	0	0	0	0	0		0	0	8.333	0	0	0	8.542	1.875	0	0		0	0	0	0		0	0	0	0	0
5.13867	0	0	0	0	0	0	0	0	0	0	0	0	0	0	0	4.286	0		0	0	0	6.19	0	0	11.667	1.458	0	7.917		0	0	0	0		0	0	0	0	0
5.1445	0	0	0	0	0	0	0	0	1.429	0	0	0	0	0	0	9.762	0		0	0	0	0	8.095	0	0	0	0	4.792		0	0	5	0		0	0	0	0	0
5.15033	0	0	0	3.056	0	0	0	0	8.095	0	0	0	0	0	0	5.476	0		0	0	0.238	0	0.952	0	0	0	0	0		0	0	0	0		0	0	0	0	0
5.15617	0	0	0	10.833	0	0	0	0	0.238	0	0	0	0	0	0	10.476	0		0	0	14.286	0	1.667	0	0	0	0	0		0	0	0	0		0	0	0	0	0
5.16217	0	0	0	0	0	0	0	0	0	0	0	0	0	0	0	14.286	0		0	0	1.19	0	5.238	0	0	0	0	0		0	0	0	0		0	0	0	0	0
5.168	0	0	0	0	0	0	0	0	0	0	0	0	0	0	0	14.286	0		0	0	0	0	0	0	0	0	0	0		0	0	6.25	0.833		0	1.429	0	0	0
5.17383	0	0	0	0	0	0	0	0	9.524	0	0	0	0	0	0	9.762	0		0	0	0	0	0	0	0	0	0	0		0	0	5	0		0	0	0	0	0
5.17983	0	0	0	0	0	0	0	0	5.714	0	0	0	0	0	0	11.667	0		0	0	0	0	6.667	0	0	0.833	0	0		0	0	0	0		0	2.143	0	0	0
5.18567	0	0	0	0	0	0	0	0	0	0	0	0	0	0	0	10.714	0		0	0	0	0	14.286	0	0	0	0	0		0	0	6.667	0		0	0	0	0	0
5.1915	0	0	0	0	0	0	0	0	0	0	0	0	0	0	0	16.19	0		0	0	0	0	14.286	0	0	0	0	0		0	0	0.625	0		0	0	0	0	0
5.19733	0	0	0	0	0	0	0	0	0	0	0	0	0	2.292	0	7.857	0		0	0	0	0	6.429	0	0	0	0	0		0	0	4.583	0		0	0	0	0	0
5.20333	0	0	0	0	0	0	0	0	0	0	0	0	0	0	0	6.905	0		0	0	0	0	8.81	0	0	0	0	2.917		0	0	8.958	0		0	0	0	0	0
5.20917	0	0	0	0	0	0	0	0	0	1.25	0	0	0	0.833	0	5	0		0	0	0	0	0	0	0	0	0	2.292		0	0	0	0		0	0	0	0	0
5.215	0	0	0	0	0	0	0	0	0	0	0	0	0	8.125	0	0	0		0	0	10.238	0	0	0	0	0	0	0		0	0	0	0		0	0	0	0	0
5.221	0	0	0	0	0	0	0	0	0	0	0	0	0	8.75	0	0	0		0	0	3.095	0	0	0	0	0	0	0		0	0	0	0		0	0	0	0	0
5.22683	0	0	0	0	0	0	0	0	0	0	0	0	0.208	0	0	0	0		0	0	0	0	0	0	0	0	0	0		0	0	0	0		0	0	0	0	0
5.23267	0	0	0	0	0	0	0	0	0	0	0	0	0.625	0	0	2.381	0		0	0	0	0	0	0.625	0	0	0	0		0	0	0	0		0	0	0	0	0
5.23867	0	0	0	0	0	0	0	0	0	0	0	0	0	0	0	10.476	0		0	0	0	0	0	0	0	0	0	0		0	0	1.25	0		0	0	0	0	0
5.2445	0	0	0	0	0	0	0	0	0	0	0	0	2.083	0	0	5.238	0		0	0	0	0	0	0	0	0	0	0		0	0	5.833	0		0	0	0	0	0
5.25033	0	0	0	0	0	0	0	0	0	0	0	0	1.458	0	0	0	0		0	0	0	0	0	0.833	0	0	0	0		0	0	0	0		0	0	0	0	0
5.25617	0	0	0	0	0	0	0	0	0	0	0	0	1.042	0	0	0	0		0	0	0	0	0	0	0	0	0	0		0	0	0	0		0	0	0	0	0
5.26217	0	0	0	0	0	0	0	0	0	0	0	0	0	0	0	0	0		0	0	6.905	0	0	0	0	0	0	0		0	0	0	0		0	0	0	0	0
5.268	0	0	0	0	0	0	0	0	0	0	0	0	0	0	0	0	0		0	0	0	0	0	0	0	0	0	0		0	0	0	0		0	0	0	0	0
5.27383	0	0	0	0	0	0	0	0	0	0	0	0	0	0	0	0.238	0		0	0	0	0	0	0	0	0	0	0		0	0	0	0		0	0	0	0	0
5.27983	0	0	0	0	0	0	0	0	0	0	0	0	0	0	0	6.19	0		0	0	0	0	0	0	0	0	0	0		0	0	0	0		0	0	0	0	0
5.28567	0	0	0	0	0	0	0	0	0	0	0	0	0	0	0.952	0	0		0	0	0	0	0	0	0	0	0	0		0	0	0	0		0	0	0	0	0
5.2915	0	0	0	0	1.458	0	0	0	0	0	0	0	0	0	10.714	0	0		0	0	0	0	0	0	0	0	0	0		0	0	0	0		0	0	0	0	0
5.2975	0	0	0	0	0	0	0	0	0	0	4.722	0	0	0	14.286	0	0		0	0	0	0	0	0	0	0	0	0		0	0	0	0		0	0	0	0	0
5.30333	0	0	0	0	0	0	0	0	0	0	6.111	0	0	0	14.286	0	0		0	0	0	0	0	0	0	0	0	0		0	0	0	0		0	0	0	0	0
5.30917	0	0	0	0	0	0	0	0	0	0	0	0	0	0	14.286	0	0		0	0	0	0	0	0	0	0	0	0		0	0	0	0		0	0	0	0	0
5.315	0	0	0	0	0	0	0	0	0	0	0	0	0	0	14.286	0	0		0	0	0	0	0	0	0	0	0	0		0	0	0	0		0	0	0	0	0
5.321	0	0	0	0	0	0	0	0	0	0	0	0	0	0	14.286	0	0		0	0	0	0	0	0	0	0	0	0		0	0	0	0		0	0	0	0	0
5.32683	0	0	0	0	0	0	0	0	0	0	0	0	0	0	18.81	0	0		0	0	0	0	0	0	0	4.375	0	0		0	0	0	0		0	0	0	0	0
5.33267	0	0	0	0	0	0	0	0	0	0	0	0	0	0	22.381	0	0		0	0	0	0	0	0	0	0	0	0		0	0	0	0		0	0	0	0	0
5.33867	0	0	0	0	0	0	0	0	0	0	0	0	0	0	14.286	0	0		0	0	0	0	0	0	0	0	0	4.792		0	0	0	0		0	0	0	0	0
5.3445	0	0	0	0	0	0	0	0	0	0	0	0	0	0	14.286	0	0		0	0	0	0	4.762	0	5.833	0	0	10.625		0	0	0	0		0	0	0	0	0
5.35033	0	0	0	0	0	0	0	0	0	0	0	0	0	0	5.714	0	0		0	0	0	0	0	0	2.083	0	0	4.375		0	0	0	0		0	0	0	0	0
5.35617	0	0	0	0	0	0	0	0	0	0	0	0	0	0	0	0	0		0	0	0	0	0	0	0	0	0	0		0	0	7.083	0		0	0	0	0	0
5.36217	0	0	0	0	0	0	0	0	0	0	0	0	0	0	0	0	0		0	0	0	0	0	0	11.458	0	0	0		0	0	2.292	0		0	0	0	0	0
5.368	0	0	0	0	0	0	0	0	0	0	0	0	0	0	0	0	0		0	0	0	0	0	0	6.25	0	0	0		0	0	0	0		0	0	0	0	0
5.37383	0	0	0	0	0	0	0	0	0	0	0	0	0	0	0	0	0		0	0	0	0	0	0	0	0	0	0		0	0	12.292	0		0	0	0	0	0
5.37983	0	0	0	0	0	0	0	0	0	0	0	0	0	0	0	0	0		0	0	0	0	0	0	0	0	0	0		0	0	9.375	0		0	0.714	0	0	0
5.38567	0	0	0	0	0	0	0	0	0	0	0	0	0	0	0	0	0		0	0	0	0	4.286	0	0	0	0	0		0	0	9.167	0		0	6.905	0	0	0
5.3915	0	0	0	0	0	0	0	0	0	0	0	0	0	0	0	0	0		0	0	0	0	0	0	0	0	0	0		0	0	0	0		0	0	0	0	0
5.3975	0	0	0	0	0	0	0	0	0	0	0	0	0	0	0	0	0		0	0	0	0	0	0	0	0	0	0		0	0	0	0		0	9.048	0	0	0
5.40333	0	0	0	0	0	0	0	0	0	0	0	0	0	0	0	0	0		0	0	0	0	0	0	0	0	0	0		0	0	0	0		0	8.81	0	0	0
5.40917	0	0	0	0	0	0	0	0	0	0	0	0	0	0	0	0	0		0	0	0	0	0	0	0	0	0	0		0	0	0	0		0	0.714	0	0	0
5.415	0	0	0	0	0	0	0	0	0	0	0	0	0	1.875	0	0	0		0	0	0	0	0	0	0	0	0	0		0	0	1.875	0		0	0	0	0	0
5.421	0	0	0	0	0	0	0	0	0	0	0	0	0	12.083	0	0	0		0	0	0	0	0	0	0	0	0.417	0		0	0	6.667	2.5		0	0	0	0	0
5.42683	0	0	0	0	0	0	0	0	0	0.833	0	0	0	8.333	0	0	0		0	0	0	0	0	0	0	0	0	0		0	0	4.167	0		0	0	0	0	0
5.43267	0	0	0	0	0	0	0	0	0	0	0	0	0	0	0	0	0		0	0	0	0	0	0	0	0	4.583	0		0	0	5.208	0		0	0	0	0	0
5.43867	0	0	0	0	0	0	0	0	0	0	0	0	0	0.208	7.381	0	0		0	0	0	0	0	0	0	0	1.458	0		0	0	0	0		0	0	0	0	0
5.4445	0	0	0	0	0	0	0	0	0	0	0	0	0	0	1.667	0	0		0	0	0	0	0	0	0	0	0	0		0	0	0	0		0	0	0	0	0
5.45033	0	0	0	0	0	0	0	0	0	0	0	0	0	0	13.095	0	0		0	0	0	0	0	0	0	0	0	0		0	0	0	0		0	0	0	0	0
5.45633	0	0	0	0	0	0	0	0	0	0	0	0	0	0	19.524	0	0		0	0	0	0	0	0	0	0	0	0		0	0	0	0		0	0	0	0	0
5.46217	0	0	0	0	0	0	0	0	0	0	0	0	0	0	14.286	0	0		0	0	0	0	0	0	0	0	0	0		0	0	0	0		0	0.238	0	0	0
5.468	0	0	0	0	0	0	0	0	0	0	0	0	0	0	14.286	0	0		0	0	0	0	0	0	0	0	0	0		0	0	0	0		0	3.333	0	0	0
5.47383	0	0	0	0	0	0	0	0	0	0	0	0	0	0	14.286	8.095	0		0	0	0	0	0	0	0	0	0	0		0	0	0	0		0	8.095	0	0	0
5.47983	0	0	0	0	0	0	0	0	0	0	0	0	0	0	11.19	0	0		0	0	0	0	0	0	0	0	0	0		0	0	0	0		0	6.19	0	0	0
5.48567	0	0	0	0	0	0	0	0	0	0	7.778	0	0	0	0	0	0		0	0	0	0	0	0	0	0	0	0		3.75	0	0	0		0	11.667	0	0	0
5.4915	0	0	0	0	0	0	0	0	0	0	16.667	0	0	0	0	0	0		0	0	0	0	0	0	0	0	0	0		0	0	0	0		0	11.667	0	0	0
5.4975	0	0	0	0	0	0	0	0	0	0	13.333	0	0	0	0	0	0		0	0	0	0	0	0	0	0	0	0		0	0	0	0		0	8.333	0	0	0
5.50333	0	0	0	0	0	0	0	0	0	0	0	0	0	3.75	7.381	0	0		0	0	0	0	0	0	0	0	0	0		0	0	0	0		0	3.333	0	0	0
5.50917	0	0	0	0	0	0	0.238	0	0	0	0	0	0	11.042	5.476	0	0		0	0	0	0	0	0	0	0	0	3.125		0	0	0	0		0	12.857	0	0	0
5.515	0	0	0	0	0	0	0	0	0	0	0	0	0	0	0	0	0		0	0	0	0	0	0	0	0	0	7.5		0	0	0	0		0	3.571	0	0	0
5.521	0	0	0	0	0	0	0	0	0	0	0	0	0	0	0	0	0		0	0	0	0	0	0	0	0	0	1.458		0	0	0	0		0	1.429	0	0	0
5.52683	0	0	0	0	0	0	0	0	0	0	0	0	0	0	0	0	0		0	0	0	0	0	0	0	0	0	10.833		0	0	0	0		0	0	0	0	0
5.53267	0	0	0	0	0	0	0	0	0	0	0	0	0	0	0	0	0		0	0	0	0	0	0	0	0	0	9.792		0	0	0	0		0	4.762	0	0	0
5.53867	0	0	0	0	0	0	0	0	0	0	0	0	0	0	0	6.19	0		0	0	0	0	0	0	0	0	0	0		7.5	0	0	0		0	6.667	0	0	0
5.5445	0	0	0	0	0	0	0	0	0	0	0	0	0	0	0	0	0		0	0	0	0	0	0	0	0	0	0		0	0	0	0		0	0	0	0	0
5.55033	0	0	0	0	0	0	0	0	0	0	0	0	0	0	0	0.476	0		0	0	0	0	0	0	0	0	0	0		0	0	1.042	0		0	0.952	0	0	0
5.55633	0	0	0	0	0	0	0	0	0	0	0	0	0	0	0	6.429	0		0	0	0	0	0	0	0	0	0	0		0	0	2.5	0		0	1.905	0	0	0
5.56217	0	0	0	0	0	0	0	0	0	0	0	0	0	0	0	14.286	0		0	0	0	0	0	0	0	0	0	0.208		0	0	0	0		0	0	0	0	0
5.568	0	0	0	3.333	0	0	0	0	0	0	0	0	0	0	0	14.286	0		0	0	0	0	0	0	0	0	0	4.792		0	0	0	0		0	6.667	0	0	0
5.57383	0	0	0	15.833	0	0	0	0	0	0	0	0	0	0	4.048	32.143	0		0	0	0	0	0	0	0.208	0	0	0		0	0	0	0		0	0	0	0	0
5.57983	0	0	0	6.389	0	0	0	0	0	0	0	0	0	0	21.429	27.857	0		0	0	0	0	0	0	0.833	0	0	0		0	0	0	0		0	0	0	0	0
5.58567	0	0	0	0	0	0	0	0	0	0	0	0	0	0	3.571	28.571	0		0	0	0	0	0	0	0.833	0	0	0		0	0	1.042	0		0	0	0	0	0
5.5915	0	0	0	0	0	0	0	0	0	2.083	0	0	0	0	0	33.333	0		0	0	0	0	0	0	0	0	0	0		0	0	3.75	0		0	8.571	0	0	0
5.5975	0	0	0	0	0	0	0	0	0	7.292	0	0	0	3.333	0	22.857	0		0	0	0	0	0	0	0	0	0	0		0	0	12.5	0		0	14.048	0	0	0
5.60333	0	0	0	0	0	0	0	0	0	0	0	0	0	9.375	0	28.571	0		0	0	0	0	0	0	0	0	0	0		0	0	12.5	0		0	14.286	0	0	0
5.60917	0	0	0	0	0	0	0	0	0	0	0	0	0	4.583	0	23.333	0		0	0	0	0	0	0	0	0	0	0		0	2.917	12.5	0		0	14.286	0	0	0
5.61517	0	0	5	0	0	0	0	0	0	0	0	0	0	0.625	0	16.667	0		0	0	0	0	0	0	0	0	0	0		0	3.542	0.417	0		0	14.286	0	0	0
5.621	0	0	0	0	0	0	0	0	0	0	0	0	0	0.833	0	11.429	0		0	0	0	0	3.333	0	0	0	0	0		0	0	0	0		0	12.857	0	0	0
5.62683	0	0	0	0	0	0	0	0	0	0	0	0	0	3.958	0	0	0		0	0	0	0	14.048	0	0	0	0	0		0	0	4.167	0		0	14.286	0	0	0
5.63267	0	0	0	0	0	0	0	0	0	0	0	0	0	0	0	0	0		0	0	0	0	14.286	0	0	0	0	0		0	0	0	0		0	7.143	0	0	0
5.63867	0	0	0	0	0	0	0	0	0	0	0	0	0	0	0	0	0		0	0	0	0	14.286	0	0	0	0	10.417		0	0	0	0		0	3.571	0	0	0
5.6445	0	0	0	0	0	0.238	0	0	0	0	0	0	0	0	0	0	0		0	0	0	0	12.143	0	0	0	0	11.042		0	0	0	0		0	0	0	0	0
5.65033	0	0	0	0	0	0	0	0	0	6.25	0	0	0	0	0	0	0		0	0	0	0	1.429	0	0	0	0	0.208		0	0	0	0		0	0	0	0	0
5.65633	0	0	0	0	0	0	0	0	0	10	0	0	0	0	0	0	0		0	0	0	0	0	0	0	0	0	12.5		0	2.5	0	0		0	0	0	0	0
5.66217	0	0	0	0	0	0	9.286	0	0	16.667	0	0	0	0	0	0	0		0	0	0	0	0	0	0	0	0	11.25		0	8.333	0	0		0	0	0	0	0
5.668	0	0	0	0	0	0	8.81	0	0	1.042	0	0	0	0	0	0	0		0	0	0	0	3.095	0	0	0	0	0		0	0	0	0		0	0	0	0	0
5.67383	0	0	0	0	0	0	0	0	1.905	10.208	0	0	0	0	0	0	0		0	0	0	0	25.476	0	0	0	0	0		0	0	5.417	0		0	0	0	0	0
5.67983	0	0	0	0	0	0	0	0	7.381	3.333	0	0	0	0	0	0	0		0	0	0	0	26.429	0	0	0	0	0		0	0	6.667	0		0	0	0	0	0
5.68567	0	0	0	0	0	0	0	0	1.905	0	0	0	0	0	0	0	0		0	0	0	0	9.286	0	0	0	0	0		0	0	15.625	0		0	0	0	0	0
5.6915	0	0	0	0	0	0	0	0	1.667	0	0	0	0	0	0	0	0		0	0	0	0	4.524	0	0	0	0	0		0	0	2.5	0		0	0	0	0	0
5.6975	0	0	0	0	0	0	0	0	0	0	0	0	0	0	0	0	0		0	0	0	0	0	0	0	0	0	0		0	0	2.5	0		0	0	0	0	0
5.70333	0	6.429	0	0	0	0	0	0	0	0	0	0	0	0	0	0	0		0	0	0	0	0	0	0	0	0	0		0	0	1.25	0		0	0	0	0	0
5.70917	0	7.619	0	0	0	0	0	0	0	0	0	0	0	0	0	0	0		0	0	0	0	7.857	0	0	0	0	0		0	0	0	0		0	0	0	0	0
5.71517	0	0	0	10.833	0	4.524	0	0	0	0	0	0	0	0	0	6.667	0		0	0	0	0	2.857	0	0	0	0	0		0	0	0	0		0	0	0	0	0
5.721	0	0	0	15.833	0	0	0	0	0	0	0	0	0	0	0	0	0		0	0	0	0	8.81	0	0	0	0	0		0	0	0	0		0	0	0	0	0
5.72683	0	0	0	2.778	0	0	0	0	0	0	0	0	0	0	0	0	0		0	0	0	0	0	0	0	0	0	0		0	0.208	0	0		0	0	0	0	0
5.73267	0	0	0	12.778	0	0	3.333	0	0	0	0	0	0	0	0	0	0		0	0	0	0	0	0	0	0	0	3.542		0	0	0	0		0	0	0	0	0
5.73867	0	0	0	10.556	0	0	0	0	0	0	0	0	0	0	0	0	0		0	0	0	0	0	0	0	0	0	10.833		0	0	0	0		0	0	0	0	0
5.7445	0	0	0	0	0	0	0	0	0	0	0	0	0	0	0	0	0		0	0	10.952	0	0	0	0	0	0	11.875		0	0	0	0		0	0	0	0	0
5.75033	0	10	0	0	0	0	0	0	0	0	0	0	0	0	0	0	0		0	0	1.19	0	0	0	0	0	0	0		0	0	0	0		0	0	0	0	0
5.75633	0	10.714	0	0	0	0	0	0	0	0	0	0	0	0	0	0	0		0	0	0	0	0	0	0	0	0	0		0	0	0	0		0	0	0	0	0
5.76217	0	0	0	0	0	0	0	0	0	0	0	0	0	5.417	0	0	0		0	0	0	0	0	0	0	2.292	0	0		0	0	10	0		0	0	0	0	0
5.768	0	0	0	0	0	0	0	0	0	0	0	0	0	0	0	0	0		0	0	0	0	0	0	0	0	1.875	0		0	0	3.125	0		0	0	0	0	0
5.774	0	0	0	0	0	0	2.143	0	0	0	0	0	0	0	0	0	0		0	0	0	0.476	0	0	0	0	0	0		0	0	0	0		0	0	0	0	0
5.77983	0	0	0	0	0	0	0	0	0	0	0	0	0	0	0	0	0		0	0	0.476	0	0	0	0	0	1.25	0		0	0	0	0		0	0	0	0	0
5.78567	0	0	0	0	0	0	0	0	0	0	0	0	0	0	0	0	0		0	0	5.238	0	0	0	0	0	0.833	0		0	0	7.083	0		0	0	0	0	0
5.7915	0	0	0	0	0	0	0	0	0	0	0	0	0	0	0	0	0		0	0	0	0	0	0	0	0	2.5	0		0	0	1.875	0		0	0	0	0	0
5.7975	0	0	0	0	0	0	0	0	0	0	0	0	0	0	0	0	0		0	0	0	0	0	0	0	0	0	0		0	0	0	0		0	0	0	0	0
5.80333	0	5.714	3.333	0	0	0	0	0	0	0	0	0	0	3.542	0	0	0		0	0	0	0	0	0	0	0	0	0		0	0	0	0		0	0	0	0	0
5.80917	0	14.286	0	0	0	0	0	0	0	0	0	4.167	0	12.5	0	0	0		0	0	3.095	0	0	0	0	0	0	6.25		0	0	0.833	0		0	0	0	0	0
5.81517	0	14.286	0	0	0	0	0	0	0	0	0	8.125	0	0.417	0	0	0		0	2.143	11.905	3.095	0	0	0	0	0	12.083		0	0	0	0		0	0	0	0	0
5.821	0	14.286	0	0	0	0	0	0	0	0	0	0	0	0	0	0	0		0	0	2.619	0	0	0	0	0	0	6.458		0	5.833	0	0		0	0	0	0	0
5.82683	0	14.286	0	0	0	0	0	0	0	0	0	0	0	0	0	0	0		0	0	0	0	0	0	0	0	0	1.042		0	0.625	0	0		0	0	0	0	0
5.83267	0	14.286	0	0	0	0	0	0	0	0	0	0.417	0	0	0	0	0		0	0	0	0	0	0	0	0	0	12.5		0	0	0.625	0		0	0	0	0	0
5.83867	0	14.286	0	0	0	0	0	0	0	0	0	5.625	0	0	7.143	0	0		0	0	0	0	0	0	0	0	0	1.458		0	0	5.208	0		0	0	0	0	0
5.8445	0	14.286	0	0	0	0	0	0	0	0	0	0	0	0	22.381	0	0		0	0	0	0	0	0	0	0	0	0		0	0	29.167	0		8.095	0	0	0	0
5.85033	0	14.286	0	0	0	0	0	0	0	0	0	0	0	0	10.714	0	0		0	0	0	0	0	0	0	0	0.417	0		0	0	23.542	0		0	0	0	0	0
5.85633	0	14.286	0	0	0	0	0	0	0	0	0	0	0	0	0	0	0		0	0	0	0	0	0	0	0	0	0		0	0	0.208	0		0	0	0	0	0
5.86217	0	14.286	0	0	0	0	0	0	0	0	0	0	0	0	0	0	0		0	0	0	0	0	0	0	0	0	0		0	0	0	0		0	0	0	0	0
5.868	0	0.952	0	0	0	0	5	0	0	0	0	0	0	0	0	0	0		0	0	0	0	0	0	0	0	6.042	0		0	0	0	0		0	0	0	0	0
5.874	0	0	0	0	10.208	0	0.952	0	0	0	0	0	0	0	0	0	0		0	0	0	0	0	0	0	0	6.25	0		0	0	5.625	0		0	0	0	0	0
5.87983	0	0	0	0	12.5	0	0	0	0	0	0	11.458	0	0	0	0	0		0	0	0	0	0	3.125	0	0	0.625	8.125		0	0	10.833	0		0	0	0	0	0
5.88567	0	0	0	0	10.208	0	0	0	0	0	0	6.458	0	0	0	0	0		0	0	0	0	0	0	0	0	7.5	11.875		0	0	12.5	0		0	0	0	0	0
5.8915	0	0	0	0	0	0	0	0	0	0	0	0	0	0	0	0	0		0	0	0	0	0	0	0	0	2.292	0		0	0	12.5	0		0	0	0	0	0
5.8975	0	0	0	0	0	0	0	0	0	0	0	0	0	0	0	0	0		0	0	0	0	0	0	0	0	0	0		0	0	7.292	0		0	0	0	0	0
5.90333	0	0	0	0	0	0	0	0	0	0	0	0	6.667	0	0	0	0		0	0	0	0	0	0	0	0	1.25	0		0	0	0	0		0	0	0	0	0
5.90917	0	0	0	0	0	0	0	0	0	0	0	0	0	0	0	0	0		0	0	0	0	0	0	0	0	0	0		0	0	5.625	0		0	0	0	0	0
5.91517	0	0	0	0	0	0	0	0	0	0	0	0	0	0	0	0	0		0	0	0	0	0	0	0	0	10.625	0		0	0	12.5	0		0	0	0	0	0
5.921	0	0	0	0	0	0	0	2.292	0	0	0	0	0	0	0	0	0		0	0	0	0	0	4.583	0	0	5.625	0		0.833	0	4.583	0		0	0	0	0	0
5.92683	0	0	0	0	0	0	0	0	0	0	0	0	0	0	1.905	0	0		0	0	0.714	0	0	7.292	0	0	1.667	0		0	0	0	0		0	0	0	0	0
5.93283	0	0	0	0	0	0	0	0	4.762	0	0	0	0	0	0	1.429	0		0	0	0	10	0	0	0	0	10	0		0	0	0	0		0	0	0	0	0
5.93867	0	0	0	0	0	0	0	0	5.238	0	0	0	0	0.208	0	0	0		0	2.619	0	1.19	0	0	0	0	0.208	0		0	0	0	0		0	0	0	0	0
5.9445	0	0	0	0	0	0	0	0	0	0	0	0	0	6.25	0	0	0		0	0	0	0	0	0	0	0	0	0		0	0	0	0		0	0	0	0	0
5.95033	0	0	0	0	5.625	0	0	0	0	0	0	0	0	0	0	0	0		0	0	0	0	0	0	0	5.625	0	0		0	0	0	0		0	0	0	0	0
5.95633	0	0	0	0	18.125	0	0	0	0	0	0	0	0	0	0	0	0		0	0	0	0	0	0	0	0	0	0		0	0	0	0		0	0	0	0	0
5.96217	0	0	0	0	4.375	0	0	0	0	0	0	0	0	0	0	0	0		0	0	0	0	0	0	0	0	0	0		0	0	0.833	0		0	0	0	0	0
5.968	0	0	0	0	2.083	0	0	0	0	0	0	0	0	0	0	0	0		0	0	0	0	0	0	0	0	0	0		0	0	7.292	0		0	0	0	0	0
5.974	0	0	0	0	0	0	0	0	10.952	0	0	0	0	0	0	0	0		0	0	1.667	0	0	0	0	0	7.708	0		0	0	9.583	0		0	0	0	0	0
5.97983	0	0	0	0	0	0	2.381	0	5.714	0	8.333	0	0	0	0	0	0		0	0	1.667	0	0	0	0	0	5.625	0		0	0	4.792	0		0	0	0	0	0
5.98567	0	0	0	0	0	0	0	0	2.143	0	11.944	0	0	0	0	0.238	0		0	0	0.238	0	0	0	0	0	0	2.917		0	0	0	0		0	0	0	0	0
5.9915	0	0	0	0	0	0	0	0	0	0	13.889	0	0	0	0.952	0	0		0	0	2.381	0	0	0	0	0	5.833	10.208		0	0	0	0		0	8.571	0	0	0
5.9975	0	0	0	0	0	0	0	0	0	0	0	0	0	0	0	0	0		0	0	0	0	0	0	0	0	6.25	0		0	0	0	0		0	14.286	0	0	0
6.00333
6.00917
6.01517
6.021
6.02683
6.03283
6.03867
6.0445
6.05033
6.05633
6.06217
6.068
6.074
6.07983
6.08567
6.09167
6.0975
6.10333
6.10917
6.11517
6.121
6.12683
6.13283
6.13867
6.1445
6.15033
6.15633
6.16217
6.168
6.174
6.17983
6.18567
6.19167
6.1975
6.20333
6.20917
6.21517
6.221
6.22683
6.23283
6.23867
6.2445
6.2505
6.25633
6.26217
6.268
6.274
6.27983
6.28567
6.29167
6.2975
6.30333
6.30917
6.31517
6.321
6.32683
6.33283
6.33867
6.3445
6.3505
6.35633
6.36217
6.368
6.374
6.37983
6.38567
6.39167
6.3975

## Sheet: ExtendedDataFig5e
Aggression %
Time (Min)	empty-SS > GtACR																							aIPg-SS > GtACR																							IB112-SS1 > GtACR
0.253333	86.667	66.667	75.952	84.524	92.381	96.667	55.833	100	28.571	83.722	84.524	90.208	75.833	27.292	96.429	88.542	73.542	88.125	70	80.952	93.929	86.845		75.952	69.762	52.619	73.333	14.167	31.458	0	76.964	8.333	9.583	49.792	94.444	85.714	50.417	15.833	41.111	62.5	50	75.417	46.458	56.042	64.583		100	71.19	76.429
0.259167	84.762	55.278	92.619	82.143	79.286	80.714	69.583	100	25	79.722	80.714	78.75	72.5	29.375	89.762	67.708	60.625	87.5	59.286	73.333	85.565	87.292		69.762	63.095	83.095	80	20	40	5	78.125	16.905	30.625	50	86.389	99.524	59.167	21.667	43.889	62.5	71.042	78.958	55.833	49.167	68.75		95.476	84.286	85.714
0.265	87.857	65	84.286	72.381	83.571	80.238	54.792	99.048	1.19	41.111	60.476	71.042	75	21.667	82.381	76.875	60.417	93.542	88.095	57.619	70.625	77.708		68.81	40.714	69.524	67	13.125	48.542	18.958	85.417	15.238	45.417	47.708	91.111	98.095	61.458	24.167	28.611	65.625	60.833	85	54.792	52.917	65		82.381	77.619	85.714
0.271	93.81	76.944	95.238	77.381	85.714	86.905	70.208	89.762	4.524	18.056	53.333	75	73.958	16.875	82.381	79.375	66.042	98.958	93.095	57.143	83.75	74.583		64.524	40.714	74.048	64.667	12.5	58.75	10.833	87.5	1.19	47.917	49.583	88.611	95.476	54.583	12.5	19.444	56.042	64.792	63.958	55.417	70.833	70.833		83.81	95.714	85.714
0.276833	97.857	82.222	85.714	57.857	85.714	93.571	74.167	95	12.619	46.389	47.619	75	48.125	40.417	85.952	66.042	70.417	100	69.762	60.476	89.167	76.875		73.095	34.286	84.762	61.333	14.167	59.167	16.458	82.292	3.333	46.667	49.167	87.778	92.063	37.173	8.333	31.667	69.792	76.042	62.292	44.167	51.667	69.583		68.81	97.619	84.762
0.282667	85	80.833	95	65.952	85.714	100	67.083	100	18.095	66.389	40	75	64.167	49.167	85.714	61.042	75	100	72.619	59.286	100	87.5		84.524	31.19	85.714	55.667	18.452	58.75	21.875	87.5	0	43.125	49.167	93.333	77.857	44.167	0	33.333	75	85	74.167	46.458	43.542	73.958		75	92.619	83.333
0.288667	87.857	70.833	97.619	81.429	90.476	89.762	65.208	100	31.429	67.5	49.762	72.5	73.125	67.292	76.429	62.083	71.458	89.792	83.81	59.048	100	83.333		85.238	54.762	85.238	59	7.143	50.833	3.542	87.5	5.238	50	39.792	77.222	76.19	47.5	2.917	40.833	79.583	76.875	73.75	60	38.958	82.917		57.619	92.857	84.524
0.2945	100	83.333	64.048	83.81	97.143	80.238	41.042	97.381	1.905	83.333	39.524	75	83.75	41.042	85.238	48.958	55.417	91.042	73.81	78.81	100	75		85.714	50.952	67.143	74.333	17.798	63.958	1.042	85.208	0.476	50	34.167	78.889	86.429	40	10.833	51.111	86.875	82.232	73.125	47.083	59.583	84.375		71.429	85.714	85
0.300333	90.952	82.5	84.762	72.619	81.349	55.476	42.083	84.524	15.238	66.389	29.762	75	87.083	55.625	85.476	56.042	35.625	99.583	89.762	98.095	89.792	75.208		97.381	60	72.381	79	31.042	50	0	84.077	0	46.875	26.25	63.889	92.857	28.542	23.333	52.5	87.5	81.042	86.667	46.042	68.958	70.625		85.238	78.81	85.238
0.306167	85.714	57.222	82.857	64.524	87.341	77.857	44.167	97.619	12.143	63.333	39.286	75	87.292	68.125	85.476	62.5	51.042	100	99.524	94.524	95.833	69.792		100	43.333	66.429	65.667	27.292	52.292	0	72.708	0	43.333	36.875	62.778	85.952	26.875	26.458	50	87.5	63.75	71.458	43.333	45.625	74.583		77.143	60.476	85.714
0.312167	83.095	58.889	85.476	57.143	89.286	76.429	81.667	92.143	10.238	68.611	43.333	68.958	87.5	67.5	74.762	50.625	64.167	100	87.143	84.762	99.583	75.833		100	49.762	57.619	66.667	18.75	53.542	0	80.417	3.095	41.667	65.625	74.444	82.619	36.458	25.833	55.278	86.25	56.667	43.333	38.75	44.167	73.333		77.381	62.857	81.23
0.318	86.667	59.167	92.619	70.476	90.556	89.524	72.917	98.333	0	52.5	61.429	67.708	83.333	48.958	76.667	51.25	75	99.375	100	63.333	92.917	80.833		96.19	50.476	71.905	78	12.5	57.708	0	84.375	14.286	46.25	56.667	66.944	50.476	24.583	25	70.278	74.167	62.5	52.708	54.583	50.208	75		80.476	62.619	74.246
0.323833	84.992	59.444	84.524	47.143	84.286	100	79.375	100	7.619	61.389	50.952	45.417	77.5	54.792	86.667	58.542	70	100	80.476	59.048	95	81.25		80.952	49.762	85.238	80	18.75	61.458	2.083	86.042	6.667	59.375	61.875	66.111	55	40.208	25	79.167	68.333	66.042	60.625	60	65	79.583		76.19	51.905	76.349
0.329833	85.714	79.167	62.143	57.143	85.714	96.429	78.75	97.381	0	66.389	42.857	68.958	76.042	57.5	88.095	64.583	79.167	98.958	75.952	65.714	99.583	58.75		79.286	57.143	75	80	25	66.458	11.667	73.333	9.524	43.542	71.875	58.333	61.429	50.833	25.208	70.278	76.25	49.167	68.542	62.5	45	75		77.857	48.333	84.286
0.335667	97.381	73.333	65.714	55.238	85.714	71.905	77.083	99.762	0	63.889	48.095	68.958	86.667	60.833	88.81	72.083	68.75	96.667	81.905	41.19	99.167	86.667		73.81	56.19	85.476	80	25	61.875	12.5	85.387	17.381	28.542	71.458	63.056	71.429	61.667	25	50	79.375	46.875	62.292	61.458	55.417	73.542		90.476	68.333	76.905
0.3415	83.571	61.667	62.381	75.714	99.762	68.095	75.625	82.619	0	47.778	27.857	80.417	72.083	63.125	96.667	73.125	71.25	100	83.81	58.571	100	72.708		78.81	59.524	85.714	80	25	50.833	12.083	71.458	22.143	18.542	75.833	59.722	71.429	58.542	25	34.444	85.625	61.25	71.25	39.167	56.042	68.125		91.667	84.762	64.286
0.3475	83.81	66.667	40.476	92.619	98.81	75.238	79.375	87.5	0	49.722	61.905	84.583	82.5	53.958	81.429	57.292	65	100	76.905	46.905	100	79.583		81.19	76.429	71.19	79.333	21.667	44.375	0.625	67.917	26.19	4.792	71.667	56.111	72.381	63.75	25.208	36.944	73.333	61.042	75	50	52.083	46.667		100	87.619	71.508
0.353333	85.714	60.833	52.143	83.571	95.476	78.81	81.667	100	0	75	59.524	80.625	87.5	49.167	72.381	48.542	62.708	100	86.667	69.762	100	77.083		73.81	92.381	69.762	79.667	25	36.458	0	58.75	28.571	2.708	81.25	67.5	74.524	75.417	29.167	50	71.667	53.125	62.5	49.583	66.667	45.208		95	86.429	84.286
0.359167	85.714	66.111	49.048	84.048	84.524	80	96.25	99.444	0	83.333	43.095	97.292	80.417	60.417	60	47.083	65.625	100	98.095	83.571	97.708	68.958		80.714	96.429	58.333	80	25	53.125	0	75.833	26.905	15	64.792	95.278	85.238	76.25	37.083	43.056	63.75	53.333	63.542	44.583	73.542	50.625		90.952	85.714	78.333
0.365	97.857	73.611	47.619	86.429	85.714	80.714	79.583	100	0	83.333	39.048	98.333	86.25	49.792	53.571	62.708	72.708	100	96.667	84.286	98.125	61.875		98.333	100	56.667	64.333	19.167	54.018	0	75	28.571	15	74.792	72.222	87.381	43.125	53.333	56.667	51.875	53.958	62.5	50	80.833	64.375		87.857	85.079	72.143
0.371	100	70.278	62.619	83.095	72.857	73.095	71.458	100	3.095	82.889	53.095	91.25	83.542	30.417	42.857	67.708	71.875	100	93.095	81.905	98.75	69.375		94.286	92.143	50.238	59	13.958	41.667	1.458	67.917	28.571	1.042	85.208	67.222	90.476	37.917	35	75.833	62.708	61.25	60.417	50.417	81.25	87.589		99.524	79.762	61.905
0.376833	100	66.667	63.571	84.286	71.429	66.905	76.667	99.206	18.095	83.333	51.429	99.792	87.5	15	47.857	54.792	84.583	95.625	95.714	72.857	97.708	72.5		82.381	92.143	47.857	70.333	22.5	21.458	17.917	68.661	28.571	15.625	87.292	54.167	86.429	45.208	27.083	66.667	49.167	49.167	63.958	41.25	79.375	79.583		99.286	82.381	65.476
0.382667	100	63.333	42.857	77.143	80	67.857	69.792	89.127	40.952	83.333	63.333	98.542	82.083	16.25	57.143	67.5	78.333	87.917	89.048	72.143	100	71.25		96.19	100	52.381	75.667	12.917	25	0.625	74.048	34.048	21.667	87.5	71.389	92.143	64.792	25	68.889	50.417	47.5	62.708	39.583	75	76.042		93.81	88.095	68.095
0.388667	91.905	65.833	39.524	74.762	84.286	60.476	60.625	84.286	33.095	83.333	61.19	99.583	86.042	18.542	71.905	73.333	75.417	99.583	89.048	76.905	97.5	59.315		82.619	97.619	50.952	72	12.5	33.542	0	68.125	36.667	32.083	83.125	65.278	91.905	48.542	25	68.889	60.833	48.095	61.458	30.208	75	76.042		90	82.143	57.381
0.3945	83.81	81.944	39.762	87.619	85.714	72.857	53.75	88.333	26.905	83.333	69.524	97.708	83.542	25	81.905	63.81	69.375	88.125	98.333	81.429	87.5	42.708		92.143	78.571	29.524	60.667	18.958	48.958	0	67.5	32.143	16.667	75	79.444	100	65	29.167	38.611	72.292	36.875	62.083	32.292	75	70.208		91.429	75.714	58.81
0.400333	77.619	88.889	60	83.333	80.714	69.762	53.125	85.198	50.952	82.722	48.81	99.583	55.625	20.208	80	64.375	75.208	71.875	91.905	68.095	87.5	34.583		100	81.19	33.571	60	39.792	55.417	0	71.25	33.81	18.958	63.75	83.611	97.619	73.75	31.042	58.056	75	42.083	72.917	60.833	73.958	59.583		98.81	72.619	62.857
0.406167	81.429	83.611	53.81	86.667	85.714	55.476	42.083	100	47.857	83.333	47.381	99.583	63.125	3.333	61.19	62.292	73.958	96.458	74.048	70.952	87.5	30.625		100	75.952	70.952	49.333	32.5	56.667	0	57.292	35.714	15.208	56.875	71.667	87.857	75	37.292	83.333	69.018	49.375	74.375	44.375	63.333	73.333		95	76.429	57.619
0.412167	79.048	93.056	37.619	100	85.714	64.048	51.25	100	36.429	78.556	25.238	100	74.583	17.708	55.952	51.875	86.458	100	58.095	71.19	87.5	37.5		84.048	71.19	57.381	29	38.125	53.958	0	61.458	33.81	51.875	63.542	83.056	89.444	63.542	47.917	93.056	63.542	56.042	73.542	48.75	62.5	73.958		79.524	57.381	61.667
0.418	57.937	73.056	40	98.333	73.095	70.476	47.381	100	38.095	83.333	20.952	85.417	75	28.958	59.524	44.167	85.417	100	69.762	70.952	82.083	48.542		76.429	87.619	44.524	33	35.625	51.875	0	85.208	48.095	43.75	53.125	76.389	60.595	62.5	46.458	94.444	70.208	62.5	74.375	62.5	58.333	68.75		100	41.667	71.429
0.423833	77.619	73.333	51.905	95.476	71.429	64.762	40.833	100	35	67.5	28.571	76.042	79.375	30.417	80.476	51.458	87.5	97.917	63.333	49.286	74.583	48.333		93.333	80	45.952	54.333	29.375	45.714	5.417	82.738	57.143	57.292	38.958	64.722	73.095	51.458	39.375	86.111	71.458	50.208	73.542	53.333	60.208	75.417		97.857	56.905	75
0.429833	80.952	44.444	65.952	100	89.524	66.905	37.083	100	36.19	53.889	19.048	75	85.833	29.583	63.81	55	85.833	77.5	68.81	53.81	74.583	40.208		99.762	86.429	45.952	60	48.75	57.708	10.833	82.917	57.143	52.292	51.042	71.944	79.524	51.458	37.292	55.556	53.542	34.792	68.333	50	48.125	83.958		89.524	76.19	71.429
0.435667	78.81	39.444	51.429	88.571	96.429	54.286	28.75	100	20.476	61.111	9.762	75	82.917	25	80.476	51.667	83.958	79.762	58.333	45.238	76.25	53.333		95	100	57.143	58.333	50	62.292	20.833	80.208	57.143	61.25	43.75	78.611	83.571	55.833	49.375	58.056	35.417	36.458	49.375	54.375	49.792	63.958		100	84.524	71.429
0.4415	95.714	33.333	42.381	76.905	100	58.095	47.708	99.762	0	60.833	0	75	86.458	49.792	80.714	60.417	79.792	98.81	52.619	57.857	78.333	55.417		82.619	100	54.762	22.667	50.625	56.25	12.5	77.083	57.143	61.667	62.292	82.167	67.857	40.833	45.417	72.778	44.375	35.417	61.875	64.583	40	72.917		100	90.238	72.143
0.4475	91.429	36.944	48.81	71.429	100	41.19	46.875	86.27	3.333	35.278	10.476	75	80.417	65.417	85.714	49.583	69.375	96.042	56.429	42.143	76.875	46.875		85.714	100	50.714	36.667	49.583	44.167	10.833	62.5	57.143	73.958	50.833	70.278	53.571	50	50.625	66.667	50	32.292	65	86.458	69.792	83.542		98.81	91.19	70.714
0.453333	99.286	37.5	42.857	78.571	95.714	55	52.5	91.905	10.714	38.611	2.619	75	80.833	69.583	85.714	39.375	80	97.083	65.476	36.429	90.417	56.667		52.143	92.857	42.857	20.667	58.542	40	11.25	65.208	57.143	74.583	78.542	66.111	54.762	50	56.667	69.722	59.375	20	57.5	83.333	49.375	71.875		96.905	79.286	71.429
0.459167	87.381	48.611	33.571	72.619	95.476	58.571	47.917	85.238	9.524	73.333	3.81	67.5	66.042	33.958	84.524	25.208	65.208	82.917	63.81	29.286	90	53.75		43.095	80	32.857	23	58.542	42.5	15.417	70	57.143	68.542	87.083	77.778	75.238	60.833	46.042	100	38.333	21.667	47.708	88.333	58.542	50		81.667	95.476	65
0.465	83.095	66.667	11.429	75	91.429	60.238	49.583	80.952	1.429	80.278	19.286	65	87.5	32.5	77.857	36.875	54.375	85.833	80.556	51.905	91.042	53.542		53.095	40.714	36.905	39.333	41.458	57.5	10.208	80.625	57.143	61.875	77.083	83.056	78.095	57.292	47.5	96.389	45	23.333	43.75	69.494	48.333	60.625		95.238	93.333	41.905
0.471	75	66.667	6.667	71.905	89.048	49.524	41.875	90.476	14.286	62.5	28.095	61.458	86.458	33.333	64.048	36.042	52.083	100	93.968	73.81	80.208	55.417		57.381	55	47.619	36.333	53.542	42.292	6.25	82.292	57.143	56.667	82.083	83.056	54.524	44.583	50.625	83.333	53.333	25	64.167	79.375	66.667	60		100	80	35
0.476833	79.524	68.889	23.095	60.952	95.714	38.333	52.5	84.524	10.714	58.889	22.381	63.75	78.542	29.583	76.905	56.875	58.958	93.333	99.762	67.857	94.167	70.417		73.095	83.095	40	20	35.417	42.5	15.833	87.5	57.143	38.75	86.875	91.944	75.952	40.208	47.5	69.833	65	53.125	82.292	86.458	62.5	52.917		99.048	79.286	32.381
0.482667	80.238	83.333	26.905	96.905	99.524	31.667	41.25	91.19	2.619	61.944	15.952	43.125	86.875	38.75	85.714	56.25	73.333	99.792	92.857	45.952	93.125	78.542		70	85.714	42.143	13	31.25	49.167	24.792	87.5	53.81	51.25	85.476	99.722	80.238	37.5	46.458	52.167	50.833	62.5	96.875	95.714	60.625	48.69		100	92.857	50.238
0.488667	96.429	83.333	24.762	100	95.952	52.857	30.625	89.286	8.81	46.944	34.048	42.083	79.792	38.958	84.286	62.083	79.583	87.917	98.81	70.952	92.917	70.833		46.19	85.714	56.19	4	31.25	58.75	24.167	87.5	42.857	43.125	79.167	87.222	83.254	35.208	43.542	79.722	61.25	71.667	100	99.167	59.583	69.018		99.762	98.095	52.619
0.4945	94.048	70.278	26.429	83.333	95.238	52.619	35.833	93.333	14.524	50	15	39.792	74.167	71.667	87.381	61.667	85.833	93.958	100	71.429	91.458	46.25		34.524	84.524	42.857	14.333	35.625	58.958	1.875	86.042	42.857	49.167	85.833	75	64.357	36.667	46.042	74.722	52.917	70.208	99.167	88.125	56.042	56.458		99.762	89.524	53.095
0.500333	96.905	66.667	32.619	53.81	99.762	72.381	42.917	96.905	10.238	53.611	2.619	61.875	67.083	55.625	89.762	50	62.5	88.542	92.857	58.333	81.667	66.875		49.762	90.873	42.857	30.333	53.423	56.458	2.708	83.958	45.952	63.125	93.75	82.222	59.048	24.167	51.042	69.167	56.25	67.917	94.375	82.083	58.958	40.208		100	88.333	60.476
0.506333	87.381	72.5	29.048	75.952	95.714	55.238	57.917	100	4.286	61.111	0.952	58.542	66.458	56.458	85.476	48.75	76.25	84.583	85.238	57.143	74.792	80.625		45.238	81.667	38.333	1.667	10.417	64.167	0	84.583	42.619	46.667	89.375	65.556	59.524	19.375	47.708	65.833	41.875	40.417	77.917	67.321	47.292	27.917		100	86.429	71.429
0.512167	69.762	66.667	26.19	77.857	78.81	48.095	75	93.571	30.952	59.167	12.143	63.333	72.5	61.875	77.381	61.875	68.75	83.75	99.286	57.143	81.458	69.792		29.762	71.19	57.857	23	0	38.958	0	61.25	19.286	21.667	82.083	58.889	20.714	12.5	61.458	70.278	0	28.125	73.958	47.5	20	19.167		95.238	85.238	57.857
0.518	76.905	76.389	17.381	64.762	73.571	55.238	72.083	86.19	17.143	60.833	26.19	50.625	77.083	20.417	52.619	58.333	62.292	95.952	84.96	46.19	77.292	68.333		14.286	76.429	55.714	7.333	0	25	0	36.875	35.714	17.083	63.333	13.889	16.667	17.292	60.208	50	12.917	7.292	56.458	38.75	7.708	27.292		95.238	85.476	43.095
0.523833	73.333	72.222	25	62.857	68.81	61.905	66.458	83.095	23.095	66.667	38.81	58.125	76.667	22.083	62.381	47.708	64.792	77.857	98.571	35.714	58.75	47.5		12.381	41.905	44.524	8.667	0	16.667	0	36.458	24.524	14.167	40	28.611	35.238	2.917	47.5	50	13.75	5.417	30	56.875	0	22.292		80.714	85.714	47.381
0.529833	83.095	80.556	42.857	64.524	78.333	58.571	71.667	99.524	23.81	69.167	33.333	60.208	83.958	18.125	65	36.458	70.417	72.56	98.571	44.524	52.292	56.667		3.571	34.524	23.81	28.667	0	35.208	0	31.875	0.238	16.25	40.625	43.333	34.762	0.208	33.75	43.333	12.5	11.042	20.833	44.375	0.833	20.208		56.19	85.714	52.619
0.535667	78.095	72.778	42.857	64.048	92.857	48.81	77.292	98.571	41.19	83.333	17.381	46.458	76.458	12.5	65.952	20.417	73.333	89.821	99.048	45.238	63.75	61.042		2.381	38.571	15.238	20	0	48.958	0	19.167	0	1.458	15.833	36.111	39.762	4.792	24.792	30.833	8.958	19.167	17.083	38.125	13.125	15.625		32.857	85.714	48.571
0.5415	93.81	64.111	42.857	65.714	98.81	71.429	57.708	100	42.381	77.778	23.095	49.792	75	12.708	63.571	34.375	69.375	94.286	78.571	58.81	58.125	34.583		0	29.762	0	20	0	33.542	0	7.5	0	15	12.5	27.5	44.524	14.375	12.5	24.444	5.833	12.5	12.5	10.417	24.583	14.583		35	82.857	47.381
0.5475	96.19	62.778	42.857	50.238	85.714	74.762	60.208	95	47.857	79.722	24.048	51.667	76.875	12.5	75.952	44.792	67.083	63.75	66.19	76.429	48.125	27.708		0	33.81	0	20	0	32.708	1.667	6.042	0	13.75	26.042	19.444	55.476	10.833	12.5	54.444	0	13.958	13.125	11.25	12.083	15.833		38.81	50.952	56.667
0.553333	99.333	50	42.857	35.952	85.714	67.619	68.125	85.714	46.429	76.778	19.048	76.667	66.875	12.5	86.19	49.792	74.583	53.333	69.286	99.524	53.125	12.708		2.381	23.095	0	0.667	0	24.375	0	7.917	0	9.583	11.875	22.222	45.714	6.667	12.708	54.167	0	19.583	1.25	22.5	0	15.417		41.905	43.571	60.714
0.559167	100	38.611	46.19	56.429	97.381	60	88.333	100	47.857	66.389	11.19	76.042	53.333	32.917	80.238	46.042	75	68.75	80	92.619	53.333	12.5		0	13.333	0	0	0	9.792	0	24.167	0	1.042	8.333	22.5	33.81	0	12.5	45.833	8.125	24.792	0	12.5	0	7.917		39.524	55.476	59.048
0.565	85.952	42.222	41.667	55.714	97.857	57.143	96.667	98.571	41.429	62.222	7.143	78.333	51.667	37.5	82.381	47.917	74.94	79.583	81.667	76.19	59.167	12.083		4.286	42.857	0	0	0	4.583	0	13.542	0	15	0	16.667	15.238	11.458	22.917	22.778	7.917	37.083	1.042	23.75	0	0		33.571	30.238	59.286
0.571	76.429	38.611	37.381	41.429	88.095	52.381	98.75	85	31.667	63.611	12.143	76.667	65.208	40.833	83.81	50	73.512	92.083	85.714	81.905	67.917	16.875		14.048	36.19	0	0	0	0	0	21.042	0	12.5	0	16.667	31.905	12.5	13.75	23.611	0	16.042	0	28.542	3.333	14.792		31.429	54.286	63.81
0.576833	92.857	65.833	49.286	22.857	94.762	50.476	99.375	77.619	18.81	91.111	24.524	85.833	70.208	40	85	50	73.958	87.5	87.619	85.714	60	26.042		6.19	45.952	0	0	0	0	0	25	0	17.5	0	2.778	28.81	19.167	0	50	0	20	0	27.292	6.25	1.042		37.143	69.762	63.095
0.582667	91.667	66.667	61.19	25.714	97.857	66.19	100	85.714	28.571	91.389	28.095	77.5	81.042	45.208	63.571	48.333	72.708	87.5	87.143	94.286	59.375	32.083		8.333	29.524	0	0	0	0	0	14.792	0	16.042	0	16.111	8.571	28.125	0	50	0	24.167	0	37.083	5.417	7.083		49.286	61.905	70.238
0.588667	82.143	66.667	41.905	32.143	90.714	65.714	96.012	86.905	33.095	83.333	58.571	78.542	72.083	58.125	66.905	37.5	71.25	98.958	85.714	100	71.042	43.333		11.429	9.048	2.619	0	0	0.417	0	1.042	0	10.417	0	2.778	8.571	29.583	0	51.389	2.292	25	0	47.5	9.167	7.708		66.905	40.238	69.762
0.5945	83.571	66.667	42.381	49.048	100	63.571	99.375	76.905	58.095	73.056	55	79.792	72.708	62.5	49.286	41.25	59.583	99.792	85.714	92.183	71.042	33.542		3.095	12.619	19.048	0	0	9.375	0	0	0	2.083	0	0	0	29.792	0	52.5	0	17.708	0	33.958	12.5	16.875		60.476	21.429	53.333
0.600333	74.524	64.444	33.095	50	100	57.143	97.708	72.857	55.476	66.667	70.952	72.5	83.75	62.5	57.143	38.75	36.25	94.583	95.714	100	91.25	32.292		14.286	7.619	27.857	0	2.292	12.5	0	6.25	0	0	0	0	13.333	19.167	0	49.444	0	12.5	0	36.25	12.5	13.333		62.381	15	66.429
0.606333	89.762	75.556	29.286	40.238	91.667	69.048	100	78.333	61.667	74.722	81.905	65.417	84.375	52.292	45.238	37.5	48.333	84.167	90.714	100	100	36.25		12.619	0	27.381	0	0	12.083	0.208	14.167	0	9.167	2.5	0	14.286	11.458	0	30.278	0	22.708	0	12.708	11.042	12.5		62.381	25.714	65
0.612167	76.19	82.222	28.571	40.476	84.365	68.095	100	92.857	59.762	80	50.238	71.875	75	34.375	49.048	43.542	57.708	74.167	73.333	100	99.375	36.042		0	0	24.524	0	0	0	0	0	0	6.458	4.792	0	17.857	0	0	17.222	0	28.333	0	12.5	0	12.292		71.429	46.19	68.571
0.618	54.286	93.333	30	38.333	67.143	60.238	100	95.952	52.381	81.389	30.952	78.125	75	45	57.143	47.708	60.208	81.458	76.19	100	97.292	31.25		9.524	12.857	23.571	0	0	0	0	0	0	5.208	7.5	0.556	4.048	5.417	0	16.667	0	30.833	0	6.667	0	17.083		61.667	30.952	63.095
0.623833	75	94.444	28.81	28.095	82.381	43.571	100	81.429	54.524	78.611	35.238	81.042	75	43.958	42.143	51.042	62.5	98.125	78.81	99.762	87.5	25		5.714	14.286	22.143	0	0.417	0	0	0	0	8.75	19.583	2.222	0	0	0	17.5	0	37.5	0	0	4.375	2.083		50.238	28.571	42.381
0.629833	65.714	68.333	29.524	30	80.952	71.429	100	96.429	54.762	71.667	42.857	80.208	75	31.875	31.905	62.5	62.5	99.583	97.857	98.81	78.333	26.042		0	14.524	28.571	0	0	0	0	0	0	8.333	7.5	20.278	2.381	0	0	30.833	0	23.125	1.042	1.458	9.375	0		54.048	20.238	29.048
0.635667	61.429	71.111	38.81	27.857	80.714	83.81	100	100	56.905	66.667	40.238	74.792	69.167	36.458	37.619	55.625	71.25	96.25	96.19	100	67.708	26.042		0	14.762	35.238	0	0	0	0	0	0	0	7.708	17.222	7.381	1.667	0	24.444	17.083	17.292	4.792	3.333	0	0		37.857	40	40.238
0.6415	42.857	50	41.429	36.905	84.762	66.905	100	100	62.381	66.667	26.19	64.583	71.25	40.625	40.476	62.5	67.083	83.542	79.286	98.333	69.375	35		0	5.238	48.333	0	1.042	0	0	0	0	0.208	0	16.667	14.286	0.208	0	16.667	25	29.167	7.083	0	1.25	11.042		53.81	45.952	40.714
0.6475	55.238	50.278	32.381	39.286	85.714	62.857	100	98.81	89.286	66.667	26.905	72.917	50.833	31.042	58.81	61.964	64.375	87.292	80.238	100	61.25	32.917		0	22.619	21.905	0	0.417	0	0	0	0	0	0.208	3.333	14.286	11.875	0	16.667	28.542	27.292	2.083	0	0	18.958		41.905	48.81	51.905
0.653333	47.381	51.111	33.81	20.476	77.857	70.476	94.375	100	96.667	76.389	20.952	86.875	59.375	25	70	62.5	66.667	87.5	85.714	100	59.167	30.625		0	28.571	22.857	0	0	9.375	0	0	0	0	0	0	14.286	4.583	0	27.222	0	20.417	0	0	2.5	25		39.762	55	62.619
0.659167	38.095	51.111	26.667	25.952	69.524	70.714	98.958	94.762	87.619	83.889	29.286	80.625	53.542	23.542	70.476	62.5	70.417	85	73.095	98.81	53.75	30.208		0	26.667	13.571	0	0	1.042	0	0	0	0	0.417	0	8.095	11.25	0	11.389	1.458	22.917	0	0	0	14.792		45.476	52.381	71.429
0.665167	73.095	57.778	17.619	28.571	77.857	71.429	88.958	99.048	83.571	83.333	37.619	74.167	51.667	24.792	61.19	57.708	58.125	65.417	78.333	70.476	52.292	37.083		0	24.524	5.238	0	0	0	0	0	0	0	12.083	3.333	0	12.5	0	0	0	16.667	0	0	2.5	18.125		51.667	57.143	59.286
0.671	91.905	76.111	13.095	21.19	72.381	71.429	97.708	61.19	76.429	89.444	41.905	58.125	51.458	24.375	80	58.542	55.417	81.875	91.905	64.286	37.5	39.375		0	23.333	13.81	0	0	0	0.417	0	0	0	12.5	4.722	0	7.083	0	0	0	21.875	0	6.458	12.083	3.125		54.524	53.095	65.714
0.676833	85.952	74.722	14.286	27.619	84.762	65.476	93.75	66.19	86.19	90.833	51.19	62.083	55.625	7.5	84.762	48.125	44.583	87.5	86.905	57.143	32.917	41.25		0	0.714	14.286	0	0	0	0	0	0	0	11.25	0	6.905	0	0	0	0	16.875	0	0	10.833	0		58.81	54.286	55.476
0.682667	99.048	63.611	14.286	28.571	83.095	57.143	69.167	84.286	92.381	83.056	54.762	68.125	62.5	0	100	27.917	31.875	99.167	85.476	65.238	51.458	45.417		0	0	10	0	0	0	0.208	0	0	0	3.75	5.833	6.905	0	0	0	0	10.625	0	0	0.417	0		66.429	65.476	46.19
0.688667	100	25.278	14.286	25.238	81.905	57.143	64.375	69.762	85.714	70.556	45.714	69.375	62.5	7.5	81.905	54.167	35.625	85.833	85	62.857	45.417	47.5		0	0.952	0	0	0	0	0	0	0	0	0	2.5	3.333	0	0	14.444	0	0	0	0	2.083	0		54.643	49.286	55.952
0.6945	96.905	32.222	14.286	14.286	78.095	58.333	58.542	85.714	83.571	83.333	38.095	58.542	62.5	12.5	63.81	61.875	34.583	98.81	51.667	62.381	40.208	48.542		0	6.19	0	0	0	0	0	0	0	0	0	1.944	20.238	0	0	20	0	2.708	0	0	4.167	0		50	40.238	57.143
0.700333	98.333	35	14.286	35.476	68.333	57.143	71.25	83.571	81.429	100	42.619	65	62.5	29.167	66.667	48.542	38.75	95.417	34.524	64.921	53.75	50		0	28.095	0.476	0	0	0	2.917	0	0	0	8.958	16.667	23.095	0	0	18.056	0	12.708	2.292	0	0	0		48.889	38.81	69.286
0.706333	94.048	34.167	13.81	42.857	79.524	49.762	75.833	71.429	59.286	100	53.571	65.208	62.5	39.167	71.429	60.417	74.792	97.083	55.238	81.032	52.917	49.375		0	28.571	25.238	0	0	0	0	0	0	0	24.167	16.667	8.81	0	0	16.667	0	27.5	0	1.458	0	0		48.333	50.238	60.238
0.712167	96.429	50.556	29.286	42.857	80.476	45	86.458	71.429	62.857	100	71.429	68.75	62.5	46.458	79.762	59.792	74.792	86.905	86.429	75.952	52.292	56.25		0	13.095	40.476	0	0	0	0	0	0	0	22.292	16.667	0	0	0	16.667	1.458	18.125	0	5.208	9.792	0		64.167	32.143	55
0.718	88.571	71.389	42.857	42.857	85.714	49.286	78.125	75.238	51.667	100	58.81	69.167	62.5	35.625	97.381	58.542	77.292	90.446	83.333	92.143	71.042	62.5		0	0	21.905	0	0	0	0	0	0.714	0	34.792	0.556	0	0	0	13.333	0	4.167	8.75	10.833	20.833	0		50	35	55.476
0.723833	84.286	54.444	42.857	42.857	85.714	40.952	84.792	73.095	66.667	99.444	55.476	46.042	62.5	20.625	96.667	57.292	75.833	97.708	97.857	84.286	69.792	62.5		0	0	28.571	0	0	0	0	0	14.286	0	50.208	13.889	0	0	0	16.389	0	0	4.792	12.5	9.375	0		47.222	27.857	53.81
0.729833	70.714	40.833	40.476	42.857	97.619	40.714	99.375	73.095	61.19	95	40.238	31.25	70.417	8.542	100	40	76.042	88.125	82.381	98.81	73.75	59.583		0	0	28.571	1.333	0	0	0	0	1.905	0	25	3.889	0	3.75	0	16.667	0	3.542	6.042	12.5	10.833	0		33.333	37.143	66.19
0.735667	76.667	51.389	41.429	42.857	99.762	53.095	100	80.476	75.952	95	35.714	22.083	60.833	3.542	94.762	51.042	87.292	88.542	60.952	98.81	61.042	62.5		0	0	30.952	1.333	0	0	0	0	0	0	3.333	0	0	6.25	0	16.667	0	7.917	0.208	6.25	6.667	0		33.333	29.286	57.619
0.7415	96.429	62.5	51.905	56.429	100	43.81	98.75	83.333	85.714	93.333	41.429	26.667	51.25	6.042	100	51.25	95.208	91.042	79.048	72.857	83.75	62.083		0	0	60.714	0	0	6.875	1.25	0	0	0	10.625	0	0.476	0	0	16.667	0	12.5	0	0	0	0		39.365	40.238	71.429
0.7475	93.571	65.833	55.952	57.143	82.222	44.762	82.5	71.429	98.81	83.333	53.571	35	63.333	7.708	92.143	50.208	77.5	86.458	84.762	87.619	82.708	56.458		0	0	50	0	4.167	0	0	0	0	0	2.917	0	0	0	0	16.667	1.875	8.125	0	0.833	8.75	0		18.571	50.952	76.19
0.753333	100	40.278	52.857	63.333	82.103	53.81	83.125	80.714	100	87.778	66.905	49.375	62.708	38.125	80.238	49.792	65.625	63.958	97.619	96.667	83.75	41.25		0	0	37.857	0	7.917	0	0	0	0	0	6.458	0	0	0	0	29.444	0	0	0	0	23.75	0		25.238	51.19	70.238
0.759167	100	45.278	44.524	70.238	58.81	57.143	85.208	92.381	94.286	85.833	64.048	41.667	73.125	21.667	69.008	67.083	90.208	81.25	81.667	93.095	85.625	62.292		0	0	38.81	0	3.75	0	0.417	0	0	0	8.542	0	6.429	0	0	26.111	0	2.917	0	3.333	27.5	1.667		30.476	53.571	83.095
0.765167	86.667	80	65.238	57.857	80.476	56.19	87.5	81.905	83.81	89.722	70	48.75	85.417	29.167	71.19	75.417	95.833	91.25	85.952	96.19	98.75	62.5		0	0	23.571	0	2.083	0	0	0	0	0	14.375	0	0	1.25	0	13.056	0	6.667	0	2.917	30.417	11.042		41.19	51.667	85.714
0.771	73.81	96.944	71.429	33.571	71.429	33.333	83.958	64.286	69.524	100	63.333	45.208	67.5	25	99.286	68.958	99.167	86.25	71.667	99.762	87.5	61.964		0	2.381	39.762	0	0.208	0	0	0	0	0	0	0	9.286	14.167	0	0	0	11.042	0	0	32.292	6.875		52.619	61.667	81.429
0.776833	85.714	83.056	71.429	60	72.5	59.048	87.5	63.333	76.905	100	69.762	55.625	73.958	25	100	68.542	100	81.875	71.429	100	89.792	62.083		0	0	42.857	0	0	0	0	0	0	0	0	0	0	13.75	0	1.389	0	1.25	0	0	24.375	0		59.286	60.952	65.952
0.782667	73.571	73.333	55	57.143	74.286	64.762	92.5	72.619	81.667	100	49.524	49.583	74.792	25	96.19	55.208	96.875	86.042	69.048	100	81.458	61.756		0	0	36.667	0	0	0	0	0	0	2.083	0	0	13.333	30.625	0	13.611	0	8.542	2.083	0	9.375	0		41.19	57.143	63.333
0.788667	76.667	60.833	42.857	55.714	79.524	58.571	85.417	85.714	98.333	98.889	37.381	48.542	75	25	98.333	61.875	94.583	73.958	66.19	100	88.75	71.25		0	10.238	17.381	0	0	0	0	0	0	0	0.625	0	10.476	22.708	0	12.222	0	13.542	0	3.958	0	17.292		55.476	56.905	80.238
0.7945	68.81	65.556	53.095	70.238	74.286	60	81.458	80	100	96.944	33.571	49.167	75	25	93.095	52.708	96.875	75.833	65.714	100	84.167	64.583		0	0	5.714	0	0	0	0	0	0	0	12.292	0	0	21.875	0	16.667	0	12.5	0	0	0	4.375		50.476	57.143	73.095
0.800333	67.381	60.278	47.857	71.429	82.619	55.952	87.5	84.286	86.429	100	19.286	45.833	69.583	22.292	78.333	45.833	88.75	96.042	71.429	100	79.583	74.375		0	0	7.619	0	0	0	0.625	0.417	0	0	10.417	10.278	0	6.875	0	16.667	0	12.5	1.458	0	1.458	0		31.19	68.095	73.095
0.806333	88.095	51.389	29.762	71.429	99.524	62.619	75.625	92.619	72.857	98.333	39.524	61.458	62.5	25	79.524	50	94.345	71.458	70	100	92.708	64.792		0	0.238	19.762	0	0	0	3.333	1.667	0	0	1.25	16.389	0	0	0	16.667	0	6.875	0.625	1.667	12.292	0		51.19	71.429	85.476
0.812167	100	44.722	23.333	71.429	90	84.286	78.333	100	88.095	84.444	62.857	64.375	54.167	25	97.381	50	89.107	74.375	61.905	97.857	92.5	74.375		0	2.619	0.952	0	0	0	0	0	0	0	0	8.889	0	0	0	5.278	0	0	0	0	13.333	0		57.143	71.429	85.714
0.818	96.19	25	30.952	71.429	96.786	98.095	83.75	90	77.143	71.944	51.667	62.5	53.333	25	86.667	46.875	95.516	54.792	61.429	85	99.375	75		0	0	14.286	0	0	0	0	0	0	0	0	0	2.143	0	0	0	4.792	1.25	0	1.458	0	0		41.905	71.429	75
0.824	85.714	33.611	38.571	65.952	93.333	89.286	97.292	71.905	88.571	72.5	42.857	62.5	64.375	25	86.19	42.292	90	86.875	71.429	60.476	98.333	73.75		0	0	42.857	0	0	0	0	0	0	0	0	0	13.81	0	0	3.611	1.875	2.5	0	3.333	0	0		25.238	71.429	64.524
0.829833	100	48.333	42.857	73.333	92.857	89.048	100	71.429	83.571	100	40.476	73.542	69.167	25	98.81	46.042	83.155	85.417	55.476	85.238	97.5	72.5		0	0	40	0	0	0	0	0.417	0	0	0	0	9.524	0	0	0	0	2.083	0	22.917	0	0		9.048	71.429	50.238
0.835667	81.429	38.889	50.238	81.19	85.476	92.143	100	80.952	61.429	95.833	47.143	63.125	57.917	22.292	87.619	43.125	78.125	87.5	45.952	90.952	94.792	87.5		0	0.476	31.429	0	0	0	0	4.167	0	0	0	0	0	0	0	0	3.75	0	5.417	25	0	0		24.286	76.905	79.286
0.8415	89.762	26.667	55.238	85.238	84.762	95.952	92.917	84.286	40.714	98.889	25.476	65	42.292	12.5	95.556	44.792	76.458	86.875	62.143	100	94.583	86.25		0	4.048	43.333	0	0	4.792	0	0	0	0	0	0	5.238	0	0	9.444	0	0.625	7.5	24.375	2.292	0		32.381	72.619	85.714
0.8475	75.952	0	43.333	74.524	91.667	98.333	100	66.349	30	92.5	58.095	55.833	69.167	12.5	83.571	40.208	96.25	78.75	67.143	100	95.417	74.583		0	0	54.524	0	0	0	0	0	0	0	0	0	4.762	5	0	7.5	0	0	8.958	20	8.542	0		33.333	71.429	68.889
0.853333	82.619	0	31.429	74.048	94.524	91.19	99.792	87.937	52.857	100	94.524	40.417	60.208	12.917	79.048	28.125	100	87.5	69.524	87.857	99.792	74.286		0	0	57.143	0	0	0.208	0	0	0	0	0	0	4.048	4.167	0	0	0	0	0	18.75	12.5	0		43.095	84.524	66.905
0.859167	79.286	4.444	48.81	78.571	86.429	76.667	91.042	91.429	57.143	81.667	73.333	51.607	56.042	22.292	100	19.792	100	99.375	65.238	81.667	96.042	80.685		0	0	65	10.333	0	0	0	0	0	0	0	0	0	7.708	0	0	0	0	5.208	1.042	15.833	0		39.048	62.143	62.619
0.865167	82.381	5	43.095	83.571	91.905	66.905	100	58.095	70.476	61.389	57.381	53.78	52.917	12.917	99.444	51.458	94.048	100	77.143	82.857	96.25	79.792		0	0	69.286	2.333	0	0	0	0	1.429	0	0	0	0	2.917	0	0	0	9.583	12.5	0	0	0		42.857	67.381	69.762
0.871	71.667	2.5	42.857	69.286	94.524	81.825	98.958	70	85	88.889	54.524	44.405	56.458	19.375	99.048	66.042	83.423	95	81.429	95.476	70.417	80.417		0	0	76.667	11.667	0	0	0	0	0	0	0	0	0	0.208	0	0	0	12.5	6.875	0	0	0		48.81	49.524	71.429
0.876833	70	18.056	40.714	53.571	96.429	89.286	98.125	76.905	53.571	90.278	55.238	49.583	54.375	40.417	90	57.083	73.958	92.5	78.81	88.095	88.75	86.458		0	4.524	85.714	0	5	0	0	0	0	0	0	0	0	0	0	0	0	5.208	0	0	0	0		43.571	48.095	71.19
0.882667	90.714	31.944	40	53.095	96.19	85.476	100	81.905	59.762	93.833	54.762	37.5	57.5	33.75	90.238	61.042	74.375	85.833	81.19	80.476	97.708	87.083		0	14.286	63.81	0	17.5	0	0.625	0	0	0	0	2.222	0	0	0	0	4.375	0	0	0	10.833	0		56.667	65.238	71.429
0.888667	91.19	28.333	58.095	52.619	93.333	82.381	100	70.952	80.952	68.056	62.143	33.899	49.583	38.75	97.143	48.75	87.083	97.708	79.048	74.524	85.625	87.5		0	3.095	31.19	0	11.25	0	0	0	0	0	0	0	0	0	0	0	0	0	0	0	10.625	0		51.905	61.19	71.19
0.8945	86.905	16.944	60.476	76.19	82.302	78.095	97.917	85.714	86.19	66.944	63.333	50	56.667	37.083	100	44.167	90.625	94.375	85.714	90.238	54.167	87.5		10.476	1.429	21.905	0	7.083	0	0	0	0	0	0	0.833	0	0.625	0	0	0	0	0.208	0	0.625	0		42.857	37.857	60.238
0.900333	86.667	14.167	57.143	98.095	79.722	77.619	85.417	84.048	85.952	76.944	58.333	50	58.542	53.958	66.429	25.208	92.708	91.875	85.476	92.857	62.083	87.5		3.333	0	33.571	0	0	0	0	0	0	0	0	0	0	0	0	0	0	0	2.917	0	2.292	10		41.429	36.429	60.238
0.906333	80.714	16.667	57.381	92.857	97.421	71.429	87.5	74.524	66.667	82.778	55	45.208	58.542	55.208	85.714	48.542	90.417	69.167	74.524	74.444	79.792	81.875		0	8.571	34.524	0	0	0	0	0	0	0	0	0.278	8.333	0	0	0	1.875	0	1.25	0	10.208	2.708		74.048	60.952	71.429
0.912167	89.524	13.889	57.143	93.095	81.19	69.841	96.25	71.429	58.81	73.889	58.81	49.375	62.5	69.167	86.905	50	84.375	69.167	72.381	81.032	89.583	87.5		0	24.524	28.333	0	0	0	0	0	0	0	0	0	12.857	0	0	0	0	0	7.708	0	15.625	0.417		73.333	45.952	71.429
0.918	85.476	0	59.286	94.286	83.333	71.071	100	82.143	80.952	83.333	62.857	59.792	54.792	62.5	96.429	53.542	93.125	60.625	79.048	76.905	85	85.268		0	22.381	18.571	0	0	0	0	0	0	0	0	0	4.762	0.208	0	0	0	0	0.208	0	7.5	0		68.571	49.286	64.762
0.924	87.619	10.556	60.714	98.333	71.667	83.81	99.583	93.333	63.571	94.306	46.429	55.208	58.542	64.167	98.81	36.25	99.792	74.167	77.857	82.381	73.333	84.792		0	14.286	14.286	0	0.417	0	0	0	0	0	0	0	0	0	0	0	0	0	0	0	0	0		40	54.524	45.238
0.929833	87.143	19.722	50.952	87.381	90.952	85.714	100	100	75.238	85	52.143	53.75	52.5	62.708	95.952	50	84.375	52.708	38.095	67.381	74.167	91.964		0	24.048	14.762	0	0	0	0	2.292	0	0	0	6.111	0	0	0	0	0	0	0	0	0	0		43.095	32.381	57.143
0.935667	92.143	17.222	38.571	81.667	99.524	80.238	99.792	96.905	70.952	94.167	68.81	67.708	36.25	58.75	92.381	62.708	87.5	49.167	43.81	64.048	79.583	100		0	40.476	46.905	0	0	0	0	23.125	4.048	0	0	0	0	0	0	0	0	0	0	0	0	0		36.429	24.286	57.857
0.9415	98.333	16.944	50.476	84.286	99.524	96.667	100	87.143	60.952	85	78.571	75	35.833	63.125	85.714	61.042	87.5	57.708	42.619	70.476	77.917	96.905		0	32.619	60.476	0	0	3.542	0	10.625	7.857	0	0	0	0	0	0	0	0	0	0	0	0	0		43.81	33.81	69.048
0.9475	90.714	19.444	57.857	84.802	100	91.19	96.458	80	64.762	76.667	92.857	60.833	38.958	47.708	82.143	55.833	100	47.083	50	62.381	89.792	96.756		4.762	28.571	71.667	10.667	0	0	0	4.167	0	0	0	0	0	0	0	0	0	0	0	0	1.042	0		69.048	21.19	65
0.953333	88.333	25.278	32.381	70.476	90.476	80.476	87.708	86.905	70.476	93.611	99.048	50.208	45.208	61.875	48.571	73.542	96.042	37.708	58.81	63.333	89.792	100		0	39.524	66.19	0	0	0	0.417	5	4.524	0	5.208	0	2.381	0	9.583	0	0	0	0	0	0.625	0		78.571	21.667	71.429
0.959167	93.095	25	42.619	57.619	89.286	87.619	94.583	92.143	57.857	99.722	80.952	43.125	48.542	60.208	47.619	74.167	68.958	52.083	51.19	67.381	88.333	92.143		0	30.476	47.143	0	0	0	0	0.208	11.667	0	0	0	0	0	11.667	0	0	0	4.583	0	8.542	2.917		85.238	18.81	71.429
0.965167	83.095	21.667	46.19	82.381	90.238	84.762	85.833	68.81	57.143	91.667	64.762	43.542	43.333	52.292	50.238	76.042	59.375	73.333	64.762	54.087	92.917	93.542		0	6.19	70.476	0	0	0	0	0	2.381	0	0	0	4.048	0	7.708	1.389	0	0	6.667	0	10.208	12.5		91.19	18.095	69.762
0.971	100	38.056	44.722	100	87.619	84.444	75	85	62.381	88.333	48.571	41.667	50	44.167	39.286	72.917	73.542	84.792	70.952	46.667	100	96.339		0	0	69.048	0	0	0	0	0	0	2.5	0	0	5.476	0	0	5.833	0	0	7.292	0	7.083	9.375		73.095	22.619	65.952
0.976833	100	24.444	70.357	93.333	100	78.333	87.708	85.714	71.429	83.611	31.905	62.292	49.583	43.542	27.381	85.208	69.375	67.708	64.286	58.571	100	99.375		0	12.143	55	17.333	4.583	0	0	0	0	1.875	0	0	12.381	0	0	4.722	0	0	19.375	0	4.792	0		64.524	35.714	71.429
0.982833	97.381	40.278	71.429	70.476	95.714	78.095	95.417	84.524	71.19	91.667	54.048	49.792	53.958	62.5	38.571	71.458	88.958	75	73.333	73.81	97.5	99.583		0	20.952	32.619	19	0	0	0	0	0	0	0	0	1.667	0	1.458	0	0	6.667	7.917	0	25	0		60.714	22.857	71.429
0.988667	100	54.722	83.571	90.476	91.429	80.952	100	78.095	80.714	80.556	58.095	39.375	62.5	73.958	48.095	86.458	83.958	75	73.81	85.238	98.542	100		0	14.286	44.762	23	0	0	0	0	0	0	8.542	0	14.286	5.417	4.583	16.389	0	0.417	1.458	0	13.542	0		61.905	14.286	65.714
0.9945	98.095	42.222	71.429	76.905	97.302	89.048	100	91.19	83.095	98.611	80.476	69.375	59.851	75	36.905	86.667	68.542	84.375	80	85.238	79.375	100		0	23.095	39.286	7.667	0.208	0	0	0	0	0	0	0	0.952	11.042	1.875	11.944	0	0	0	0	2.5	0		77.381	22.619	57.143
1.00033	97.143	50	72.381	89.762	83.333	77.857	97.292	85.476	72.381	98.611	80	52.083	59.048	74.583	51.429	87.5	50.595	82.917	81.19	87.381	57.5	100		0	35.238	4.524	0	4.167	0	0	0	0	0	6.667	0	0	5.833	8.75	0	0.625	0	3.125	0	3.542	0.625		86.429	5.714	65
1.00633	75.238	61.667	70.556	98.333	63.571	70.714	72.708	74.286	63.333	79.722	38.81	59.167	62.917	59.375	50.476	84.583	44.792	87.292	71.19	91.667	62.5	95.625		0	40.714	22.857	0	0	0	0	0	0	0	27.083	0	0	0	10.417	0	11.458	3.542	0	5.208	21.458	13.542		100	15	63.095
1.01217	57.143	58.056	58.571	85.714	56.429	49.524	46.042	67.619	46.429	90.222	21.429	44.792	62.708	46.042	59.762	60.625	34.167	70.417	72.381	72.5	62.5	83.542		0	31.905	15.476	0	0	0	0	0	0	2.083	38.958	0	1.19	0	0	0.556	36.667	14.583	7.292	8.958	36.042	20.208		95.476	0.952	45.952
1.018	58.095	45.833	57.619	85.714	59.048	41.19	30.417	71.429	34.524	98.056	20.476	53.333	69.762	30.208	50	60.625	52.083	70.417	84.286	62.024	57.768	77.5		0	17.619	31.19	5.333	0	0	10	0	7.143	2.5	48.542	0	5.952	0	0	16.667	26.667	21.25	2.083	0.417	37.5	22.5		72.857	6.667	29.762
1.024	51.19	55.833	81.19	85.238	65.952	35.714	19.583	61.905	31.905	92.778	20.238	34.583	49.583	33.333	14.286	59.583	68.958	79.375	70.476	58.333	68.333	75		0	25.238	35.476	10.667	0	1.25	0.625	0	17.619	6.667	51.458	0	14.286	0	0	14.722	19.167	39.375	0	8.125	49.792	12.5		44.524	14.286	32.143
1.02983	45.238	59.167	85	76.667	56.429	36.19	22.083	71.429	48.571	88.056	37.857	45.417	49.792	46.042	37.619	60.833	67.917	68.125	60	71.19	71.875	73.958		0	42.857	37.381	51.333	0	6.042	0	0	8.571	10.833	62.5	0	14.286	3.542	0	10.833	19.375	28.125	0	0	42.292	13.542		47.143	24.762	55
1.03567	40.238	62.222	85.714	75.952	48.095	38.571	21.25	72.381	46.667	98.889	32.381	35	43.958	42.292	40	66.667	53.125	76.875	50.952	91.667	59.583	71.875		0	30.238	44.762	20.667	0	12.5	0	0	5.238	12.5	67.292	0	14.286	10.208	8.333	1.667	32.292	37.708	0	5.208	35.417	12.5		57.143	20.952	57.143
1.0415	41.19	46.944	85	59.048	57.619	51.905	52.083	85.476	52.857	90	28.095	41.458	53.899	52.083	36.905	71.667	53.333	85.833	63.571	70.476	77.708	63.125		0	42.619	40	37	0	12.5	0	0	2.857	12.5	56.667	0	14.286	12.5	12.5	23.056	45.625	30.208	3.958	10.833	41.875	12.5		73.333	14.286	57.143
1.0475	47.619	33.333	69.524	60	70.476	49.048	83.542	84.762	55.952	78.889	14.762	41.042	58.125	50	63.81	78.125	51.042	87.5	67.143	63.095	80.417	51.667		0	41.905	26.905	27	0	9.375	0	7.292	9.524	3.75	52.5	5.556	14.286	12.5	12.5	16.667	34.375	24.375	0	17.917	54.583	12.5		66.905	22.143	54.048
1.05333	55.476	32.778	71.905	62.857	71.19	48.095	85.833	62.143	51.429	90.833	25	37.5	65	49.792	58.571	84.167	41.875	96.458	57.619	55.952	79.583	68.75		0	32.619	20.952	26.667	7.292	4.583	0	2.083	17.143	6.25	54.792	14.722	35.714	8.958	12.5	16.667	15	31.042	7.5	36.25	39.583	14.583		81.19	25.238	38.333
1.05917	66.19	29.444	83.81	60.952	72.381	39.048	72.5	86.706	47.143	78.611	22.619	37.708	60.417	59.167	64.524	74.792	34.792	91.875	44.048	56.667	81.25	75.833		3.81	23.333	23.333	12.667	1.875	12.292	6.458	0.208	28.571	5.833	71.667	20	42.857	6.667	11.25	6.667	21.667	23.75	7.917	47.917	37.292	30		65.476	25	50.952
1.06517	71.429	19.722	80	78.81	71.429	35.714	67.917	83.492	45.238	73.611	20	38.125	46.042	50.625	85.476	75.089	37.5	96.042	47.857	60	87.083	82.708		8.81	8.571	14.286	9.667	4.375	10.625	7.917	12.5	28.095	15	61.667	31.111	42.857	0	8.333	0	33.333	51.875	0	48.125	38.125	39.375		70.952	28.571	59.762
1.071	70.476	22.5	79.524	45.952	60.952	39.286	75.417	85.714	40.952	75.278	36.667	54.792	26.667	38.125	83.571	70.476	34.375	100	45.476	69.286	97.5	86.875		22.143	9.286	22.857	0	0	12.5	2.292	8.958	28.095	0	50.417	2.5	42.857	1.042	5.833	10.833	50.208	43.125	0	45.208	45.833	47.708		49.524	28.571	54.524
1.07683	64.762	45.278	83.571	50.476	65.476	30	52.083	73.81	51.905	81.944	34.762	54.583	47.083	50.417	94.048	61.042	36.042	100	44.048	60	91.458	82.083		33.333	22.143	28.571	0	0	5.833	0	0	34.048	0	49.375	8.611	37.619	10.833	0	5.833	61.042	22.5	7.083	37.5	44.583	37.5		53.81	28.571	29.286
1.08283	55.476	60.833	79.048	46.905	67.381	28.095	63.333	71.429	65.952	83.333	28.571	42.292	56.667	27.5	94.762	61.458	35.208	100	41.905	43.81	98.958	84.583		36.905	29.286	28.571	8.667	0	0.208	1.875	10.208	42.857	0	52.708	16.389	36.667	11.042	0	0	46.25	46.875	15.625	18.75	56.667	27.5		50.238	49.286	30.714
1.08867	65.952	66.667	81.19	68.81	69.048	25.238	77.708	71.429	60	86.667	17.143	54.583	54.583	43.75	95.952	64.167	27.292	99.583	43.095	52.381	82.917	80.208		28.571	30.714	28.571	4.333	0	0.208	0	15.417	43.571	0	45.417	15.833	24.524	15.208	0	1.667	52.5	38.333	33.958	12.917	50	17.292		53.571	54.286	56.429
1.0945	81.905	63.889	58.571	88.571	70.238	30	53.333	60.476	79.048	99.722	21.19	39.167	50	61.042	76.667	63.75	25.833	100	45.952	70.714	75	87.5		27.619	18.333	37.619	8.333	4.792	5.625	0	21.458	42.857	0	49.583	16.667	18.81	36.458	0	1.667	35.417	37.083	13.958	27.708	50	12.5		71.429	64.524	56.667
1.10033	77.619	61.111	66.429	78.81	71.429	38.095	53.958	66.429	76.19	79.444	28.095	35.417	52.083	32.5	70.238	46.667	18.75	98.125	51.429	80.952	71.875	87.083		19.286	26.19	41.905	18.667	12.5	16.875	0	20.625	33.571	0.208	41.458	1.944	32.619	40.625	0	5.278	29.167	68.958	13.958	18.333	50	4.167		71.429	70.952	44.762
1.10633	80.476	45	74.048	92.619	65	39.762	38.958	63.333	79.048	82.5	8.81	58.75	62.5	36.25	75.476	43.958	18.958	98.333	55.476	77.857	60	87.5		4.286	27.143	47.857	12.333	12.5	12.917	0	6.875	43.81	1.042	50	0.833	27.619	49.792	0	13.611	36.25	53.333	16.25	5.833	57.5	0		67.143	56.19	79.524
1.11217	85.714	47.778	58.333	93.81	81.667	43.095	23.125	71.905	68.333	91.667	23.81	51.458	59.792	48.125	82.143	58.125	16.875	89.167	57.143	77.143	76.042	70.417		11.667	25.476	51.667	19.667	13.542	13.333	14.583	18.958	19.762	16.458	52.083	5.556	33.571	43.125	11.667	0	32.292	36.042	13.125	0	52.083	0		82.857	59.286	72.143
1.118	93.81	40.278	73.81	99.762	83.095	38.81	63.75	84.127	44.762	83.611	20.714	60.625	64.792	37.5	85.476	66.458	16.25	65.625	56.667	87.619	82.292	71.875		25.476	28.571	29.286	17.667	26.667	12.5	9.167	25	30.238	15	57.917	1.111	35	37.5	13.958	0	30.208	33.958	11.042	0	60	9.583		81.19	71.429	82.143
1.124	82.381	55.278	81.667	87.857	74.762	52.143	75	79.524	52.857	85.111	28.571	57.083	62.5	38.75	55.952	62.083	32.5	60.208	70.476	86.429	81.042	47.292		19.762	31.19	28.571	39	30.417	12.917	1.875	13.75	19.762	42.708	52.292	14.722	27.857	39.375	13.542	2.778	47.083	32.917	12.5	0	61.042	8.333		66.905	69.048	76.905
1.12983	88.333	73.611	80.714	100	78.571	56.667	75	66.905	34.524	83.333	28.571	49.375	62.5	37.5	58.81	56.875	36.458	62.5	68.571	86.429	82.292	50.625		30	41.19	28.571	39	0	13.75	7.292	12.5	46.905	38.125	58.958	0	20.238	49.167	17.083	12.778	37.083	24.375	11.875	0	53.75	3.333		85.476	71.429	62.619
1.13567	95.714	81.667	85.238	80.714	81.667	57.143	78.75	62.857	38.095	83.333	28.571	34.167	73.125	45.625	84.524	52.292	55.208	69.167	42.381	86.667	85.982	55.208		15.952	35.476	28.571	40	31.667	25	21.667	24.375	57.143	62.292	40.833	5.833	28.571	43.542	16.875	25.833	20.417	8.958	24.167	0	50	8.125		90	63.095	69.524
1.14167	94.048	78.056	85.714	79.048	71.19	51.905	86.458	73.095	51.667	79.444	28.571	31.875	78.542	45.833	88.095	46.25	63.542	85.833	54.762	96.667	87.5	71.25		14.286	33.571	28.571	40	33.542	28.125	28.958	35.625	50.238	61.786	37.5	16.667	29.048	50	19.375	33.056	25.417	33.75	15.208	2.917	50.208	6.042		95.476	53.095	69.524
1.1475	98.81	75.556	73.571	77.619	69.762	44.524	86.25	71.429	57.619	66.222	28.571	39.583	75	47.708	88.254	49.167	53.333	83.333	50.476	85.714	82.5	96.25		17.857	65.476	32.857	40	42.708	19.375	31.458	48.75	59.762	62.5	37.5	1.944	34.048	42.917	3.125	10.556	46.25	46.458	24.583	11.667	55.208	12.5		92.619	57.143	74.286
1.15333	78.095	83.333	85.714	92.381	77.381	57.143	87.5	71.429	58.095	82	28.571	46.458	70.833	45	84.762	60.417	50.208	71.875	66.19	75.238	75.208	96.042		3.333	71.429	32.619	40	39.583	13.333	43.958	45.833	80.714	62.5	37.5	0	0	22.5	11.042	1.667	60.208	35.208	26.042	0.833	64.167	12.5		96.429	54.524	71.667
1.15917	85.238	83.333	78.81	100	77.619	52.857	86.667	71.429	65.714	77.222	28.571	57.5	62.5	33.542	62.619	62.292	50.833	73.125	48.095	79.286	75.208	92.5		1.429	56.905	47.857	40	23.75	11.042	36.458	39.375	85.714	62.5	27.708	0	28.81	13.333	4.583	4.167	62.5	42.917	31.875	10.625	72.708	27.5		100	67.619	66.429
1.16517	88.81	83.333	73.333	100	80.476	52.619	87.5	71.429	83.095	96.667	16.905	67.917	62.5	24.167	78.333	55.625	52.083	92.708	73.095	84.524	94.107	88.333		4.048	65.952	45.476	50.667	28.125	6.25	26.458	46.25	85.714	62.292	28.125	0	25.238	12.083	0	5.556	62.5	48.333	30.208	2.5	56.667	50.833		100	85.238	55.952
1.171	71.905	82.222	77.619	92.143	82.381	57.143	87.5	65.714	51.429	76.667	14.286	75	58.75	28.958	88.095	41.667	59.792	100	72.143	75.952	92.292	97.917		0.238	65.952	38.81	52.667	22.5	4.792	28.542	32.5	85.714	66.25	30.417	4.167	42.857	40.208	0	0	62.5	61.667	21.25	25	52.5	46.458		100	84.048	68.095
1.17683	65.952	66.389	99.048	93.333	73.81	49.524	87.5	60.238	67.381	63.611	14.286	75	58.958	39.375	78.095	42.708	40.833	100	85.238	84.048	100	99.167		9.524	57.857	47.381	58.667	12.5	12.292	24.375	25.208	99.048	71.875	36.042	5	40.476	41.875	0	13.889	69.167	63.333	26.25	14.792	55.625	22.292		98.056	85.714	71.429
1.18283	75.714	83.333	99.286	100	63.333	57.143	80.417	42.302	67.143	67.778	14.286	71.25	74.583	52.917	85.238	52.292	52.708	87.917	79.286	74.048	92.708	100		10.238	36.905	42.381	53.667	31.875	13.333	5	37.083	100	68.333	31.667	7.778	43.81	19.583	0	20.556	68.125	38.542	30.417	12.5	52.708	21.458		94.762	85.714	71.429
1.18867	86.19	73.889	99.762	85.952	69.286	43.095	76.042	63.571	64.524	81.111	14.286	67.917	63.958	28.75	73.333	58.333	60.417	91.22	68.571	76.667	82.708	99.167		13.81	45.238	33.095	51.333	37.917	26.25	2.083	37.292	99.286	70.625	28.542	9.444	42.857	23.333	0	14.722	97.292	37.5	36.25	8.542	48.75	22.083		86.389	85	71.19
1.1945	83.571	73.611	95.714	99.762	70.238	26.19	70	67.381	63.571	63.611	14.286	62.5	62.123	22.917	53.81	57.5	74.792	99.792	78.571	85	81.042	61.667		20.952	45.714	16.19	57.333	17.708	26.875	1.667	34.167	95.714	63.542	37.5	7.5	41.905	28.333	6.25	13.056	87.083	38.75	37.083	0	39.583	29.375		95.952	78.095	68.095
1.20033	76.19	88.333	98.095	89.722	80.476	29.762	68.75	66.905	76.19	95.833	14.286	72.917	65.714	0	95.952	41.042	36.25	89.583	73.333	73.81	94.792	72.708		31.905	68.81	22.381	60	31.667	26.25	2.5	37.292	95	64.583	32.708	0	17.857	37.5	12.5	38.056	88.125	53.542	37.292	1.042	41.875	52.917		82.143	85.714	83.333
1.20633	95.238	87.778	90.476	72.222	85.714	43.095	79.167	65.714	63.571	97.222	14.286	73.125	52.113	12.083	99.762	51.042	56.458	91.458	73.81	85.714	94.375	86.667		35.952	57.143	38.81	60	16.458	25	0	35.417	97.619	57.083	19.375	0	44.762	32.708	12.5	50.556	85.685	34.792	34.792	3.333	38.125	56.458		84.762	85.714	78.571
1.21217	94.762	80.833	96.19	77.5	85.714	56.19	79.375	48.333	41.667	99.722	12.381	70.833	67.381	14.167	95.476	48.542	45	84.792	71.429	79.286	92.292	89.375		30	52.619	53.571	59	18.958	25	4.375	49.375	68.095	56.458	11.458	15.278	51.19	44.167	12.5	34.722	77.53	43.958	37.5	0	50.208	50.833		97.619	85.714	51.429
1.218	93.571	86.944	83.571	86.786	85.714	62.619	81.25	45.714	34.524	100	0	68.958	74.167	22.708	85.952	51.25	48.958	76.458	64.048	66.429	83.125	89.375		40.476	51.429	50	45.667	1.458	36.667	0.417	56.458	67.857	55.208	18.125	26.111	41.746	32.292	12.5	30.833	61.667	35.417	35	0	44.792	55		97.381	76.667	48.571
1.224	65.714	100	75.238	84.762	89.524	52.619	85.625	54.286	73.095	100	0	68.542	79.137	38.542	90.952	65	61.667	95.417	70	78.81	57.083	66.458		42.857	36.429	49.762	54	4.792	29.792	0	51.25	75.714	45.833	38.75	48.333	42.857	34.375	12.5	16.667	27.5	35.208	26.25	1.667	52.083	30		94.048	67.381	60.952
1.22983	74.048	86.667	72.619	96.429	85.238	49.286	64.583	66.429	86.667	100	1.905	75	85.685	47.292	74.048	48.125	54.583	100	62.381	83.095	41.667	70.417		42.857	42.857	70.238	49.333	19.375	31.667	0	51.042	81.19	38.75	34.792	53.889	42.857	27.083	18.542	8.333	52.083	35	32.5	1.042	40.833	45		78.81	54.762	71.429
1.23567	79.286	82.778	70	85.952	71.667	53.095	41.25	69.365	80.714	100	12.619	73.333	80.268	25.833	66.19	55.833	48.125	95.208	67.619	70.476	54.167	75		42.857	42.857	68.333	44.333	25	37.5	5	49.167	84.048	43.125	43.333	53.333	47.381	28.125	29.167	0.556	66.25	26.458	33.333	0	40.833	39.583		85.476	59.048	59.048
1.24167	66.19	83.056	85.238	89.286	72.857	66.429	67.083	71.429	85.714	95.833	0	63.333	77.827	33.125	75.714	50.208	61.25	76.458	75.238	70.238	65.833	85.208		42.857	42.857	55	48.667	30.833	36.458	6.25	49.792	83.571	33.333	49.167	37.778	56.19	23.333	34.583	0	67.917	37.5	31.25	8.75	48.333	44.792		85.476	67.381	42.857
1.2475	76.667	90.278	96.429	83.333	71.905	64.286	71.667	69.286	68.81	81.667	11.429	59.167	63.72	40.208	88.81	50.833	83.125	69.167	85	68.81	65	60.208		42.857	54.524	47.857	60	24.375	25.833	17.917	50	85.952	22.5	42.5	35	56.667	33.125	23.958	0	50	48.125	37.708	12.5	46.875	37.917		69.286	85.238	36.667
1.25333	96.429	95	78.016	95.714	81.667	65.714	55	67.381	77.381	81.389	14.286	60.625	80.625	50.417	97.143	57.708	78.75	59.792	70.238	77.619	60.208	76.25		42.857	43.571	57.143	52.333	24.583	31.667	12.917	50	92.143	40	46.667	20	48.571	35	16.25	14.167	48.333	51.667	56.667	22.292	45.417	31.667		60	85.238	43.333
1.25917	73.095	93.611	97.619	91.667	85.714	92.381	45.833	66.429	84.048	80.444	14.286	59.583	82.083	51.458	99.286	32.5	78.333	78.958	83.333	85	64.167	82.083		53.81	42.857	58.571	46	14.167	26.667	2.917	50	100	28.958	67.708	16.667	44.524	54.167	18.75	17.222	46.667	34.375	51.042	12.917	50	33.75		90.952	85.714	54.048
1.26517	61.19	90	90.238	74.524	85.952	96.19	67.708	58.333	86.667	78.056	27.619	57.917	67.5	32.083	98.81	36.042	78.75	73.333	76.19	76.19	70.208	93.958		71.19	42.857	57.381	59	5.625	12.5	15.208	49.375	100	14.792	75	16.667	35.476	35.208	3.542	16.389	39.792	28.75	51.667	22.083	58.75	25		79.286	84.048	35.952
1.271	64.286	83.056	99.286	87.143	85.476	99.524	67.083	45.952	63.571	69.722	20.952	47.917	67.708	22.083	99.524	35	79.583	82.917	70	78.81	74.583	99.583		56.429	42.857	58.571	58.333	2.917	12.5	31.25	42.5	100	13.333	70.208	1.944	14.286	43.75	0	41.111	24.583	38.542	56.25	14.792	51.875	34.375		62.381	77.619	42.857
1.27683	92.381	76.111	82.857	79.524	85.714	95.714	85	84.762	38.81	46.667	27.619	60.208	62.083	14.792	100	36.875	69.196	89.583	73.81	85.714	93.958	99.375		42.857	37.619	56.667	43.333	0	12.5	27.083	42.5	99.762	12.917	70.625	1.389	14.048	44.792	7.292	41.667	44.583	34.583	44.821	10	57.917	33.958		67.381	63.571	37.143
1.28283	67.857	72.222	85.714	71.667	81.19	84.762	86.667	87.619	40	59.167	14.524	62.5	66.458	2.083	94.286	60.417	83.958	69.792	84.524	85.714	86.637	96.667		28.81	39.286	65.714	55	0	12.5	22.917	50	84.524	41.458	75	0.278	0	49.375	12.083	33.333	48.75	18.542	43.333	2.292	61.25	23.958		84.762	70.714	42.857
1.28867	70	98.056	95.357	95	71.429	69.048	78.542	94.524	69.286	36.111	28.333	49.583	76.667	6.875	93.571	39.792	91.25	80.833	72.857	82.262	89.375	98.125		25.714	35.238	60.952	60	7.083	13.333	0	50	93.81	54.792	73.125	19.167	0	48.958	16.875	48.611	39.167	30.417	50	8.125	54.762	12.5		98.333	62.619	40
1.2945	78.81	100	82.738	83.81	71.905	55.714	55	100	48.095	22.5	32.381	50	87.5	12.5	92.817	69.583	91.042	79.792	85.238	76.905	95.833	83.542		41.667	43.333	61.429	60	10.625	13.542	5.208	53.958	96.19	45.417	61.458	8.333	0	34.375	33.333	46.111	48.125	35	20.417	8.333	71.369	12.5		100	63.095	46.667
1.3005	85.714	100	83.571	79.524	85.714	25.714	63.75	100	50.476	39.722	32.381	41.667	87.292	18.542	99.048	72.917	96.25	66.042	78.095	81.905	94.583	95.208		42.857	50.238	59.524	60	24.792	25	6.875	60	81.667	53.75	56.875	18.056	1.667	17.917	27.083	47.222	72.708	29.167	13.958	19.167	75	12.5		100	56.19	45.714
1.30633	77.381	100	97.143	65.714	85.714	30.238	76.25	95.714	74.762	51.389	41.905	41.25	86.667	10.417	100	63.958	91.667	66.25	83.333	85.833	99.167	96.667		60.714	50.238	65.952	60	33.333	24.167	12.5	43.542	76.19	50	68.958	17.222	5	22.083	27.708	37.778	75	42.917	26.458	30.625	63.631	12.5		93.571	46.19	44.048
1.31217	71.19	68.056	99.286	49.048	79.286	40	80.208	97.619	95.238	73.889	52.857	60.833	84.583	32.083	87.143	58.958	85.417	61.25	71.667	94.048	93.333	100		52.381	53.571	66.667	60.667	45.208	25.625	15.417	29.792	85.476	43.333	71.667	7.778	15.238	25	40.833	17.5	74.583	3.75	33.75	36.25	62.56	12.5		98.333	47.619	55.952
1.318	75.476	69.444	99.762	41.667	81.905	37.857	80.208	97.381	98.81	76.111	42.381	66.25	83.958	34.167	90	47.708	80.833	55.833	71.905	95.714	89.167	100		47.381	51.19	65	60	37.5	27.708	9.792	48.333	85.714	27.917	66.458	32.778	20.952	12.5	58.542	16.667	72.917	8.75	19.583	43.333	71.875	13.958		92.143	62.381	53.452
1.324	91.905	79.167	86.667	70.714	84.048	48.571	70.625	85.476	98.333	82.778	29.048	65	67.083	18.958	96.429	37.5	79.583	44.167	59.048	85.714	100	97.917		52.381	57.143	65.476	62	25.208	35.625	14.375	52.917	85.714	23.958	73.125	30.833	15.714	13.958	53.75	16.667	55.833	31.667	7.083	50	71.994	21.25		89.286	58.333	52.976
1.32983	85.952	72.778	90.952	85.714	81.905	48.333	80.833	85.714	100	71.667	40.476	59.375	67.5	22.917	86.905	37.5	87.083	45.417	72.143	81.905	100	91.042		57.143	55	52.857	56.333	28.542	35.417	6.25	41.667	72.619	24.375	65.208	16.667	6.19	12.917	47.917	22.222	60	21.042	1.25	31.458	74.792	18.333		74.524	62.857	55.714
1.33567	83.095	77.778	98.81	90	75.476	47.619	81.667	85.714	89.524	88.611	41.429	63.958	60.536	22.5	85.238	36.667	74.375	56.042	76.905	85.714	100	66.042		55.952	57.143	57.857	56.667	28.333	37.5	17.917	38.958	60.714	24.583	64.167	24.722	0	10.625	50	32.222	75	25.625	25.417	46.458	57.917	33.958		85	77.857	49.048
1.34167	88.095	93.889	91.19	72.619	85.714	57.381	73.75	87.381	71.429	100	37.143	67.917	57.708	26.875	94.286	25	63.542	62.292	71.905	85.238	99.583	76.667		43.81	56.429	65	59.333	43.542	31.667	26.875	54.792	69.286	11.875	77.292	17.222	0	12.083	50	15.278	80.417	35.417	30.208	40.417	53.125	37.5		93.095	66.19	35.238
1.3475	86.19	100	96.905	85.714	85.714	60.714	62.917	67.143	84.524	100	28.571	68.75	47.083	43.958	89.524	22.292	65.625	70.208	61.905	84.286	90.625	76.875		45	57.143	67.381	56	46.458	33.125	30.625	58.661	71.429	14.167	58.125	16.389	0.952	5.417	50	17.778	87.083	20.417	26.458	56.25	47.976	31.875		93.095	61.19	41.429
1.35333	70.952	100	82.381	92.857	83.81	63.571	72.917	92.857	85.714	93.333	31.429	70	59.375	37.708	68.333	28.542	59.167	63.125	62.619	82.143	80.833	66.875		56.429	56.667	67.619	60	42.292	25.625	20.625	55	71.429	7.917	75.625	0	0	34.583	50	32.5	70.833	22.292	25.625	55	50.833	31.875		99.048	71.429	44.286
1.35917	58.571	99.167	76.905	100	85.04	50	70.833	100	72.381	84.444	48.571	62.5	85.417	34.167	87.143	35.417	59.792	66.667	77.143	90.238	90.417	80		39.048	29.762	72.857	60	36.667	25	32.083	42.5	70.476	12.5	87.083	0	2.857	55.208	50.208	40.278	67.708	25	14.375	25.208	50.625	33.542		100	76.429	61.19
1.36517	71.19	86.944	91.429	94.524	85.714	59.286	76.25	97.381	74.286	83.889	49.048	57.5	99.792	15.417	100	37.5	75	57.708	77.143	90	95.417	79.583		17.619	23.333	61.905	46	27.083	25	36.667	37.5	73.81	10.833	68.571	3.611	7.619	40.208	54.583	64.444	62.5	33.75	24.375	19.375	42.708	35.833		100	83.81	68.81
1.371	71.905	89.722	97.619	88.373	70.714	56.429	91.667	95.397	90	75.056	40	58.958	96.667	42.5	99.762	35.208	67.083	74.167	82.183	80.952	91.875	72.083		22.857	18.571	44.762	40	47.083	33.542	26.25	39.792	78.81	8.75	67.272	12.778	0.238	27.5	61.25	58.333	61.667	39.375	36.25	22.917	46.429	50		88.571	72.143	57.143
1.37683	83.095	90.833	89.286	85.714	57.619	38.095	98.333	97.381	73.095	83.333	43.571	62.5	93.75	37.708	92.619	8.958	71.458	52.292	84.524	77.381	94.375	72.083		28.095	32.143	42.857	40	20.417	37.917	28.333	41.25	74.048	8.958	61.875	16.667	0	48.125	54.792	70	62.5	21.042	45.417	31.667	51.548	59.375		76.667	79.286	51.667
1.38283	71.19	86.389	86.429	75.238	61.429	43.81	93.75	100	82.619	82.556	59.762	60.833	78.125	14.792	99.762	12.5	99.375	73.958	83.095	71.429	98.958	76.667		30.238	25.476	31.19	40	6.458	28.125	43.333	37.5	83.81	0.833	61.875	17.5	0	51.25	50	58.611	60.417	27.5	39.167	25.833	50.625	62.083		85.476	84.762	54.762
1.38867	79.524	97.778	99.524	83.571	70.476	39.048	95.625	100	76.19	93.5	64.286	60	73.125	26.667	100	12.5	97.292	88.542	82.857	74.762	98.958	85.417		36.667	36.667	38.81	40	7.083	17.917	54.375	37.5	85.714	0	51.042	12.778	5.476	53.125	50	50	60.417	22.708	51.458	24.167	41.19	75.208		98.333	85.476	71.429
1.3945	69.524	100	94.048	79.524	85.714	64.524	100	99.762	73.333	81.667	50.238	70.625	89.375	26.458	90.476	20.833	86.667	93.125	83.095	82.619	94.375	86.875		26.429	40.952	40.238	40	23.333	15	51.458	35.417	85.714	0	66.458	8.889	11.667	51.25	50	47.5	62.5	35.625	50.417	16.875	46.19	82.083		99.048	85.714	64.048
1.4005	70.952	91.944	80	97.857	80.952	57.143	97.292	80	80	86.389	64.048	84.375	98.125	28.125	82.381	25	87.083	90.625	70.476	79.286	86.042	87.708		28.571	30	39.286	40	20.625	19.583	46.667	32.708	79.762	0	49.167	16.667	26.19	53.75	60.417	46.111	54.058	48.958	53.125	36.042	52.5	74.583		87.143	85.714	76.667
1.40633	78.81	88.056	89.762	85.714	82.381	60.238	100	84.524	81.429	100	48.81	77.292	89.583	25.208	96.429	15.625	91.458	87.5	67.381	85.714	96.875	73.75		28.571	28.333	42.143	40	22.708	50	49.583	37.5	80	1.042	61.25	16.667	22.381	51.042	62.5	48.333	58.125	52.292	71.25	48.333	65	74.792		84.524	81.429	45.952
1.41217	92.619	84.444	88.095	86.19	85.714	67.143	100	90.476	85.714	100	56.667	70.625	94.375	40.833	84.762	17.5	87.292	87.292	75	85.714	100	75		28.571	15	41.667	40	27.083	50	51.25	37.5	78.095	11.458	72.917	20.833	14.524	53.542	62.5	25.278	59.583	52.917	72.083	42.708	68.75	54.167		96.905	67.857	56.19
1.418	91.905	81.111	86.905	94.286	84.484	65.476	96.111	100	97.143	100	42.619	75	81.042	35.417	83.81	22.292	83.125	100	77.381	75.476	88.958	82.708		28.571	11.19	28.571	40	44.583	59.167	70.625	48.542	58.81	3.125	64.167	35.833	23.81	46.667	62.5	28.333	54.583	50.833	66.667	42.708	57.321	62.292		90.238	59.048	75
1.424	83.333	80.833	59.96	87.381	85.476	58.571	100	85.714	90.714	100	46.429	75	100	28.542	91.905	22.083	85.625	100	63.571	82.619	97.292	64.167		28.571	0	25.714	40	50	43.333	55.625	50	49.048	12.5	70.625	18.333	14.286	40.417	62.5	20.833	61.875	46.875	71.875	39.792	52.56	60.833		75.714	63.333	85.714
1.42983	91.667	83.333	83.889	74.048	80.714	72.857	94.167	80.952	95.952	98.056	61.905	85.833	100	18.542	87.857	34.583	80.417	91.042	73.571	75.238	100	78.75		28.571	0	9.286	47.667	50	52.5	46.042	54.881	50.952	0.625	63.125	33.333	14.286	13.958	61.667	16.667	59.167	49.583	81.667	53.333	49.286	67.708		83.81	62.619	79.286
1.43567	90.714	71.944	100	72.381	82.857	81.429	89.375	74.286	88.095	86.111	64.286	87.083	100	45.833	83.571	37.083	81.25	87.083	85.714	70.952	97.083	82.083		28.571	0	14.286	70	50	48.75	44.167	57.5	54.048	10.833	61.875	35.556	30.476	1.458	50.417	13.611	57.5	42.708	86.458	65.833	53.542	38.542		97.143	78.095	73.333
1.44167	81.667	61.5	99.762	83.571	82.143	89.048	94.583	54.524	84.762	92.222	54.762	87.5	100	48.125	63.571	34.583	76.875	89.167	85	74.286	94.375	91.25		28.571	0	27.619	80	50	43.75	41.875	62.5	31.667	9.583	61.458	31.667	39.286	15.625	43.125	16.667	62.917	22.083	73.333	71.667	51.042	39.167		100	66.429	76.905
1.4475	78.571	32.5	99.762	86.905	54.048	95.714	87.5	51.19	95.238	93.056	45	87.5	87.5	26.667	54.286	55.208	74.583	85	83.095	82.381	99.375	100		29.048	7.619	22.619	80	54.375	37.5	42.083	56.339	39.048	18.75	58.125	26.111	42.857	33.125	41.875	6.111	67.708	37.292	84.375	78.75	50.417	51.042		99.286	60.952	61.429
1.45333	70.952	39.167	91.19	85.238	55.476	94.524	74.792	63.333	70	92.222	32.143	72.5	87.5	36.458	57.619	70	75.208	84.375	76.905	83.81	86.25	92.292		44.762	33.81	14.286	69	51.042	34.792	55.417	48.661	42.857	13.125	59.167	16.389	42.619	33.125	42.292	0	79.792	29.375	67.292	72.083	76.667	46.875		91.19	77.857	65.952
1.45933	67.857	58.333	75.238	84.524	47.381	95.238	53.75	83.095	57.143	89.722	29.524	75	87.5	12.917	84.048	40.208	85	80.417	83.571	97.381	78.333	81.875		28.571	30.952	14.524	80	50	29.792	41.458	54.792	38.333	37.708	68.75	23.056	29.286	37.083	45.833	1.111	78.542	30.625	70.833	63.542	71.875	62.5		85	79.286	65.952
1.46517	62.619	85.833	49.762	83.81	23.333	100	66.25	99.762	74.048	100	58.333	64.821	85.685	4.792	94.048	53.333	87.708	84.375	72.381	100	88.304	84.167		37.143	43.81	14.286	80	50	18.958	39.375	58.958	50.714	46.458	62.708	26.389	28.333	36.667	62.292	11.111	73.75	47.917	88.75	59.792	60.625	62.5		69.286	70.476	84.762
1.471	61.19	85.556	60	71.667	49.286	87.143	69.167	89.762	61.667	87.5	57.143	70.208	87.173	32.708	91.19	72.917	94.167	96.042	83.571	96.667	61.25	51.667		42.857	44.524	14.286	80	48.125	33.333	33.333	48.542	57.143	38.125	53.542	26.111	29.286	26.042	62.083	45.556	75.417	45.625	87.917	51.667	52.917	62.5		91.19	79.286	85.714
1.47683	43.333	83.611	52.857	71.429	57.381	77.143	83.333	80.476	38.095	73.889	57.857	80.208	87.202	31.458	87.143	75	94.375	100	85.714	87.381	72.083	50.833		36.905	47.857	14.286	80	50.833	40.417	17.917	45.833	54.524	16.458	51.042	13.333	28.571	20.208	57.708	47.222	87.292	32.5	94.583	58.333	60.208	50.208		92.381	72.857	78.73
1.48283	44.762	95.556	43.095	71.429	81.429	71.429	66.667	84.048	46.19	89.722	52.619	86.042	91.875	34.792	74.286	72.083	79.375	100	85.714	89.762	84.583	73.542		30.952	42.381	41.905	80	42.292	36.458	23.75	44.583	43.81	12.083	39.792	0	28.333	26.667	50.625	50	88.958	34.375	84.375	68.75	60.417	33.333		94.524	72.143	65.238
1.48867	44.762	100	53.095	60.476	69.286	61.19	57.292	94.762	32.143	100	46.667	77.917	99.583	44.583	92.619	71.667	58.125	88.75	85.714	86.905	87.292	83.958		32.857	36.667	45.476	80	59.167	13.75	17.917	37.5	43.333	14.792	21.042	1.944	16.429	52.917	45.208	33.333	70.417	40.625	86.667	61.458	55.833	30		94.048	90.476	61.19
1.4945	36.667	96.944	68.333	70.952	54.048	63.095	67.292	91.429	32.619	99.444	30.476	84.583	99.722	52.917	73.81	69.375	58.333	82.917	77.143	72.143	78.75	86.875		35.714	27.619	31.667	74	72.292	20.417	25	45.417	39.524	7.5	22.708	1.389	23.571	62.5	50	43.889	79.167	37.917	96.458	41.042	61.042	14.792		90.714	73.333	69.524
1.5005	67.381	100	84.048	85.476	60.238	57.143	67.5	87.857	43.571	98.056	27.619	87.5	98.333	26.667	62.381	60.833	69.792	75.625	81.905	76.667	84.375	76.667		29.762	33.095	26.19	42.333	62.708	25	10.208	40	43.333	16.25	37.708	0	31.905	62.083	50	36.667	70.625	23.333	94.375	29.792	61.25	13.333		93.571	81.905	60.238
1.50633	71.667	94.722	85.278	95.238	69.048	57.857	76.042	100	45	100	14.286	87.5	85.417	35.833	68.333	55.833	65.625	69.167	85.714	85.714	86.042	78.333		11.19	4.762	18.333	42.333	30.417	18.333	0	26.458	18.095	1.875	33.333	0	30.476	51.875	50	46.389	48.125	10	70	22.083	52.708	7.917		100	53.095	53.571
1.51217	63.81	89.444	84.048	80.476	71.429	57.619	86.042	93.095	52.619	99.667	18.571	87.5	65.952	46.042	60.952	74.167	74.792	72.917	84.048	67.381	85	89.792		0	15	4.524	40	6.667	19.792	0	16.875	7.857	6.25	25	0	36.19	26.458	35.208	16.111	37.708	9.167	46.25	4.792	48.542	0		99.048	43.81	43.81
1.518	57.619	88.333	84.286	85.714	71.429	62.381	87.5	85.714	62.857	94	42.857	85.833	90	39.167	71.429	70.833	63.542	80.833	80.952	68.571	90	72.5		0	8.333	0	40	20.208	25	0	2.292	0	0	25.208	0	7.857	12.5	12.5	18.889	14.792	0	7.5	6.042	49.792	7.083		72.143	40.714	53.095
1.524	58.333	87.5	83.333	85.714	71.429	62.857	87.917	90.714	73.571	92.5	26.19	85.714	88.125	49.792	83.095	75	57.292	69.583	82.857	71.19	82.083	76.458		0	5.476	0	34.667	9.583	15.625	0	11.042	5.238	3.333	17.708	0	0	18.75	18.75	10.556	2.292	0	18.542	0.833	28.125	0		59.524	42.381	46.905
1.52983	68.095	91.944	77.143	85.714	71.429	67.857	86.22	78.571	78.333	100	39.524	75.089	82.917	70.208	83.571	77.5	73.75	75	85.714	80.952	63.125	92.708		0	2.619	0	7.667	23.958	11.25	0	3.75	12.619	10	42.5	0	8.095	26.25	18.542	1.667	0.625	0	5.208	0.417	37.292	1.042		65.238	46.19	40.952
1.53567	76.905	95.278	67.143	84.048	58.333	80.714	68.661	80.238	76.429	100	54.524	68.75	80.625	52.708	86.905	75.417	62.5	65.208	84.302	70.238	77.083	78.958		0	8.333	0	0	23.333	11.042	0	10.208	0	2.5	27.708	0	11.667	27.708	14.167	11.389	4.583	0	9.792	1.042	27.083	12.292		36.905	52.619	54.048
1.54167	90	82.222	57.381	85.714	57.143	80	88.125	94.762	92.381	90.833	60.476	68.839	94.167	39.167	95.714	73.542	62.5	78.958	83.968	55	75	99.792		0	3.571	0	0	12.708	9.792	0	4.792	0	0	11.667	0	9.524	19.167	3.333	16.667	10.208	0	5.625	2.083	31.458	3.542		57.143	68.571	38.333
1.5475	98.095	97.778	66.19	85.714	57.143	95.714	91.458	100	79.524	81.389	69.524	76.042	100	42.708	100	64.792	66.25	88.75	74.762	80.238	78.75	96.875		0	2.857	14.524	0	8.333	8.542	0	2.292	8.095	0	0	0	0	18.958	2.917	16.667	0	0	13.958	0.833	25.417	0.417		65	56.19	30.238
1.55333	99.524	97.5	91.429	94.762	42.857	82.381	100	96.19	74.048	99.722	78.333	73.333	100	27.083	86.905	58.542	69.375	71.25	40.952	77.143	72.5	96.875		0	0.238	14.524	0	0	0	0	0	12.857	0	0	0	0	11.042	10.833	16.667	0	0	23.125	0	25	9.375		82.381	56.905	43.571
1.55933	100	99.444	57.381	87.381	36.905	71.905	98.542	98.095	69.048	100	100	65.625	96.667	25	92.381	45.833	50.208	87.917	55.952	69.762	67.917	81.667		2.143	0	1.667	0	0	0	0	0	28.571	0	0	0	0	10.417	1.667	16.667	0	0	41.25	0	25	17.083		86.667	53.81	42.857
1.56517	98.571	99.722	59.048	90.238	49.286	94.524	80.208	84.524	58.81	99.444	100	64.583	89.375	30.417	99.524	43.75	60.625	86.25	73.81	64.048	70.208	80		14.286	13.095	0	0	0	0	0	0	15.238	0.417	0	0	0	0.208	0	27.778	0	0	32.917	0	19.375	10.417		92.143	48.095	42.619
1.571	98.095	100	65	100	63.095	100	80	63.095	65	100	99.762	79.583	80.625	48.75	100	51.25	75	94.167	71.429	64.048	69.792	69.792		8.095	12.857	0	0	0	0	0	5.625	0	0	0	0	0.476	1.667	0	20.833	0	0	29.375	0	6.667	25		88.095	45.952	45.714
1.57683	91.905	100	59.524	96.905	53.81	82.143	82.708	30.952	72.143	93.611	94.286	71.875	69.375	61.667	100	59.583	72.5	97.292	71.429	70.476	67.083	84.167		0	0.476	5.952	0	0	0	0	12.5	0	0	0	0	12.857	14.375	0	16.667	6.042	0	13.333	0	8.333	6.458		79.048	45	48.095
1.58283	74.286	99.667	66.905	100	60.476	90.952	60.417	40.476	77.143	83.889	87.143	86.131	59.792	58.333	92.143	73.958	50.208	98.333	71.429	77.143	62.083	66.25		0	0.714	12.619	0	0	0	0	9.375	0	0	3.125	0	11.429	6.458	0	16.667	2.917	0	12.5	0	2.292	0		56.905	42.857	39.762
1.58867	92.857	98.056	65.952	96.905	71.429	83.333	64.583	47.381	82.857	64.444	90.238	86.756	67.708	33.958	88.333	60	55.208	97.173	70.238	78.81	68.75	87.5		0	0.714	15	8.667	0	0	0	24.792	0	2.708	3.125	0	0.952	0.417	3.125	16.667	0	0	20.417	0	11.25	0		56.429	53.571	61.905
1.5945	80.952	98.333	60.952	100	86.429	92.143	66.667	66.19	61.429	33.611	95.952	87.083	56.042	41.667	85.952	54.167	53.333	100	71.429	77.381	78.75	85.833		0	0	24.762	20	0	0	0	23.125	0	0	0	0	0	0	15.417	16.667	8.75	0	10.833	0	10.417	8.958		60.952	66.429	65.714
1.6005	91.19	98.611	63.571	100	100	100	64.792	91.905	57.143	52.5	85.714	87.5	64.792	68.542	75.476	44.792	54.792	96.667	71.429	85.714	72.917	87.292		0	6.429	30.476	17.333	0	0.417	0	1.25	0	0	0	0	0	0.208	13.125	16.667	12.083	0	12.5	0	18.542	16.042		56.667	58.81	66.19
1.60633	94.524	85.833	78.333	100	96.905	90.714	56.25	100	63.333	76.944	99.048	87.083	58.75	75	79.762	34.583	63.333	84.375	83.333	85.714	69.792	86.458		0	0.476	9.286	6.667	0	0	0.833	0	0	0	0	0	0	0	4.792	16.667	5	0	5.625	0	22.083	12.5		58.095	54.524	71.429
1.61217	100	88.333	65.714	100	68.333	91.667	69.167	100	94.524	61.111	100	86.458	72.083	62.5	98.095	22.292	72.083	79.167	84.048	85.476	74.792	92.708		0	0	15.952	0	0	1.667	0	16.875	0	0	0	0	0	0	0	16.667	1.042	0	0	0	20.417	0		77.381	40	63.095
1.61817	100	100	79.524	100	76.429	75.476	60.625	94.286	100	83.333	94.286	82.083	66.458	62.5	100	25.208	74.583	65.625	73.81	84.048	74.167	89.583		0	0	14.286	0	0	3.125	0	32.292	0	0	5.833	0	0	0.833	0	5.278	1.25	1.458	0	0	23.958	0		84.762	51.19	47.381
1.624	99.524	83.333	69.048	100	78.81	62.143	52.917	72.857	100	83.333	98.81	87.5	60.625	45.625	87.619	31.458	70.208	66.28	71.905	80.952	87.292	88.75		0	5.238	24.762	0	0	3.542	0	21.875	0	0	6.042	0	0	0	0	0	1.042	0	0	2.708	19.583	0		70	45.952	56.19
1.62983	92.143	68.889	57.619	100	69.048	75.952	50	58.095	83.333	83.333	100	81.458	74.792	38.125	92.262	38.333	62.708	56.012	79.524	82.619	76.667	89.554		0	4.048	21.667	0	0	0	0	8.333	0	0	9.167	0	0	0	7.708	2.222	12.708	0	0	6.458	20.208	10.833		85.952	51.667	61.905
1.63567	90	81.389	64.286	99.762	76.19	91.905	57.917	53.095	71.429	82.5	86.905	73.75	75.625	38.75	90.714	50.833	65.625	67.708	59.048	90.238	86.458	88.333		0	0.238	23.81	0	3.125	0	0	0	0	0	2.708	0	0	0	11.042	13.056	7.708	0	0	7.292	31.042	6.458		93.095	57.381	64.762
1.64167	88.095	78.889	59.286	97.857	79.762	83.571	73.542	59.524	94.048	81.944	95.476	56.042	73.333	49.375	81.19	59.583	70.417	63.75	70.714	94.286	73.958	98.958		0	0	26.429	0	8.333	0	0	0	0	0	0	0	0	0	0	7.778	0	0	0	3.542	22.083	0		68.571	68.81	47.857
1.6475	85.238	65.667	58.571	76.667	98.333	84.048	87.5	85.952	91.667	73.333	100	65.417	81.875	68.333	80.714	80.208	73.958	62.708	60.952	98.77	80.417	99.792		1.905	0	26.19	0	0	0	0	0	0	0	0	0	0	0	0	0	0	0	0	0	32.292	0		37.857	80.238	54.524
1.65333	67.857	98.056	69.762	69.286	95.714	73.095	86.667	89.286	82.857	81.111	100	67.083	80.833	76.458	99.048	85	73.958	60.417	71.905	87.183	83.542	98.125		12.619	0	19.048	0	0	0	0	0	0	0	0	0	0	0	4.167	0	0	0.208	0	0	45.625	0		25.714	65.952	57.143
1.65933	67.143	100	64.286	77.857	88.81	66.905	85	85.714	84.524	75.833	100	53.125	94.792	61.667	85.952	76.667	72.708	77.917	77.381	77.381	78.333	91.458		3.333	0	14.286	0	0	0	0	0	0	0	0	0	0	0	1.042	0	9.583	2.708	0	0	26.667	0		18.095	69.048	57.143
1.66517	57.381	85.278	73.333	85.476	94.286	71.429	78.958	78.81	85	91.944	94.762	51.875	99.583	34.583	97.619	81.458	71.042	78.542	97.143	85.476	78.333	87.5		0	0	23.571	0	0	0	0	0	0	0	0	0	3.333	0	0	0	0	0	0	0	16.667	3.75		14.286	64.524	56.19
1.671	62.857	98.889	69.762	70.238	80.714	77.619	80.208	91.19	80	74.167	81.19	62.292	94.375	48.958	89.048	79.792	72.292	73.333	97.381	90.476	86.042	77.917		0	0	29.524	0	0	0.625	0	0	0	0	3.125	0	0	0	0	0	0	4.375	0	0	22.292	12.5		27.619	57.381	46.667
1.67683	57.143	89.722	64.286	70.238	81.19	80.238	83.75	100	70.476	78.889	76.429	48.542	86.458	52.083	76.19	86.042	75.625	84.583	85.238	99.286	81.667	87.292		0	0	24.524	0	0	12.708	0	0	0	0	0.208	0	0	0	2.292	0	0	12.5	0	1.875	19.792	0.417		29.048	57.143	43.571
1.68283	70.476	65.833	54.762	62.143	65	85.238	82.292	100	71.905	93.889	85.714	46.875	85	46.25	81.667	81.875	71.875	64.286	93.095	95.714	78.125	79.167		0	0	9.762	0	0	0	0	0	0	0	0	2.5	0	0	16.875	0	0	3.958	0	0	17.292	5.208		34.762	56.19	27.619
1.68867	79.524	63.889	49.048	64.762	57.381	81.19	86.25	97.857	83.571	85	83.571	40.208	85	74.583	90.714	80.417	66.25	81.994	83.81	99.524	82.083	78.333		0	0	0	0	0	0	0	8.958	0	0	0	0	0	0	2.5	0	0	0	0	0	12.917	0		35.476	43.81	35.476
1.6945	71.19	54.167	44.762	75.952	66.429	76.905	97.5	99.524	86.905	98.056	64.762	52.708	95	72.917	80.714	78.75	65.625	88.095	83.81	100	71.25	92.708		0	0	5.714	0	0	0	0	12.5	0	0	0	0	0	7.5	12.5	0	0	0	0	0.833	5.625	0		44.524	39.524	50
1.7005	60.476	72.5	30.476	84.048	83.81	90	98.125	86.429	59.048	75.556	70.714	41.25	81.042	61.667	89.286	80.833	71.458	90.625	85.714	100	77.917	87.917		0	0	14.286	0	0	0	0	1.875	0	0	0	0	0	0.417	1.25	6.667	0	0	0	0	26.458	0		35.238	32.381	36.667
1.70633	41.905	87.778	60.556	85	95	80.952	90.208	97.143	63.095	59.444	76.429	68.75	78.542	70.208	78.333	77.708	86.042	98.571	84.048	100	77.5	95.625		0	0	22.143	0	0	4.375	0	0	0	0	4.792	0	0	0	0	31.389	5.208	0	0	1.875	20.208	0		28.81	45.952	29.762
1.71217	60.714	97.778	79.683	85.714	96.429	62.857	81.875	100	87.381	77.222	66.19	99.167	81.458	60.625	86.905	70	94.792	95.149	71.905	91.19	80.417	98.125		0	0	23.81	0	0	0	6.25	0	0.714	0	0	0	0	0	1.667	9.444	0.208	0	0	7.917	25	0		57.381	34.524	16.905
1.71817	79.048	94.722	81.984	82.619	92.143	45.714	83.542	99.524	87.143	96.389	61.19	91.458	81.458	66.667	94.762	75	89.792	68.333	71.429	77.619	84.137	80.417		0	0	20.714	0	0	0	5.625	0	2.857	0	0	2.5	0	0	0	13.333	19.583	0	0	0	8.958	0		71.429	43.571	17.857
1.724	85.238	98.667	88.175	92.143	84.286	54.048	87.5	100	90.476	98.611	73.333	88.958	87.5	71.667	97.143	75	78.125	61.042	71.905	87.381	73.333	71.875		0	0	17.143	0	0	0	2.708	0	2.619	0	0	0	0	1.042	0	0	7.083	0	0	0	9.167	0		51.19	46.905	10.714
1.72983	78.69	100	96.667	84.762	95.952	65.952	87.5	98.571	89.762	99.722	77.143	92.5	75.833	87.083	97.143	75	76.25	82.5	82.381	78.333	85.833	82.708		0	0	26.667	0	0	0	0	3.542	0	0	5.833	0	0	2.083	0	0	0	0	0	0.417	2.708	0		57.381	42.857	15.476
1.73567	64.802	99.167	97.619	81.905	89.286	82.857	76.875	91.19	99.762	100	84.286	95.625	75	86.042	93.571	74.375	73.125	87.917	74.524	72.381	80.417	96.25		0	0	28.571	0	0	0	0	12.5	0	0	0	0	0	0	0	0	0	0	0	5	5	0		43.095	51.19	15.952
1.74167	58.81	100	97.381	85.476	88.81	79.048	61.25	99.048	90.476	99.444	97.857	96.042	65.417	77.917	92.619	67.083	84.167	87.292	75.238	88.333	75	100		0	0	24.524	0	0	0	0	4.167	0	0	0	0	0	0	0	0	0.625	0	0	0	0	0		36.19	52.857	14.286
1.7475	67.857	88.722	99.524	85	70	85.714	87.083	95.238	86.905	87.222	100	100	61.25	84.167	85.714	70.833	90.208	90.714	59.762	100	80.625	91.875		0	0	28.571	0	0	0	0	0	0	0	0	0	0	0	0	5.833	4.792	0	0	0	0	0		35	53.81	33.571
1.75333	54.048	96.944	100	79.048	71.429	85	78.125	93.095	91.667	71.944	100	95.625	61.667	87.5	96.429	58.75	72.083	93.78	67.619	92.817	80.833	87.917		0	0	28.571	0	0	0.417	0	0	0	0	0	0	0	0	0	16.111	12.5	0	2.5	0	0	0		38.81	56.905	77.143
1.75933	46.19	95	79.365	74.524	71.429	80.714	86.667	85.714	98.095	68.889	100	100	73.75	86.042	99.762	50	79.792	93.095	83.095	99.286	89.167	86.042		0	0	15.952	0	0	0	0	0	0	0	0	0	0	0	2.083	24.722	0	0	0	6.25	0	0		43.095	56.905	98.571
1.76517	57.143	100	61.905	100	70.238	79.762	93.542	90.952	92.381	79.722	100	97.5	83.75	86.875	85.714	59.375	68.958	88.333	72.619	93.81	97.083	86.875		0	0	19.048	0	0	0	0	0	0	0	0	0	0	0	5.625	8.611	0	4.167	11.875	0	0	0		40.238	43.333	90.476
1.771	71.19	87.222	71.429	100	66.905	79.048	99.375	85.952	69.286	76.111	88.333	91.25	75	86.25	88.095	56.458	75.417	91.429	85.238	92.857	94.375	95.625		0	0	29.762	0	0	0	0	10.417	0	0	0.833	0	0	0	10.208	0	0	14.792	4.792	0	0	0		42.857	30.714	63.81
1.777	83.333	91.667	75.754	100	71.429	80.952	97.917	91.905	84.048	66.389	59.048	100	77.5	87.5	88.81	67.708	69.583	82.063	72.619	98.571	94.286	94.792		0	0	65	0	0	0	0	5	3.095	0	0	0	0	0	9.792	0	0	0	12.708	0	0	0		32.619	38.333	60.714
1.78283	82.381	82.5	72.778	100	70.952	92.143	80	85.714	98.333	66.944	54.762	91.667	79.018	94.792	60.476	60.417	87.292	57.292	87.857	91.667	67.083	99.167		0	0	67.381	0	0	0	0	2.708	0	0	0	0	0	0	6.25	0	1.042	0	6.875	0	3.333	3.542		34.048	15.476	53.571
1.78867	91.429	95.833	79.087	98.333	57.143	97.619	82.292	90.476	96.667	94.722	37.143	73.75	69.583	92.708	89.762	63.958	80	50.208	91.429	88.81	61.875	84.167		0	0	78.81	0	0	0	0	0	0	0	0	0	0	0.208	0	0	3.542	0	0	0	8.542	2.5		65	19.524	55.952
1.7945	89.524	72.778	68.095	97.143	62.619	98.571	69.345	80.238	99.762	100	52.381	75.625	72.083	97.292	70.952	60.208	83.333	60.417	74.286	100	47.5	92.917		0	0	73.571	0	0	0	0	0	0	0	0	0	0	0	0	0	0	0	0	0	0	10.833		46.905	15.238	65.238
1.8005	86.429	93.056	74.246	93.81	65.714	91.429	67.411	67.937	99.762	96.944	34.762	86.458	80	89.792	68.333	58.542	78.125	48.958	73.333	100	81.458	99.583		0	0	85.397	0	0	0	0	0	0	0	0	0	0	0	0	0	0	0	0	0	10.208	32.708		57.143	19.762	57.381
1.80633	96.19	97.222	71.667	83.333	64.286	73.571	75	83.135	92.143	100	76.429	76.042	81.667	77.5	68.81	51.875	81.458	48.958	82.857	75.476	88.75	91.042		0	0	65.952	21.333	0	0	0	0	0	0	0	0	0	0	0	0	0	0	0	0	7.292	9.375		57.143	15.714	85.238
1.81217	99.762	100	73.095	91.667	57.143	60.714	72.917	81.389	93.571	99.167	93.81	78.542	77.292	99.792	82.222	47.083	88.958	56.667	91.429	74.286	86.25	73.958		0	0	55	29	0	0	0	0	0	0	0	0	0	0	0	0	0	0	0	6.875	0	0		36.429	17.857	91.429
1.81817	88.095	98.056	83.095	94.286	64.524	72.143	56.25	85.357	96.19	100	90.714	83.958	80.357	100	93.333	52.292	81.875	67.083	81.667	84.048	99.583	88.542		0	0	40.476	12.667	0	0	0	3.125	0	0	0	0	0.952	0	0	0	0	0	0	1.667	0	0		32.143	40	100
1.824	85.952	99.722	78.333	88.571	76.667	66.429	75.417	93.571	84.484	100	93.333	94.792	95	99.792	97.857	51.042	78.333	81.042	87.619	81.429	100	91.458		0	0	28.571	20	0	0	0	0	0	0	0	0	0	0	0	0.556	0	0	0	0	0.208	0		27.619	35.952	96.905
1.82983	71.429	97.778	98.095	93.135	62.857	52.857	98.542	99.286	93.214	100	81.667	79.583	93.958	93.75	84.524	39.792	81.875	85.298	91.429	83.571	100	92.708		0	0	27.381	20	0	0	0	0	0	0	1.458	0	0	0	0	16.111	0	0.208	0	2.917	13.958	10.833		27.857	27.143	85.714
1.83567	66.905	95.833	94.762	62.183	80.476	55.476	91.875	96.429	89.762	100	87.381	81.458	80.298	83.958	92.143	41.25	94.792	80.625	85.238	97.143	100	99.583		0	0	33.81	20	0	0	0	0	0	0	1.875	0	0	0	0	3.333	0	0.208	0	13.125	32.708	22.917		28.571	27.143	85.714
1.84167	68.81	86.389	94.048	65.159	95.952	53.571	86.25	94.048	98.81	100	85.714	83.542	52.708	96.042	87.619	43.542	95	57.917	85.714	100	93.542	98.125		0	0	40.476	20	0	0	0	0	0	0	0	0	0	0	0	0	0	0	0	6.667	37.292	10		48.571	21.667	83.571
1.8475	70.714	71.944	96.905	81.667	87.381	47.143	87.083	88.532	91.905	100	85.714	69.583	57.5	100	83.175	50.625	90.833	57.292	86.746	97.143	94.167	85.625		0	0	19.286	20	0	0	0	0	0	0	0	0	0	0	0	4.444	0	0	0	13.958	32.917	0		29.524	23.095	83.81
1.85333	69.048	66.389	100	80.238	93.333	74.286	87.5	100	85.714	100	97.143	65.417	61.042	92.708	95	43.75	77.5	64.792	96.667	82.619	95.625	78.333		0	0	36.19	8.667	0	0	0	0	0	0	0	0	0	0	0	0	0	0	0	28.75	8.75	3.75		55.476	30	85
1.85933	65.952	72.222	90.476	84.603	92.619	85.476	80	90.556	86.905	94.722	96.429	75.833	58.75	92.083	88.333	37.5	68.958	58.542	100	100	87.708	72.292		0	0	44.048	0	0	0	0	0	0	4.167	0	0	0	0	0	0	0	0	0	7.708	7.083	0.417		67.857	25.952	72.143
1.86517	70.476	92.5	88.095	79.246	81.19	81.429	96.458	80.714	96.19	85	90.238	68.75	63.125	93.958	100	36.667	85.417	61.042	96.905	100	86.667	86.667		0	0	36.429	0	0	0	0	0	0	0	0	0	0	0	1.042	0	0	0	0	1.875	0	12.917		71.19	15.238	73.571
1.871	71.429	89.167	92.143	88.532	70.952	50	86.458	89.286	86.19	83.333	85	87.917	57.292	85.833	85.873	37.5	95	56.667	100	99.524	75.417	78.333		0	0	41.19	0	0	0	0	0	0	0	0	0	2.857	0	6.667	0	7.083	0	0	8.333	6.25	27.083		71.429	21.667	57.857
1.877	71.429	78.889	88.095	90.516	76.429	52.857	87.5	94.524	85.238	73.056	85	82.5	71.875	74.653	95.238	48.125	96.458	70	100	93.611	68.542	75		0	0	16.19	0	0	0	0	1.667	0	0	0	0	0	0	0	0	2.5	0	0	7.083	12.5	25		71.429	32.857	59.524
1.88283	71.429	99.444	85.714	84.524	85	67.857	85.417	99.524	84.762	69.722	69.048	82.143	66.667	74.732	80.238	40.208	94.792	83.542	100	85.397	81.25	71.875		0	0	16.19	0	0	0	0	0	0	4.375	0	0	5.952	0	3.333	0	4.583	0	0	0	12.5	11.875		56.667	50	58.81
1.88867	61.429	82.917	82.143	87.381	77.381	62.381	89.792	95.119	72.381	78.611	81.905	73.839	69.167	68.929	77.5	41.042	87.292	87.292	99.762	77.857	75.417	77.5		0	0	20.476	0	0	0	0	0	0	0	0	0	0	0	3.125	4.722	6.458	0	0	0	1.458	10.833		50.714	41.905	65.714
1.8945	29.048	94.667	91.905	95.119	71.905	57.143	75.833	100	65.238	66.111	82.143	69.375	73.125	82.292	78.254	16.667	81.667	87.083	92.857	95.238	86.458	77.917		0	0	16.19	0	0	0	0.208	1.042	0	0	0	0	0	0	6.042	12.222	3.333	0	0	0	1.875	0		61.667	48.095	68.095
1.9005	24.286	80.333	89.048	82.857	70.714	65.714	92.292	76.19	57.857	81.667	82.619	71.786	62.708	75.208	85.714	27.5	71.875	76.667	78.095	97.381	88.125	56.042		0	0	10.714	0	0	0	0	0.208	0	0	0	5.833	0	0	2.708	10	0	0	6.875	0	11.875	0		71.429	45.952	67.143
1.90633	34.762	84.667	56.905	92.381	55.238	85.476	98.542	59.524	71.905	69.444	71.19	73.72	50.417	75	97.143	24.375	73.75	77.292	76.905	88.333	93.333	44.375		0	0	14.286	0	0	0	0	3.542	0	0	0	0	0	0	0	0	1.25	0	15.833	0	10	10.625		63.571	47.143	74.048
1.91217	20.238	83.667	54.048	85.714	58.571	84.762	99.167	37.619	76.905	64.444	86.429	68.333	70.833	71.875	95.952	24.375	58.125	87.5	85	97.381	100	65.208		0	0	8.81	0	0	0	0	0	0	0	0	0.833	0	0	0	0	0	0	23.542	0	0	0		45.476	44.524	62.143
1.91817	2.143	78.417	81.905	91.905	73.571	75.476	98.333	51.19	99.762	54.722	97.381	62.5	70.625	55.833	100	31.458	86.875	72.5	74.762	95.952	85.417	49.583		0	0	7.381	0	0	0	0	0	0	0	0	0	0	0	0	0	0	0	5.208	0	10.208	1.875		57.143	42.381	45.714
1.924	17.619	95	84.881	86.667	68.81	71.667	97.708	82.857	95	47.222	99.524	73.333	75.833	57.5	98.095	29.792	70.417	71.042	74.048	100	96.458	54.583		8.095	0	5	0	0	0	1.875	0	0	0	0	0	0	0	0	0	0	0	0	0	2.083	6.25		57.143	33.81	53.571
1.92983	26.19	96.944	82.857	91.667	73.333	80.952	77.381	66.905	78.571	70	99.286	81.667	86.875	64.167	93.095	20.417	60.208	64.583	76.429	99.286	92.708	71.458		0	0	0	0	0	0	7.708	0	0	0	0	0	0	4.375	0	0	0	0	0	0	8.75	0		57.143	28.571	48.095
1.93583	18.81	77.5	70.476	100	76.19	74.762	77.917	90	83.571	81.944	88.571	99.792	92.917	51.042	85.714	17.708	35	79.375	87.143	85.238	87.5	72.708		0	0	5.952	0	0	0	0	0	0	0	0	0	0	12.5	0	0	0	0	0	0	7.917	0		57.143	28.333	38.571
1.94167	35.952	91.944	82.381	100	97.381	55.714	87.083	91.429	85.238	81.944	81.667	92.083	99.792	47.708	69.048	18.75	49.167	90.833	79.762	85.714	78.125	83.958		0	0	7.619	0	0	0	0	0	0	0.417	0	0	0	0.833	0	0	0	0.208	5.208	0	0	0		57.143	14.286	15.476
1.9475	47.619	84.444	85	95.714	100	62.619	85.625	85.238	78.571	83.333	51.667	100	97.917	43.542	91.667	15.625	77.292	79.792	82.143	94.286	77.5	63.75		0	0	30.476	0	0	0	0	0.417	0	0.625	1.458	0	0	0	0.208	0	0	0	1.042	0	0	0		66.667	11.905	24.048
1.95333	53.095	83.333	85.317	98.333	95.714	80.476	88.333	97.143	85	78.889	66.905	97.5	87.381	75	80.476	25	68.958	91.696	62.381	95.238	72.917	76.458		0	0	45.238	0	0	0	0	0	0	0	12.5	0	0	4.792	0	4.444	0	0	3.333	0	3.542	0		52.619	5	42.143
1.95933	46.429	99.722	84.524	99.762	85	71.19	94.375	85.238	82.143	94.444	72.619	95.417	69.524	70.625	85.714	25	80.625	91.042	79.762	72.381	72.917	72.917		0	0	46.905	0	0	0	0	0	0	0	12.5	0	0	1.875	1.458	4.444	0	2.083	0	0	6.875	0		51.667	6.19	42.381
1.96517	53.81	94.444	80.476	100	97.143	80.714	93.542	96.429	90.476	90.556	77.857	88.542	94.762	62.917	76.667	25	73.958	83.333	72.619	81.429	100	87.708		0	0	45	0	0	0	0	2.083	0	0	12.5	0	0	0	6.458	0	1.042	10.625	0	0	0	5		46.429	17.857	31.905
1.971	57.143	90.556	80.952	100	97.143	89.524	87.708	99.048	85.714	84.444	69.048	87.5	93.095	69.167	65.714	25	65.833	74.792	82.381	88.81	100	92.292		0	0	32.857	0	0	0	0	12.5	0	0	7.708	0	0	0	17.917	0	23.958	0	0	0	0	0		46.19	26.905	26.429
1.977	64.762	95.278	71.19	100	100	96.429	89.375	95.952	95.476	84.444	65.714	82.917	100	78.958	66.429	51.25	54.167	78.958	84.286	69.603	92.083	94.375		0	0	33.571	0	0	0	0	7.5	0	0	0	0	0	0.625	11.667	10	1.667	0	0	0	0	5.833		53.095	22.857	26.905
1.98283	59.762	68.889	68.095	93.095	98.333	83.571	88.958	92.143	99.524	100	65.238	84.375	87.5	79.375	68.333	30.208	52.708	71.042	91.429	73.095	77.708	94.792		0	0	14.286	0	0	0	0	0.625	0	0	0	0	0	4.167	0	11.111	0	0	0	0	0	7.5		42.857	30	19.524
1.98867	44.762	66.389	66.19	86.19	97.063	97.857	85.417	74.524	100	100	60.238	86.875	87.5	84.583	66.429	25	70.208	86.25	86.429	72.857	76.667	86.667		0	0	18.095	0	0	0	0	0	0	0	0	0	0	0	0	0	0	0	0	7.5	0	1.458		47.619	14.524	20.714
1.9945	72.857	66.667	52.738	99.048	100	97.619	87.708	84.524	100	89.444	66.19	79.167	82.679	87.083	64.286	50.625	70.833	83.542	91.19	65.952	80	87.5		0	0.476	16.429	0	0	0	0	0	0	0	0	0	0	3.125	0	0	0	2.708	0	0	0	2.708		45.714	15.476	19.524
2.0005	92.857	71.111	29.762	100	89.722	89.286	84.792	73.333	100	67.778	80.913	71.25	86.935	85.833	57.381	45.208	71.667	95.625	62.857	76.667	77.917	72.708		0	3.571	22.381	0	0	0	0	3.542	0	0	0	0	0	13.542	6.042	0	0	1.25	5.417	17.708	9.167	11.042		42.857	11.905	31.19
2.00633	85.714	70.833	32.619	87.143	98.333	85.714	73.333	64.048	88.81	65.556	85.476	70.208	59.792	58.333	57.143	51.875	77.917	90.625	67.857	65.714	62.083	76.667		0	0.714	65	1	0	0	0	12.708	0	0	0	0	0	21.042	34.375	11.667	27.917	0	12.5	23.75	12.5	0.208		42.857	23.095	58.571
2.01217	81.19	78.056	40.238	67.857	99.048	84.048	70.387	70.714	76.429	55.556	98.095	83.542	17.708	20.833	49.048	62.083	49.375	70	81.429	51.429	35	86.458		0	0	65.952	20	1.667	2.083	0	12.5	0	0	0	0	2.143	0.625	40.625	35.278	28.542	0	15	25	29.167	12.5		17.857	9.048	54.524
2.01817	49.286	58.889	31.429	51.429	90	81.667	74.107	59.762	64.524	46.389	96.19	65	31.458	15	45.238	55.833	55.417	59.167	59.524	57.143	15	83.125		0	0	62.619	30	16.875	3.333	0	12.5	0	0	0	0.833	20.714	2.708	36.667	48.333	21.042	6.458	14.375	27.292	30.625	12.5		5.952	1.667	46.667
2.024	36.19	66.667	31.667	48.81	91.667	96.905	72.113	61.429	29.286	49.444	90.476	64.167	45	23.75	42.857	62.708	50	69.167	84.008	57.143	33.75	87.5		0	0	71.429	40	6.25	12.292	0	20.417	15	0	0	0	30.714	12.5	38.333	30.556	13.333	33.542	12.292	37.5	25.625	12.708		11.19	7.619	38.095
2.02983	50.238	75.278	42.857	32.381	80.278	72.143	73.929	90	63.81	59.167	86.19	32.292	46.875	25	41.19	62.083	54.792	76.25	83.095	61.19	49.375	87.5		0	0	68.571	35.333	6.458	3.125	0	17.708	8.333	10.208	0	15.278	6.429	7.708	16.458	5.556	22.708	36.25	12.5	40.833	14.583	14.167		37.381	22.381	65.238
2.03583	43.333	66.667	49.524	40.714	41.667	62.143	94.792	99.286	85.714	66.667	70	27.5	45.208	25	39.048	63.125	62.083	82.5	82.143	54.524	54.375	73.333		0	0	71.19	32	12.5	0	0	25	0	23.542	0	29.444	0	8.958	40.208	12.222	10.833	25.833	12.5	38.333	18.542	12.5		40.476	3.571	62.857
2.04167	40.476	72.5	57.857	50.238	53.333	60.476	77.292	99.048	94.286	66.667	51.19	24.167	50	16.25	37.619	69.583	44.583	95.625	82.143	61.19	63.75	78.333		0	0	50.714	27.667	21.667	6.875	2.083	14.583	6.905	26.042	11.667	25.278	11.905	0	44.583	16.667	5.833	8.542	18.75	29.167	11.875	26.875		29.048	5.952	57.143
2.0475	33.333	66.944	56.905	58.81	69.286	58.333	58.333	78.095	95.238	60	56.905	37.708	51.875	12.5	53.571	53.75	29.792	85.625	70.952	63.81	63.125	84.583		0	0	58.333	36.667	22.917	12.083	13.125	25	6.905	30.208	16.042	16.667	26.905	0	50.417	10.556	1.875	6.042	29.375	43.125	10.208	31.25		19.048	0	56.667
2.05333	28.333	66.667	75.952	57.143	84.286	75.952	62.292	82.619	97.381	66.667	78.095	47.708	60.833	20.208	43.095	42.708	17.5	88.75	79.286	73.81	64.375	87.5		10.238	0	79.286	40	22.917	12.5	12.5	25	0	46.458	12.5	24.722	28.095	9.167	43.958	3.056	22.708	28.75	23.958	42.917	26.875	26.25		27.381	0	49.286
2.05933	45.714	98.333	69.524	62.619	96.429	93.81	78.333	81.19	90.714	66.667	81.905	49.583	70.625	25	71.19	47.083	27.292	87.292	90	79.286	73.958	87.5		14.286	0	74.524	40	25.208	12.5	4.792	22.083	0	50	12.5	30.278	19.048	7.5	52.5	0	16.667	28.125	11.875	51.875	57.083	23.125		28.571	0	76.786
2.06517	61.429	91.667	64.762	63.81	95.714	95.238	70.833	85.714	76.905	66.667	80.238	66.25	60.208	25	85.476	39.167	49.583	86.25	100	85.714	77.5	87.5		22.857	0	75.476	40	32.708	13.333	4.792	22.708	0	50	33.542	24.722	23.571	0	62.5	0	30.625	5.625	10.417	62.5	62.5	14.792		35.714	0	81.627
2.071	83.095	100	70.952	71.905	90	85.476	79.792	88.81	77.857	66.667	68.571	74.167	62.708	25	85.714	55	56.667	92.292	98.571	79.286	87.5	87.5		28.571	0	66.429	47	36.875	14.583	6.667	22.292	3.333	35.208	39.583	8.889	26.429	7.708	62.5	5.833	36.875	18.958	12.292	62.5	60.833	13.958		44.524	13.333	90
2.077	84.286	97.222	74.286	77.381	87.857	82.143	67.708	82.381	85.714	65.556	62.381	59.167	40.833	25	83.333	67.083	41.875	97.917	99.762	89.762	83.75	77.708		21.429	0	79.008	60	37.5	12.5	5.625	24.375	23.095	36.042	49.375	21.389	15.238	8.958	61.042	6.944	50	5.417	25	58.333	48.333	14.375		50.952	8.095	89.286
2.08283	82.619	85.278	69.762	79.762	97.381	71.429	27.5	88.056	72.817	56.111	50.714	61.042	55	25	82.143	65.833	66.25	84.97	92.381	99.444	71.667	70		13.81	0	56.667	60	39.583	13.958	7.5	25.625	17.381	21.042	32.708	23.889	14.286	20	61.667	26.667	43.125	23.125	37.5	34.792	50	8.542		42.857	5.714	91.905
2.08867	94.048	48.333	61.429	63.571	100	90.476	54.375	90.079	72.54	66.667	38.333	39.792	66.042	7.917	83.81	57.708	75	78.155	80.476	96.413	58.125	74.792		14.286	0	68.571	60	37.5	14.375	0	33.958	12.143	12.5	29.375	16.944	14.286	25	47.708	31.667	35.417	13.542	37.5	36.042	48.75	1.667		42.857	15.476	89.524
2.09467	74.048	91.667	60.238	92.619	87.619	98.333	63.333	87.103	74.048	72.5	51.667	51.25	88.542	26.042	71.429	72.708	70.833	62.708	67.381	85.278	55	74.167		5.476	0	66.429	58.667	31.458	20.833	0	33.125	8.571	19.167	27.917	21.389	14.286	17.083	49.375	16.667	25	13.333	43.542	53.333	37.5	0		42.857	11.19	77.381
2.1005	70.476	97.5	44.762	97.619	99.524	97.857	57.708	92.222	67.619	83.333	38.81	58.75	75.208	46.875	70.714	72.5	71.458	81.042	80.238	92.857	42.708	75		0	0	61.429	60	12.5	28.988	0.833	40	13.095	14.792	32.5	0	14.286	18.75	50	16.667	32.917	7.917	24.792	48.958	31.458	0		42.619	11.905	59.762
2.10633	85.714	91.667	52.381	89.524	96.667	99.524	95.625	94.722	57.143	83.333	45.952	48.75	75	50	70.238	59.792	86.25	87.708	88.571	91.905	50.833	63.75		0	0	54.286	60	0.833	23.75	16.667	40.417	26.19	8.75	49.792	0	25.952	29.375	51.667	20.556	36.458	0	12.292	39.792	18.958	0.417		30.952	14.286	79.048
2.11217	85.714	86.667	56.19	100	94.762	86.429	92.917	82.381	79.524	81.389	42.381	28.75	81.667	42.083	61.429	63.125	81.875	92.917	88.81	93.333	50	56.875		1.19	0	61.667	60	8.542	25	8.333	46.875	11.429	12.5	58.125	0	18.571	26.667	50	25	29.167	7.083	22.708	22.083	13.333	1.25		28.571	16.667	73.333
2.11817	85.238	75.556	68.81	93.333	97.143	85.714	100	71.429	65	71.944	34.762	61.042	81.458	20.833	70.952	63.75	81.25	100	91.19	100	45.625	58.75		0.476	0	53.333	60	2.292	20.833	0	53.75	1.667	9.583	48.958	8.889	22.857	16.667	50	40	24.583	2.5	36.667	13.333	16.042	7.292		28.571	28.571	75.952
2.124	88.095	81.111	65.714	83.095	92.143	80.952	100	94.286	48.333	74.444	32.381	55.625	84.167	25	67.381	53.333	60.208	97.5	86.905	93.333	46.875	68.958		8.81	0	42.381	60	13.125	13.542	0	56.042	28.095	0	44.167	38.889	27.381	14.583	51.667	4.722	8.125	0.833	40	37.083	12.292	8.333		39.048	17.143	60.952
2.12983	94.048	86.944	82.619	99.048	100	64.762	100	65.952	43.81	81.667	24.762	47.083	98.125	21.25	73.333	55.208	68.333	97.292	95.952	83.095	48.333	72.708		12.381	9.048	40	60	35	12.5	0	37.083	43.81	27.083	38.75	16.667	20.476	2.292	50.417	0	7.708	20.208	55	37.917	13.542	14.792		42.857	6.19	71.19
2.13583	88.095	100	79.524	95.714	98.333	53.095	99.792	88.81	41.667	83.333	39.286	57.083	98.333	12.5	84.762	50.833	81.042	94.167	76.429	85.952	19.583	76.25		14.286	13.333	43.81	51.833	37.5	19.167	0	25.625	47.381	43.333	37.5	31.667	7.619	19.375	42.708	0	10	44.167	57.708	31.875	9.583	17.083		42.857	13.333	52.857
2.14167	74.524	100	78.571	94.762	81.19	47.381	73.958	90.476	47.857	82.778	41.905	72.708	94.792	5.417	77.619	50.208	82.292	90.833	77.143	82.857	36.875	76.458		16.667	0	42.063	47.583	37.5	21.875	3.542	32.708	56.429	48.333	48.542	4.444	11.667	46.042	40.208	21.111	12.5	46.667	51.25	25.417	1.042	21.25		42.143	15.238	37.619
2.1475	78.81	90	82.381	84.524	81.667	54.286	81.458	89.524	56.905	60	56.429	81.458	100	34.792	75.714	52.5	77.083	99.375	74.286	65.952	27.5	74.375		21.905	0	63.016	45	37.5	19.167	13.125	42.083	38.333	24.167	50	0	0.714	43.75	29.375	33.333	16.667	52.083	51.458	38.333	8.125	21.042		42.857	19.762	65.952
2.15333	69.286	67.5	92.619	87.143	80	49.524	75	77.857	63.333	31.944	72.143	78.542	100	31.667	80.952	56.25	64.583	86.875	60.476	66.905	28.125	86.042		15	0	62.302	42	37.5	27.083	7.5	44.167	35.714	36.25	49.375	6.667	0.952	43.75	37.5	33.333	23.75	42.917	62.292	35.417	17.708	24.792		52.619	22.857	83.333
2.15933	82.381	62.222	95	63.333	75.952	42.857	70.625	92.143	74.762	49.444	68.81	87.083	100	25	77.857	62.292	78.333	86.042	51.905	75.476	23.542	87.083		14.286	0	49.762	55	31.667	31.458	9.583	31.458	33.571	58.542	50	0	0	46.042	53.333	30.278	22.708	69.792	62.5	25	21.25	31.667		52.381	31.667	66.19
2.16517	75	60	98.095	94.048	76.905	61.19	66.875	100	71.905	63.611	65.714	87.5	100	25.208	86.905	62.083	80.208	91.042	61.905	75.952	40.625	87.083		14.286	0	35.952	52.333	37.083	27.292	10.417	45	21.429	54.167	50	3.611	0	48.958	58.125	31.111	27.5	72.917	62.5	8.333	20.625	38.75		39.286	55.476	65
2.171	93.095	64.722	100	98.333	81.429	58.81	85.417	99.762	77.619	67.5	62.143	87.5	92.083	4.167	98.095	58.75	84.583	90	60.714	70.952	47.083	86.667		15.952	12.619	28.095	70.333	28.75	21.667	2.708	45	38.095	50.417	46.875	1.111	2.143	50	53.333	33.333	30.208	59.583	61.042	0.625	6.875	40.208		64.524	22.619	70.952
2.177	77.857	53.056	97.619	96.905	84.048	57.381	84.583	100	85	66.667	61.19	85	87.5	14.792	87.619	49.375	87.083	90.387	58.095	62.143	59.583	86.25		16.905	1.19	32.619	80	29.583	19.375	12.708	47.917	42.857	54.583	39.375	13.889	38.333	50	62.5	20.833	17.083	41.458	58.125	0	20.417	29.375		60.952	32.381	71.905
2.18283	67.857	63.056	98.571	99.762	96.905	50.952	81.667	83.571	58.095	71.944	57.143	78.333	92.5	11.667	96.667	45.417	90.833	87.5	68.333	61.429	62.5	82.5		14.286	0	14.762	79.667	22.917	18.958	27.708	47.083	42.619	49.792	38.333	7.778	21.429	50	62.5	37.778	36.042	44.167	52.917	16.25	14.792	29.375		63.333	32.619	63.81
2.18867	62.381	45.833	98.571	91.905	97.619	54.762	83.125	82.619	64.762	64.167	47.619	81.25	97.5	14.167	94.524	42.917	86.875	82.5	43.81	80.714	61.25	86.667		14.286	0	19.048	78.75	28.125	12.5	28.333	42.083	38.81	44.583	39.583	13.056	37.857	50	66.458	23.889	37.708	57.5	58.125	38.542	16.25	37.5		57.143	48.095	55.476
2.19467	66.429	80.278	58.81	74.762	84.762	51.667	99.375	81.429	76.429	74.722	48.333	87.5	91.25	12.917	100	53.542	98.75	76.458	43.81	88.095	68.542	96.25		14.286	0	27.143	80	41.25	13.958	10.417	28.542	40.714	38.333	31.042	9.444	39.286	49.792	75	11.667	28.542	63.75	62.292	26.875	24.583	38.542		57.143	36.429	60.476
2.2005	57.143	83.333	54.048	74.762	95	34.286	95	80.714	85.714	68.611	53.333	72.708	91.458	41.25	98.333	47.292	80	77.917	76.905	97.619	75.625	98.958		14.286	0	21.905	79.667	21.042	12.917	0.417	26.875	15.714	30	19.167	0	42.857	57.5	68.75	27.5	23.125	46.458	58.125	32.5	37.5	45		61.19	35.714	56.667
2.20633	57.619	68.056	81.429	70.238	100	51.429	86.875	76.905	100	77.778	57.143	86.042	83.75	28.333	100	60.625	93.75	75.833	85.714	99.762	87.5	96.875		16.429	0	23.333	80	38.75	12.5	23.125	28.125	13.571	21.875	12.5	13.611	37.857	51.042	68.125	2.778	24.792	35.208	71.042	46.875	33.542	25		60.238	43.571	54.524
2.21217	57.143	77.778	92.619	57.381	98.333	45.238	87.5	63.571	85.714	76.111	57.143	87.5	74.643	15.208	99.286	55.208	97.5	87.5	78.333	99.048	87.5	87.292		28.571	0	26.19	80	49.583	12.083	22.5	24.792	27.619	19.375	24.167	43.611	28.571	50.208	69.583	32.222	24.583	59.375	75.625	61.667	38.125	17.292		69.762	34.524	55.476
2.21817	85.952	81.111	85.476	56.905	94.524	42.381	80.417	51.667	73.611	74.167	70.714	86.458	70.298	33.542	99.048	61.667	87.292	70.208	64.286	99.762	78.75	87.708		39.048	0	37.143	79.333	52.083	9.583	10.625	15.833	21.429	19.167	40.833	28.333	28.571	50	69.792	43.889	30.208	43.75	97.292	72.292	38.75	16.458		78.095	39.286	45
2.224	75.238	94.722	84.286	84.286	91.667	34.762	93.958	48.095	73.81	83.333	58.571	76.458	86.25	18.75	100	51.25	88.125	66.667	59.524	95	85	88.542		30.952	12.857	28.095	80	40.417	12.708	10	10.208	14.286	28.958	50	22.778	28.571	54.167	62.5	60.278	27.708	53.75	94.375	74.792	44.375	12.917		85.714	40.476	40.952
2.22983	77.143	90.833	100	86.905	94.762	33.333	100	73.095	81.905	83.333	37.143	80.833	90	22.5	97.579	70.625	87.083	85.625	68.333	95.238	82.292	79.167		42.857	28.571	19.286	73.667	25.417	12.5	18.75	22.917	14.286	37.5	49.792	12.5	24.524	60.417	58.333	60.556	58.333	63.333	96.25	72.292	46.042	14.583		85.714	42.857	57.143
2.23583	85.714	80.833	100	98.095	93.571	55	90	64.762	94.286	80.278	42.857	68.958	96.458	25.208	91.31	61.042	74.167	77.917	75.238	100	74.792	89.167		43.81	28.571	27.381	60.333	36.042	30.417	12.917	15	5.238	31.25	50.417	3.611	18.571	62.292	62.5	66.389	53.333	67.292	89.792	74.375	45.833	18.333		85.714	44.048	51.429
2.24167	99.048	74.556	97.857	93.571	99.286	64.286	86.25	67.857	83.333	82.778	42.857	63.75	91.042	34.583	78.333	59.792	72.708	89.375	83.571	100	83.75	92.292		44.286	28.333	17.143	75	57.292	35.208	8.75	16.875	9.524	23.125	62.917	0	23.333	62.5	57.5	66.389	63.125	60.208	84.792	74.792	18.958	0.833		85.238	47.381	59.524
2.2475	100	61.778	92.619	100	100	64.048	97.5	62.381	77.143	78.333	42.857	52.292	96.875	18.333	99.762	61.042	63.75	92.292	85.714	100	67.083	98.958		42.143	26.429	19.524	60	55.833	16.042	6.667	27.083	7.857	5.625	86.667	0	38.81	61.667	45.833	66.667	59.583	61.042	55.417	46.458	26.25	2.917		84.524	28.571	71.429
2.2535	95.714	66.667	86.19	99.048	100	50	94.583	77.857	85.714	83.333	45.238	49.583	96.875	4.375	95	61.458	80.208	87.083	81.19	100	75.417	70.208		28.571	28.571	19.048	60	30.833	17.292	12.5	39.583	16.19	4.167	78.542	0	42.857	65	38.333	66.667	60.625	59.167	39.792	41.875	37.292	7.917		85.714	49.048	69.048
2.25933	97.619	56.389	93.81	85.238	100	45.952	72.292	77.619	87.143	67.5	56.905	69.375	87.5	2.708	80	50.833	85.208	81.875	85.714	99.762	74.375	67.5		30.476	28.571	39.762	71	23.125	38.542	9.167	30.417	16.905	0	52.5	0	37.143	62.5	38.542	52.222	67.083	57.708	52.708	50	29.167	5.625		85.714	57.143	56.667
2.26517	85.238	64.444	82.143	65.476	100	57.143	80.625	81.19	92.579	78.333	55.238	87.5	98.333	8.125	55.476	56.458	68.125	85.714	54.524	93.333	75	86.25		36.905	28.571	64.341	80	42.5	44.167	15.208	41.458	9.048	1.458	56.667	0	16.429	57.708	42.083	50	62.292	59.375	67.917	52.708	32.917	7.708		85.714	41.19	58.571
2.271	79.762	77.5	86.667	63.571	95.238	63.81	88.542	75	87.857	82.778	45.238	82.5	97.292	30	86.19	61.875	78.333	97.292	44.524	98.81	71.667	87.5		44.048	28.571	70.397	79.667	25	47.5	20.625	25	0.952	12.5	49.375	0	14.286	63.542	46.458	47.222	55.417	61.042	70.625	70.833	35.208	15.208		80	42.857	60
2.277	80.714	90.278	92.579	76.429	85.476	55.714	82.083	71.429	85.714	72.778	42.619	75	82.917	35.833	73.333	75	75	91.458	45.714	100	62.5	87.5		40.952	28.571	55.833	79.667	25	50	19.583	33.125	0	2.083	40.417	0	13.333	71.458	48.542	51.944	55.208	50.208	58.333	58.333	43.542	25		85.714	42.619	68.571
2.28283	62.143	88.333	85.714	80.476	63.095	60.476	79.375	57.619	75.476	68.889	55.476	64.167	82.917	25.833	82.381	74.792	75	71.042	45.952	100	78.036	86.042		41.429	28.571	69.206	52	24.583	51.458	16.458	47.083	0	3.542	37.5	0	12.143	75	60	50	55.417	45.625	73.958	69.167	27.083	25		85.714	52.381	74.286
2.28867	55.238	95.278	85.714	85.714	93.81	57.619	77.708	75	71.429	69.167	58.333	68.542	78.75	26.875	97.381	61.875	80	79.792	42.857	92.619	82.5	87.5		34.048	27.857	60.714	57.667	42.917	41.042	19.167	50	0	12.5	37.292	0	13.81	75	63.958	50	48.125	34.167	63.125	70.625	28.75	27.292		84.524	69.524	66.905
2.29467	45	97.778	79.762	80.952	93.81	69.762	75	89.762	71.19	75.833	26.667	69.167	78.958	43.75	89.762	46.042	80.208	77.292	51.19	86.905	80.833	94.375		29.048	28.571	59.762	23.667	50	28.542	20.417	52.083	0	14.583	37.5	0	14.286	78.125	61.964	39.722	67.708	46.667	75	59.167	25	25.625		90	68.571	69.048
2.3005	60.238	91.944	85.714	67.143	89.762	71.429	87.083	90.952	71.429	82.222	35	73.125	81.518	37.292	91.429	69.583	74.792	76.667	51.19	98.333	80	96.458		30.952	28.571	57.619	32.333	48.333	37.083	15.625	57.083	0	19.167	36.25	0	19.286	83.75	69.583	33.333	61.458	55	86.667	39.792	26.042	25.625		100	62.143	60.238
2.30633	78.333	89.444	87.857	78.571	97.381	65.476	86.667	96.667	74.286	83.333	44.048	69.583	81.935	36.667	97.619	65.625	77.5	79.583	57.143	95.952	74.792	90		29.048	28.571	71.429	31.667	43.958	44.792	18.125	62.5	0	38.125	24.583	0	28.81	72.083	75	36.389	51.875	40.833	80.208	33.125	31.458	28.75		87.143	60.714	65.714
2.31217	78.333	89.444	85.714	88.81	100	55.952	79.375	85	70.238	81.111	46.429	71.25	91.667	32.917	93.333	56.875	79.375	75.417	55.952	70.476	77.917	96.667		29.048	28.571	50.476	37	49.375	50	6.25	60.833	0.238	56.042	16.875	5.278	42.857	83.75	68.958	50	27.292	64.583	68.958	51.25	26.25	25		82.381	71.429	70.952
2.31817	80.238	50	82.381	90	100	68.571	79.375	97.857	75.952	50.556	64.524	70.833	100	25.625	93.81	64.583	85.417	84.167	53.333	71.19	77.083	97.083		19.048	28.571	63.333	41.667	41.25	46.458	3.125	55	12.619	72.083	21.667	16.667	36.19	83.958	63.333	39.167	25	64.792	85	29.167	26.042	26.458		77.381	70	71.429
2.324	78.571	78.889	94.048	95.952	84.524	61.429	76.042	94.762	65.238	62.5	76.429	72.5	100	30.833	100	68.75	86.458	75.595	55.476	70.952	54.167	96.25		16.19	28.095	57.857	40	27.083	51.875	18.75	55.833	3.095	72.083	12.708	16.667	24.286	78.125	60.833	36.111	30	63.125	82.5	26.25	33.75	31.458		96.667	71.429	71.429
2.32983	85.476	76.667	99.762	68.571	84.048	57.143	62.083	92.143	66.19	40	85	74.583	99.524	27.083	98.095	70	60.208	82.53	54.286	65.714	39.167	100		14.762	42.857	74.246	49.667	25	81.875	14.167	60.417	0	51.458	39.792	4.444	35	62.292	50	46.111	21.667	67.5	69.167	41.25	29.167	25.625		100	71.429	71.429
2.33583	85.476	66.389	92.381	58.333	86.667	57.143	77.917	90.952	60	48.889	81.905	75	100	35.208	89.048	68.542	67.917	83.929	52.619	65.476	49.375	90.417		20	34.762	89.841	58.333	25	73.125	20.833	60.417	0	61.042	27.917	7.778	26.667	62.5	48.69	35.278	12.917	65	53.542	50	28.958	21.25		81.19	70	74.524
2.34167	69.762	48.333	97.619	73.571	94.524	63.571	92.5	93.571	70.238	55.556	63.333	79.792	94.375	37.5	88.81	79.583	75	81.845	67.619	71.905	52.5	88.333		25.952	37.619	53.81	49.667	25	86.458	20.417	62.5	5.476	64.792	30	17.5	26.667	62.5	48.81	50	25	82.083	46.042	39.375	31.667	15.417		81.905	68.095	70.238
2.3475	76.19	56.389	72.857	74.762	100	55.714	82.708	91.905	42.619	63.889	61.429	80.833	79.792	37.5	90.952	68.125	71.25	76.429	67.619	91.667	62.083	100		15	24.048	49.524	41.333	24.375	81.042	1.042	62.5	0	62.5	38.333	14.167	36.19	57.292	47.083	60.556	27.083	65	61.25	28.542	11.458	17.5		87.143	58.095	71.19
2.3535	84.762	54.444	54.762	87.857	100	61.429	82.292	75.238	26.429	66.667	40.952	86.458	70.833	23.75	91.667	70.625	88.333	78.651	43.095	85.714	69.583	95		19.762	24.286	59.048	38.667	21.25	70.417	7.083	62.5	13.333	62.5	47.083	11.111	34.524	40.208	39.583	39.167	35	34.375	55.833	24.375	15.417	22.708		85.952	58.571	85.333
2.35933	77.857	56.389	84.524	89.524	95	46.19	83.125	64.286	27.381	67.778	23.333	80	61.667	11.458	89.762	68.958	87.708	64.365	54.762	85.952	75	95.625		14.286	37.619	55.952	42	12.5	59.792	12.5	62.5	7.143	52.292	50	0	22.381	58.958	38.958	33.889	28.125	41.875	68.333	36.667	12.5	20.625		85.714	67.619	84.286
2.36517	69.524	55.833	73.095	86.19	100	59.524	85	57.619	25.714	83.889	14.286	75	69.792	7.917	87.619	47.708	85.208	67.946	63.81	98.333	74.524	88.125		18.095	36.429	52.381	18	12.5	62.292	4.583	53.333	0	58.125	49.792	25.833	19.762	71.458	55.625	43.056	29.583	43.333	62.5	32.5	12.292	25.625		91.667	71.429	76.706
2.371	52.619	74.444	66.667	80.238	96.429	57.619	87.292	72.143	33.095	85	18.095	84.167	82.5	4.792	83.333	72.5	87.083	57.44	62.143	100	83.75	100		33.571	27.381	68.333	27	12.5	66.25	0	52.083	0	57.292	50	18.611	33.81	68.333	60.208	33.333	38.542	26.667	72.917	27.5	26.667	21.25		79.048	71.429	70.516
2.377	55.952	87.5	50.476	95.952	90.952	79.286	78.75	63.81	62.619	85	50	87.5	83.333	18.958	90	52.708	83.542	52.917	59.286	91.19	70.833	94.167		40.952	24.286	63.095	37	12.5	68.75	0	62.292	14.286	69.583	45.417	10.278	30.952	64.792	49.792	33.333	27.917	16.042	66.458	12.5	37.5	3.125		73.333	83.095	97.381
2.38283	88.81	91.667	70.714	95.952	90	70.714	90	54.524	46.19	80.278	50.714	87.5	81.458	15.833	97.857	51.25	78.333	67.917	60	64.762	70.208	92.083		42.857	25.238	57.143	62.667	15.833	69.167	0	61.875	14.286	42.946	56.458	10.556	33.333	74.167	49.583	40.833	26.667	21.875	51.875	17.708	43.125	12.917		78.81	75.476	79.762
2.38867	93.81	99.444	73.81	90	99.762	83.095	88.75	81.429	27.857	50.278	50	81.875	71.875	23.333	61.429	74.167	76.875	62.917	40	71.905	83.333	79.375		43.095	25.952	70.238	49	23.542	75	13.75	54.375	14.286	40.863	66.458	8.056	33.81	74.375	53.75	35.556	32.292	24.375	40.923	30.625	43.958	2.917		87.619	53.81	82.857
2.39467	76.667	98.889	73.571	94.286	85.952	74.762	77.292	85.714	29.286	54.444	34.286	84.167	52.5	19.792	76.429	75	73.75	54.792	40.238	71.667	79.375	88.958		42.857	24.048	72.619	59.333	25	73.333	16.25	44.792	14.286	46.875	52.708	11.667	34.762	66.458	56.667	24.722	15.208	8.958	46.042	43.958	37.292	3.125		96.19	44.286	71.429
2.4005	89.524	100	65.238	96.429	96.667	98.571	73.75	62.857	58.333	66.944	36.19	84.792	60.625	25	66.429	67.5	87.083	65.208	41.905	70.238	80.208	75.833		30.238	14.286	62.381	60	29.167	52.649	9.583	43.542	25	31.042	55	21.389	28.571	74.375	51.042	12.778	12.5	10.625	47.5	46.875	31.25	2.083		95.714	37.381	78.81
2.40633	81.905	100	85.714	94.048	95.476	100	72.083	48.571	89.048	91.944	54.048	85.417	59.792	21.458	60	60.833	86.875	55.655	46.667	83.333	84.375	90		37.143	19.286	61.667	60	39.375	54.524	11.458	38.958	28.571	44.375	70.833	18.611	54.762	74.167	60.208	31.667	12.5	5.625	52.708	35	34.167	9.167		86.429	12.619	85.714
2.41217	83.333	98.056	92.619	98.333	85.714	93.571	76.25	57.143	85	100	60.476	86.042	81.875	9.583	79.048	76.458	79.167	55.476	65.238	81.429	83.333	97.917		43.095	13.81	68.095	60	42.917	62.5	0	50.417	16.905	50	81.845	22.222	41.19	75	51.716	33.333	12.5	9.583	53.125	48.333	26.667	12.5		88.333	14.286	84.524
2.41817	74.524	100	81.429	98.571	93.333	95.714	78.75	50.952	85.714	80.833	60.714	87.083	80.208	0	93.333	86.339	97.5	69.286	51.19	85.714	86.607	87.917		37.857	22.143	73.81	59.667	43.333	57.887	7.708	34.583	6.905	43.542	81.875	6.944	28.571	70.208	57.143	16.667	12.5	2.292	59.792	38.958	41.875	25.625		83.095	14.286	87.143
2.424	88.095	95.278	71.905	83.81	88.095	97.143	82.292	55.476	83.81	98.333	48.81	87.5	71.042	7.5	74.524	76.458	94.375	84.524	44.286	85.714	68.542	86.25		43.571	24.762	67.143	57	1.25	44.524	28.542	21.25	0	50.833	86.042	24.444	25.714	70.208	57.143	16.667	20.833	9.167	57.5	26.667	47.5	25.833		79.286	10.238	85.714
2.42983	73.571	90.278	78.81	71.429	96.667	93.849	72.5	55.952	68.81	100	40.238	87.083	58.542	4.583	73.095	74.792	92.292	99.048	70.238	84.524	84.464	80.625		31.19	15.952	57.381	49.667	27.708	54.673	31.25	24.375	0	43.125	84.167	49.444	7.619	84.792	73.69	21.389	24.167	14.583	56.042	40.417	45.208	20.208		90.476	17.143	93.095
2.43583	83.81	97.778	88.81	81.429	92.619	85.476	78.542	58.571	71.429	96.111	42.857	85	60.833	5	66.429	84.375	90	88.214	83.81	69.286	82.292	80.417		38.333	16.429	59.524	53.333	23.542	76.875	37.5	26.667	0	56.458	87.292	16.667	10.476	79.792	67.292	16.667	12.292	37.917	53.75	43.958	33.958	15.417		85.952	57.381	98.333
2.44167	79.762	96.944	63.81	76.905	99.524	92.381	70	64.048	85	93.333	42.857	73.75	73.542	4.583	56.905	85	99.583	82.917	70.238	70.476	78.125	87.5		33.095	25.476	57.381	52.333	20.208	87.5	46.458	19.375	0	55	72.5	11.389	14.286	88.333	58.958	11.944	27.5	32.292	52.292	47.083	20.208	25.417		96.905	56.19	92.619
2.4475	80.714	100	54.524	82.857	86.19	85.714	80.208	63.333	97.857	94.444	42.857	60	65	15.833	45.714	79.375	87.917	85.833	57.619	55.952	75.417	92.292		30.952	28.571	58.81	40	21.25	84.375	43.125	12.708	0	57.5	67.708	1.389	3.333	91.25	67.292	0	18.542	25	53.125	27.5	24.583	25.833		99.524	51.667	98.095
2.4535	71.429	76.944	70.238	87.619	92.143	67.857	56.458	57.143	69.286	63.611	37.857	60.417	66.042	27.5	41.905	68.333	82.708	72.917	73.095	57.143	75.833	87.292		30	23.571	62.381	41.667	34.792	80.625	30.833	13.333	0	67.708	56.458	29.444	14.762	88.214	67.5	0	29.167	5.208	59.167	25	11.667	27.917		86.19	61.19	100
2.45933	73.095	91.667	79.048	85.714	94.524	52.143	57.083	56.429	53.571	74.333	57.143	58.958	59.792	36.667	45.238	59.375	98.542	73.75	71.429	59.286	73.274	100		28.095	22.857	76.905	40.667	27.5	81.875	26.042	9.792	4.048	74.583	63.333	33.333	0	93.155	37.5	0.833	18.958	5.833	56.042	25	0	25.417		88.81	76.905	92.222
2.46517	85.952	83.722	74.762	89.048	91.905	63.571	64.792	74.524	66.667	94.444	58.571	55.625	52.917	45	64.762	41.458	100	68.75	60.714	77.857	82.292	100		29.524	16.667	74.286	56	12.083	85.625	16.875	0	1.429	79.583	68.75	33.056	2.857	86.458	49.583	0	13.542	10	49.792	36.25	4.167	27.292		85.714	85.714	100
2.471	82.143	81.944	75.476	100	94.286	71.19	87.083	88.333	65.476	100	70	66.875	57.917	48.125	71.429	42.083	87.292	62.708	69.286	85.714	67.292	100		33.095	22.857	73.571	47.667	14.375	69.375	11.875	9.375	8.81	65.625	70.417	43.333	4.762	94.167	51.875	18.611	13.125	3.542	40.208	33.75	12.5	27.083		85.714	78.69	100
2.477	94.048	88.889	88.333	95.952	91.667	72.857	87.5	89.524	50.952	92.778	75.714	84.375	61.458	42.292	66.429	50.208	63.125	71.042	80.476	80.714	63.75	100		35.952	25	81.667	55.667	13.75	74.167	34.167	2.5	0	69.792	73.542	36.667	12.143	85.833	46.458	3.056	9.583	17.5	28.125	23.333	4.167	37.5		85.714	85.714	100
2.48283	87.143	83.333	74.524	85.714	92.143	85.714	75	92.143	55.714	100	81.19	78.958	64.375	48.958	68.333	65.417	75.208	68.125	86.19	89.762	84.792	100		33.095	20.714	57.619	56	31.042	82.083	46.042	0	0	62.5	73.333	16.389	14.524	91.042	40.833	16.667	12.5	8.75	36.042	35.625	0	37.5		85.476	85.714	100
2.48867	91.19	83.333	66.667	86.429	97.143	79.762	74.792	99.762	68.571	94.722	73.095	67.917	70.417	50.208	60.238	57.5	83.958	70.208	95.952	94.762	83.542	100		35	28.571	71.429	59.667	47.917	70.982	37.5	0	0	62.5	73.958	18.056	4.762	79.792	46.667	30.556	15.833	7.5	32.5	27.917	7.083	37.5		85.714	72.143	100
2.49467	85.476	83.333	85.238	98.571	77.5	73.571	73.125	98.333	84.524	90.278	57.143	82.5	60.208	50	27.381	49.375	72.292	79.375	88.333	94.524	79.792	97.292		28.571	25	79.048	39	22.708	87.798	37.708	0	7.143	62.5	81.875	20.278	1.905	72.708	41.875	23.056	12.708	12.5	33.333	24.583	20.208	37.5		85.714	73.095	97.619
2.5005	85.476	83.333	85.714	100	81.944	61.19	71.458	100	85.238	91.111	53.571	78.75	42.083	51.458	21.905	66.042	56.875	65.417	90.913	90.714	77.5	99.792		20.476	29.286	75.476	40.333	52.917	81.042	29.167	0	14.286	62.5	71.875	48.611	0.238	91.696	22.708	13.333	16.875	16.875	26.667	41.875	10	19.583		82.857	73.571	99.762
2.50633	85.238	83.333	83.81	100	80.278	38.095	75	90.952	83.81	81.722	56.667	75	57.708	55.208	28.571	70	61.25	81.458	85.238	85.714	76.637	95.833		20.714	21.429	69.762	22	40	60.417	16.667	0	8.095	32.5	50	16.389	0	58.125	30.625	14.444	12.5	8.333	15.417	28.125	0	12.5		82.619	70	93.333
2.51233	82.381	88.889	77.857	100	77.778	38.333	75	85	65.952	84.722	44.286	69.583	63.958	62.5	29.048	50.208	68.333	80.417	82.381	73.333	84.911	99.792		28.333	0.714	60.952	0	15	40	12.292	0	0	7.917	25.625	0.833	0	64.375	15.417	16.944	12.5	12.708	2.5	14.167	2.708	1.042		46.905	51.905	85.714
2.51817	71.429	89.056	67.857	100	71.19	66.19	75	85.714	63.571	91.444	43.571	72.292	59.792	62.5	51.19	68.958	73.125	88.958	68.095	79.762	67.083	96.042		17.143	0	71.667	0	0	40.417	0.208	0	0	0	24.375	0	0	44.167	12.5	0	12.5	13.333	0.417	9.583	0.208	0		42.857	28.81	73.571
2.524	73.571	78.778	63.095	100	77.619	84.762	78.75	82.857	78.333	98.333	42.857	72.917	61.667	62.5	53.81	73.542	58.542	74.583	42.857	85.714	51.458	95.208		20.952	0	40.238	2.667	8.542	25.208	0	0	0	5	11.25	0	3.81	18.958	12.5	0	8.958	7.083	0	0	0	0		42.857	42.857	64.048
2.52983	88.333	97.389	45.238	98.333	23.333	83.333	55.208	81.667	85.714	100	48.095	70.833	55.714	54.375	57.143	75	60.833	78.75	44.048	80.714	62.5	87.5		15.952	0	33.095	8	12.292	17.917	1.042	0	0	0	4.375	0	6.667	31.042	17.083	0	0	2.083	0.625	0	0	0		42.857	46.429	73.81
2.53583	98.333	91.111	24.762	78.571	30.952	85.714	63.333	74.286	91.667	99.444	54.524	66.25	62.5	51.667	57.143	74.792	62.708	68.958	42.381	93.095	68.75	87.5		12.619	0	31.429	0	0.208	12.5	0	0	0	1.25	1.875	0	7.857	16.458	12.917	0	0	4.375	12.5	0	0.208	0		42.857	51.429	84.524
2.54167	100	93.611	24.286	79.762	29.524	84.286	78.958	82.857	96.905	83	50	73.542	54.167	48.958	57.143	74.583	59.167	48.333	53.333	85.714	74.792	87.5		6.19	0	50.238	0	0	5.208	0	0	12.857	0.208	0	0	0	23.542	17.917	0	0	6.667	26.25	0	1.875	0		42.857	77.143	65.238
2.5475	100	60	39.286	81.905	57.143	98.81	87.292	85.714	99.524	97.222	45.952	82.917	57.292	49.792	59.286	64.792	58.75	54.792	70.714	99.524	87.083	75		0	5.952	53.095	0	0	0	0	0	14.286	2.708	0	0	0	6.042	0	0	0	0.208	25.208	0	0	0		42.857	65	72.857
2.5535	100	81.667	42.143	100	70	92.381	87.5	79.286	93.333	99.167	33.81	83.125	61.458	57.083	63.81	61.458	52.917	63.958	69.524	100	82.917	62.5		0	1.19	46.19	0	0	0	0	0	12.619	0	0	0	0	23.125	7.083	0	0	3.333	27.292	0	0	0		46.429	72.143	64.762
2.55933	93.81	100	36.667	97.381	63.81	75.238	79.792	85.714	91.19	97.5	23.571	85.833	66.667	58.958	52.619	61.667	45.625	53.125	66.667	100	75.417	77.292		0	21.429	40.476	0	0	0	0	0	0	0	1.042	0	0	9.792	22.5	0	0	0.417	7.708	1.042	0.417	0		57.143	64.048	58.81
2.56517	70.952	100	29.524	100	76.667	82.143	82.083	75	85.714	98.611	32.857	85.208	98.542	63.333	57.143	60.833	41.875	56.458	68.81	100	86.28	83.333		0	16.19	36.667	0	0	0	0	0	0	0	12.5	0	0	0	16.25	0	0	0	0	1.875	0	0		54.286	50.238	50.238
2.571	65.238	95	70.952	99.286	67.143	68.095	86.875	60.238	88.095	100	34.762	65.625	99.167	47.083	50.714	74.375	31.667	62.708	57.381	99.286	78.958	97.708		0	0	36.667	0	0	0	0	0	1.667	0	13.333	0	0	4.375	12.5	0	0	0	4.375	0	0	0		55	52.143	44.524
2.577	74.048	100	75.476	97.381	65.476	63.571	87.5	49.524	78.333	98.333	48.333	64.583	93.333	78.125	57.143	76.042	32.5	70.833	65.238	97.381	64.792	98.75		0	0	32.619	0	0.833	0	0	0	0	0	23.333	0	1.905	12.5	12.5	0	0	0	0	0	0	0		57.143	53.333	40
2.58283	79.762	100	51.905	99.286	70.476	51.667	71.667	66.905	94.762	97.778	52.857	58.958	92.917	84.792	57.143	85.417	42.083	61.042	85.714	100	60.833	91.458		0	5.476	51.667	0	0	0	0	0	0	0	29.583	0	7.381	12.5	12.083	0	0	0	0	19.167	0	0		57.143	26.905	53.095
2.58867	85.952	100	45	100	64.286	80.952	36.458	70.714	85.714	100	60.952	72.5	81.25	84.583	53.095	85.208	37.5	58.333	85	94.048	54.792	99.792		4.524	14.048	42.857	0	0	0	0	1.25	0	0	26.458	0	0	2.917	0.833	0	0	0	0	21.875	0	0		57.143	52.381	44.048
2.59467	76.905	100	48.81	100	55.238	85.238	63.333	55.476	95.714	98.056	70	46.25	88.542	66.667	56.905	82.708	32.917	52.292	78.571	100	51.875	90.298		0	14.286	50.952	0	0	0	0	0	0	0	29.375	0	0	12.5	0	0	0	0	0	18.125	0	3.75		56.905	47.619	38.333
2.6005	61.905	100	53.571	100	64.048	96.429	62.292	57.619	95.238	100	63.095	46.25	92.5	62.5	54.048	79.792	35.417	55.625	76.19	100	58.958	87.679		0	9.286	53.333	0	0	0	0	0	0	0	26.667	0	0	1.875	0	0	0	0	0	18.333	0	0		57.143	45.238	38.095
2.60633	65.476	100	62.143	100	43.095	99.722	63.958	67.857	99.048	100	74.286	52.292	92.917	53.75	41.667	79.375	23.333	69.167	85	100	56.042	98.958		1.905	0	57.619	0	0	0	0	0	0	0	32.917	0	19.286	0	0	0	0	0	0	13.75	0	0		57.143	27.143	42.857
2.61233	76.905	100	37.381	94.048	50	98.175	71.458	75.952	100	98.611	83.452	49.792	77.083	52.5	30.476	84.792	31.875	61.875	71.429	100	39.583	94.583		0	0.476	28.095	0	0	0	0	0	0	5.417	28.125	0	20.238	0	0	0	0	0.417	0	14.167	0	0		52.619	20.238	33.095
2.61817	83.571	99	35.476	96.19	61.429	85	73.75	69.524	100	84.444	85	53.333	78.006	62.5	43.095	82.917	26.667	63.958	67.381	91.746	52.917	82.917		0	0	14.762	0	0	0	0	0	0	10.833	27.917	0	5.714	0	0	0	2.917	0	0	6.875	0	0		57.143	30	41.667
2.624	86.667	99.389	30.952	80.238	65	90	76.875	71.429	100	95.278	81.905	55.417	89.613	67.083	45.714	73.125	32.917	58.75	67.381	99.048	72.5	82.083		0	0	18.571	0	0	0	0	0	0	0	0	0	0	0	4.583	0	0	0	0	12.708	4.583	0		57.143	42.857	42.619
2.62983	85.714	100	12.143	87.381	75.238	90.476	86.667	71.19	100	99.444	79.524	77.292	96.458	62.5	43.095	58.542	28.542	36.25	69.524	83.095	72.5	87.292		0	0	22.619	0	0	0	0	0	0	0	0	0	0	8.958	9.583	7.5	0	0	2.917	28.333	12.292	0		70.952	42.857	42.857
2.63583	77.143	100	28.333	90.476	100	87.381	83.542	85.476	100	85	71.19	72.708	95.625	62.5	45.952	55.833	28.125	61.458	78.571	73.571	84.792	85.208		0	0	13.571	0	0	0	0	0	0	0	0	0	0	6.25	0	4.722	0	8.125	3.333	11.667	0	0		79.524	50	41.667
2.64167	62.619	99	14.286	91.19	91.667	88.333	59.583	80.238	100	99.167	67.143	86.875	99.583	61.815	53.81	78.125	31.875	77.5	83.333	60.476	83.571	84.167		0	0	35.714	0	0	0	0.625	0	0	1.875	0	0	0	4.375	0.208	3.056	0	5.417	0	1.875	0	0		90.476	53.095	42.857
2.6475	68.095	98.889	14.286	88.095	98.571	90.333	74.375	77.857	90	88.889	51.19	81.25	100	78.75	41.429	85.833	38.542	91.875	85.714	99.524	69.375	86.161		0	0	20.476	0	0	0	0	0	0	2.5	0	0	0	9.375	0	13.056	0	0	0	1.458	1.458	0		85.714	43.095	42.857
2.6535	83.81	100	26.429	85.714	96.905	98.413	82.917	71.429	99.762	88.111	64.524	85.625	100	80.417	23.571	79.375	30	98.958	84.048	100	61.042	86.696		0	0	32.857	0	0	0	2.708	0	0	0	0	0	11.19	0	5.208	6.389	0	0	0	0.833	0	0		72.857	51.429	26.19
2.65933	68.81	95.278	20.952	73.571	98.571	91.905	71.25	71.429	100	80	63.571	85.208	100	80.625	15.714	70.208	20.417	87.083	85.714	100	72.5	87.5		0	0	58.095	0	0	0	0	0	0	0	0	0	28.81	2.083	12.5	3.056	0	0	4.167	6.25	0	0		71.429	44.524	23.095
2.66517	60	99.722	20.952	58.571	99.524	86.905	77.708	69.286	99.048	80	59.048	73.75	100	87.5	27.619	62.5	33.125	74.583	73.571	100	75	87.5		7.857	0	45.952	0	1.458	0	0	0	0	3.333	10.625	0	12.381	0	10.625	0.278	0	0	4.167	1.25	0	0		71.667	38.571	21.905
2.67117	56.19	100	42.857	57.381	100	60.107	87.292	60	87.381	85.417	62.619	69.375	100	85	42.857	63.333	49.375	72.53	83.571	79.008	62.083	58.542		13.095	0	29.762	0	3.75	0	0	0	0	0	7.917	0	5.952	4.792	5.208	13.056	0	0	0.833	0.208	0	0		81.905	29.524	17.857
2.677	73.095	100	16.905	58.095	100	85.476	80.833	54.762	70.714	91.889	61.19	70	100	81.25	43.095	71.667	50	62.292	89.762	77.381	73.125	41.667		0.952	0	51.19	0	2.917	0	0	0	0	0	6.458	0	5.714	0	0	0	2.917	0	0	8.958	0	0		85.476	34.286	17.143
2.68283	86.429	95.556	0.476	76.429	100	85.476	71.458	69.762	64.524	65.444	78.968	68.958	89.167	75	18.81	72.917	48.542	85.625	98.095	92.619	82.5	57.083		0	0	70.952	0	5	0	0	0	0	0	3.333	0	14.286	0	0.208	0	8.958	0	0	6.875	0	0		86.905	50.476	11.905
2.68867	93.095	99.056	1.429	85.238	97.143	70.476	85.625	63.333	64.762	69.444	60.714	55.208	83.601	75	24.762	75	41.042	83.423	100	97.143	93.542	82.083		0	0	64.762	0	0	0	0	0	0	0.417	2.917	0	3.095	0	6.25	8.611	0	0	0	1.667	0	0		74.048	55.714	14.286
2.69467	90.714	98.778	2.143	85	69.286	77.857	86.458	70.952	60.476	66.667	65	48.333	94.792	75	42.619	75	38.958	90.208	93.333	70	86.25	97.083		0	0	62.857	0	0	2.917	0	0	0	0	1.667	0	4.048	0	0	10.833	0	0	3.125	0.208	0	0		79.524	57.619	18.333
2.7005	97.857	98.722	7.619	85.476	79.762	66.667	73.333	68.571	54.048	79.444	65.238	55.417	78.333	74.375	27.381	71.667	50.625	88.75	88.333	71.429	89.375	95.417		0	0	60.952	0	0	1.875	0	0	0	3.75	0	0	0	0	0.625	16.667	0	0.833	0	22.917	0	0		79.048	71.429	22.857
2.70633	96.19	100	29.286	85.238	97.857	67.143	87.5	75	68.81	59.722	68.095	46.458	66.458	60.208	55.238	72.917	48.333	83.958	95.476	78.333	87.292	98.333		0	0	55.238	0	0	7.083	4.375	0	0	0	0	0	6.19	0	0	7.778	0	0.833	0	17.292	3.542	0		61.667	54.048	19.048
2.71233	98.095	90.278	42.857	85.476	93.095	60.476	85	82.857	60.476	63.333	67.381	44.167	79.167	56.042	53.571	62.083	28.125	90.625	100	100	89.583	91.458		5.476	0	61.667	0	0	6.875	0	0	0	0	0	0	2.381	0	0	0	0	0	0	18.542	0.417	0		67.143	42.143	12.619
2.71817	81.19	65	42.857	84.762	70.714	72.857	66.875	71.429	57.143	66.667	71.429	63.958	75.417	56.042	40.952	61.161	16.667	78.542	100	91.19	88.333	86.042		10	0	80.714	0	0	0	0	0	0	0	0	0	0	3.958	6.458	0	3.958	12.292	3.958	5.417	1.458	0		62.619	46.667	19.048
2.724	85.714	67.222	55.714	85.714	65	61.587	71.667	85	75.238	66.667	71.429	46.458	71.042	48.75	31.667	74.375	13.125	74.077	100	86.905	87.798	81.875		0	0	88.095	0	0	0	0	0	0	0	0	0	0	0	12.5	10	0	2.083	11.25	1.042	7.5	0		86.429	45.238	14.286
2.72983	89.048	67.222	47.619	85.714	77.857	55.714	85.625	91.905	91.19	66.667	71.429	56.042	64.375	48.958	39.286	75	12.5	83.333	96.905	93.81	83.958	68.333		0	0	81.429	0	0	0	0	0	0	0	0	0	0	2.292	18.333	0	0	11.667	0	11.875	0	0		100	35.238	17.143
2.73583	97.857	83.889	42.857	82.381	85.714	52.857	99.375	82.619	99.048	74.722	70.476	46.042	61.667	57.083	49.286	72.262	19.583	87.5	98.81	94.048	98.542	84.167		6.429	0	91.19	0	0	0	0	0	0	0	0	0	1.19	12.292	1.875	0	0	0	7.708	5.208	0	0		98.095	20.714	11.905
2.74167	89.524	92.222	42.857	70.714	88.571	42.857	96.042	73.095	99.762	66.667	61.667	49.375	61.458	61.458	40.714	66.696	25	78.75	89.048	59.762	85.952	82.292		14.286	0	83.81	0	0	0	0	0	0	0	1.042	0	14.048	10.625	0	4.722	5	0	0	3.333	6.875	0		97.619	39.762	0.714
2.7475	95.476	92.222	28.571	77.381	98.095	49.524	90.417	73.333	100	70.278	59.524	55.833	66.875	62.5	43.333	72.5	30.417	92.708	86.429	67.857	87.5	80		0.476	0	53.571	0	0	0	0	0	0	0	9.167	0	11.429	0	8.75	27.222	12.5	5.208	0	21.875	0	0		96.667	48.095	1.429
2.7535	89.286	100	34.762	86.667	80.714	66.667	100	59.762	95.714	82.222	57.143	51.25	86.042	59.375	48.095	45.833	25.833	97.292	100	90.714	80.06	87.5		2.619	0	37.619	0	0	0	0	0	0	0	0	0	0.952	0	20.208	19.444	0.208	13.333	0	6.042	0	0		83.571	50.238	0
2.75933	91.429	84.556	16.19	94.524	84.286	65.238	100	69.048	86.19	83.333	55.238	53.958	87.5	49.792	47.381	58.333	27.292	100	98.095	100	70	87.292		0.238	0	40.714	0	0	0	0	0	0	0	0	0	0	0	4.167	0	0	9.167	0	7.708	0.417	2.5		86.19	67.143	7.857
2.76517	94.048	84.167	7.857	100	90.476	70.476	88.75	71.429	73.571	78.611	54.762	59.167	71.042	43.75	55.714	74.792	33.125	86.458	98.214	100	85.417	85.595		0	0	36.905	0	0	0	0	0	0	0	0	0	3.81	0	3.75	0	0	3.333	0	11.458	0	2.083		100	57.143	12.619
2.77117	84.286	91.389	21.905	100	77.857	68.095	86.875	84.762	87.381	56.667	51.19	57.292	52.5	27.5	75.238	73.125	24.167	84.167	98.095	100	82.708	86.399		0	0	26.429	0	0	0	0	0	0	0	0	12.5	10	0.417	0	0	0	0	0	0	0	14.375		99.048	53.81	31.667
2.777	85.952	76.111	28.571	100	64.762	72.381	81.667	88.333	76.905	75.556	54.048	48.958	48.333	13.125	82.857	62.5	23.333	88.958	100	100	89.792	83.958		12.381	0	42.143	0	0	0	0	0	0	0	0	0	0	0.208	0	6.111	0	0	0	0	0	0		100	58.095	6.19
2.78283	95.873	72.778	28.571	93.095	85.238	77.143	86.161	91.905	72.381	77.222	57.143	46.875	51.042	19.167	72.143	50.208	31.042	95.208	100	100	75.833	71.458		11.905	0	28.571	0	0	0	0	0	0	0	0	0	0	10.625	3.542	10	0	0	0	8.333	0	0		100	86.667	2.619
2.78867	99.048	69.778	28.571	97.619	85.714	93.81	69.881	96.667	94.524	90.278	50.238	50	51.042	31.25	65.238	53.542	28.75	99.792	99.524	93.81	80.417	65.625		0	0	29.286	0	0	0	0	0	0	0	0	0	0	0	13.958	0	0	0	0	12.5	0	0		100	98.81	6.667
2.79467	94.048	95.333	25	91.905	98.333	100	70	100	87.857	78.056	55	47.083	54.792	39.167	67.381	62.5	23.958	92.917	100	96.19	87.292	62.5		0	0	51.667	15	0	0	0	0	0	0	0	0	0	0	10.625	2.778	0	6.25	0	14.167	0	0		100	68.095	14.286
2.8005	86.19	84.333	29.286	95.714	85	100	84.464	91.667	92.857	85.833	51.667	33.542	50	52.917	83.333	62.5	23.75	78.919	100	96.706	83.75	62.5		0.952	0	38.571	3.667	0	0	3.542	0	0	7.5	0	0	0	6.667	0	3.889	0	0.208	2.083	16.875	0	0		100	62.143	10.238
2.80633	82.381	64	42.857	97.619	46.429	87.381	74.375	90.476	95.952	93.056	81.905	22.708	58.333	56.25	74.286	61.042	42.083	72.847	96.429	83.333	88.363	58.542		0	0	21.19	0	0	0	0	0	0	10.833	0	0	0	17.083	0	0	0	1.458	0	12.5	0	0		99.048	76.032	18.81
2.81233	90.238	54.667	42.857	100	47.381	87.143	64.583	98.81	85.952	97.5	84.524	30.625	58.333	62.292	63.571	56.042	49.583	72.292	98.571	91.468	90.625	71.042		0	0	20.476	0	0	0	0	0	0	0	0	0	0	5.833	0	0	0	13.333	8.125	6.042	0	4.375		96.905	82.857	17.857
2.81817	95	62.5	42.381	96.19	56.905	88.175	73.958	99.286	79.048	100	85.714	62.5	53.125	56.667	81.905	45.625	61.042	62.5	86.905	94.762	88.958	85		0	0	18.095	0	0	0	0	0	0	0	0	0	0	0	0	3.611	0	12.5	0	5.833	0	16.25		96.429	72.381	14.524
2.824	94.048	50.611	42.381	58.571	57.857	88.73	78.958	92.381	86.429	100	85.714	81.458	62.5	50.417	85.714	55	50.208	62.5	95.238	95.476	77.56	87.5		0	0	30	0	0	0	0	0	0	0	0	0	0	0	0	19.444	3.958	20.833	0	12.5	0.833	0		90	80.952	29.762
2.83	84.762	60.833	42.857	37.381	43.333	85	76.875	86.905	71.429	95.833	80.476	87.5	70.417	45.208	62.143	45.208	45.417	62.5	87.619	100	86.19	82.708		0	0	27.143	0	0	0	0	0	0	0	0	0	0	0	0	33.056	0	17.083	0	12.5	0.208	0		85.714	72.143	43.333
2.83583	70	62.778	42.857	33.095	73.095	79.524	87.917	97.857	76.19	89.444	84.286	81.458	73.512	37.083	50.714	68.125	55.208	45.208	98.81	100	96.825	86.845		3.095	0	14.286	0	0	0	0	0	0	7.917	0	0	0	0	3.542	21.944	1.25	0	0	3.125	0	0		80.952	65	38.333
2.84167	50.238	83.333	52.857	39.762	73.333	75.238	96.667	100	86.667	86.667	91.667	60.208	74.643	47.708	70.238	74.375	58.958	35.417	87.619	96.19	95.258	94.583		5.238	0	26.667	0	0	0	0	0	0	0	3.75	0	0	0	10.833	0	0	0	0	0	0	0		82.619	76.905	15.238
2.8475	42.381	83.056	52.619	40.238	81.429	94.286	98.542	100	95.476	75.833	100	53.125	74.286	50	79.762	68.958	58.333	61.25	98.571	90.952	84.583	87.5		0.714	0	19.048	0	0	1.042	0	0	0	0	0	0	0	0	2.917	0	0	0	0	0	0	0		71.667	84.762	30.952
2.8535	50.714	94.722	21.429	36.19	76.19	95.238	94.583	100	99.048	89.167	100	53.958	71.786	43.75	80.238	69.167	69.375	72.083	100	99.524	80.417	71.964		0.952	0	14.286	0	0	3.958	0	0	0	0	0	0	5	0	5.625	0	0	3.125	1.458	0	0	0		68.333	64.286	37.143
2.85933	56.667	100	21.19	40.714	84.683	97.619	100	100	86.19	89.167	100	38.333	72.083	38.542	53.81	55.417	48.333	74.375	100	100	91.458	72.44		14.286	0	19.048	0	0	6.875	0	0	0	0	0	0	5.238	0	4.792	0	0	2.083	0.208	0	0	0		62.143	48.333	40.952
2.86517	56.905	100	44.048	59.762	68.611	99.762	100	94.762	90.238	96.667	100	38.333	74.226	37.917	53.095	37.5	38.75	78.75	98.571	100	80.863	72.917		14.286	0	40.476	0	0	0	0	0	0	0	0	0	7.381	0	0.417	0.278	0	0	0	0	0	16.458		69.524	50.238	42.143
2.87117	81.667	96.667	25.238	47.857	88.198	99.048	98.542	79.762	68.571	96.111	100	36.667	73.958	37.5	44.286	35.833	50	78.125	96.111	75.317	79.286	67.708		7.857	0	42.143	0	0	0	0	0	0	0	0	0	0	0	3.958	13.056	0	0	0	9.167	0	0		68.571	62.857	48.571
2.877	85	93.056	14.286	58.095	73.492	99.762	99.375	85.714	66.667	91.944	100	43.75	62.708	44.792	41.19	34.583	55.833	71.25	91.667	96.944	86.875	71.667		0	0	28.571	0	0	0	0	0	0	0	0	0	0	0	0	18.611	0.833	0.208	0	12.5	0	8.958		85.714	46.905	38.095
2.88283	83.333	83.333	24.286	49.048	69.048	98.571	98.333	85.714	69.524	89.722	99.524	52.708	62.708	46.25	42.857	32.5	58.75	56.875	88.175	87.619	98.125	73.095		0	5.714	27.619	0	0	0	3.333	0	0	0	0	0	0	0	0	18.889	2.083	0	0	4.792	0	2.292		85.714	36.905	37.857
2.88867	82.183	95	26.19	37.143	71.19	69.762	88.958	80.952	74.524	100	90.952	62.5	55.833	73.542	49.048	47.5	70.208	47.708	98.81	77.143	100	69.821		0	7.857	15.714	0	0	0	1.25	1.875	0	0	0	0	0	0	0	8.056	0	0	0	0	0	0		74.524	30.238	35.714
2.89467	94.286	100	17.381	26.905	68.333	84.286	99.167	76.429	66.19	99.444	90.952	61.458	57.5	72.917	50.238	53.125	71.667	44.583	97.857	80	100	65		0	0	20	0	0	0	0	13.333	0	0	0	0	0	0	0	5.556	18.125	0	0	0	0	0		90.476	26.429	25.238
2.9005	98.333	83.333	31.667	35.476	78.81	100	93.125	71.19	56.905	100	96.19	61.25	56.875	62.5	42.619	62.5	62.5	52.917	99.484	71.905	98.542	71.875		0	0	11.905	0	0	0	0	0	0	0	0	0	0	0	2.917	1.944	1.458	0	0	2.292	0	0		78.571	28.571	15.238
2.90633	80.714	72.778	49.286	57.143	77.857	100	88.125	73.333	55.238	100	100	66.25	60.417	65.417	59.524	61.667	59.583	25.625	90.714	37.897	99.077	86.667		0	0	18.571	0	0	0	0	0	0	0	0	0	18.81	0	0	22.5	0	0	0	3.958	0	0		82.143	15	33.81
2.91233	80.238	85.389	34.048	59.524	81.429	100	85	83.81	61.19	100	100	66.042	71.458	61.667	68.095	62.5	46.875	36.875	90.714	56.27	98.631	99.375		0	0	18.571	0	0	0	0	0	0	0	0	0	10.238	3.958	0	2.5	0	0	0	0	0	0		72.143	12.619	37.143
2.91817	91.429	77.5	36.429	63.571	91.429	99.762	70	67.857	83.095	93.889	92.619	60.833	56.042	61.458	47.143	62.5	53.958	65.625	75.238	80.476	88.542	98.333		0	0	8.571	0	0	0	0	0	0	0	0	0	10.476	3.542	0	0	0	0	0	0	0	0		54.524	31.905	35.238
2.924	83.571	85.833	20.714	66.667	84.286	100	74.375	76.905	62.381	85.833	72.857	62.083	61.875	72.708	34.762	69.375	64.167	69.792	88.333	85.714	71.25	92.083		0	0	22.143	0	0	1.25	0	0	0	0	0	0	6.667	0	0	0	0	0	0	12.5	0	0		72.381	21.429	43.81
2.93	70	82.222	12.143	77.143	93.571	96.19	80.417	63.611	67.143	70	68.81	65.417	62.5	62.5	55.238	62.5	68.542	75	84.286	77.381	65.893	100		0	0	13.571	0	0	0	0	0	0	0	0	0	0.238	0	0	7.778	0	0	0	3.75	1.458	0		66.667	27.857	42.857
2.93583	79.524	87.778	17.143	74.286	86.667	87.381	61.25	65	63.571	71.944	72.857	51.875	59.375	63.542	46.429	60.833	72.857	70.625	94.524	50.714	51.081	100		0	0	0	0	0	0	0	0	0	0	0	0	8.81	0	2.917	0	0	0	0	6.667	5	0		47.143	14.286	47.619
2.94167	98.81	86.111	29.762	71.19	99.286	79.524	81.458	81.151	85	75	86.19	55.833	62.5	63.75	41.667	61.458	54.554	69.583	86.429	54.048	75.238	97.5		0	0	16.905	0	0	0	0	0	0	0	0	0	10.714	0	10	0	0	2.708	0	12.5	0	0		46.905	16.429	45.952
2.9475	73.81	100	37.143	63.571	85.635	92.381	87.5	74.286	85.476	69.722	75.476	53.958	62.5	67.292	33.571	71.667	40	86.042	89.048	78.333	79.077	97.083		0	0	30	0	0	0	0	0	0	0	0	0	0.952	0	6.458	0	7.292	13.125	0	12.5	0	0		43.571	14.286	43.81
2.9535	83.81	94.722	38.095	59.524	96.667	95.952	76.667	73.333	81.667	81.944	62.381	61.667	60.208	75	51.905	74.792	37.5	83.542	94.762	80.952	87.153	92.292		0	0	34.762	0	0	0	0	0	0	0	0	12.778	0	7.5	3.333	0	0	0	0	9.583	0	0		49.286	26.19	48.095
2.95933	93.016	83.611	28.571	58.81	87.857	80	55.625	74.048	70.238	79.444	71.19	69.375	60.625	75	52.143	87.917	45.833	86.667	100	82.381	90.149	82.292		0	0	39.048	1.333	0	0	0	0	0	0	0	0	0	8.125	9.792	0	7.917	0	0	12.5	0	0		49.286	28.333	63.81
2.96517	84.841	87.222	28.571	53.333	76.667	71.429	65.625	89.286	83.333	81.667	70.476	74.167	60.208	75.625	47.619	87.292	38.542	88.869	100	82.619	79.792	74.583		0	0	52.381	0	0	0	0	0	0	0	4.792	0	0	14.583	0.208	0	0.417	0	0	12.5	0	0		65	10.238	82.619
2.97117	81.667	71.389	28.571	74.762	83.571	78.571	60.208	76.905	80.714	71.111	69.286	95.208	49.792	67.708	33.571	62.708	57.083	89.464	96.19	71.429	96.667	84.167		0	0	45	6.667	0	0	0	0	0	0	6.25	0	0	7.5	3.542	0	0	1.042	2.917	12.5	0	0		72.143	28.81	60.952
2.977	70	41.111	28.571	83.81	67.857	84.524	53.333	86.19	66.19	73.056	71.667	100	61.042	70	28.571	80.833	59.167	96.458	82.143	83.333	94.792	87.5		0	0	50.238	25.333	0	0	0	0	0	0	10.625	0	2.619	6.042	0	0	7.292	11.458	0	12.5	0	0		37.857	42.381	70
2.98283	57.143	60.833	30.238	84.762	82.619	85.714	61.25	90.238	68.095	83.333	73.571	92.708	72.917	64.375	29.048	87.5	62.5	87.083	96.905	87.341	97.917	87.292		0	5	48.095	0	0	0	0	0	0	0	8.75	0	0	9.792	0	18.611	4.583	0	0	12.5	0	0		58.81	45	76.667
2.98883	67.857	53.333	41.429	76.865	93.333	83.056	62.5	85.714	84.524	85.556	85.476	95.417	74.167	73.75	30.238	76.042	61.458	88.601	100	96.944	78.958	84.375		0	0.476	46.905	0	0	0	0	0	0	0	0	0	0	1.25	1.667	24.444	0	0	0	12.5	0.417	0		47.381	50.476	68.333
2.99467	68.571	70.278	40.952	72.222	71.667	73.81	58.958	71.667	85.714	88.889	88.016	90	67.917	74.792	47.143	82.5	70.417	99.792	94.524	89.524	80.417	81.25		0	0	56.905	0	0	0	0	0	0	0	0	0	0	0	3.958	38.333	0	0	0	12.5	0	0		42.857	43.571	71.429
3.0005	60.952	65.278	42.857	67.063	80	75.238	40.417	78.571	73.095	86.389	87.421	93.125	75	62.5	44.048	85.625	67.083	99.375	95.714	80.238	70.625	77.917		0	10.238	55.238	15	2.292	0	0	0	0	0	0	0	0	0	8.125	16.667	0	0	0.625	12.5	0	0		42.857	33.571	64.048
3.00633	70	64.444	29.762	83.571	94.286	84.524	47.292	86.19	55.714	89.444	90.714	87.5	65.625	66.042	34.762	86.25	61.667	98.542	79.286	78.333	75	92.708		0	0	70.714	20.667	0	0	0	0	7.857	2.708	0	0	8.333	10	8.542	16.667	0	5.625	0	22.708	9.167	6.667		54.762	13.81	71.429
3.01233	58.095	70.556	14.286	85	86.19	78.675	23.75	80.952	53.333	76.667	83.81	71.458	36.667	55	49.524	68.333	51.25	97.083	68.571	99.524	60.625	67.708		0	0	75	0.333	0	0	0	0	37.143	0.833	0.625	0	14.286	22.708	7.292	24.722	20.833	12.5	0	29.167	11.875	0		44.762	28.571	70.476
3.01817	45.238	57.222	14.286	74.762	97.143	53.095	16.875	73.095	40.238	85.278	84.048	38.333	48.75	54.167	59.048	68.125	40.833	86.458	72.619	90.476	70.625	68.125		7.619	9.048	83.81	36.667	0	0	0	0	32.619	1.25	20.625	0	15.476	9.792	0	41.667	25	12.5	0	25.833	12.5	0		63.571	13.333	62.619
3.024	41.667	58.611	14.286	71.429	96.19	60.952	24.375	48.333	59.048	94.167	71.905	44.792	57.292	62.5	55.476	59.583	57.083	86.458	71.429	86.587	89.167	77.708		19.048	14.286	83.333	40	0	0	0	0	28.571	12.5	21.667	0	21.429	11.875	0	50	19.375	12.5	0	22.5	13.333	0		76.429	5.476	51.905
3.03	27.143	82.778	14.286	67.143	94.762	55.476	20.625	45.952	64.048	94.444	67.857	58.125	55	51.875	70.714	73.542	43.333	88.304	85	79.286	95	65.833		28.095	9.048	85.714	40	0	0	4.375	0	28.571	17.708	1.042	10	28.571	17.708	0	41.389	29.792	11.25	0	14.167	30	0		41.667	12.381	45.714
3.03583	28.571	76.389	14.286	68.571	82.381	44.524	18.958	56.905	42.381	66.667	70	74.167	52.917	50	76.667	69.375	55.833	77.708	85.238	70.952	77.708	68.333		27.857	17.857	85.238	40	0	0	13.333	0.417	28.81	28.125	0.208	7.5	15.238	24.167	0	46.111	32.917	0	0	28.125	46.667	0		24.762	18.81	40.238
3.04167	26.667	73.333	14.524	82.857	72.381	27.143	15.625	68.571	35	57.222	65	72.5	52.917	50	82.381	75	67.5	77.5	84.524	61.905	56.25	64.792		29.048	15.714	84.048	40	0.833	0.208	33.125	11.667	31.667	43.75	6.458	0	14.286	25	5	49.167	25	10.417	4.375	25	55	0		10	5.952	42.857
3.0475	20	85	14.286	85.714	70.238	61.905	15.833	77.381	26.19	73.611	60	67.083	60.208	50	98.095	70.625	52.917	87.5	73.095	63.095	83.75	65.208		34.286	40.238	41.905	40	12.5	0	33.542	12.5	42.857	25	1.25	0	14.286	14.167	0	48.333	24.167	12.083	16.458	28.125	62.5	0		15.476	27.143	33.81
3.0535	37.143	79.722	14.286	85.714	63.571	74.048	13.125	67.381	69.524	67.778	47.381	71.577	50.833	38.125	79.524	68.542	61.667	72.5	84.524	66.667	69.375	58.75		34.286	42.857	56.19	40	10	0	46.042	12.5	42.857	31.25	0	7.5	12.381	25	0	36.111	25	22.708	25	44.167	65.208	0		7.857	0	38.571
3.05933	40.476	90.833	14.286	67.381	75.952	60.952	22.5	54.524	70.476	83.333	60	67.917	56.042	33.333	84.048	67.5	66.458	70.625	76.667	81.905	84.375	60.417		28.571	35.238	50	14.333	4.583	2.5	44.583	12.5	42.857	37.5	0	26.944	11.429	25	8.958	39.722	23.333	22.292	25	42.083	58.75	0		10.952	0	52.143
3.06517	55.238	100	14.286	74.286	92.381	72.857	17.083	55	58.571	78.611	57.143	63.542	68.333	26.875	99.524	54.792	64.167	73.542	60.952	84.762	86.25	51.25		29.762	29.048	43.81	0	3.333	12.5	37.292	12.5	42.857	35.833	0	27.5	15.238	37.292	9.583	49.722	13.75	19.167	25	35.208	60	0		0	1.429	5.714
3.07117	66.429	97.5	24.048	80.714	63.571	64.524	23.333	67.381	70.952	86.944	57.381	60.208	73.958	47.708	89.524	49.792	59.792	90.833	62.381	78.333	79.375	61.458		34.524	24.524	43.81	0	2.708	17.5	34.167	12.5	38.571	35.208	0	21.944	14.286	24.583	8.542	56.667	33.75	24.375	25	37.917	70	0		4.762	11.905	11.429
3.077	56.905	75.833	22.143	47.857	63.333	43.571	32.083	58.571	56.667	96.944	58.571	72.708	68.125	29.375	71.429	56.042	62.708	82.292	71.19	76.429	78.125	58.125		42.857	16.667	68.571	0	0.417	24.583	28.542	12.5	35	37.5	0	33.889	20.238	44.167	5	50	36.875	10.208	25.417	37.5	46.875	0		6.19	14.286	25.714
3.08283	57.143	99.444	23.571	34.048	83.333	50.714	33.542	47.619	54.048	95.833	66.19	59.583	67.292	33.75	74.286	51.667	47.083	87.708	71.429	80	91.25	59.792		42.857	0	70.476	6	3.542	24.792	37.5	12.5	31.667	11.042	0	44.167	16.667	48.333	0.417	74.444	27.083	2.708	48.542	37.5	53.333	0		9.286	18.333	36.905
3.08883	52.857	100	28.095	57.381	89.286	61.667	47.917	65.238	44.286	95.556	58.095	54.375	76.458	38.542	84.762	44.583	29.792	88.542	67.619	81.429	89.792	73.333		41.667	20.952	70.714	18	5.625	25	28.333	12.5	29.762	12.5	0	49.444	10	51.458	0.625	99.167	25	22.083	54.792	41.25	48.333	0		12.381	28.333	42.857
3.09467	27.381	94.167	27.143	47.857	98.333	76.19	44.375	97.143	59.286	78.333	74.048	64.167	87.292	50.208	75	39.167	38.333	96.25	15.238	63.571	84.167	73.75		42.619	6.19	71.429	20	3.125	36.458	34.167	12.5	41.905	3.333	0	37.222	8.333	65	10.417	83.333	25	35.833	50	53.125	41.667	0		18.81	30.952	37.619
3.1005	56.429	79.167	15.238	50.952	89.286	74.048	43.958	96.429	67.143	82.5	75	64.792	78.125	39.583	71.429	50.417	32.5	98.542	52.381	75.238	81.25	74.375		42.143	9.286	58.095	14.333	1.667	27.292	24.583	12.5	42.619	0	0	45.278	41.429	58.958	13.542	83.333	25	26.25	53.333	57.292	30	0		22.143	48.81	47.619
3.10633	80.476	65.556	28.571	57.143	100	59.048	31.667	84.286	85.714	75	62.143	97.292	74.167	50	70.714	55.208	30.625	79.375	58.095	67.857	76.458	67.708		33.81	14.286	56.19	0	0	25.208	24.583	12.5	28.095	4.375	9.167	50	55.714	47.5	33.333	80.278	25	25	64.583	49.167	27.5	1.25		28.095	36.429	57.143
3.11233	73.571	62.5	26.429	51.667	100	51.19	33.125	78.81	83.571	66.667	69.048	87.083	75.208	44.167	60.238	50.208	23.542	73.958	57.143	73.333	86.667	70.417		23.571	32.381	73.81	0	7.5	25.625	9.375	12.5	28.571	17.292	12.5	50	57.857	52.5	46.667	66.667	25	25	66.667	35.208	28.333	17.292		27.619	17.857	50.476
3.11817	76.429	57.778	34.524	69.524	98.333	63.571	37.5	68.81	72.619	74.444	71.429	66.25	72.708	49.167	63.571	69.167	55	81.042	49.048	82.143	98.958	56.25		32.143	42.619	83.571	4.333	3.958	37.5	1.458	12.5	28.571	3.333	12.5	50	36.19	52.292	14.167	58.611	27.292	38.125	68.75	43.542	31.042	25		15.238	39.048	67.73
3.124	57.619	46.389	29.524	76.429	91.667	46.905	32.917	92.143	82.381	83.333	73.571	84.792	79.167	37.917	80	59.167	61.042	70.625	40	90.476	89.167	65.208		26.905	46.429	85.714	2.333	0	49.375	9.375	12.5	28.571	12.292	13.333	50	16.429	55.208	0	52.222	38.542	49.792	50	40.417	25	25		0	28.333	85.714
3.13	48.571	56.111	16.429	85.476	98.333	34.524	12.083	90	66.905	83.333	70.714	77.917	87.5	31.875	72.857	74.167	64.792	85.208	36.905	84.286	97.708	68.125		15	53.333	76.667	0	0	40.417	27.292	12.5	28.571	12.5	20.625	45.556	9.524	57.5	19.583	57.667	24.167	50	62.083	37.5	11.875	25		0	45.952	70.476
3.13583	30	61.389	14.762	85.714	100	83.571	2.708	92.857	76.19	83.333	81.905	94.167	80	33.542	79.762	73.958	46.458	86.667	56.429	85.238	93.542	66.458		22.381	42.619	58.81	0	0	41.875	6.667	12.5	28.571	12.5	25	48.056	29.524	62.5	23.75	59.444	34.375	44.167	62.708	39.375	12.5	25		4.762	41.429	72.143
3.14167	22.381	78.056	31.19	85.714	99.286	74.524	21.25	98.81	77.857	83.333	85.714	94.167	74.792	30.208	82.857	68.542	52.708	93.333	51.905	87.143	72.917	51.875		19.524	40.952	64.762	16	5	57.917	8.75	13.542	28.571	12.5	25	47.5	14.286	60.417	22.5	61.944	39.792	30.208	56.458	43.75	30.208	13.958		22.619	34.762	81.667
3.14767	20.714	80.278	42.857	85.714	100	75.238	20.417	99.524	55.476	91.111	74.048	86.458	73.125	52.708	88.571	62.5	54.375	99.167	45.238	88.81	82.5	50		26.429	32.857	62.619	14	0.208	55.417	19.792	21.875	28.095	12.5	25	42.5	11.667	63.958	29.792	50	29.375	21.875	66.458	33.333	52.5	0		45.476	36.429	75.952
3.1535	52.381	74.722	39.286	85.714	87.619	69.762	50.625	90.238	66.19	100	86.667	87.917	75	40	75.714	60	67.083	76.042	48.095	84.762	83.542	61.25		22.381	36.429	70.238	0	23.958	43.958	20	30.833	28.571	13.333	25	49.722	0	63.125	34.167	49.722	25	31.042	70.208	42.917	32.708	2.292		60.952	28.571	73.333
3.15933	43.095	78.056	42.857	80.238	100	43.095	60.625	97.143	70.714	95.833	94.286	81.458	75	48.958	77.619	64.375	86.875	75.208	84.762	85.714	85	72.708		25.952	35.714	72.381	0	10	38.75	21.875	21.25	30.476	22.5	25	45.556	0	61.458	37.5	48.611	21.875	26.667	73.75	32.708	55	12.5		70.238	22.143	70
3.16517	50.714	93.889	29.524	62.619	90.952	12.381	58.542	85.714	87.905	99.722	95.714	77.708	75	44.583	91.429	70	93.125	70.417	100	91.429	81.042	56.875		28.095	28.571	71.667	0	5.417	19.375	25.208	21.25	42.857	24.792	24.583	31.944	0	58.899	35.625	41.111	12.5	20.208	71.875	28.214	33.542	24.792		59.762	51.667	70.714
3.17117	40.238	67.778	34.286	57.857	87.381	4.762	43.333	95.952	77.857	100	98.81	84.583	75.06	43.75	81.905	86.667	99.375	84.375	94.762	82.143	73.333	63.958		14.762	28.81	80.714	0	12.708	32.083	50	21.25	42.619	17.083	25	41.944	0.714	52.083	25	33.333	17.292	41.875	66.667	15.238	49.375	15.833		63.571	52.619	85.714
3.177	27.381	74.167	20.952	75.714	90.278	32.381	51.25	91.667	80.714	92.778	96.667	87.083	86.042	33.958	71.19	87.5	96.458	89.583	96.19	70.714	77.917	63.542		10	23.333	80.952	0	12.5	27.292	37.083	14.583	40.238	23.542	25	44.722	10.952	45.833	24.583	33.333	21.667	47.5	81.25	33.304	59.583	5		67.381	40.238	91.19
3.18283	22.381	97.222	18.095	78.81	98.333	26.667	54.375	77.381	82.381	85.278	99.762	87.083	76.25	59.167	75.238	83.75	87.5	89.167	93.095	80.952	79.583	39.583		25.952	41.667	71.905	0	1.458	26.458	36.667	4.792	42.619	35	25	41.944	11.429	34.375	24.167	44.722	22.5	38.542	87.5	27.083	48.125	10		57.143	33.095	89.524
3.18883	41.667	77.778	23.571	71.429	98.333	30.714	57.292	83.095	80	60.833	100	80.417	86.458	65	99.762	78.958	78.542	87.5	87.619	85.714	71.25	48.542		21.19	60.476	71.667	0	0.625	41.756	17.083	0	37.381	19.375	25	38.889	1.905	28.125	25	49.444	25	18.958	87.5	18.958	44.375	12.708		48.095	31.429	95.714
3.19467	66.905	78.889	21.429	58.175	100	47.143	50.417	65	61.19	87.778	100	80.417	76.667	61.042	99.762	69.167	77.917	80.833	83.571	76.349	75.833	50		23.571	66.905	75.238	0.667	6.25	38.333	7.917	0	36.667	14.583	25	40	0.238	18.333	25	50	27.292	35.833	81.458	23.75	38.75	30.208		62.381	56.905	98.571
3.2005	73.333	81.389	20.476	80.476	99.484	34.286	40.833	56.429	60	88.056	85	82.917	82.917	43.125	100	66.875	90.833	77.798	95.476	79.167	83.75	67.292		28.333	65.476	61.31	8	14.792	36.25	4.792	0	42.857	12.708	25	38.056	5.714	34.792	25	22.778	32.292	32.708	75.625	34.583	29.167	37.5		61.429	57.143	97.381
3.20633	75.714	81.667	20	71.429	100	44.524	39.167	58.095	78.333	80.833	85.714	83.542	73.958	38.125	100	69.583	83.75	85.456	100	86.905	86.845	58.75		28.571	67.619	63.571	18.333	2.708	46.458	26.667	0	40.714	20.833	25	48.333	6.905	16.667	30.417	16.111	47.083	27.708	79.583	42.917	25	37.5		70.952	43.571	82.143
3.21233	80.952	69.722	15	71.429	97.381	46.905	58.958	60.476	78.571	77.222	85.714	81.667	75.833	51.042	100	63.75	83.958	89.077	100	95.714	87.5	76.458		28.571	82.857	77.381	30	3.125	43.75	31.875	0	37.857	12.5	25	42.5	24.762	31.667	37.5	13.333	50.417	21.042	74.792	45.417	10	41.25		59.286	44.524	91.19
3.21817	78.571	78.611	14.286	71.429	91.667	35	65.417	46.905	79.286	81.111	85.714	69.375	85.417	42.083	89.762	64.167	97.083	84.464	94.524	99.524	76.25	73.125		28.571	99.762	84.762	28.333	0	50	46.458	4.167	36.19	18.333	25	48.056	18.333	29.167	30.417	0.556	46.518	30	52.292	36.875	0	47.292		63.81	62.619	82.143
3.224	78.333	83.611	14.286	81.905	83.095	35.238	78.333	63.095	70.476	76.111	88.571	63.75	69.792	36.458	99.762	67.5	93.125	64.851	90.952	93.571	75	61.25		28.571	100	80.952	25.333	4.167	40.833	27.5	5.833	33.095	23.542	25	50	24.048	28.958	43.542	23.889	54.256	61.042	56.875	37.5	0.625	43.958		82.262	46.905	88.095
3.23	72.143	93.056	13.333	82.619	98.571	31.905	63.958	49.762	52.381	76.389	87.381	63.542	73.333	39.583	81.19	81.339	100	76.25	90.952	98.571	73.333	67.917		28.571	100	82.381	40	16.875	41.458	8.333	11.042	28.571	18.125	25	53.611	46.667	28.542	53.105	15.556	45.833	56.875	80.804	36.875	6.25	26.458		84.683	47.619	96.19
3.23583	82.381	90.278	14.286	80.952	98.571	41.667	78.75	45.952	69.524	79.167	77.857	70.625	75.417	41.875	60.476	84.792	99.167	67.917	96.548	97.619	69.167	56.458		28.571	100	73.571	26.333	24.375	50.833	24.375	14.583	28.333	10.625	27.5	30.278	66.667	25.417	61.964	16.944	34.167	46.875	71.25	34.375	0	29.167		92.619	42.381	94.762
3.24167	80.476	90.278	21.667	80.476	88.571	42.857	85.833	56.429	72.857	88.333	90.476	56.458	73.333	44.375	70.714	88.333	96.25	78.542	90.833	100	80	64.792		28.571	100	79.524	15.667	11.875	62.917	21.875	20.625	28.571	16.667	25.208	28.611	72.381	24.167	62.5	16.667	50.417	40.625	69.583	29.792	6.25	31.458		79.048	40.714	70.238
3.24767	85.714	79.722	24.524	79.762	74.762	55	86.25	56.905	80.238	72.778	90.952	47.292	67.292	69.375	55.714	71.042	100	78.333	99.524	87.143	94.583	52.5		24.762	100	80.714	20	24.583	69.375	2.917	24.167	28.571	15.833	24.792	35.278	60	21.458	62.5	17.222	51.667	32.083	79.583	41.875	23.958	38.333		73.81	19.762	80
3.2535	82.857	68.056	14.286	65.714	89.286	71.429	87.5	52.143	75.714	68.333	85.714	40.833	70.417	62.5	65.952	86.875	100	71.875	92.381	67.143	90	56.667		13.333	87.857	86.905	20	19.375	65.208	0	25	28.571	0	19.167	38.333	55	35	62.5	17.778	43.542	38.125	68.75	42.917	35.625	37.083		96.19	4.524	80.952
3.25933	63.571	96.389	5.476	57.143	99.762	71.429	87.5	63.571	84.524	58.611	77.619	46.042	42.5	45.208	84.762	85.417	98.125	84.583	80	75.714	74.583	54.375		14.286	78.571	67.143	20	19.792	57.5	0	28.125	30.238	0	19.583	31.667	50.238	37.5	62.5	27.5	46.042	31.042	70.833	42.083	15.833	33.125		97.619	14.048	72.381
3.26517	78.095	90	10.952	50.952	100	69.762	88.125	57.857	71.19	50.278	61.905	75.417	28.75	27.708	84.286	76.667	92.708	75	75.952	79.762	82.619	49.583		14.286	83.095	69.524	20	18.125	63.948	5.417	25.833	35	0	0.208	11.667	43.333	34.375	62.5	39.722	48.333	47.917	81.042	39.583	23.75	30.417		88.571	11.667	71.667
3.27117	79.286	83.056	0	65	100	38.81	94.792	50.952	76.429	64.444	60.714	83.958	33.958	28.333	81.667	57.083	92.708	75	85.714	82.857	96.687	56.458		14.286	98.333	71.429	32.667	18.542	66.429	15	26.042	28.571	3.958	0	17.778	55.238	35.625	62.5	33.333	63.125	44.375	87.5	25.833	42.5	17.5		81.667	20.476	73.81
3.277	83.571	78.333	0	68.095	100	40.476	90.446	69.048	95.714	63.889	59.048	70.208	37.5	28.333	84.524	62.5	84.167	69.583	72.381	78.095	100	61.458		14.286	94.524	79.762	31.333	10.625	73.988	17.708	20	28.571	15	1.042	1.944	36.905	60.625	62.917	33.333	56.875	47.917	84.792	25.833	36.25	21.667		81.429	26.19	91.19
3.28283	95.952	73.333	0	68.571	100	64.286	91.25	70	87.857	60	58.571	69.792	50.417	51.042	94.524	58.75	89.792	50	65.714	89.524	96.667	65		14.286	68.571	86.905	29.333	3.958	74.792	14.792	25	28.571	35	6.458	2.778	48.095	50	73.125	41.667	41.905	47.292	88.125	45.625	40.625	13.958		90.476	38.81	86.905
3.28883	92.619	34.722	0	69.762	100	76.905	82.5	80.714	96.905	64.444	80.238	70	49.167	63.542	100	50	80	68.125	52.381	98.571	100	62.083		14.286	77.619	85.714	32	0	77.292	9.167	25	32.619	37.292	0	11.944	28.571	55.625	75	33.333	54.167	37.5	82.292	53.333	55.208	22.708		86.19	31.19	86.429
3.29467	99.048	77.222	0	71.429	88.333	76.667	61.458	71.429	98.81	70.556	63.095	75	51.042	67.5	97.143	50	43.75	83.125	64.762	100	99.792	64.375		14.286	77.381	68.095	40	0	79.375	12.5	25	42.857	33.125	4.167	0	28.571	60.833	71.667	39.389	62.5	37.083	70.833	41.458	51.667	22.917		83.095	28.571	88.333
3.3005	98.571	87.778	0	71.429	92.143	85.714	44.375	61.667	78.81	56.667	70.238	75	51.667	52.708	90.238	39.792	44.375	82.5	62.619	100	100	72.917		14.286	94.286	58.333	15.333	8.542	79.375	10.625	13.75	42.381	36.875	0	6.667	19.524	62.5	75	51.667	64.583	39.167	70.625	44.583	36.667	20.833		59.286	28.333	77.381
3.3065	73.333	99.444	0	65.238	85.714	77.619	66.25	57.143	85.952	64.722	76.19	71.458	62.292	59.375	100	34.167	64.167	96.458	71.429	100	100	75		20.476	100	83.571	2	0	84.792	2.917	13.75	28.81	58.75	10.833	8.889	28.571	56.111	63.542	44.167	49.167	56.667	69.375	38.333	41.042	12.5		62.143	30.952	83.571
3.31233	47.381	98.056	1.19	63.571	98.333	78.81	70.417	46.905	89.286	72.5	46.905	81.458	70.625	50	100	36.458	83.958	97.292	71.429	100	99.792	75		24.762	100	57.381	15.333	0	83.274	12.5	12.5	29.762	53.125	4.375	0	28.571	47.063	54.375	41.944	50.208	75	80.417	47.708	44.583	16.25		74.048	40.476	93.333
3.31817	45	87.222	0	70.476	95.714	71.429	73.125	66.19	95.476	73.611	58.571	87.5	75	55.417	86.429	43.75	80.208	100	71.429	97.857	89.762	74.792		26.905	100	65.238	17.333	0	64.167	3.125	12.5	28.571	43.125	11.042	0	28.571	49.613	47.083	60.278	53.958	64.792	64.583	37.708	43.542	14.375		92.143	34.524	84.286
3.324	74.048	67.222	14.286	70.714	98.889	60.952	64.167	55	97.619	59.167	61.19	85.417	74.375	66.458	90	42.292	86.875	86.696	71.429	83.095	100	70.833		28.571	100	72.143	28.667	0	75.764	0	12.5	28.81	41.667	7.917	0	28.571	33.214	40.208	56.667	46.042	55.417	78.542	19.792	49.583	21.667		86.429	23.333	96.905
3.33	80.714	82.778	14.286	66.429	97.619	68.095	56.667	66.19	100	52.778	54.286	72.708	66.25	70	95.952	56.667	83.125	77.708	71.429	78.81	97.917	73.75		28.571	100	77.381	49	0	73.542	0	12.5	28.571	31.667	12.5	0	28.571	54.702	50	66.667	34.583	64.583	72.5	17.917	47.917	14.167		81.905	55.952	100
3.33583	82.381	86.667	12.381	69.524	80.714	63.095	69.375	71.429	100	56.111	55	73.125	74.792	63.125	99.048	62.917	66.875	82.292	68.81	85.714	86.042	72.5		28.571	95.476	76.667	59.667	0	81.667	0	6.875	32.857	40.417	4.167	0	28.571	62.5	50	62.778	29.375	48.333	64.167	4.583	35.833	12.292		65.952	60.714	99.762
3.34167	100	81.111	5.476	81.19	64.286	57.143	58.958	71.429	87.381	50.278	50.952	75	76.042	62.708	95.952	58.75	78.958	92.5	68.095	72.857	87.708	57.083		23.095	96.667	84.524	60	0	76.161	0	0	22.857	45.208	1.25	8.333	16.19	62.5	47.5	50	32.917	49.167	52.917	12.5	40.417	12.917		58.095	58.095	100
3.34767	100	89.722	8.095	84.563	72.54	57.857	71.875	59.286	72.619	73.333	44.286	75.417	75	63.958	87.619	43.542	82.292	78.958	69.762	84.762	88.75	74.167		28.095	85.476	84.286	40.333	7.917	75.833	0	2.708	16.429	50	9.375	6.667	14.286	62.5	47.5	50	29.583	61.667	70	12.5	18.542	0.417		53.571	53.571	89.048
3.3535	95.714	82.778	18.81	85.159	61.667	54.524	80.417	82.619	85.714	77.5	62.143	79.583	73.125	74.375	98.571	43.958	65.208	85.417	70.476	85.476	85.625	74.375		39.286	95.238	87.381	53	0	68.542	12.083	12.5	25.952	45	23.333	0	10	71.25	35.208	50	35.208	62.5	70.625	12.5	18.125	8.75		66.429	16.19	83.333
3.35933	73.571	84.167	4.048	85.714	63.651	66.905	77.708	78.571	92.143	66.111	63.571	69.167	73.75	77.083	97.143	47.5	83.125	84.375	66.905	73.571	92.083	74.792		33.571	98.81	95.238	61.667	8.333	77.083	16.458	23.958	36.667	25.208	13.958	0	0	74.583	22.083	50	35.625	77.292	73.125	18.125	28.125	5.625		60.476	21.667	81.905
3.36517	86.905	83.333	28.571	80.714	57.778	70.952	68.75	61.667	99.762	60.833	53.571	77.292	75	87.5	91.429	45.208	97.5	80.208	83.571	73.095	100	74.375		33.333	100	100	60	5.833	75.744	45.208	24.167	29.762	42.292	34.167	0	12.143	62.5	25	52.778	35.208	71.875	75	16.25	25.833	9.792		80.238	41.905	85.952
3.37117	95.952	87.222	23.571	69.524	82.5	69.048	83.958	67.619	96.667	65	56.905	87.083	70.833	87.5	96.19	41.25	90.833	83.333	85.238	94.762	99.167	83.542		28.571	100	81.429	60.667	10.833	60.417	54.792	23.958	43.095	57.917	43.125	0	6.667	54.583	23.125	50	25.833	76.25	66.875	10.833	40.208	17.917		84.286	39.048	81.905
3.377	87.619	91.944	0	85.238	96.587	48.333	83.958	60.714	100	61.944	52.143	87.5	69.375	83.958	83.095	52.083	92.708	90.208	85.714	96.429	100	81.667		28.571	100	65.714	37.667	16.042	70.208	36.25	13.125	39.286	62.5	37.083	0	2.143	56.25	22.083	53.056	25.625	67.083	61.458	12.292	37.917	32.083		85.714	16.19	85.714
3.38283	95	90	0.476	85	82.024	26.905	89.375	70.476	96.23	69.444	50	87.5	70.417	72.5	85	60.417	92.083	91.875	70.794	96.19	90.833	78.125		34.286	99.286	77.619	59.556	8.542	61.25	26.667	11.458	38.333	67.917	45.417	2.778	5.714	50.208	34.167	39.444	29.583	71.458	56.458	12.5	25.208	37.5		85.714	18.333	85.476
3.38883	94.762	99.167	0	74.762	60.952	37.857	91.25	70.714	85.714	100	55.952	87.5	66.875	67.708	80.238	53.542	88.125	90	68.968	95.952	86.667	77.5		42.619	93.81	72.619	54.444	25	68.185	41.458	28.958	45.714	57.292	60.833	0	9.286	50	15.833	39.167	39.167	68.958	42.917	1.25	27.5	41.042		85.714	16.667	87.143
3.39467	95.952	100	3.571	85.714	65.238	45.238	91.042	71.429	88.095	100	70.476	86.458	65.208	78.542	78.571	78.958	81.667	67.083	57.143	89.524	87.5	83.006		36.429	100	72.143	54	18.333	71.667	53.125	41.042	50.476	45.208	62.083	0	16.429	50	12.5	46.111	40.833	62.5	39.375	0	47.083	50		75.476	2.143	83.571
3.4005	89.405	100	0	80.714	46.905	50.476	91.667	71.429	78.81	98.889	55.952	85.208	62.708	85.417	83.81	65.625	92.708	75.833	69.286	97.857	87.5	63.75		41.429	100	65.714	48.667	5.417	62.708	27.292	42.917	69.524	44.583	43.75	6.944	28.571	42.083	13.958	50	41.042	53.333	50	0	50	50		97.857	5.952	82.619
3.4065	80.714	98.056	0	85.714	49.048	57.619	93.125	71.429	74.524	83.889	48.81	82.083	74.375	80.625	71.905	56.458	99.792	65.833	79.762	99.286	81.667	63.542		42.857	94.762	64.524	57.333	17.292	65.833	14.375	47.5	56.667	49.792	52.708	10	15	37.5	14.167	60	32.083	49.375	47.917	0	49.167	49.792		100	0	83.81
3.41233	81.667	71.389	0	85.714	61.905	65.952	88.542	71.429	85.952	100	55.714	73.542	71.042	87.083	70.238	51.458	97.917	58.542	80.714	90.714	72.5	82.708		34.048	97.857	59.286	45.667	21.458	74.375	21.875	50	71.429	45	62.5	11.389	12.381	25.833	7.917	65	32.5	41.667	47.708	0	43.125	48.333		85.476	33.81	81.667
3.41817	78.056	83.056	1.667	85.714	65.714	52.619	79.583	71.429	85.714	86.944	60.714	72.917	62.5	86.458	94.762	62.917	70.833	62.708	83.571	91.19	77.292	72.5		28.571	94.286	61.905	38.667	11.875	68.125	15	50	72.857	40	62.5	16.667	29.048	25	19.583	56.111	33.542	47.083	62.292	4.167	47.5	49.167		78.571	46.19	88.333
3.424	86.23	62.222	7.381	83.333	73.095	40.952	69.375	71.429	78.095	88.056	71.429	62.649	62.917	83.75	100	60	79.583	68.958	83.571	90.476	79.375	75		28.571	85.476	72.143	37.333	18.125	58.125	28.125	50	77.857	50	61.696	16.667	40.952	26.042	29.375	71.667	40	41.875	52.083	32.917	50	52.083		87.619	30	98.81
3.43	89.524	75.833	0	83.571	74.524	54.524	57.917	71.429	90.476	91.111	50.952	53.75	48.125	86.667	100	66.25	73.125	77.083	63.571	83.333	87.292	74.792		28.571	92.857	71.429	54.333	38.958	62.5	34.583	50	78.571	50	61.518	3.333	40.952	42.083	43.75	83.333	49.97	37.5	45.833	34.792	50.208	62.5		93.095	35	87.857
3.43583	81.905	61.111	6.667	74.286	63.095	64.524	68.958	71.19	100	100	33.571	50.417	40.417	86.25	93.571	77.083	80.208	70.833	70	70.238	87.083	64.167		27.857	85.714	83.095	50	45.625	62.5	25	39.375	85.714	42.708	62.5	19.444	42.381	41.042	50	83.333	49.583	37.5	60.833	24.583	55.417	71.25		85.714	28.095	97.381
3.44167	74.286	55.278	14.286	74.762	51.905	62.381	81.667	62.143	100	99.167	42.381	74.792	42.292	87.292	73.095	75	84.167	72.5	86.905	75.238	79.792	62.5		28.571	85.714	66.667	34.667	46.875	57.917	19.167	43.958	85.714	34.792	57.917	33.333	42.857	56.25	49.792	69.056	48.125	40.833	50.208	16.667	59.792	75		85.714	45	96.667
3.44767	89.524	51.389	13.571	85	26.19	70.238	52.083	47.381	100	98.333	42.619	74.375	41.25	84.583	85	59.583	84.792	63.958	74.048	99.048	60	71.875		27.857	75	44.762	48	42.708	60	21.25	50	85.476	43.75	44.792	25.278	41.905	53.542	37.708	60	48.958	43.125	47.083	20.417	57.708	86.458		80.238	27.857	71.429
3.4535	77.381	52.778	14.286	75.476	39.048	61.905	58.333	54.048	100	94.722	41.667	81.458	46.875	76.667	81.19	77.5	72.083	71.458	71.19	100	55.833	80.833		32.857	80.238	52.857	46.333	42.708	57.917	12.917	50	77.619	48.958	58.958	0.833	54.524	53.75	37.5	68.944	37.5	36.667	32.708	15.625	50	72.292		74.286	44.762	63.571
3.45933	83.095	57.222	13.333	82.381	26.667	64.286	61.25	71.429	88.333	99.722	41.667	87.5	50	63.958	90.476	71.667	64.792	85.833	88.571	100	62.292	87.5		43.333	85.714	70.476	40	53.125	58.125	29.792	51.042	71.667	55.625	52.5	10.278	66.429	37.708	34.167	78.056	37.5	23.958	34.167	31.875	50	62.5		81.905	56.905	74.286
3.46533	85.952	89.444	12.619	83.333	56.905	69.524	63.542	71.429	96.19	99.167	39.286	87.5	42.5	75.208	84.762	62.5	74.375	87.5	88.571	86.429	59.583	82.5		56.905	73.571	60.476	40	51.25	50.625	60.982	49.792	83.333	58.542	44.792	15.556	71.429	27.5	25	69.444	37.5	11.042	39.167	41.786	50	62.5		73.333	55.952	78.095
3.47117	82.143	92.778	14.286	85.714	50.952	57.143	71.667	54.048	93.333	100	58.81	84.792	35	74.583	100	60.417	68.125	78.333	99.524	80	58.542	71.667		56.667	68.333	56.905	41.667	57.917	58.542	59.762	61.875	85.714	41.25	40.208	26.111	70.238	29.792	25	66.667	36.667	8.542	45	26.042	50	62.5		73.095	42.143	83.095
3.477	73.095	67.778	12.143	85.714	58.333	57.143	54.375	62.619	84.762	99.722	66.19	87.292	40.208	72.292	87.143	99.792	66.458	87.083	99.048	100	69.792	60		55.952	83.571	75.714	59	58.75	57.083	51.875	62.5	72.619	61.25	34.792	20.833	71.429	29.167	30.417	66.667	36.458	17.5	39.167	27.083	48.958	70.774		78.81	45.952	85.476
3.48283	78.333	66.667	0	85.714	76.667	52.381	54.792	82.381	81.905	95	51.667	78.958	37.917	66.042	83.571	98.75	55.417	90.833	97.857	99.048	72.917	40.833		43.095	80	94.524	50	53.333	58.958	36.875	59.583	69.762	60.625	38.75	20.833	69.762	34.792	59.792	66.667	51.667	29.167	47.024	19.583	25.625	75		69.524	45.952	87.143
3.48883	80	70.556	0	85.714	84.762	60	43.542	85.238	99.048	70.278	42.857	68.333	56.25	64.375	80.714	82.292	57.917	88.333	100	100	56.875	50.833		41.905	83.333	97.857	30.333	50	54.792	25	52.917	79.762	50	39.167	16.667	28.571	25.625	62.292	46.944	72.917	25	55	25.208	31.458	75		81.905	51.667	93.333
3.49467	100	46.667	0	84.524	80.238	48.333	50	71.429	81.429	97.222	51.905	83.75	70.833	69.375	63.81	89.375	53.75	96.458	99.524	88.571	64.167	57.708		65.238	79.524	99.762	29	50	58.75	37.5	51.042	85.714	28.333	24.792	0	42.143	25	63.958	21.667	53.542	24.167	48.75	37.5	41.042	67.292		98.81	33.81	91.905
3.5005	82.857	53.889	0.476	74.286	85.714	41.19	47.5	66.905	76.667	81.944	57.143	81.042	74.167	61.042	70	88.542	53.333	95.208	90.476	70.714	65.208	52.5		67.143	62.857	87.143	37.333	46.042	56.875	36.25	40.625	85.714	30.208	28.542	1.667	39.048	25	64.792	30.278	47.083	20.833	59.792	36.875	38.75	50		73.333	33.333	100
3.5065	81.905	48.889	0	82.381	79.524	71.19	53.75	75.238	64.048	67.5	41.19	70.625	65.625	64.792	54.286	94.375	45	87.917	74.286	70.952	68.958	50		26.667	44.524	84.286	15	20.417	59.167	21.25	29.583	64.524	22.917	6.042	0.833	34.524	11.25	49.375	27.778	40.417	13.75	46.042	13.958	41.667	38.75		45.476	18.81	100
3.51233	78.333	60	0	72.143	81.667	68.333	60	78.571	72.619	86.944	42.619	87.083	50.417	74.792	59.048	93.542	52.708	83.958	81.905	70.476	64.375	50		0	25	65.952	1.667	22.917	67.649	0	11.875	65.952	22.708	0	3.056	18.333	11.042	52.292	28.056	32.292	12.708	45	2.5	12.5	5.833		40	28.571	100
3.51817	75.952	53.889	0	71.429	92.857	71.429	22.917	85.714	97.381	99.167	42.857	85	62.5	57.292	59.762	96.25	62.5	86.875	81.19	72.857	74.583	54.792		0.476	18.095	19.048	2.333	8.333	42.708	0	0.208	56.905	14.167	0	0	13.095	0	43.75	16.667	31.25	15.833	50	2.708	8.333	8.125		44.762	25.476	100
3.524	75.952	53.889	0	71.429	100	71.429	6.25	77.857	85.714	73.333	42.857	81.042	68.333	60.208	69.524	79.167	73.125	92.917	95	82.143	55.625	62.5		5	40.238	1.19	1.333	0	24.167	0	4.583	35	12.5	0	0	26.667	0	20.833	16.667	14.167	1.667	23.958	2.917	4.375	2.5		57.381	28.095	88.81
3.53	61.905	50	0	77.143	100	71.429	11.25	71.429	78.571	82.222	42.857	74.167	55.625	66.875	91.905	81.667	72.5	79.613	99.524	87.143	56.458	62.708		1.905	45.952	1.667	18	0	26.458	1.042	10.417	16.667	13.75	10.625	5	20.952	1.667	16.042	14.444	1.458	0	4.792	0	5.625	2.083		55.714	25.238	80.238
3.53583	77.143	50	3.333	77.857	100	72.698	9.583	80.238	80.476	72.778	48.333	72.5	62.5	56.875	88.81	75	74.792	73.958	93.333	88.333	70.833	75		0	50.952	0	1.667	0	19.583	0	14.167	0	10.417	3.333	0	14.286	0.208	0	29.444	0	0	0	0	4.583	0		48.571	22.381	74.286
3.54167	45.952	53.889	8.571	85.476	97.381	62.857	17.917	85.278	88.095	97.778	57.143	71.042	62.5	63.75	91.19	86.458	76.25	74.167	85.476	89.048	75	75		0	57.143	0.238	0	0	14.167	0	0	6.19	0	0	0	14.286	2.292	10	11.111	0	0	6.875	0	0	0		56.667	26.19	85.238
3.54767	54.524	50	14.286	84.048	75	76.429	14.167	76.27	91.905	100	49.762	66.875	65.208	51.667	75.952	93.75	73.333	92.708	94.762	85.714	75.417	66.25		0	36.19	14.286	7	0	12.5	2.292	0	0	0	0	0	14.286	0	3.333	2.5	0	0	12.5	0	10.208	2.083		64.286	23.81	78.571
3.5535	55	64.722	14.762	76.19	86.667	79.286	33.125	83.81	75.476	96.111	42.857	54.792	74.792	62.5	78.571	100	78.958	100	97.143	85	91.042	59.375		6.429	16.667	20.714	6.667	0	12.083	0.208	4.792	3.333	0	0	0	14.286	0	0	21.111	0	0	12.5	10.833	0	0		70.476	18.095	72.381
3.55933	77.857	47.5	27.381	90.714	95.476	80.238	43.958	82.619	78.571	85.278	42.857	58.125	75	61.667	77.143	100	98.125	97.083	85.476	84.286	93.958	62.5		0	20.476	11.429	0	0	12.083	7.292	0	3.095	0	0	0	8.333	0	0	22.5	0	0	2.5	12.5	8.75	1.042		71.429	30.714	74.048
3.56533	67.381	58.889	36.19	98.333	93.81	54.206	50	74.762	71.429	78.056	44.286	75	72.708	72.083	80	100	90.417	99.583	82.143	75	96.22	43.333		0	28.571	18.81	0	0	2.5	20.625	0	0	0	1.25	0	7.143	0	9.792	22.222	3.958	0	0	11.667	21.667	6.25		71.429	29.762	69.762
3.57117	50.238	56.944	38.333	80	99.286	63.254	38.333	73.095	67.619	69.167	52.857	75	75	87.5	78.095	94.375	96.458	85.536	100	88.571	100	39.792		0	27.619	15	0	0	0	2.292	0	0	0	9.167	0	2.619	0	2.708	33.889	25.833	0	0	7.292	11.042	14.375		64.286	15	66.905
3.577	43.095	66.944	51.429	81.905	99.524	79.048	36.458	71.429	58.095	76.667	78.095	75.417	75	87.5	85	97.292	97.083	72.024	97.619	72.143	86.875	52.5		0	20.714	19.286	0	0	0	0	0	0	0	0	0	15.238	0	0	5.278	19.375	0	0	0	3.125	10.208		50.952	0	50.714
3.58283	50.714	52.222	57.143	72.619	100	85.476	26.667	61.19	55.476	83.611	57.619	80.417	75.417	85.417	71.905	98.542	86.667	81.19	65.476	83.571	71.667	63.125		3.81	9.048	4.048	0	0	0	0	0	3.095	0	3.75	0	23.095	0	3.542	2.778	11.667	0	0	0	0	9.583		50.476	8.333	56.667
3.58883	63.333	66.667	57.143	77.381	97.143	65.476	25.417	69.286	73.333	69.167	42.857	85	87.232	87.5	75.952	85.625	89.018	91.548	78.81	55.714	56.875	62.292		0.714	11.429	3.333	0	0	0	0	0	0	0	12.083	0	29.524	0	0	13.056	8.75	0	0	0	0	9.375		53.095	14.286	50.476
3.59467	55.238	67.778	56.19	85.714	91.389	34.167	55.208	47.143	84.841	98.611	42.857	73.542	78.958	86.042	83.095	72.569	98.542	99.038	72.381	43.095	67.292	52.5		0	14.286	14.286	0	0	0	0	0	2.381	0	12.5	0	41.905	3.958	3.125	23.056	0	0	6.042	0	1.875	21.458		43.333	14.048	64.524
3.6005	55.476	65.833	40.238	85.714	83.571	77.381	68.958	71.905	83.571	98.889	42.857	82.292	78.542	86.458	83.095	41.042	85.268	96.131	83.095	53.095	75.833	60.833		0	10.952	23.095	0	0	0	0	0	0	0	5.417	0	30.952	0	5	34.444	5.625	0	4.167	0	9.167	4.375		68.81	14.286	49.762
3.6065	45.714	67.5	34.524	77.619	78.095	74.524	70	93.333	82.381	90	18.333	78.542	85.714	80.833	85.714	47.292	87.024	83.512	85.238	60.714	73.333	75		0	4.286	17.381	0	0	0	0	0	4.762	0	3.958	0	41.667	2.083	1.042	23.333	4.167	5.833	4.375	0	2.917	11.042		65	14.286	28.571
3.61233	70.238	70.556	33.81	65.952	69.524	75.238	66.25	93.81	80.952	99.444	12.143	57.083	84.435	77.292	85.714	62.917	87.292	87.054	85.238	72.857	78.958	69.167		0	15.952	17.619	0	0	0	0	0	3.333	0	14.375	0	10	0	2.708	3.889	0.833	0	3.333	0	0	23.75		53.095	6.905	37.143
3.61817	75.952	93.889	37.857	57.143	64.762	77.619	77.708	75.952	67.143	100	14.762	53.542	87.153	85	85.952	56.667	99.583	62.083	95.238	85.714	77.143	57.5		0	12.857	16.667	0	0	0	0	0	0.952	0	9.167	0	15.952	0	0	3.889	0	0	2.917	0	0	29.167		75.476	0	40
3.62417	66.19	100	46.19	55.952	59.524	73.095	74.792	53.81	63.571	99.722	19.762	63.542	82.976	87.5	89.762	45	87.917	42.708	96.429	80.238	68.988	62.5		0	0	34.762	0	0	0	0	4.167	7.143	0	0.208	0	14.048	0	0	10.278	0	2.083	1.042	0	0	16.458		79.048	0	30.714
3.63	75.952	100	42.857	61.19	52.143	69.762	83.542	69.048	77.143	86.667	27.857	64.792	80.655	86.042	100	76.042	86.875	61.458	74.286	87.143	79.792	61.25		0	0	40.714	0	0	0	0	0	3.095	0	0	0	0	5.208	0	22.5	1.875	0	10.417	0	0	0		65.714	0	26.905
3.63583	67.619	85.833	40.476	51.19	61.508	88.333	69.792	91.667	72.143	77.778	28.571	75.417	79.256	85.833	97.976	78.958	87.5	65	76.905	83.333	86.458	58.542		0	7.143	58.571	0	0	0	0	9.792	0	0	0	0	0	0	2.083	33.611	12.5	0	7.917	1.25	0	6.25		73.095	5.238	28.81
3.64167	65.238	79.722	45.714	59.286	77.222	83.095	72.708	98.81	86.627	82.222	26.19	80.833	80	75.833	100	83.75	75.833	97.708	87.143	82.857	80.208	53.958		0	17.143	44.762	0	0	0	0	7.708	0	0	0.833	0	0	0	5.208	32.778	22.708	0	12.5	0	0.417	2.292		59.524	14.286	18.333
3.64767	71.667	93.333	46.429	44.762	50.357	69.762	79.167	80.714	96.667	75.278	8.571	86.25	85.744	87.083	99.048	72.708	74.226	91.458	83.095	71.905	94.792	71.875		0	13.095	44.286	0	0	0	0.625	8.75	0	0	8.958	0	0	6.458	7.292	35.556	17.917	0	14.792	0.417	0.208	0		61.905	14.286	14.286
3.6535	64.524	99.722	47.143	43.81	45.476	96.667	95.208	67.143	100	74.444	14.286	76.042	74.077	87.5	100	61.458	69.792	87.5	93.095	72.381	86.667	82.5		0	14.524	44.524	0	0	0	9.583	3.958	0.476	0	0	0	0	14.167	15.417	34.722	12.5	0	0	0	4.583	3.958		78.571	14.286	14.286
3.65933	71.429	83.889	55.952	44.524	64.286	99.762	93.542	69.762	97.381	66.667	14.286	62.292	77.708	81.042	92.381	55.208	59.583	93.125	92.143	75.714	80.417	85.625		0	10	74.762	0	0	0	0	0	0	2.083	0	0	4.286	0	1.458	16.111	21.042	2.708	5.625	0	18.125	0		84.524	1.905	6.429
3.66533	44.048	82.444	50.238	47.381	70.476	95.238	86.667	73.333	92.659	77.5	16.905	66.458	75.625	88.333	80	71.25	95.625	98.958	87.619	85.476	69.792	82.083		0	12.381	74.762	0	0	0	0	0	0	0	0	5.833	14.286	0	0	10.833	25	0	3.333	0	22.917	3.125		81.905	0	7.857
3.67117	13.571	78.056	33.81	56.19	81.667	98.333	85.833	90.238	95.952	83.333	17.619	75.208	75	83.542	67.619	74.167	90.625	100	90.476	70	76.458	74.375		0	14.286	67.619	4.667	0	0	0	0	0	0	21.042	11.667	10.476	5.208	6.458	5	14.583	0	3.542	4.583	7.708	3.958		54.524	0	14.286
3.677	25.952	88.056	28.571	65	70	97.579	84.167	68.095	99.524	83.333	28.571	54.583	76.667	87.917	66.905	75	77.292	93.81	91.429	60.714	80.417	80.625		0	14.286	85.476	0	0	0	0	0.208	0	0	30.417	0	14.286	1.042	0	6.389	18.125	0	0.417	0	10.417	0		68.095	1.19	14.286
3.68283	30.476	98.889	31.905	64.524	71.905	100	87.917	56.667	96.667	90.278	23.571	69.167	79.167	96.875	51.667	75.804	67.917	85.714	100	61.19	83.542	78.75		0	14.286	70.476	0	0.625	0	0	0	0	0	11.458	0	13.571	10.833	0	13.889	15.208	11.042	11.667	6.458	0.625	1.875		67.619	10.952	14.286
3.68883	73.81	93.944	28.571	71.429	69.048	99.762	84.583	56.905	99.524	75.833	28.571	74.792	87.5	87.5	56.905	80.208	75.208	83.155	97.857	72.619	65.208	75		0	2.381	72.857	0	0	0	3.333	3.542	2.143	0	12.5	0	0.714	6.25	9.583	2.5	22.708	3.333	0.208	4.375	21.875	0		82.619	14.286	14.286
3.69467	81.905	74.778	28.571	70.079	83.333	87.381	87.083	53.333	100	66.667	25.476	72.5	82.5	87.5	58.81	83.661	61.042	79.583	99.524	78.333	68.75	61.458		0	3.81	68.81	0	0	0	3.125	12.292	0	0	8.542	0	0	0.625	30.833	6.667	6.667	6.458	0	18.125	10.833	0		65	14.286	21.667
3.7005	85	71.944	32.857	54.881	68.81	84.524	75	41.667	100	64.722	17.619	75	68.958	89.167	50	87.44	79.375	77.708	98.571	76.667	80.417	74.583		0	13.571	66.905	0	0	0	0	0	0.714	0	0	0	0	0.833	17.5	16.667	0	22.5	0	18.958	0	0		71.905	19.524	39.048
3.7065	74.524	74.111	40.952	68.373	72.619	55.238	87.5	39.524	90	66.111	17.143	80	64.583	100	57.143	86.756	87.5	75.625	97.143	88.095	86.25	83.542		0	8.333	45	0	0	0	0	0	11.905	0	0	0	15	5	0	16.667	8.542	2.708	8.542	8.333	0	0		39.762	22.381	46.905
3.71233	66.19	91.722	35	73.333	85	75.238	86.875	36.19	71.429	56.111	27.381	87.5	58.75	91.042	69.286	85.952	87.5	85.417	100	95.238	81.875	61.25		0	0	31.905	0	0	0	0	0	1.667	1.042	0	0	15.952	27.292	0	22.778	8.958	0	0.625	0	0	0		35.952	23.095	28.333
3.71817	60.952	77.222	37.857	63.333	63.571	66.19	79.792	43.81	84.524	46.111	6.667	83.542	84.792	87.292	65.714	99.792	94.375	85.833	93.571	88.095	62.708	60		0	0	22.381	1.667	0	0	0	0	4.286	0	0	0	12.143	17.292	0	6.944	7.292	0	0	0	0	0		41.905	19.524	43.095
3.72417	65.238	83.333	74.484	59.286	54.286	59.048	87.292	60.238	82.619	54.722	9.286	71.667	73.542	88.958	46.19	100	98.333	70	80.952	100	63.75	87.292		0	0	16.667	0	0	0.833	0	8.333	0	0	0	0	14.286	16.875	0	0.556	25.625	0	2.708	0	0	0		50.238	10.238	55.476
3.73	67.143	91.389	73.73	61.429	46.667	62.143	87.5	64.286	89.286	64.722	20.952	70.208	85	90	82.619	99.583	100	62.5	70	100	56.875	74.375		0	5	34.286	0	0	0	0	0	0	0	0	0	14.762	1.458	6.458	2.778	28.958	0	0	0	0	0.625		40.476	0	45.238
3.73583	73.81	100	57.024	57.381	39.048	35.952	75.417	46.667	92.857	60.278	36.19	64.375	79.375	100	97.143	100	97.917	68.958	85.238	100	75.506	54.583		0	0	24.762	0	0	0	0	0	0	0	0	0	9.524	12.5	3.542	9.722	8.542	6.875	0	0	0	1.458		36.19	0	42.857
3.74167	85.714	100	62.46	84.524	19.286	24.524	72.708	67.143	84.286	90.556	40.952	72.708	84.375	98.958	100	100	99.167	83.125	90.476	100	77.5	65.446		0	13.333	14.524	0	0	0	0	5.208	0	0	0	0	31.19	7.917	0	16.667	3.75	0.833	0	0	3.125	0		28.095	0.238	40.238
3.74767	67.857	100	50.476	100	27.857	18.333	74.792	62.143	90.437	83.333	23.095	78.125	75.208	98.542	100	97.292	97.292	99.375	89.286	100	76.875	59.762		0	14.286	25.952	0	0	2.292	0	1.667	0	0.208	0	0	50.714	0	2.083	16.667	13.75	0	0	4.583	2.083	0		18.095	14.286	33.095
3.7535	57.341	100	56.19	89.762	36.429	24.286	70.208	61.905	94.603	83.333	58.81	62.5	78.75	100	83.81	100	80.833	100	90.714	99.524	70.625	60.357		0	8.095	34.286	0	0	1.25	0	0	0	0	3.75	0	50.714	0	11.458	14.167	11.667	0	0	0	0	0		14.762	15.238	40
3.75933	35	100	70	91.429	14.286	29.048	69.792	45	100	99.167	64.048	63.333	58.958	100	83.571	100	85.833	98.542	100	93.571	81.875	46.25		0	13.571	49.286	0	0	0.833	0	0	0	0	5.833	0	40.238	2.292	7.5	14.722	2.083	0	0	0	0	0		15.476	13.81	46.905
3.76533	34.762	100	50.952	78.571	22.143	43.333	78.75	67.381	99.048	88.889	68.571	72.292	66.042	89.792	89.286	94.315	88.958	98.333	100	97.381	76.458	48.958		0	5.952	41.19	0	0	2.083	0	0	0	0	5.833	0	38.333	7.083	0	16.667	17.292	0	0	0	0	0		4.762	8.333	55.476
3.77117	41.429	90	69.286	83.095	28.333	42.857	80.625	65.714	97.143	95.556	88.095	83.75	59.792	87.083	99.762	80.625	73.542	100	100	85.238	81.667	59.583		0	0	66.429	0	0	11.667	0	0	0	0	2.292	0	10.952	1.875	0	16.667	11.25	0	0	0	6.875	0		0	13.81	47.857
3.777	39.524	89	57.381	88.571	45.238	51.429	87.5	70.238	95.714	96.111	70	86.667	62.5	96.042	94.524	72.5	58.542	97.917	91.667	77.857	74.167	58.542		0	3.571	38.333	0	0	8.333	0	0	0	0	0	0	7.381	3.333	0	11.667	7.083	0	0	0	2.292	0		4.762	13.571	26.905
3.783	45.476	90.333	58.333	81.905	42.857	67.857	87.5	66.429	95.714	98.611	64.762	72.917	58.333	99.583	85.714	74.613	55.417	87.917	98.333	87.619	78.75	86.875		0	14.286	49.762	0	0	0	0	0	0	0	0	0	14.286	12.292	1.042	3.056	31.667	0	0	0	0	3.125		10.714	16.429	56.429
3.78883	34.524	85.278	81.19	80	45.476	69.762	87.083	71.19	96.19	84.444	65.476	64.375	59.583	90.417	85.714	50.625	50.417	95.417	99.524	91.429	82.708	81.667		0	14.524	22.619	0	0	0.208	7.917	0	0	0	0	0	16.905	8.958	0	0	23.75	0	0	0	0	0		14.286	14.286	54.762
3.79467	42.857	95.833	82.381	72.143	68.571	66.19	74.583	55.238	93.81	83.333	48.095	87.5	71.458	95.625	88.333	52.708	73.125	97.5	90.238	82.381	80.625	84.167		0	17.619	42.857	0	0	0.625	0.417	0	0	0	0	0	11.905	14.167	0	0	7.917	0	0	16.25	0	0		14.286	5	64.524
3.8005	61.905	81	64.286	71.905	67.619	74.762	59.167	63.095	85.714	79.722	25.476	87.5	65.417	97.5	73.333	52.292	75	88.899	92.857	97.143	81.042	77.708		0	30.476	31.429	0	0	4.375	0	0	10.238	0	0	0	4.048	0	0	0	6.458	6.458	0	3.333	0	0		14.286	0.952	46.429
3.8065	64.762	58.778	63.81	72.857	71.429	69.524	48.125	58.571	78.333	82.778	36.19	87.5	62.5	100	67.381	56.667	78.75	79.286	93.81	84.762	87.5	75.833		0.238	42.857	24.286	0.333	0	11.25	0	0	17.619	0	0	0	14.286	0	0	11.389	6.25	6.458	2.292	18.958	0	1.25		11.905	8.81	36.19
3.81233	55.952	66.667	71.429	80.476	74.048	85.714	85.208	46.19	88.333	87.778	27.143	86.667	61.458	89.583	73.095	69.583	76.458	76.915	90.952	77.143	93.125	70.625		0	34.524	26.19	3.333	0	6.25	0	0.208	22.143	0	0	0	13.571	0	0	12.778	19.375	0	5	7.5	0	0		3.333	14.286	46.667
3.81817	50.476	66.667	79.762	79.524	63.571	92.143	85.833	42.857	92.381	87.222	38.571	84.583	56.042	100	82.381	60.625	79.881	72.321	88.333	80.476	92.083	92.292		0	39.048	28.333	20	0	0	0	0	0.238	10.417	0	0	13.333	0	0	6.111	17.708	0	3.542	1.875	0.833	0		0	14.286	38.095
3.82417	60.238	66.667	70.238	84.127	49.286	93.333	95.625	62.143	91.151	67.222	57.143	83.333	44.583	100	77.857	52.917	78.542	86.25	74.048	85.714	95.625	85		9.762	20.952	42.143	9.333	0	0	0	0	4.286	0	0	0	6.667	0	0	0.556	12.5	0.625	8.75	6.875	0	0		1.19	14.286	42.143
3.83	52.381	78.333	81.905	60	67.143	89.762	88.958	68.81	98.095	46.389	48.095	68.542	61.25	98.095	97.143	45	82.47	78.75	56.905	85.714	100	89.286		20.238	14.286	25.238	2.667	0	4.167	0	0	8.333	0	3.75	8.889	14.286	0	0	6.667	12.5	11.458	0.208	1.667	1.875	0.208		18.333	14.286	31.429
3.83583	62.143	70	84.286	66.667	67.857	89.048	97.083	59.762	88.571	51.389	52.857	62.5	58.958	77.708	70.952	37.292	83.125	75	61.19	85.238	100	88.125		0.238	20	24.762	15.667	0	0	0	0	13.095	0.417	4.167	5.833	8.095	4.792	0	16.667	16.875	25.208	0	0	2.917	3.75		38.095	13.571	33.333
3.84167	62.381	71.111	85.714	66.905	45.476	79.762	88.542	80.952	81.19	64.444	42.857	70.208	32.5	89.375	50.952	42.083	57.292	75.833	70.238	76.19	100	76.875		0	25.952	28.571	0	0	0	0	0	13.571	2.5	1.875	0.833	5	14.583	0	10	17.083	0	0	6.25	0	2.292		49.286	6.429	36.19
3.84767	67.857	82.5	73.333	56.429	80.952	70.238	95.833	75.238	86.667	62.222	42.857	85.417	42.083	87.5	60	37.5	64.167	91.25	81.429	72.619	100	84.375		0	42.857	34.286	0	4.167	0	0	0	13.571	0	0	0	3.81	7.708	0	0	10	1.667	0.833	11.25	2.083	0		23.81	0	44.524
3.8535	75.714	75	45.476	49.286	85	69.048	84.792	81.19	75.952	63.333	24.048	74.792	38.75	86.667	80.238	42.917	74.583	64.702	83.571	85.714	100	60		0	25.238	30.238	0	0.417	0.625	0	0	10.714	0	6.25	0	20.476	4.167	0	0	11.667	0	0	3.333	2.917	5.208		16.19	11.19	45.476
3.85933	77.857	69.722	57.143	62.857	85.714	62.619	58.333	87.619	87.619	80.556	14.286	86.667	45.417	87.5	84.048	58.125	71.667	78.75	67.143	92.381	84.494	66.25		0	8.571	17.143	0	0	6.25	0	0	2.381	0	22.708	0	15.238	0	0	5.278	0.417	0	0	17.708	1.042	20.208		14.286	13.333	43.81
3.86533	73.095	84.722	50	70.238	91.905	68.333	61.25	100	88.095	100	14.286	83.125	61.667	79.792	80.476	58.333	55.208	67.5	71.905	96.429	97.381	67.917		0	13.81	17.143	0	0	0	0	0	0	0	2.5	0	25.238	3.333	0	12.222	0	0	0	17.083	8.75	2.917		4.524	6.19	37.143
3.87117	60.476	72.056	56.667	37.143	89.286	49.524	66.875	95.952	100	100	35.238	87.5	61.458	75.208	85.476	58.542	57.917	82.917	51.905	81.667	97.381	74.375		0	14.286	5.952	0	0	0	0	0	9.286	0	0	0	10.714	0	0	1.389	0	0	3.75	0	16.458	0		4.048	12.619	47.143
3.877	63.81	83.056	37.143	59.762	87.619	68.095	81.042	79.048	100	100	46.667	85	51.875	62.917	71.667	67.202	46.042	83.333	82.143	93.333	88.958	64.375		0	5.952	11.905	0	0	0	0	0	3.571	0	0	0	27.857	0	0	2.778	0.625	9.167	5.833	0	29.375	1.458		7.381	0.238	28.095
3.883	75	89.444	42.857	85.714	69.286	85.714	98.125	85.476	100	100	50	67.917	51.042	56.667	57.381	80.625	63.542	79.375	83.81	98.095	89.583	61.667		0	14.286	2.857	0	0	0	0	0	0	0	0	4.444	25.476	9.375	0	12.5	14.375	10	7.292	4.583	10	6.458		26.19	1.19	15.952
3.88883	66.667	92.5	52.143	85.714	71.905	78.81	89.583	73.81	96.429	100	57.143	67.5	71.458	58.125	72.857	87.5	75	91.667	89.762	92.143	90	71.458		0	14.048	0.238	0	0	0	0	0	0	0	0	13.333	9.286	10	5.625	13.056	12.5	0.833	0	17.708	0	0		8.81	0.238	32.857
3.89467	68.571	72.778	53.571	73.81	74.048	62.619	85	67.857	93.333	98.333	52.381	54.792	62.292	71.875	88.81	82.292	82.292	95	66.19	97.302	71.042	67.708		0	0	20.952	0	0	0	0	0	0	1.458	0	8.056	0	0	0	16.111	7.5	20.625	2.292	11.458	0	0		17.619	5	28.571
3.9005	67.857	77.222	70	65.476	71.19	61.905	87.5	72.619	89.762	96.833	57.143	66.667	63.75	55.417	100	91.042	79.167	87.917	79.286	93.333	56.667	68.958		0	8.81	24.524	0	0	0	0	0	0	0.417	0	0	1.19	0	2.917	31.111	0	7.083	2.5	27.5	0	0		46.667	10.476	33.333
3.9065	86.19	76.667	69.524	73.81	61.905	40	87.083	64.762	85.714	95.833	56.667	60	62.917	52.292	100	85.536	80.833	89.167	78.81	98.571	63.958	60		0	14.286	17.857	0	0	0	0	0	0	0	0	0	8.81	0.625	0	25	0.208	0.417	18.125	23.125	5.833	0		29.524	14.286	29.524
3.91233	91.429	71.667	83.333	84.524	61.667	47.143	83.958	62.143	83.492	84.167	55.952	52.083	77.917	49.167	100	87.5	82.5	95.476	78.571	84.524	75	64.375		0	23.571	20.952	0	0	0	0	0	2.381	0	0	0	5.476	0	0	3.333	0	8.75	5.625	11.042	19.583	10		13.333	14.286	40.238
3.91817	90.714	85.556	80.476	73.81	52.143	42.857	87.5	82.619	84.603	66.111	44.524	52.917	80.417	49.167	89.762	88.75	75.208	94.167	90.714	95.476	67.5	60		0	14.524	0.476	0	0	0	0	0	4.286	0	0	0	17.143	0.833	0	0.833	0	1.458	25.625	24.375	25	19.167		0	14.286	37.619
3.92417	85.357	93.611	85	65.952	49.524	63.095	84.583	81.19	80.833	65	42.857	64.375	67.292	60.417	66.667	93.75	76.042	78.542	91.667	85.952	78.75	48.958		0	0	2.619	0	0	0	0	0	3.333	0	0	0	2.619	7.917	0	0	0	4.792	64.167	23.75	23.542	18.542		3.571	16.429	29.286
3.93	80.635	100	84.524	58.81	42.857	71.429	87.927	63.333	77.5	85.833	27.619	53.75	71.458	69.583	74.048	98.958	86.875	86.667	90.238	87.619	77.917	37.5		0	0	6.19	0	0	0	0	0	0	0	0	0	6.19	6.667	0	0	2.083	8.542	27.083	19.375	7.917	11.042		10.238	22.381	15.476
3.93583	80	98.611	75.238	55.476	31.19	70.476	98.333	67.381	74.762	100	14.286	62.083	73.958	59.792	78.571	88.958	99.583	92.292	94.762	80.714	71.042	42.5		0	0	1.429	0	10.417	0	0	0	3.095	0	0	0	7.381	12.5	0	0	21.25	0	14.792	38.333	16.875	0.208		19.524	4.762	18.095
3.94183	76.905	99.167	63.571	45.952	50	73.81	96.458	76.905	69.286	99.167	14.286	65.625	72.083	80.417	80	80.833	100	85.208	88.81	86.19	71.042	56.667		0	0	20.238	0	12.5	0	0	0	8.333	0	0	0	10.476	9.375	0	0.556	21.458	0	0.208	33.75	30.417	0		11.429	0	22.381
3.94767	91.905	100	71.667	55.476	49.762	79.286	83.542	73.571	70.476	95.556	20.238	46.25	60.417	88.542	92.857	95.06	97.5	88.75	97.103	82.381	80.417	58.333		0	2.381	10.714	0	10.417	0	0.833	0	2.381	0	0	0	0	4.583	0	15.833	19.375	0	18.958	17.917	22.708	0		8.333	0.476	15.952
3.9535	100	100	85	71.19	67.143	69.762	97.083	72.619	60.714	96.389	25	37.5	66.458	86.042	84.048	86.012	89.167	72.292	92.381	79.286	80	44.583		0	0	12.381	0	0.417	0	12.5	0	10.952	0	0	0	0	0	0	14.722	17.5	0	14.583	20.625	25.417	17.083		9.286	22.143	31.19
3.95933	98.333	97.5	80.238	73.81	53.81	85.952	94.167	58.333	67.143	89.167	20.238	46.458	75	90.625	91.667	96.667	58.542	91.667	98.095	61.905	71.25	55.625		0	0.952	6.905	0	0	0	0.208	3.333	10.238	0	0	0	0	0	0	29.167	10	0	4.167	21.25	10.625	3.75		8.095	6.667	24.286
3.96533	90.952	83.333	66.905	81.667	49.048	84.524	84.792	36.667	71.429	88.333	25	45.417	70.833	96.667	97.143	100	59.167	97.292	92.143	41.667	42.708	81.488		0	13.095	14.286	0	0	0	0	0	0	0	0	0	0	2.708	0	30.833	3.75	0	1.25	10.625	13.125	0		13.333	19.524	28.333
3.97117	88.81	76.667	63.571	82.857	45.238	80.952	80.625	49.762	71.429	80	23.81	46.25	70.833	93.75	76.905	98.333	46.458	98.333	83.095	75	57.917	86.726		0	10.476	1.667	0	0	0	0	0	0	0	0	0	0	0.833	0	16.111	0	0	0	22.5	11.042	2.083		13.333	16.905	20
3.977	78.333	76.389	79.048	53.095	45.952	85.714	58.75	58.571	59.286	73.167	22.619	47.292	68.125	93.333	60.476	83.095	38.958	82.798	85.952	90.238	73.333	85.208		0	0.238	15	0	0	2.708	0	0	0	0	0	0	0	8.75	0	13.056	0	4.375	0	10.208	28.958	0		8.571	14.286	0.714
3.983	80.476	68.333	85.714	52.857	79.048	65.714	95.417	57.381	52.381	72.389	14.286	49.167	69.821	90.625	69.762	93.929	66.25	90.506	83.571	93.81	75.625	82.292		0	1.667	20.714	0	0	0	0	0	5	0	2.708	0	0	10.208	0	7.5	0	14.583	0	9.375	22.5	0.417		10.476	20.238	13.81
3.98883	92.857	85.278	84.524	52.381	84.286	54.762	100	60.238	57.143	73.889	14.286	49.583	78.244	95.327	59.524	98.75	68.958	74.732	88.095	99.286	77.708	75		0	0.714	14.286	0	0	0	0	0	0.714	2.292	0	0	4.048	8.542	0	26.389	0	26.875	1.667	12.5	14.375	0		8.81	22.857	41.905
3.99467	92.381	75.278	60	54.286	70.714	70.238	98.125	53.333	66.667	83.333	14.286	50	87.292	89.94	69.048	100	62.083	78.512	86.667	95.952	76.667	75		0	0	14.286	0	0	5.208	0	0	25.714	0	0	0	0	12.5	0	14.444	0	15.833	0	4.167	6.667	0		0.476	14.286	42.381
4.0005	98.571	80.556	59.524	52.381	77.619	67.857	80.208	64.048	58.333	73.333	14.286	60.833	78.125	95	76.19	100	87.083	82.054	95	84.762	61.875	81.25		3.81	0	14.286	0	0	2.292	0	0	20	0	0	0	14.286	12.5	0	7.222	0	0.208	1.667	0	3.333	3.542		7.857	1.19	35.952
4.0065	94.286	90	86.429	63.571	41.667	64.524	52.083	77.619	38.095	56.389	33.333	65.774	42.708	85.833	66.429	100	82.292	78.333	88.333	81.587	47.292	77.917		11.429	14.048	14.762	0	8.75	6.667	2.083	1.042	28.333	0	3.542	0	23.81	2.083	0	16.667	22.708	23.75	10.625	0	16.667	17.5		3.81	17.381	30.476
4.01233	94.048	62.778	90	54.286	35.952	57.619	26.667	77.143	12.857	46.111	7.381	53.69	31.042	71.667	61.429	88.542	77.292	69.167	83.333	75.476	42.5	83.542		28.333	19.286	27.381	0	11.458	7.917	0.833	12.5	41.19	0	6.25	0	17.381	0	0.833	16.667	48.75	28.542	10.833	0	10.833	19.583		0	6.905	21.429
4.01817	57.381	80.556	71.19	45.476	35.238	27.857	34.375	57.381	23.333	43.611	13.333	36.042	41.667	54.167	50	85.625	85.833	90	75.476	55.238	59.167	75		15	3.571	21.429	0	1.667	0	0	12.5	31.429	0	13.542	0	6.429	0	12.292	16.667	41.042	33.333	27.917	0	13.958	15.625		9.762	0.238	28.571
4.02417	45.952	100	71.429	74.762	49.524	0	27.292	53.571	14.286	37.222	26.429	47.708	45	40.417	57.143	73.333	64.167	72.083	57.143	30.714	46.458	75		20	27.857	17.857	0	2.5	0	0	12.5	28.571	0	14.792	3.611	0	0	1.042	16.667	55.417	31.25	24.583	4.792	4.167	22.5		1.19	0	28.571
4.03	66.905	95.833	78.571	71.429	52.143	8.095	52.708	43.333	3.095	40.278	14.286	49.375	56.458	61.875	66.667	68.75	65	60	52.143	25.238	36.042	70.417		16.19	14.524	17.619	0	10.208	7.5	0	9.375	28.571	0	15.208	16.389	0	0	0.417	16.667	68.333	21.667	22.292	12.5	13.125	25		0	0	19.286
4.03583	54.286	95.556	84.206	67.381	43.095	20.238	57.917	49.524	20	38.889	14.286	52.708	45.208	50	63.095	55.208	93.75	52.708	71.429	19.762	41.667	50.417		8.095	13.81	19.048	0	8.542	11.667	0	7.083	28.571	0	9.375	16.667	0	5	2.917	22.778	63.75	12.708	20.417	8.542	12.5	27.083		22.619	0	8.571
4.04183	32.143	88.889	75.952	61.19	33.81	28.095	36.667	39.524	14.286	40.833	13.333	42.5	31.667	49.792	63.095	65.417	93.333	55.625	66.19	6.19	38.75	48.125		14.286	0	30.476	0	12.5	11.875	0	12.5	26.905	0	0	16.667	0	10.625	7.292	33.333	56.667	22.083	25	3.125	17.917	9.167		28.571	0	2.619
4.04767	52.619	81.111	90	56.19	0	28.571	36.042	23.095	14.286	26.111	14.286	51.042	22.708	51.875	58.571	78.958	88.75	58.958	75	33.333	39.792	58.542		1.19	0	21.905	0	13.75	12.917	0	11.458	19.762	0	0	0.278	0	16.25	0	33.333	50	1.875	24.167	0	1.042	12.5		27.619	0	11.429
4.0535	34.048	83.222	87.897	59.048	0	34.524	35.208	57.143	16.19	30.833	14.286	53.958	49.792	43.75	47.381	80.833	93.958	61.042	93.571	49.286	47.917	69.583		0.952	0	15	30	21.667	19.792	7.5	18.333	26.667	0	0	0	0	17.292	1.458	33.333	43.958	4.375	24.167	1.042	1.458	2.917		14.762	0	2.857
4.05933	14.286	83.333	78.468	60.238	10	41.905	46.458	57.143	24.286	33.333	14.286	39.167	49.792	47.5	42.857	80.833	89.583	48.333	95	57.143	50	76.875		8.81	0.476	14.286	57.333	2.5	14.375	14.167	25	22.619	0	0	0	0	17.083	6.25	29.167	57.917	12.5	37.708	1.458	10	14.375		0	10.476	7.857
4.06533	4.286	81.944	85.04	57.143	14.286	42.857	52.083	52.857	15.238	33.333	14.286	47.917	50	37.5	31.905	90.417	95.625	54.792	95.476	57.143	45.417	71.458		14.286	0	16.905	61.333	12.5	12.5	13.542	11.458	15.476	0	0	0	0	3.75	13.125	27.222	36.458	0.625	23.542	10	18.125	3.125		11.429	17.381	14.286
4.07117	15.714	82.778	55.643	63.333	14.286	42.857	50.625	67.143	9.524	33.333	14.286	27.917	44.167	37.5	23.571	93.75	92.708	37.708	83.571	58.095	50	60		14.286	0	20.952	54.667	2.083	12.5	12.292	12.708	28.333	12.083	10.208	0	0	8.75	29.375	33.333	25	0	27.083	20.417	21.042	1.25		10.952	23.571	3.81
4.077	26.429	83.333	63.952	79.048	14.286	42.857	52.917	80	20.952	33.333	1.19	30.417	33.125	40.833	28.571	96.25	97.083	44.167	82.143	37.619	75.625	53.333		14.286	5.476	17.381	38.667	1.875	12.5	12.5	15	28.571	7.083	5.625	0	0	0	37.5	33.333	25	2.5	28.333	6.875	37.5	1.875		10.714	0	5.238
4.083	37.857	83.056	75.476	83.333	14.286	41.667	29.375	72.143	38.095	33.333	5.714	42.917	30	50	41.905	100	99.583	40.833	62.143	44.762	74.792	53.125		18.81	11.429	36.429	40	10.208	12.5	12.5	12.708	22.619	0	0.417	16.944	0.238	5.208	37.083	33.333	25	5.208	35	14.792	32.292	0		27.381	0	14.286
4.08883	40.952	71.667	70.714	85	15	24.762	34.167	85	20	30.833	8.81	61.875	25.625	50	32.619	93.542	90	39.792	55.714	40.476	87.292	31.042		14.286	14.286	71.905	40	18.333	12.5	0.208	12.708	14.286	0	0	34.444	0	12.5	37.5	41.389	25	18.958	35.208	30.833	25	9.167		7.381	6.429	5.476
4.09467	35.714	73.333	83.81	78.333	25.952	9.524	52.708	83.571	22.619	12.222	14.286	60.833	38.333	50	51.19	79.583	75.208	51.667	78.571	64.286	83.125	33.75		19.286	28.571	66.667	40	14.375	3.75	0	24.583	14.286	0	0	47.222	4.286	12.5	37.083	50	25	17.083	23.75	27.5	25	43.333		7.381	14.286	3.333
4.10067	37.857	75.556	96.429	84.286	32.857	13.095	74.792	85.714	13.333	15.556	12.143	62.5	30	49.375	53.81	83.125	84.792	45.208	73.571	75.476	84.375	57.5		14.286	28.571	56.667	42.333	11.875	8.542	0	25	14.286	0	0	35.278	23.571	20.417	45.625	51.667	28.333	24.792	26.25	43.125	27.083	50		30.476	9.048	16.905
4.1065	25.476	80.833	96.667	92.857	40	0	67.5	85.476	13.81	0	17.381	59.375	19.375	31.042	46.429	91.458	97.083	32.292	71.905	84.286	71.667	53.125		14.286	16.429	69.524	59.333	10	16.875	0	22.5	14.286	0	0	21.667	28.571	31.042	42.917	41.389	30.417	21.875	16.875	68.542	37.292	50		41.19	14.286	16.905
4.11233	18.095	78.611	88.333	91.19	33.095	0	70.208	72.381	23.333	1.111	28.571	26.042	21.875	22.5	43.81	94.375	100	48.75	63.571	83.81	75	41.458		30.238	14.286	71.429	46	9.167	24.792	0	12.5	14.286	0.417	0	33.333	16.667	36.25	37.5	55.556	38.75	8.75	24.792	57.698	42.5	30		49.048	1.429	8.81
4.11817	21.905	81.111	92.619	83.571	50.952	0	73.333	70.476	58.333	2.5	28.571	31.458	20	31.875	49.762	77.5	95.208	46.875	50.476	69.286	72.083	47.083		35.238	14.286	62.619	45.333	7.292	37.292	0	14.167	14.286	1.25	1.667	18.333	19.524	32.083	37.5	66.667	32.5	21.042	31.875	29.167	50	50		49.048	0	0
4.12417	18.333	83.056	84.524	95.714	36.429	11.429	63.75	59.762	53.333	14.444	28.571	38.958	24.583	37.5	68.81	62.917	78.958	33.958	38.571	50.238	64.792	41.458		34.048	13.571	35.238	59	12.5	37.5	0	17.292	9.286	3.333	23.125	16.667	1.905	22.292	20.625	66.667	26.042	22.083	32.083	8.75	49.167	50		35.238	5.238	6.19
4.13	34.048	60.278	73.095	85.238	50	12.619	51.875	70.714	61.429	16.667	28.571	41.875	25.833	37.5	70	67.292	71.667	37.5	40	47.143	72.708	32.708		30.476	15	38.095	58	12.5	23.75	0	16.875	12.619	12.5	26.042	16.667	7.857	29.167	12.5	66.667	29.375	33.958	26.25	73.125	50	41.458		18.571	34.048	14.524
4.13583	45.238	45.278	60.952	77.143	65	0	67.5	69.762	62.381	10.556	28.571	58.75	25	30.833	60.714	65	87.292	41.458	56.905	65.238	89.792	46.25		23.333	14.286	42.857	64.667	11.458	15.417	0	15.625	14.286	14.167	36.458	16.389	21.905	37.292	17.5	66.667	26.458	27.917	57.917	59.673	50	22.917		6.19	42.857	14.286
4.14183	40.714	68.056	58.095	79.524	60.238	2.381	63.125	73.095	65.952	25.278	28.571	46.042	13.333	30.417	74.286	76.25	82.708	66.458	43.81	71.429	90.833	50		19.048	14.286	57.143	48.667	4.792	14.375	4.167	15.625	3.333	12.5	27.5	30	9.286	31.25	45.833	66.667	37.917	34.583	51.25	45.476	49.792	13.542		3.095	44.762	14.286
4.14767	23.571	70.278	87.857	75.476	67.143	0	70.833	85.476	78.571	47.222	28.571	24.792	12.5	32.917	82.857	68.75	61.875	71.042	54.286	69.762	80	53.869		27.857	16.667	54.286	13.333	0	12.5	0.625	13.958	0	12.5	12.708	49.167	21.19	8.75	35.417	66.667	49.583	46.458	28.75	32.857	48.542	20.625		0	41.667	25.476
4.1535	23.81	65.833	97.619	82.619	70.079	0	74.167	85.714	76.429	52.222	28.571	38.75	12.5	37.5	53.333	87.083	84.167	56.875	77.619	59.563	99.375	61.458		23.095	15	47.381	0	0	12.5	6.042	17.708	1.429	0.625	15.833	50.833	34.762	10.208	37.5	58.611	46.25	53.75	31.458	28.571	35.625	23.125		13.571	39.524	25.238
4.15933	20.238	63.056	100	82.857	71.429	0	65	82.857	69.762	79.444	28.571	56.667	11.458	33.125	40	88.333	85.833	51.25	80.714	92.341	90.625	56.667		21.667	20.238	45.714	0	0	28.958	17.5	12.5	0.714	4.167	18.542	43.056	33.095	25	31.875	32.778	49.167	64.792	46.875	30.714	15.625	34.583		17.857	40.476	25.952
4.16533	29.524	56.944	97.143	98.095	71.429	0	56.042	71.429	64.048	83.611	26.667	72.5	22.5	33.75	53.81	78.958	85.208	63.75	95.238	91.667	86.935	55.417		15	44.286	45.952	24.667	0	31.042	20.208	12.5	22.143	4.792	30.833	58.889	34.048	25	25.625	43.333	50	63.333	51.458	45.208	12.083	49.375		14.286	56.667	41.429
4.17117	35.238	51.389	85	88.333	71.429	0	62.292	70.476	78.571	79.444	18.095	72.083	24.375	37.5	50.238	91.458	88.75	62.917	96.667	90.238	74.167	46.875		37.381	43.095	57.143	40	0	35.625	21.458	12.5	27.143	0	40.417	60	18.571	25	41.25	36.389	50	39.792	52.292	43.125	31.25	51.667		5.238	59.524	57.143
4.177	40	59.722	65.476	76.429	71.429	9.048	87.5	84.524	81.19	61.111	20.714	61.875	18.333	26.25	50.238	93.75	97.083	63.333	94.524	98.571	86.25	55.625		57.143	44.286	64.048	40	0	20.208	14.583	12.917	37.857	0	37.5	57.5	7.143	31.875	57.083	47.5	43.333	29.583	61.042	38.75	40.417	68.542		0	52.619	57.143
4.183	42.857	59.444	83.571	79.286	71.429	11.429	87.5	79.762	68.571	78.611	28.571	45.208	24.583	33.125	38.81	88.542	94.375	53.542	99.286	99.524	94.792	63.958		42.857	42.857	55.952	40	0	14.583	6.875	21.667	29.048	4.583	37.5	56.389	5	28.958	62.5	44.167	50.208	36.25	54.583	42.5	28.125	75		0	60.714	45.476
4.18883	42.857	54.722	82.381	74.286	64.048	14.286	76.875	85.476	73.81	85.833	28.571	64.167	25	34.792	26.667	92.5	85	51.875	99.762	94.048	98.125	64.167		42.857	41.905	54.524	44	0	28.333	4.167	13.125	36.429	1.875	44.792	24.722	0	32.292	68.125	30.556	51.875	42.917	43.333	46.25	31.042	60.833		0	55.238	54.762
4.19467	42.857	63.333	81.19	85	66.905	14.524	65.625	72.381	75	90.833	52.143	70.208	25	44.583	66.19	99.583	50.833	50.417	99.762	96.19	79.583	73.958		52.857	24.286	44.762	57.667	0	26.667	7.708	22.292	35.952	11.667	42.083	16.667	0	37.5	52.5	41.667	44.792	44.583	32.083	45	37.5	47.083		0	43.571	57.143
4.20067	53.571	56.389	75.476	84.524	74.524	35.952	76.667	72.857	67.143	91.944	55.714	64.167	25	50	65	89.792	63.75	57.917	79.524	93.333	74.375	71.042		51.905	12.619	59.048	60	5.625	25	18.75	35.417	8.333	17.5	37.5	16.667	8.571	30.208	63.958	35.833	41.25	52.292	19.792	60	23.125	50		1.905	53.571	48.81
4.2065	63.333	50.833	88.095	90.952	83.571	15.476	72.292	84.762	49.524	100	55	73.958	25	49.792	53.81	81.875	78.72	62.5	70	90.714	62.5	66.25		61.905	17.619	65.476	60	11.25	25	24.792	15.208	9.286	16.042	26.667	17.222	17.619	30.208	74.375	26.111	50	58.542	22.917	57.292	33.75	50		11.429	55.476	36.19
4.21233	53.571	38.611	73.095	86.667	80.952	5.476	56.25	85.714	48.81	100	57.143	70.625	25	42.917	37.619	70.417	85.833	62.5	72.857	99.048	81.667	73.958		63.81	10.238	71.19	60	12.292	25	24.167	32.5	14.286	14.167	40.208	19.722	27.143	30.625	73.125	36.389	50	47.917	25.625	42.917	55.417	49.167		50.476	57.381	28.571
4.21817	41.667	49.167	82.381	100	85.714	29.286	56.667	82.857	60.714	93.889	55.476	62.292	25	48.333	16.19	80.417	74.375	62.292	69.286	100	79.167	72.708		57.857	14.524	71.429	60	5.417	15.833	25	31.458	14.286	26.458	36.25	15.556	19.762	43.125	74.167	43.611	47.708	52.292	43.75	28.125	38.333	48.542		42.857	66.19	18.571
4.22417	42.857	71.944	85.714	89.048	79.762	9.048	71.875	70.238	50.952	93.056	42.381	70.833	21.042	59.167	38.81	81.875	70.417	62.5	67.857	97.857	72.292	70.625		55.952	18.81	71.429	42.333	7.708	24.583	16.25	14.375	14.286	40.208	37.5	3.889	28.571	50	55.625	46.944	38.125	35.417	41.667	31.667	51.875	41.667		41.19	71.429	22.857
4.23	42.857	56.111	85.238	90.952	61.667	20.238	72.292	70.476	54.048	96.667	39.048	74.583	21.042	33.125	64.286	99.375	72.917	62.5	75.952	92.857	80	61.458		54.048	12.857	82.619	7.333	7.5	25	0	14.167	14.286	10.625	37.292	16.111	18.81	50	59.583	45	40.833	46.042	35.833	44.792	50	21.875		34.048	58.095	21.667
4.23583	42.857	63.889	75	99.286	71.429	23.095	65.208	89.048	57.381	99.722	28.571	77.292	26.25	30.625	63.81	96.667	76.25	62.5	70.952	98.095	88.958	75		51.667	16.19	85.714	9	17.708	25	0	15.208	14.286	12.5	37.5	5.278	14.286	50	53.333	41.667	54.583	18.75	39.375	65.625	47.708	21.458		31.429	48.095	26.429
4.24183	42.857	66.111	75.714	100	71.429	32.619	57.917	86.19	48.095	92.222	54.762	74.167	33.542	38.125	51.429	88.333	69.167	62.5	71.667	99.286	98.333	75		62.381	16.667	85.714	16.333	9.375	25	4.583	12.708	24.524	12.5	24.583	8.056	14.286	50	59.732	50.278	45.833	52.292	37.292	62.5	27.708	25.833		26.19	69.048	37.619
4.24767	42.857	67.778	70.476	100	75.952	24.762	62.917	99.048	50.714	79.722	53.571	76.458	47.292	46.667	55.714	87.5	85.208	61.875	79.762	86.19	93.958	58.125		44.444	28.333	85.714	8	35.625	25	4.167	6.875	19.524	14.375	24.583	7.5	14.286	50	79.375	39.167	25.298	41.458	55.625	63.125	27.917	21.458		15.476	76.429	28.571
4.2535	42.857	65	76.667	99.762	85.714	13.81	71.458	95.476	50.238	58.333	51.905	77.5	39.167	56.25	71.429	85.208	82.708	53.333	75.952	98.571	96.875	75		56.19	43.095	84.286	6.667	47.5	25.833	12.5	7.083	22.381	35	25	44.167	12.857	32.5	87.5	40.278	13.393	27.083	53.75	70.625	25	23.333		16.429	57.857	28.571
4.2595	42.857	68.889	89.524	100	80.476	12.619	87.5	86.825	52.143	66.667	47.857	59.375	25.625	47.083	58.095	90	98.958	50	91.905	99.286	97.708	71.667		51.905	40	83.056	12.667	37.5	34.375	12.5	8.125	14.286	35.208	25	33.333	7.619	28.958	82.708	40.556	12.917	13.542	49.375	45	30	18.125		31.667	49.762	19.524
4.26533	42.857	59.167	85.952	85.714	76.667	14.286	85.833	68.333	57.143	69.722	40.714	61.875	26.042	35	50.238	88.333	92.5	50.833	98.571	87.857	99.375	46.667		47.103	32.857	76.905	23	16.667	18.75	12.5	9.583	26.19	37.292	25	33.333	10.476	30.625	83.125	50	20.417	27.708	62.5	73.75	36.667	7.292		61.667	69.286	15.238
4.27117	42.857	37.778	59.762	83.81	73.333	14.286	84.167	65	55.952	85.833	52.619	73.125	25	34.375	27.619	96.042	85.417	50	86.429	62.619	97.083	42.5		40	41.429	77.143	19	9.375	18.958	11.875	18.333	20	34.792	37.917	33.333	1.429	37.292	86.667	50.278	12.5	25.625	62.292	67.083	37.083	17.083		70	66.429	29.762
4.277	42.857	66.389	77.143	99.762	73.81	21.667	85.208	91.19	53.81	93.889	51.429	65.208	25	30	55.238	88.294	91.25	50	93.571	80.476	86.875	60.833		68.69	42.857	76.19	0.667	3.542	24.375	9.375	17.083	23.095	26.458	46.25	22.5	0	32.917	83.75	44.444	12.5	35.625	61.667	62.917	45.417	25.208		57.381	73.571	55.714
4.283	39.524	78.611	73.095	100	73.81	25.238	79.167	99.762	59.762	67.778	44.048	72.44	30.833	25.417	47.857	86.875	99.792	50	84.762	95.476	80.625	65.833		61.19	30.952	81.429	0	22.292	33.958	9.375	25	14.524	17.917	40.417	31.944	0	31.042	81.875	49.444	22.5	51.25	50	62.5	50.833	50.625		64.286	63.571	33.333
4.28883	42.857	62.5	64.048	100	73.81	14.286	67.292	99.762	57.381	71.944	50.476	62.917	25	28.958	21.905	100	100	50	98.333	83.81	99.792	66.25		67.619	28.571	73.333	0	35.625	41.25	4.375	25	37.143	1.042	46.875	6.389	0	37.5	58.75	42.5	27.708	47.292	53.958	52.143	54.375	57.708		55.714	61.19	30
4.29467	42.857	66.667	80.714	100	70.476	28.095	83.958	95.476	55.714	73.056	54.286	64.375	19.375	27.292	41.905	77.292	84.583	53.542	83.81	85.476	98.125	63.125		62.857	28.571	70	2.333	46.042	40.833	2.292	25	41.667	11.875	54.375	0	13.571	37.5	49.792	25.278	24.375	47.708	71.875	50	37.917	61.667		42.143	46.429	41.19
4.30067	42.857	52.222	85.714	91.905	67.286	32.143	73.125	100	56.19	98.056	53.81	66.458	25	36.042	51.667	72.083	94.583	43.125	84.762	94.286	99.583	53.958		57.143	27.143	71.429	9.333	42.083	55.208	29.583	29.375	38.095	16.25	49.167	15	14.048	37.5	57.292	26.389	23.958	48.542	75	46.667	37.5	62.5		30	48.81	44.762
4.3065	38.81	70.556	87.619	80.476	72.619	7.857	87.5	100	55.952	82.778	57.143	63.958	29.167	29.375	46.667	58.125	93.542	55	84.048	93.571	98.958	61.667		55	15.714	60	12.667	37.5	56.667	34.583	41.667	27.381	16.042	52.708	26.111	5.714	36.458	44.583	38.056	25	55	58.958	41.042	24.167	68.75		57.143	54.762	45.476
4.31233	34.048	70.833	81.429	87.143	80.238	0.476	85.625	99.286	45	87.778	57.143	53.542	47.083	35	59.048	66.25	84.613	60.625	80.476	99.286	88.958	75.417		56.905	17.381	55.238	13	37.5	62.5	33.958	50	28.095	12.5	62.5	39.444	0	36.042	28.958	65	25	53.542	58.75	45.417	20	69.167		71.429	48.81	57.143
4.31817	42.857	80.833	65.476	70.238	84.762	14.286	68.333	97.857	45.952	100	57.143	53.125	50	37.292	65.714	91.875	99.792	70.417	84.524	95.952	99.583	86.458		64.762	14.286	39.048	15.667	47.292	62.5	35.833	50	26.429	12.5	58.958	28.611	0	31.667	25	55	25.208	71.667	65.417	43.125	30	64.792		64.048	30.238	57.143
4.32417	42.857	83.333	86.19	76.667	80.714	12.857	64.792	93.571	61.667	100	57.143	62.5	49.792	38.333	64.524	98.542	90.238	50.208	85.714	90.714	97.708	94.583		70.714	16.429	20.714	1	36.458	62.083	35.417	49.375	27.619	14.792	43.958	27.222	6.905	33.958	25.833	56.389	35.417	69.792	63.542	37.5	37.5	68.125		67.143	31.667	56.667
4.33	40.159	81.944	92.857	66.667	85.714	14.286	68.75	88.095	50	92.5	55.952	63.333	57.917	40.625	50.476	99.792	95.625	58.958	81.667	100	83.333	100		63.81	28.571	17.857	1	37.292	54.167	41.667	38.958	19.286	13.75	43.333	42.5	12.381	41.875	25.417	44.722	33.125	69.792	64.792	32.5	51.667	45		58.571	39.286	52.619
4.33583	42.857	71.667	82.857	83.571	83.095	5.476	64.167	86.905	39.048	87.222	55.476	73.542	42.917	53.542	33.571	99.375	92.5	68.75	94.524	100	93.125	89.375		72.381	28.571	39.048	12	23.125	55.417	45.417	43.958	12.857	12.708	40.833	40.278	10.476	50	38.125	61.111	33.958	64.792	69.167	46.25	61.458	47.917		55.238	40.952	57.143
4.34183	42.857	66.667	56.905	80.238	69.524	11.429	59.583	86.19	23.571	91.222	49.048	73.958	37.5	51.042	55.952	100	79.792	59.167	96.905	100	99.583	90.833		71.19	28.571	59.762	47.333	47.708	49.167	28.333	41.458	41.905	18.75	26.25	11.111	34.524	50	44.375	60.833	26.042	60.833	73.542	47.083	37.708	46.458		53.095	70	57.143
4.34767	42.857	66.667	70.952	99.286	57.619	0	62.5	100	5.952	100	68.333	75	37.5	44.792	39.762	96.875	77.5	65	89.524	100	90.417	86.667		54.762	27.857	65.714	73.333	28.542	49.375	25	51.667	35.714	16.25	35.208	27.5	42.619	50	40.208	42.222	39.583	43.125	75	46.458	2.083	42.917		59.286	49.762	57.143
4.3535	42.857	65.278	72.619	95.952	71.429	4.762	62.5	100	21.19	100	68.571	73.333	37.5	54.167	55.238	82.292	60	72.917	85.714	90.952	94.792	83.542		62.619	21.19	67.619	81.667	28.333	50.208	28.958	48.125	53.571	24.583	61.042	9.167	36.429	50	47.083	57.222	45.625	38.125	65.833	46.458	8.75	45.625		71.19	44.286	45.952
4.3595	40.714	66.944	83.333	84.286	79.048	15	72.917	100	47.381	99.167	63.333	57.708	36.667	50.417	57.143	72.292	71.042	71.042	82.857	94.048	98.333	57.083		52.857	30.476	57.143	97.333	49.167	30.417	29.375	50.208	67.143	25	75	5.556	28.571	39.583	37.5	65.556	49.375	50.208	63.542	37.708	8.958	48.333		60.714	45.238	52.143
4.36533	28.333	68.611	79.524	85.714	85	17.857	69.583	100	55.952	96.944	70.238	81.667	43.125	40	49.762	78.125	84.167	51.667	75.714	93.333	84.375	42.917		46.429	41.667	57.143	87.333	51.25	37.917	10.208	48.542	60.714	25	75	38.333	32.857	44.583	32.083	61.389	63.125	60	69.583	41.042	0	36.042		78.571	42.857	52.619
4.37117	28.571	77.778	81.19	87.857	82.143	27.381	73.542	91.19	38.81	89.722	71.429	88.125	23.542	37.917	55.952	83.542	90.417	59.375	80.714	99.286	82.5	61.458		51.19	42.857	35.238	98	56.458	29.167	18.75	49.583	19.524	25	74.792	47.5	30.238	22.083	26.458	58.889	68.125	58.333	58.542	36.875	0.625	37.5		74.286	55.476	52.857
4.377	12.143	44.722	75.952	91.429	75.476	3.571	67.5	94.762	31.429	78.611	71.429	67.083	19.375	42.083	65.714	88.333	92.083	63.333	71.429	96.905	76.667	58.125		56.19	40.476	51.19	75.333	47.708	35.208	25	50	45.476	25	73.75	66.389	42.143	31.875	25.833	52.778	59.375	53.125	50.417	24.167	0	37.5		76.429	55.952	57.143
4.383	28.571	50	87.381	92.857	100	0	62.5	98.571	42.619	81.944	71.429	60.417	26.042	45.833	60.238	83.958	94.375	66.667	70.238	99.048	81.667	58.125		57.143	28.571	60.476	64.333	22.083	30.417	24.375	53.333	41.429	26.667	75	76.667	42.143	29.375	28.333	47.778	61.667	42.917	56.25	23.958	4.167	37.083		85.714	52.381	53.095
4.38883	15.952	58.056	88.333	86.19	97.381	12.857	72.917	96.905	41.905	88.333	57.857	61.25	47.292	45.208	65.714	71.25	95	70.833	61.667	100	91.31	50.208		55.238	28.571	38.333	78	16.042	37.083	25	52.738	35.714	25.208	73.125	63.333	45.952	29.375	47.292	50	64.167	21.25	68.75	29.792	38.958	35.625		75.754	54.286	56.429
4.39467	26.667	68.611	99.762	89.524	100	12.381	63.75	90.238	31.19	86.389	47.857	69.167	44.583	32.292	66.429	77.083	86.042	52.083	68.095	98.929	74.167	51.458		59.524	29.762	42.857	70.333	27.917	31.667	32.083	49.583	42.857	20.833	71.25	65.278	45	22.917	55.208	51.944	53.958	36.042	87.083	28.333	43.958	33.125		63.651	68.333	44.524
4.40067	28.571	72.5	85	84.524	99.762	3.333	73.333	74.048	21.429	100	53.81	80.417	37.5	55	71.429	83.958	85.833	44.583	65.476	95.238	95.208	52.917		59.286	21.429	52.857	71	44.167	37.5	15	50.208	42.857	25	70.833	58.611	54.524	30	73.75	63.056	55.417	60.625	87.083	26.667	27.708	37.292		79.524	77.619	39.286
4.4065	28.571	76.389	47.381	91.905	92.143	21.429	30.208	58.333	44.286	100	43.333	77.292	27.708	51.667	71.429	60	86.042	47.5	68.81	89.286	77.292	43.542		58.81	28.571	60.238	96.667	41.667	30.625	29.375	42.708	42.857	24.792	55.417	50	53.81	25	84.792	65.278	47.917	56.875	87.5	27.917	18.958	47.708		75.238	75.714	40
4.41233	28.571	81.667	72.857	95.476	87.857	22.143	50.625	73.571	54.048	98.611	56.667	66.667	19.375	62.5	71.429	67.917	88.542	64.792	66.19	97.619	87.917	47.292		64.762	28.571	74.286	100	32.083	38.75	30.208	20.417	42.857	25	48.958	61.944	66.19	24.375	85.625	56.111	50	38.333	87.292	24.375	20.208	57.083		71.429	48.571	36.667
4.41833	28.571	71.389	73.81	100	94.524	18.333	57.083	61.429	53.333	99.722	64.524	78.958	21.458	57.917	71.429	70.625	86.458	47.083	57.619	100	93.958	50		50.714	25.238	71.429	100	33.125	49.583	13.542	36.458	48.81	23.125	45.208	44.444	71.429	21.458	77.083	49.722	48.542	31.875	87.5	31.875	40.417	49.167		64.048	55.714	34.048
4.42417	28.571	58.611	80.714	97.857	81.429	27.619	75.625	75.238	68.333	95.556	48.81	77.083	23.75	55.625	70.476	70.208	81.042	37.292	69.048	100	95.625	65.208		68.81	26.667	76.905	93	43.958	49.583	21.25	32.708	47.143	25	36.042	83.333	50.714	6.875	60.208	29.722	49.583	47.292	87.5	20.208	41.458	59.375		56.429	57.619	48.571
4.43	28.571	66.667	85.238	75.952	92.381	21.667	75.208	80.238	80.476	91.667	57.143	74.375	35.208	51.458	57.143	72.292	76.875	40.417	79.286	100	85.625	69.583		82.619	26.667	92.143	80	39.583	49.583	18.333	50.208	50.476	20.208	31.458	92.222	36.429	3.542	49.792	40.833	41.875	51.667	87.5	25	37.5	60.208		68.333	67.381	43.81
4.43583	28.571	60	90.476	78.333	83.571	34.524	71.667	69.048	75	92.778	55.476	67.292	37.5	46.458	48.81	66.875	65.833	35.417	81.667	83.611	91.875	70		78.81	28.571	96.905	90.333	56.875	49.167	26.042	51.458	57.143	28.75	43.125	95.556	41.19	24.167	61.25	46.111	50	73.125	87.5	35.417	37.5	62.5		66.667	62.381	52.381
4.44183	28.571	65.556	60.714	68.095	78.571	32.857	75.208	50	76.19	99.444	51.905	86.667	36.667	50	58.333	75	80.833	39.583	84.286	85.714	77.083	61.458		51.667	28.571	99.048	83	61.667	50	21.875	50	60.238	30.833	58.542	100	34.524	37.5	86.042	62.222	50	68.75	87.5	46.042	37.5	54.167		73.333	62.381	56.905
4.44767	28.571	76.667	52.381	92.143	100	25.952	59.792	49.762	60.714	100	36.429	86.667	25	60.833	57.143	73.542	85.625	48.333	99.286	85.714	75	72.292		61.19	28.571	67.143	73.667	47.292	50	10.208	50	57.143	18.542	68.125	99.444	37.619	37.5	78.958	49.722	47.083	75.833	87.5	46.667	34.792	50		68.571	56.667	57.143
4.4535	28.571	83.333	54.048	97.857	83.81	36.19	61.875	67.381	62.381	100	42.381	75.208	40.625	60.208	65.952	73.958	80.417	47.708	98.333	88.571	78.333	69.583		75.952	29.286	70.714	64.667	44.375	33.75	14.583	50	60.714	46.875	75	98.333	43.571	33.125	87.5	45.833	40.833	54.375	87.5	31.667	36.458	44.375		67.143	36.905	57.143
4.4595	28.571	77.5	69.762	99.524	79.762	49.048	64.792	75	63.81	100	36.429	74.167	35.625	50.417	66.19	78.333	64.167	53.125	81.667	90.476	82.292	73.542		84.524	42.619	47.619	64.667	39.375	40.833	22.708	50	39.524	37.5	65.625	99.444	55.476	37.708	71.875	66.667	37.917	70.417	87.5	25	52.5	47.5		71.429	39.524	50.476
4.46533	28.571	62.778	66.905	92.857	92.619	48.571	67.708	66.905	54.048	98.333	42.143	75	37.292	52.917	66.667	77.708	77.5	66.458	73.095	100	74.583	69.167		58.333	31.19	19.762	77	39.167	50	25	50	47.143	32.5	54.375	95	57.143	36.667	61.875	66.667	52.708	50.833	86.25	29.583	52.917	61.667		71.19	53.81	50.476
4.47117	28.571	82.778	60	100	93.571	57.143	70.833	66.429	56.429	98.333	55.714	72.083	35.208	56.042	67.143	85.625	77.5	71.458	85.952	100	82.917	39.167		78.571	34.524	22.857	80	38.542	43.958	22.917	57.5	55	25	44.792	94.722	60.833	37.5	62.5	66.667	71.25	63.333	85.417	25	53.542	45.208		62.619	81.905	51.667
4.477	28.571	65.833	74.286	100	96.429	55.714	81.042	81.667	43.333	99.722	67.619	73.125	37.5	60	48.095	86.875	83.333	75.833	100	100	97.083	41.667		63.095	46.905	34.286	77	46.875	33.75	10.208	62.5	56.667	30.417	32.917	87.778	69.762	30.417	62.292	63.889	73.542	68.75	67.708	32.083	38.542	39.583		76.667	62.143	57.143
4.483	28.571	47.778	47.381	97.381	90	50.238	71.667	74.048	70.714	93.611	71.429	67.5	37.5	75	30.238	99.375	82.083	85.208	91.667	91.905	96.607	33.75		57.143	49.048	41.905	90	38.958	34.583	3.542	61.042	55	38.542	43.958	83.333	71.429	25	60.208	62.222	84.792	52.917	73.958	32.083	32.708	48.958		84.048	54.524	57.143
4.48883	28.571	50.278	59.286	95	83.333	56.905	66.25	74.524	70	83.5	66.667	63.125	37.5	69.167	27.381	94.375	99.167	90.417	100	97.857	100	31.25		69.524	48.571	22.857	99.667	37.292	19.167	12.917	73.333	56.429	46.458	68.542	93.889	71.429	23.125	61.042	66.667	87.083	42.083	75.208	33.958	33.333	50		74.048	55.714	40.476
4.49467	28.81	45.278	66.905	91.19	79.524	57.143	78.333	76.905	71.429	90.833	62.381	46.25	38.958	68.75	42.857	97.917	97.083	97.917	98.571	91.429	96.825	25.833		65	59.524	42.143	72	38.542	25	25	58.75	66.905	50	84.167	99.722	71.429	19.375	63.125	66.667	84.583	62.083	67.083	36.042	43.542	49.792		79.762	77.381	52.619
4.50067	29.048	70.278	67.381	97.619	73.81	50	66.042	82.619	67.857	83.333	42.381	56.667	38.958	56.25	35.952	98.75	85.417	93.333	84.524	86.905	96.696	25		53.095	69.762	38.333	86.667	51.042	25	28.75	56.25	44.524	43.125	82.708	97.778	71.429	22.5	17.5	66.667	87.5	42.708	63.542	56.25	37.083	39.375		59.048	70.714	57.143
4.5065	32.381	55	65	85.913	70.476	34.762	20.625	82.381	57.381	88.889	41.905	57.292	37.5	55.833	26.905	79.792	84.375	93.958	85.714	100	98.958	35.208		25.952	34.286	12.619	70.667	19.583	20	0	35	31.905	42.917	63.542	60.833	70.714	35.833	15.625	61.944	62.708	26.875	67.292	30.625	29.792	36.458		45	44.286	57.143
4.51233	42.857	51.111	68.095	70.714	71.429	34.524	38.542	99.762	69.286	98.056	47.619	48.958	37.5	62.292	34.524	80.833	95.833	91.458	89.524	100	100	75		14.286	38.571	3.333	7	9.583	17.917	0	11.875	20.952	44.583	64.792	28.333	58.095	11.875	24.167	60.278	35.625	26.667	27.708	34.375	13.958	26.042		7.381	35.714	56.429
4.51833	42.857	60.278	71.429	91.667	74.762	42.857	38.958	100	60.476	58.333	58.571	49.167	41.25	62.5	51.667	73.125	95.208	92.024	94.286	100	92.292	78.75		9.048	37.857	0	0	5.417	3.333	0	19.792	7.857	16.042	35.417	16.667	42.619	9.583	18.75	47.5	16.458	12.292	0	17.083	0.208	18.958		16.905	17.143	49.048
4.52417	30.238	72.778	67.619	100	71.111	42.857	42.083	100	50.238	82.222	56.905	55.625	50	61.667	59.286	93.542	99.167	99.524	98.333	98.571	94.375	76.25		7.381	26.905	0	0	11.458	0	0	31.25	5.238	3.542	32.083	0.833	12.619	3.542	12.083	62.778	5.833	3.125	3.75	3.958	9.583	20.625		10.476	24.524	48.095
4.53	30.714	50.278	46.905	100	71.032	42.857	68.333	99.762	52.857	72.778	51.19	60.833	50	53.125	53.571	99.792	98.333	100	92.381	87.381	89.167	78.125		0	0	0	0	0	0	0	10.417	0.238	0	26.458	3.889	22.381	1.458	12.5	23.611	1.458	0	0.625	3.75	0	19.583		0	13.81	45
4.53583	28.571	53.611	53.81	82.857	69.365	42.857	66.042	91.19	68.333	66.111	42.857	60.625	50	61.25	53.333	97.292	97.083	86.25	77.143	90.476	88.631	87.5		0	0	1.19	0	0	0	0	15	0	7.292	27.5	23.056	0	0	3.542	25.278	11.458	0	0.417	0	0	13.125		0	11.905	36.667
4.54183	35.476	49.444	43.81	71.667	72.619	42.857	59.375	89.048	58.333	67.778	61.429	82.5	49.583	68.958	77.381	86.042	97.083	74.167	97.143	82.143	100	87.083		0	0	0	0	0	0	0	1.042	5.952	0	12.5	12.778	0	0	0.208	23.056	12.5	0	0	0	0	7.917		0	21.429	44.048
4.54767	31.429	64.167	45.873	76.667	85.714	44.048	71.25	86.429	59.048	63.333	64.762	75	48.75	72.917	67.619	94.583	100	68.125	77.857	69.762	94.583	81.875		0	0	11.667	4.333	0	0	0	0	0.238	0	0.833	0.833	7.143	0	0	20.833	11.042	0	0	3.542	0	0		13.095	22.381	20.476
4.5535	7.143	45.556	43.571	79.524	85.238	56.429	84.167	100	60	58.333	71.429	75	34.792	68.542	57.857	99.167	99.583	62.292	88.81	92.857	98.125	87.5		0	0	14.286	3.667	0	0	0	0	10.476	0	2.917	3.889	9.286	0	0	15.556	9.792	0	8.542	0	0	0		7.857	12.619	14.286
4.5595	0	53.333	56.19	75	80	57.143	98.125	83.81	59.048	75.833	71.429	75	30.625	67.5	59.762	97.917	99.792	69.583	88.095	90.952	99.792	87.083		0	0	5.238	0	0	0	0	4.792	10	0	0	2.5	0	0	0	8.056	15.417	0	0	0	0	1.25		12.857	2.381	14.286
4.56533	0	35	62.619	73.333	55.952	60	96.042	81.19	65	75.278	70.714	75	37.5	53.75	70.238	94.167	100	67.917	91.429	85.714	90.952	88.333		0	0	10.238	0	0	0	0	3.125	11.429	0	0	0	1.19	0	0	2.222	11.25	0	0	0	0	0		21.905	3.571	10.714
4.57117	2.857	43.611	64.048	84.762	67.143	66.905	94.792	85.476	71.429	80.556	71.429	78.452	27.083	51.042	61.905	96.875	100	79.375	66.429	81.19	89.048	98.75		0	0	29.762	0	2.292	0	0	0	8.81	0	0	0	20.476	0	5.625	30.833	9.792	4.375	0	0	0	7.5		16.19	2.619	10.952
4.577	10	50	46.905	85.714	84.286	71.19	87.292	71.667	67.619	78.889	68.333	90	26.667	62.083	69.524	86.25	100	81.667	61.667	77.143	91.667	80		0	7.857	5.238	0	0	0	0	0	13.333	0	0	0	11.667	0	0	5	0	3.958	0	0	0	14.167		51.19	11.667	14.286
4.583	1.19	55	42.857	85.714	78.333	58.095	68.542	70.714	57.143	83.333	55.952	96.042	23.125	53.958	66.429	99.792	100	91.875	77.381	85.476	75.417	77.917		0	13.571	0	0	0	0	0	0	9.286	0	0	0	0	0	0	0	0	6.25	0	0	0	16.875		41.19	27.619	9.762
4.58883	2.857	50.278	42.381	77.381	69.524	59.524	78.542	72.857	65	83.611	59.286	97.083	18.125	60.833	71.429	93.125	82.292	94.583	85.714	94.048	77.083	85		0	26.667	1.667	0	0	0	0	19.167	1.429	0	0	0	0	0	0	0	2.292	2.5	0	0	0	8.125		43.095	23.571	0.238
4.59467	0	82.222	42.381	80.714	72.857	62.381	56.458	77.619	48.095	82.778	71.429	100	15.417	62.5	71.429	80	78.542	99.583	85.714	95.238	83.125	94.167		0	20.952	13.333	0	0	0	0	18.542	0	0	0	0	0	0	0	0	0	0	0	0	0	7.083		30.476	21.429	2.857
4.60067	0	83.333	45.952	78.571	88.333	55.476	75.833	65.238	55.952	78.333	70.952	100	24.375	67.292	79.286	65.417	91.875	87.5	75.476	100	51.042	89.167		10.714	12.619	21.667	0	0	0	0	7.292	4.286	0.208	0	0	0	0	0	0	0	0.625	2.292	0	0	8.958		32.619	26.905	5.476
4.6065	0	78.333	30	78.095	89.802	71.429	80.625	80.238	63.095	81.944	71.429	97.5	25	75	84.048	70.833	81.25	86.458	73.095	91.429	49.167	87.5		0	0	41.905	12	0	0	0	0	18.81	2.5	1.042	0	0	0	0	0	1.25	0.208	0	0	0	7.917		37.143	7.143	14.286
4.61233	1.667	66.667	34.524	78.095	78.056	68.81	77.292	100	70	79.056	51.667	87.5	25	74.583	76.19	55.833	90.208	92.708	77.619	85.714	76.042	91.875		0	0	18.333	9.333	0	0	0	0	28.571	14.583	0	0	0	0	0	0	25.833	0	0	0	0	1.042		28.571	3.095	5.476
4.61833	9.762	67.5	28.571	71.905	69.556	42.143	58.542	99.762	71.429	89	50.476	87.5	24.167	50.833	68.571	85.417	98.958	86.042	78.81	83.571	96.667	98.542		0	1.905	0	5.333	0	0	0	0	28.571	3.75	0	2.222	0	0	0	0	21.875	0	0	0	1.667	0		30.952	8.333	0
4.62417	14.286	77.056	28.571	92.857	86.587	40.238	53.125	96.905	70.714	97.944	57.619	87.5	12.5	56.458	69.921	81.042	88.125	83.333	85.476	85.714	88.75	78.75		0	10.238	14.286	6	0	0	0	0	39.286	3.958	0	16.111	0	0	0.625	0	10	0	0	4.583	0	0		52.143	17.619	0
4.63	16.905	60.278	27.619	92.619	66.667	53.571	55.208	99.762	57.381	99.389	66.429	89.375	12.5	48.542	67.857	93.75	86.458	81.667	89.286	77.421	85	87.5		0	2.143	13.095	0	0	0	0	6.25	39.762	0.833	0	2.5	0	0	12.292	0	0	0.833	0	8.958	0	0		47.143	10.714	0
4.63583	5.714	50.556	20.714	79.048	69.286	68.571	63.125	99.524	55.238	72.944	50	79.167	12.5	45.625	56.905	100	87.917	87.708	86.19	71.429	79.167	68.542		0	0	9.524	0	0	0.208	0	4.792	17.143	0	0	0	0	0	0	0	0	0	0	6.458	0	0.833		25.238	5	0
4.64183	7.143	72.5	26.19	58.81	59.762	68.095	59.792	77.143	56.905	66.667	42.857	84.375	2.708	60.417	79.762	98.75	61.042	94.375	54.286	71.429	85.625	85.208		0	0	10.952	0	0	0	0	7.292	19.762	0	0	0	1.19	0	18.75	12.778	0	0	0	2.5	1.667	0		14.286	6.905	0
4.64767	14.286	83.333	20.714	60	71.429	61.667	60.208	76.19	56.429	54.722	41.905	92.292	3.958	47.292	92.143	96.875	92.083	91.458	64.286	85	77.708	90.417		0	0	0	0	0	0	0	9.167	22.143	2.5	0.208	0	6.429	0	21.042	12.778	17.917	0	0	3.75	5.625	0.833		14.524	6.905	0.952
4.6535	14.286	82.778	23.095	83.333	71.429	57.143	73.125	67.857	45.238	82.222	51.667	88.333	10.208	37.292	91.19	95.625	83.125	94.048	74.524	83.333	87.292	76.667		0	7.143	10	0	0	1.458	0	0	0	23.958	0	2.222	7.143	0	23.542	0	18.75	0	0	0	4.583	0		17.381	3.81	10.476
4.6595	9.286	81.111	40.476	86.19	64.524	67.381	75	75.952	67.143	83.333	49.286	90.208	1.25	38.75	81.429	84.167	75.833	100	83.571	85.714	94.583	65.208		0	25.476	25	0	0	0	0	0	0	11.875	0	1.111	12.143	0	7.083	1.389	4.375	0	0	0	2.292	0		28.81	11.19	22.381
4.66533	5.238	68.889	26.19	85.714	72.143	68.571	73.75	73.333	76.905	74.444	68.571	85	11.458	37.917	85.476	88.958	87.292	96.875	81.905	85.714	95.417	69.583		0	6.667	25.714	0	0	0	0	0	0	0	0	0	19.762	0	7.708	0	3.75	0	0	0	8.333	1.875		37.619	16.667	4.524
4.67117	14.286	66.667	20.952	85	85.714	62.619	84.375	90.952	80.714	54.722	71.429	75	21.458	33.542	84.048	92.708	86.458	95	83.492	85.714	83.542	67.083		0	8.571	30.714	2.333	0	0	0	0	6.19	0	0	0	7.143	0	0	0	1.875	0	0	0	0	0		30.476	26.667	4.048
4.67717	15.238	73.889	10.714	75.476	94.762	62.857	82.5	93.333	56.429	83.333	71.429	69.167	25	38.958	83.571	89.583	75.417	81.875	69.444	81.19	87.5	60.625		0	3.095	47.381	13.667	0	0	0	0	3.333	0	0	0	0	0	2.292	8.333	11.667	2.292	0	0	7.292	0		27.143	27.143	16.429
4.683	23.571	83.333	1.667	71.429	88.81	53.333	76.458	100	57.619	85	71.429	70	25	43.542	82.857	86.875	86.25	99.583	58.095	59.048	87.5	67.083		0	0.476	48.571	6	0	0	0	0	0.476	0	0	0	0	0	12.708	16.944	21.25	3.125	0	10	6.458	0		22.381	13.571	4.048
4.68883	0.476	82.5	0	85	95.238	60.238	62.708	96.429	71.429	77.222	71.905	82.917	30.833	61.25	61.905	100	87.083	91.458	84.048	69.762	92.202	87.083		0	9.286	34.286	17	0	0	0	0	11.905	4.792	0	0	6.667	0	0	7.778	16.875	0	0	0	0	0		9.762	9.524	0
4.69467	8.095	68.056	0	74.484	98.333	43.095	59.792	91.667	67.381	75	71.429	83.125	58.75	62.083	75.952	100	93.542	92.5	71.27	71.429	98.304	86.042		0	27.143	38.81	0	0	0	0	0	17.619	8.958	2.917	0	0	0	0	13.056	2.083	0	0	0	10.625	1.458		7.143	11.905	0
4.70067	10.952	57.5	1.19	62.381	87.857	18.095	94.375	96.905	71.429	56.389	71.429	84.792	62.5	76.875	65.714	100	91.875	100	81.667	89.762	100	70		0	32.381	63.095	0.667	0	6.458	0	0	1.429	2.292	12.5	0	0	0	4.792	13.889	0	2.917	0	8.958	1.875	0		22.143	12.381	0.714
4.7065	25.476	79.444	8.571	47.857	39.048	44.048	89.792	92.857	81.905	78.889	83.81	87.5	62.5	83.542	73.095	93.125	91.458	94.554	72.381	97.857	99.286	67.917		0	37.381	61.667	0	0	13.75	0	0	0	0	12.5	0	4.048	0	6.25	0	0.833	6.042	2.708	17.917	0	3.125		54.762	18.81	0.714
4.71233	37.143	64.722	14.286	51.429	36.667	45.238	85.417	90.952	83.333	83.056	83.571	87.5	60.833	68.333	86.667	70.625	93.542	96.19	60	98.81	80.238	65.417		0	31.19	57.143	4	0	2.083	0	0	1.905	0	6.25	0	5.714	0	0	0	0	4.792	0	28.333	10.833	6.667		30.952	14.286	0
4.71833	31.19	63.611	15.714	60.238	35.476	31.429	82.083	85.952	66.667	78.333	77.857	69.792	38.333	80.833	71.429	69.167	95	97.44	64.762	91.627	99.167	75.833		0	24.048	49.762	0	0	0	0	0	14.286	1.25	0	0	0	0	0	3.333	0	2.292	1.042	27.708	3.333	0		33.095	22.143	5.952
4.72417	28.571	76.111	25.952	67.143	69.762	39.524	96.25	90	82.143	78.333	86.667	59.375	37.5	81.042	72.381	73.75	88.542	82.47	72.857	100	99.792	86.042		0	14.286	36.905	0	0	0	0	0	11.19	1.25	0	0	2.857	0	0	0	0	0.208	0	29.167	23.75	8.75		40.476	30.952	16.905
4.73	16.905	61.389	55	72.143	58.571	53.81	79.792	67.381	85.714	68.889	100	63.125	38.542	82.708	85.714	90.208	82.292	75	63.095	100	82.708	80.833		0	14.286	26.667	0	0	0	0	0	9.762	0.833	0	0	7.381	0	4.792	0	0	12.292	0	29.583	1.667	0.833		28.333	35.952	22.381
4.73583	14.286	59.444	64.286	69.762	65.476	53.571	82.917	70.714	85.714	67.5	100	56.875	39.792	75	93.81	93.958	85.208	70	56.19	98.095	91.875	71.25		0	5.952	10.714	0	0	0	0	0	0.476	0	0	0	21.19	0	7.5	0	0	13.333	0	19.375	0	0		21.429	29.286	36.429
4.74183	14.286	54.167	47.857	62.619	53.81	71.429	74.792	84.286	80.476	73.611	84.286	86.667	34.792	71.458	95.476	62.5	87.292	80.417	70.714	92.857	96.637	70.06		0	0	13.81	0	0	6.875	0	0	0	0	0	0	20.476	0	14.792	0	0	0	0	11.25	0	5.417		30.476	15	28.571
4.74767	14.048	64.444	40.476	60.476	33.81	62.619	68.333	74.524	70.476	76.111	92.619	87.5	36.25	49.583	100	64.167	81.667	81.875	60.238	85.714	92.083	70.238		0	0	33.571	0	0	16.042	0	0	0	0	0	0	2.857	0	20.208	0	5.417	8.125	0.417	0.208	0	11.042		46.905	13.571	28.571
4.7535	2.619	75.278	37.143	62.381	43.333	71.429	91.458	60	66.905	75.833	93.333	86.875	25.208	54.583	94.762	71.875	79.167	75.417	66.667	85.714	98.542	77.649		0	0	45.952	0	0	17.083	0	0	0	0	0	0	14.286	0	3.333	0.278	12.292	1.875	12.5	2.083	0	20		56.667	22.381	18.571
4.7595	1.667	99.444	38.81	68.571	22.143	71.19	68.958	64.524	66.19	71.667	100	87.5	33.75	46.875	78.333	67.708	85.208	77.5	70	80.714	93.333	47.292		0	0	30.714	0	0	0	0	0	0	0	0	0	5	0	0.208	0	12.5	9.583	3.333	15.208	0	1.458		29.524	27.857	13.095
4.76533	23.095	95	26.905	60	42.619	70.238	63.542	61.31	53.333	66.389	100	86.458	26.458	32.5	79.524	71.875	88.958	68.125	56.905	62.857	100	51.667		0	0	14.762	0	0	0	0	0	0	0	1.042	0	1.667	0	6.667	0	1.875	0	1.042	10	0	0		18.81	20.714	4.762
4.77117	39.524	96.389	28.571	64.048	64.524	71.429	85.833	54.048	47.143	62.778	87.619	87.5	37.5	29.792	86.429	71.25	84.792	49.583	59.286	68.333	98.542	92.083		0	5	7.857	0	1.042	0	0	0	0	0	3.333	0	4.286	0	0.208	0	0	2.083	0	30	0	0		13.81	14.286	5.476
4.77717	30.476	96.944	36.19	62.381	55.952	71.429	76.875	32.381	35	73.333	79.524	74.792	33.125	38.542	90.952	77.083	80.833	57.083	61.667	71.429	88.75	99.167		0	14.286	10	0	7.917	0	0	0	0	0	0	0	7.619	0	3.958	0	0	11.042	13.75	14.167	0	0		5.714	25.238	6.905
4.783	28.571	90.833	42.857	62.143	57.143	71.429	80.208	36.429	38.095	63.056	85.238	72.083	31.042	31.25	87.381	80.208	78.125	46.667	58.095	72.143	84.375	100		0	14.286	30.238	0	2.5	0	0	0	0	0	0	0	17.619	0	0	0	0	12.5	7.083	0.417	8.333	0		2.857	42.857	3.095
4.78883	36.19	99.722	27.381	57.143	59.048	72.619	52.292	59.286	29.048	61.667	85.714	73.75	34.375	27.083	71.429	63.125	58.75	50.625	52.857	76.429	93.125	100		0	15.952	28.571	0	3.333	0	0	0	0	0	2.083	0	2.143	0	2.917	0	0	5.833	16.458	7.708	4.167	0		21.667	63.333	13.571
4.79467	28.571	99.167	24.762	38.333	64.762	75.714	57.917	52.619	53.333	75.278	82.143	75	37.5	28.958	81.19	73.75	68.542	52.292	68.571	82.619	83.958	99.792		0.476	19.048	25.952	0	0	0	0	0	0	0	3.333	0	0	0	3.75	0	0	9.583	11.875	12.5	0	6.875		20.952	70.952	10.952
4.80067	36.429	95.833	55.714	53.571	64.762	73.556	57.917	41.19	55.952	66.667	43.095	72.5	32.917	43.75	82.381	59.792	69.792	72.708	84.524	85.714	100	91.25		13.81	15	10	0	6.875	0	0	0	0	0.625	0	0	0	0	0	0	0	0	0.417	17.292	0	12.5		1.19	74.762	14.286
4.8065	42.857	96.944	47.143	66.19	97.857	64.286	75.625	45.476	76.19	65.278	41.905	72.708	13.333	37.5	72.857	57.917	69.315	79.167	95.952	85.714	90.417	92.292		1.905	8.81	14.286	5	17.083	0.625	0	0	0	0	0.625	0	0	5	2.292	0	0	0.625	3.125	19.375	0	5.208		3.81	48.095	20.238
4.81233	48.571	98.611	29.286	67.619	85.952	46.905	53.125	57.857	78.095	61.389	40.952	65	12.5	37.5	45.952	61.667	69.792	71.042	99.524	85.238	87.917	70		0	8.333	24.524	2.333	1.458	7.917	0	0	1.905	0	0	0	4.286	12.5	7.083	0	0	0.625	1.458	1.042	10.208	0		6.667	58.81	28.571
4.81833	37.619	83.889	35.238	72.381	76.429	60.714	39.792	52.143	76.905	66.667	53.333	68.125	12.292	33.75	25.476	69.792	69.167	75	99.524	81.667	78.542	89.792		0	9.524	28.81	0	0.208	2.917	0	0	9.286	0	1.25	0	6.667	16.458	0	7.5	0	0	1.667	0	12.708	0		4.048	60.952	28.571
4.82417	46.19	83.889	42.857	65	75.714	71.429	32.292	40.476	84.286	67.778	67.857	80.208	33.542	18.542	29.762	80	76.667	83.75	93.095	74.048	76.458	100		0	5.238	8.095	9	0	0	0	0	0	0	0	0	14.286	12.5	0	24.444	0	0	0	7.5	10.208	0		0	65.714	28.571
4.83	38.095	84.444	46.667	51.19	81.429	73.611	37.292	26.19	72.619	66.944	73.333	75.417	29.375	25.417	35.476	86.696	79.167	66.458	94.762	83.571	75	100		4.524	6.19	15.238	20	0	0	0	0	0	0	0	2.222	28.095	7.5	0	0	0	0	0	8.958	6.25	0		0	57.143	28.571
4.836	42.143	92.778	58.81	52.381	85.714	71.429	35.208	28.571	45	72.778	62.619	52.083	31.458	24.167	40.476	84.583	83.125	63.333	83.571	84.286	87.708	87.649		6.429	11.667	33.095	20	0	0	0	0	0.238	0	0	5	14.524	7.708	0	0	12.5	0	0	10.625	11.25	0		14.762	57.143	25.238
4.84183	20	87.222	66.429	67.857	85.714	53.81	32.083	28.333	60.714	77.778	70.714	53.75	21.458	31.25	37.381	79.375	75.417	62.5	77.143	78.571	100	98.125		0	0	25.952	1.667	0	0	0	0	0	0	0	8.889	9.524	5.417	0	0	12.5	3.125	0	12.5	18.125	0		18.333	56.429	22.381
4.84767	40.952	81.389	75	69.048	79.048	27.619	58.542	18.333	69.286	80.278	72.143	60.625	33.958	50	43.294	76.875	86.875	53.542	68.571	74.048	96.458	85		0	0	24.286	0	0	0	0	0	0	0	0	8.611	11.905	1.458	0	13.889	0.625	0	0	8.542	4.167	0		26.667	58.095	25.714
4.8535	57.143	83.333	73.81	72.619	84.524	42.857	50.208	14.286	71.429	91.111	67.381	61.667	35	50	71.19	69.375	68.75	65.625	78.095	87.857	82.292	79.167		0	4.762	7.143	29	0	0	0	0	0	0	0	16.667	30.476	0	0	14.444	0	0	0	0	2.292	0		25	48.095	34.048
4.8595	54.048	69.722	60.714	52.619	77.857	48.095	50.208	23.333	58.571	87.222	69.762	66.667	34.375	45.208	85.476	70.833	67.708	80.417	83.095	99.286	81.458	90.417		0	14.286	8.095	30.333	0	0	0.625	0	0	1.25	0	0	11.905	0	0	21.111	0	0	0	0	21.458	0		0	40.952	20.476
4.86533	57.143	83.333	76.19	60.238	86.349	62.381	43.75	26.667	43.095	100	96.429	75	40.625	43.333	66.667	70.208	55.417	87.5	58.333	93.81	72.708	93.333		0	9.524	1.667	0.667	0	0	0	0	0	0	0	0	0	0	0	0	0	0.417	0	2.083	19.583	0.625		7.619	54.286	14.286
4.87117	55.238	67.5	43.571	51.905	88.373	71.19	47.708	20	61.905	100	85.952	84.375	50	42.083	83.095	74.792	62.5	87.5	48.81	98.571	68.333	91.875		0	0	42.857	0	0	0	0	0	0.238	0	0	0	5	0	0	0	0	3.333	6.25	7.917	12.5	4.583		14.286	49.524	14.286
4.87717	63.095	61.667	52.381	40.714	85.714	65.476	49.792	28.571	66.429	98.611	79.048	72.083	50	38.542	85.714	64.792	62.708	80.208	52.619	98.571	31.25	92.292		0	0	55.476	0	0	0	0	0	10.952	0	0	0	14.286	0	2.5	0	5.417	0	8.333	15.833	11.458	0		14.286	39.048	27.619
4.883	64.762	55	59.524	84.762	83.175	50.714	33.958	22.857	82.143	83.333	86.905	73.333	45.625	48.542	85.476	85.833	60.417	82.292	51.905	73.571	54.583	98.125		0	0	29.048	0	0	0	0	0	5.952	0	0	0.278	1.905	0	0	0	2.917	0	0	12.083	0.417	0.208		14.286	42.857	17.381
4.88883	69.762	61.111	71.667	78.81	82.222	42.381	15.833	19.762	77.381	91.667	85.238	75	37.5	37.292	85.714	71.667	58.333	92.917	63.81	88.81	59.792	97.083		0	5.952	25.714	0	3.542	0	0	0	5.476	0	0	3.056	0	5	15.208	0	13.958	5.208	9.375	1.458	0	0		14.286	34.524	14.286
4.89467	72.619	51.667	69.524	94.286	88.333	44.762	10.417	28.571	72.381	99.444	96.905	70.208	37.5	42.083	90.476	75.208	67.083	94.583	85.476	97.381	68.958	97.917		0	10.476	16.19	0	0	0	0	7.917	0	0	0	0	0	0	7.083	0	12.5	3.542	2.917	11.458	0	0		14.286	31.429	9.524
4.90067	85	50	57.143	100	98.333	70.952	28.542	28.571	94.048	93.889	93.571	60.208	34.167	56.458	87.619	46.875	69.792	80	100	98.571	62.5	87.292		0	27.857	33.333	2.667	0	0	6.25	12.5	0	0	6.042	0	0	0	6.25	2.5	2.292	0	8.333	9.583	0	8.333		14.286	46.19	0
4.9065	85.714	38.889	67.857	100	90.833	71.429	20.833	28.571	87.381	97.5	87.619	53.958	26.042	62.5	86.429	66.458	54.792	76.815	100	73.333	62.5	87.5		0	26.429	46.905	4	0	0	9.792	0	0	0	1.875	0	3.095	0	0	0.556	0	0	13.125	9.583	0	2.708		14.286	53.81	0
4.91233	85.476	34.444	79.286	99.048	94.484	69.286	14.375	36.429	81.905	96.111	90.476	65.417	25	62.292	83.571	53.958	71.458	72.708	99.762	63.571	48.125	90.417		0	24.762	55.952	35.333	0	0	8.958	0	0	0	0	0	14.286	0	0	10	1.042	0	6.458	12.5	3.958	11.458		20.238	42.381	0
4.91833	84.762	56.111	65	84.524	100	70.476	33.542	49.048	98.571	100	85.952	73.958	26.875	61.25	85.238	50.833	74.167	84.583	99.762	73.571	54.792	92.083		0	37.619	38.81	16.333	2.708	4.583	3.958	0	0	0.208	3.542	7.778	14.048	0	0	0	9.375	5.417	0	12.5	12.5	5.417		23.571	56.429	0
4.92417	75	60	38.571	85.714	87.302	67.619	49.583	68.095	94.048	88.611	94.286	75.208	34.792	59.167	94.484	50.625	75	86.667	89.048	62.857	72.917	93.75		0	40.476	41.429	0	13.958	5	1.875	0	0	0	12.5	16.667	0	0	0	0	2.083	3.125	0.625	12.5	1.875	12.5		13.333	58.571	0
4.93	49.048	52.5	62.381	85.714	88.254	64.524	44.375	69.286	90.952	75.556	99.524	66.667	30.625	50	93.333	35.417	65.833	97.917	95	57.143	48.333	85.625		0	49.762	37.143	0	1.25	0	0	0	0	2.083	9.375	15.556	0	0	5.208	0	0	0	0	14.792	0	21.458		9.286	50.714	1.429
4.936	59.524	63.333	56.905	85.714	86.825	71.429	66.042	42.619	95.476	50.833	100	80	41.875	50	82.857	51.25	44.792	100	96.667	54.048	57.292	85.208		0	39.524	40.238	0.333	0.833	0	0	0	0	15.417	0	0	0	0	7.292	0	0	3.75	2.917	14.375	0	5.833		4.048	42.857	10
4.94183	76.905	62.778	58.333	83.81	84.524	61.667	75	80.714	85	60	100	78.958	50	63.125	86.429	66.667	69.167	91.756	98.333	47.381	71.875	66.667		0	42.857	25.952	7.333	1.458	0	0	0	14.524	5.833	3.75	0	0	4.583	0	0	0	7.083	5.417	22.292	0	0		0	42.619	13.095
4.94767	64.762	56.111	67.143	71.667	79.762	62.619	66.042	50.952	97.143	68.611	94.048	90.625	50	62.292	79.048	48.958	87.5	97.125	95.952	63.333	68.958	62.5		0	30	14.524	21.667	0	0.625	0	0	0	0.833	0	0	0	8.542	0	26.111	0	0	12.083	12.5	0	0		0	44.524	14.286
4.9535	76.905	72.5	18.571	60	94.524	67.619	71.667	35.952	90.952	63.056	83.571	72.5	45.625	56.458	83.81	55.625	79.625	85.946	97.381	71.19	73.333	70		0	41.19	15.238	28.333	0	0	0	0	0	0	0	0	0	0	11.667	19.444	4.167	0	15	12.5	0	0		0	16.19	14.286
4.9595	84.286	83.333	26.429	58.571	89.484	49.286	70.417	31.429	100	44.444	91.19	54.583	48.125	61.25	85.952	59.375	69.472	77.619	87.619	55.238	71.875	56.042		0	19.286	14.286	0	0	4.583	0	0	0	0	0	0	0	4.375	4.792	21.111	12.5	8.958	12.083	6.25	0	0		10.952	24.286	9.286
4.96533	83.81	77.778	40.238	65.476	97.103	34.524	58.125	59.762	97.857	47.5	92.143	51.875	50	64.375	99.524	52.917	67.917	66.25	93.333	84.048	60.417	89.583		0	14.286	21.667	0	0	0.625	0	0	0	0.208	4.792	0	6.19	17.5	0	15.833	10.208	5	0	9.792	0	0		0	10	12.619
4.97117	85.476	78.333	53.81	67.857	93.81	64.286	72.292	39.048	84.31	47.778	77.143	65.833	50	57.292	94.762	64.792	61.667	74.167	80.476	63.095	58.125	100		0	14.048	10	4	0	10.625	0	0	0	0	5.625	0	12.381	19.792	0.208	0	0	0	2.5	17.292	0	6.667		9.762	0.714	11.667
4.97717	79.286	82.778	69.286	64.048	75.714	57.143	71.25	63.81	97.738	39.722	85.714	73.542	40.208	66.25	77.46	67.5	68.958	86.25	89.762	72.619	71.458	100		0	24.762	7.381	0	0	15.208	0	0	0	0	0	0	13.571	5.833	0	4.722	0.417	0	24.375	39.792	0	0		5	0	14.286
4.983	83.571	74.167	73.81	68.81	76.032	58.333	69.792	53.095	91.905	49.167	90.476	63.542	51.042	71.042	86.27	73.542	54.792	87.5	95.476	47.262	58.125	91.25		0	35.714	49.048	5.667	0	11.25	0.625	0	0	0	2.292	0	17.381	12.5	0	13.611	0	0	7.708	67.083	0	0		20	7.857	12.381
4.98883	82.381	58.611	71.429	69.762	70.317	57.143	65.417	65.714	86.19	30.556	84.762	65	50.417	73.125	85.714	62.5	56.667	98.75	97.381	62.579	66.458	89.167		0	32.381	65.952	20	0	0	0	0	0	0	0	0	4.524	23.333	0	0	11.667	0	0.417	56.667	0	0		21.667	18.571	18.81
4.99483	74.286	76.389	67.143	48.571	83.492	57.143	70	60.952	80.714	29.722	98.333	68.75	48.958	77.083	75.476	72.708	61.042	98.542	90.238	52.381	81.042	95.833		0	28.571	36.905	6.667	0	0	0	0	0	0	0	0	0	12.5	0	0	15.417	0	9.792	48.75	2.292	0		30	29.048	14.286
5.00067	76.667	68.889	39.524	66.667	86.151	56.667	62.083	41.905	85	39.444	93.81	56.667	59.375	73.75	71.429	80.208	56.875	96.667	93.333	35	74.375	82.708		0	25.238	54.048	0	0	3.958	0	0.833	0	0	5.208	0	0	3.958	0	0	10.833	0	8.542	27.917	0	0		6.429	28.571	13.81
5.0065	46.905	72.5	42.381	57.143	95.556	63.571	39.167	54.048	68.095	21.667	87.143	27.917	61.25	69.375	80.952	49.375	54.167	89.375	83.571	7.857	68.542	79.286		0	14.286	60	0	0	11.458	0	12.5	18.095	0	12.917	0	0	0	0	0	21.042	10	8.958	36.667	10.208	0		18.333	12.619	8.333
5.01233	46.19	68.611	53.333	63.571	65.516	69.048	29.375	60	57.143	8.889	62.619	11.667	62.708	71.458	79.246	67.708	37.5	58.542	63.095	10	82.917	95.208		0	13.571	55.714	0	0	0.208	4.792	12.5	6.905	0	20.417	0	0	0	5.833	0	2.292	12.292	0	29.167	12.5	0		13.095	2.857	19.048
5.01833	35.238	65.556	36.19	64.286	59.762	60.476	32.083	64.286	53.095	0	69.762	16.667	53.333	46.875	73.651	62.083	30	82.5	60.714	10.476	82.917	100		0	14.286	38.095	0	0	8.958	3.125	14.375	1.667	0	12.5	0	0	22.5	12.5	0	0	0.417	0	23.333	12.5	0		13.333	0	28.095
5.02417	23.095	71.944	23.095	39.762	59.524	48.571	36.25	49.524	30.714	8.889	83.81	10.833	50.833	17.083	65.952	55.417	8.542	82.708	69.524	11.667	82.917	99.375		0	13.333	28.095	0	0	7.5	2.917	41.458	0	0	16.25	0	0	30.417	10.833	0	0	0.208	0	32.708	16.458	0		31.905	6.667	9.762
5.03	26.429	79.167	25.238	38.81	69.048	60.238	36.042	44.762	28.571	8.056	79.286	14.792	51.25	5.208	36.19	61.667	2.5	74.167	74.048	14.286	58.542	95.208		0	0	17.619	0	0	8.542	15.833	33.958	0	2.917	12.5	0	0	24.375	9.167	0	0	13.75	0	37.292	21.667	0		19.524	14.286	13.333
5.036	36.667	56.389	34.762	12.143	91.19	29.762	34.167	24.048	37.619	16.667	67.619	15.208	59.583	9.583	16.429	73.125	0.833	60.625	58.81	16.429	66.875	83.542		0	5	26.667	0	0	0	25	12.5	0	18.958	10.417	0	0	25	0	0	4.167	25	0	37.5	7.917	0		0	13.095	14.286
5.04183	41.667	61.667	42.857	4.762	69.563	39.048	39.792	15.238	38.095	16.667	52.619	25	52.292	7.708	22.857	73.125	15.625	76.25	56.667	16.19	61.458	71.667		0	0	42.857	0	4.375	6.875	25	15.625	6.667	17.708	12.917	0	0	25	2.917	0	6.667	25	4.167	33.75	15.208	9.583		0	14.286	14.286
5.04767	42.857	59.444	37.381	4.286	67.937	42.857	54.167	19.762	40.476	21.389	57.143	43.125	51.458	2.292	36.905	75.625	23.125	98.542	48.333	5.952	57.917	52.5		0	0	41.667	0	12.5	12.292	30.208	12.5	5	7.292	19.583	15	0	36.042	0	10.278	25.417	25	11.667	15.833	25.208	15.417		0	25	13.333
5.0535	33.81	42.778	18.095	6.19	67.302	42.857	70.625	14.286	19.762	60.278	61.429	32.292	61.875	10.833	56.905	70.208	25.417	85.833	57.143	0.952	60.625	66.875		0	0	41.429	0	12.5	33.542	41.042	13.542	0	12.083	25.208	16.667	0	48.958	8.125	16.667	21.667	22.708	14.167	12.708	33.125	23.125		2.143	23.81	0
5.0595	43.333	63.611	35.238	14.286	53.333	38.571	64.792	27.143	25.476	66.667	66.667	40.625	62.5	24.792	56.905	55.625	46.875	67.262	50.238	5.238	47.292	70.833		0	0	42.857	0	12.5	30.833	49.792	14.375	0	6.042	40.417	16.667	0	60.417	30.833	16.667	31.25	31.042	16.042	0.625	34.375	35.208		13.81	14.286	0
5.06533	55.238	67.222	34.048	24.762	61.667	28.81	62.292	32.857	16.905	66.667	91.667	47.083	62.5	31.042	57.143	64.792	47.708	58.631	54.048	26.667	64.167	75		0	0	30	0	15.625	30	40.833	15.417	12.143	0.208	55.208	16.667	0	50	14.792	16.667	20.208	24.375	21.875	5	37.5	37.5		18.571	13.571	0
5.07117	57.143	79.444	39.762	20.952	69.286	31.667	59.375	38.571	0	66.111	78.333	39.167	62.5	33.542	57.143	70.625	28.958	85.863	52.857	15.476	57.708	52.5		0	0	36.905	0	12.5	25.625	50	16.25	19.762	11.25	36.875	16.667	2.381	50	12.5	3.333	29.583	17.917	12.5	21.875	28.333	37.5		14.762	10.952	4.762
5.07717	55.238	79.722	26.19	19.286	65.238	38.81	33.958	51.667	0	29.167	35	50.625	62.5	34.375	49.762	83.125	18.75	79.375	55.238	20.952	38.542	58.333		0	0	16.429	0	19.167	25	45.417	13.333	15.238	12.5	26.042	16.667	33.81	50	15.208	0	33.542	12.5	8.333	26.25	31.458	37.5		20.476	14.286	0
5.083	56.905	71.389	19.762	20.952	72.619	38.095	37.083	51.667	0	14.722	59.524	60.208	59.375	19.167	41.19	83.542	47.292	59.375	52.619	26.905	63.75	77.917		0	0	14.048	0	12.5	25	31.667	24.583	6.667	12.5	15	15	39.286	45.625	9.375	0	48.125	6.25	5	40.208	30	35		8.095	14.286	0
5.08883	43.333	94.167	19.048	42.857	83.333	44.762	38.125	57.619	14.286	27.778	75.714	39.167	62.5	25	42.619	83.125	60.625	44.167	67.857	28.571	51.25	87.083		0	0	8.81	0	11.667	27.5	33.75	31.042	0	12.5	3.75	11.389	35.476	42.708	18.333	0	22.292	13.333	17.917	44.375	50.833	25		0.952	14.286	2.143
5.09483	38.095	100	12.619	42.857	90.714	39.048	45.417	64.286	4.286	33.333	70.238	55	62.083	26.25	47.857	83.958	56.458	65.208	56.905	35	54.167	86.875		0	0	14.286	0	21.875	37.5	34.583	33.75	0	12.5	7.292	17.5	25.476	25	37.5	0	24.583	31.25	3.958	58.75	58.958	31.458		0	11.667	0
5.10067	52.857	73.333	28.571	44.048	90	53.095	40	53.095	5.238	33.333	69.524	66.042	63.125	33.125	45.238	76.667	35.417	63.125	63.095	61.905	63.958	72.5		0	11.905	26.905	0	32.917	42.292	33.542	13.542	0	18.75	13.958	15	18.81	36.042	37.5	0	25	25	0	59.762	31.25	37.5		0	0	9.048
5.1065	36.19	59.167	10.714	56.667	100	39.048	47.708	50.952	13.571	32.5	55.952	60.417	62.708	23.75	28.571	91.25	29.375	66.875	46.429	71.429	64.167	87.5		0	14.286	23.571	0	23.333	37.5	26.042	5.625	0	25	54.792	30.556	14.524	33.333	29.792	0	21.667	13.125	13.542	53.095	34.583	22.5		0.238	0	14.286
5.11233	15	50.278	1.19	50.952	99.286	38.095	56.25	61.905	14.286	38.333	43.095	62.5	56.875	26.25	31.19	71.042	30.833	62.083	76.429	70.476	44.583	86.458		0	14.286	24.524	0	12.5	37.5	23.333	5	2.381	23.125	53.958	49.167	11.905	30	1.042	0	13.542	29.167	18.75	43.571	40.833	36.042		14.286	0	14.286
5.11833	14.286	48.611	6.905	51.429	97.143	53.333	39.375	52.857	22.857	38.333	46.667	63.125	59.821	24.375	58.333	83.542	31.667	62.292	70.714	56.19	60.833	79.792		0	4.762	41.905	0	19.375	49.792	20.833	8.542	13.81	22.5	59.375	35	0.238	37.708	0	0	12.5	37.917	0	55.476	50	34.375		18.81	0	8.095
5.12417	14.286	62.778	15.476	64.762	95	39.524	45.833	47.143	38.571	58.333	63.81	49.583	56.25	32.708	58.333	84.375	14.792	65.417	78.333	54.048	74.583	72.083		0	0	56.905	0	24.583	50	0	12.5	7.381	25.625	32.292	21.667	0	25.417	5.208	0	28.958	36.042	7.083	71.667	51.875	30.417		14.524	1.905	13.571
5.13	14.048	58.333	30.476	71.905	96.667	39.286	49.167	53.571	54.048	79.444	70.952	41.042	50	19.792	50.952	85.625	17.083	91.875	85.238	55	74.167	72.708		10	0	44.762	0	23.75	49.375	0	10.208	0	37.292	30.208	18.056	0	16.875	12.292	0	35.833	31.25	8.75	65.506	52.917	37.5		14.048	3.095	14.048
5.136	30.476	61.944	37.143	63.333	95.238	27.143	57.083	44.762	43.81	71.389	73.095	53.75	50	26.667	16.905	77.917	21.667	78.542	62.857	47.619	57.083	80.833		14.286	5.238	55	0	12.917	50	0	11.875	0.476	52.083	38.958	30	0	10	0	0	41.458	12.083	18.958	58.968	51.458	52.708		14.286	1.667	0.238
5.14183	45.952	55.278	23.571	68.333	97.381	21.429	51.667	34.286	63.81	66.111	71.667	63.958	50	29.792	29.286	85.625	27.083	73.333	55	57.143	68.333	84.167		14.286	14.286	47.857	0	12.5	49.375	0	17.5	10	54.792	20.208	31.667	7.381	22.708	8.125	0	60.417	12.292	25	63.373	45.208	60		13.571	1.19	9.286
5.14767	49.048	66.667	31.905	79.048	88.095	24.524	48.542	22.143	49.286	41.667	46.429	72.5	59.167	21.25	46.19	85.833	34.375	69.375	66.905	40.476	70.208	79.375		21.429	14.286	25	0	9.792	50	0.208	17.708	14.286	41.458	7.917	36.944	10.952	27.083	12.5	0	37.083	16.042	11.667	62.857	48.125	60.833		9.762	4.524	25
5.15367	70.476	70.278	28.571	60.952	84.762	14.286	37.083	30.952	57.381	60.833	66.429	72.5	60.417	17.083	61.19	85.417	37.5	87.292	64.048	14.286	73.333	69.792		28.571	14.286	40.952	0	0	40	0	10	4.524	40	23.542	43.333	27.857	24.583	1.042	0	35.625	12.5	28.542	57.619	50	46.458		17.143	21.905	28.571
5.1595	50.714	66.667	21.19	63.095	95.952	19.524	28.125	35.714	50.476	60.833	67.143	79.167	60	2.292	63.81	85	48.542	76.667	65.714	38.095	76.667	47.5		28.571	19.048	37.619	0	0	37.5	2.708	16.458	0.952	40.833	26.25	34.444	22.381	25	3.125	0	48.333	12.5	43.958	63.333	62.5	28.75		26.667	3.333	28.571
5.16533	43.571	66.944	15.714	74.524	97.857	28.571	48.542	42.857	55.238	70.556	59.286	86.458	51.042	5.417	70.714	89.375	43.75	81.25	74.048	41.667	84.375	63.333		28.571	27.381	43.333	0	0	37.5	5.833	14.792	14.048	60.387	25	36.667	14.286	27.917	23.125	0	58.75	17.5	37.5	79.524	62.083	29.583		28.571	25.714	20.952
5.17117	57.143	65.833	27.857	63.571	98.095	28.571	47.5	54.762	41.905	66.667	75.238	82.083	57.083	0	66.905	83.958	37.5	86.25	85.238	43.81	83.333	71.875		28.571	33.571	55.238	0	0	47.083	27.5	23.958	5.238	52.946	25	41.111	14.286	28.333	25	0	45.417	42.5	43.958	63.75	50.625	19.583		28.571	16.429	17.143
5.17717	56.905	54.444	39.524	67.857	98.77	28.571	30.208	50.238	65	66.944	68.333	76.458	50	0.625	60.714	87.5	36.458	91.667	79.048	39.762	80.417	77.083		28.571	8.333	37.857	0	0	59.792	13.542	30.625	0	40.06	25	35	0.952	37.292	25	0	13.958	30.208	32.292	66.25	28.542	24.375		41.905	19.762	7.381
5.183	61.905	59.444	40.476	75.714	86.032	28.571	40.208	57.143	68.095	77.778	70.238	90.208	59.167	12.083	57.381	85.625	41.875	100	77.619	47.857	78.125	83.542		28.571	16.429	39.762	0	0	56.042	3.333	18.75	7.381	35.625	29.583	42.778	0	37.5	21.875	0	36.042	23.333	36.25	68.601	12.708	25		42.857	36.905	1.19
5.18883	60.476	39.444	34.524	81.667	92.381	28.571	47.292	57.143	68.095	82.778	84.524	90.208	62.5	5.833	42.381	69.792	33.125	100	83.81	40.238	69.792	85.625		28.571	33.095	42.857	0	0	47.917	11.667	18.125	15.238	24.792	17.708	49.167	5.714	37.5	15.208	0	59.167	20.417	30.625	46.726	20.833	15		42.857	40.476	0
5.19483	51.905	32.222	35.952	75.952	100	27.381	34.375	54.524	76.667	83.333	77.619	87.292	54.583	5.208	23.571	61.25	36.875	100	82.143	35.238	74.792	86.25		28.571	40	34.762	0	0	43.958	7.708	27.083	28.571	27.292	3.333	42.778	28.571	36.458	8.333	0	62.5	12.708	36.458	46.25	23.958	10.417		42.857	39.524	7.143
5.20067	68.095	44.167	46.667	85.714	87.381	15.952	62.708	74.762	65.952	65.278	78.333	86.042	51.667	5.625	46.905	56.25	36.875	94.375	80.714	38.333	73.542	87.083		28.571	39.048	35.952	5	0	64.583	24.375	28.125	18.81	41.875	20.625	46.389	37.857	25	27.708	0	61.667	3.75	15.625	33.542	45.833	0		31.429	42.143	5.952
5.2065	90.238	59.167	56.905	85.714	90.714	20.714	59.375	82.143	67.619	70	77.381	80.417	51.25	20.208	46.429	52.708	31.25	85.238	67.381	45.238	86.042	85.208		28.571	29.524	33.81	28.667	7.5	75	36.458	25.417	14.286	51.25	30	47.222	42.857	25	27.5	0	43.125	27.708	24.792	41.458	55.417	13.125		20.476	28.571	7.619
5.21233	88.333	66.111	53.095	85.714	85	28.81	51.458	85.714	57.857	83.333	77.857	100	52.083	29.167	57.857	59.375	41.25	85.268	52.619	40.476	85.417	80.625		28.571	28.571	42.381	24.667	16.042	73.958	24.375	18.333	2.619	46.25	25.625	58.889	42.857	25	25	0	38.333	29.167	23.175	51.042	65.208	23.542		3.81	20.476	18.333
5.21833	81.19	59.444	43.571	84.048	82.619	35.476	60	60	60.714	70	65.476	100	57.5	33.958	64.286	66.042	50	80.417	73.571	39.524	83.958	68.125		28.571	28.571	48.81	20	22.292	67.292	25.625	29.792	0	34.167	12.5	53.889	40.952	28.542	32.083	0	49.375	37.292	23.72	45.417	64.167	20.417		19.048	17.381	8.333
5.22417	63.095	52.5	50.714	85	95	31.667	72.708	47.381	61.19	77.5	85.714	96.25	57.173	23.542	64.524	59.167	52.292	87.292	85.476	42.857	87.292	60.833		28.571	28.571	53.333	29.667	25.625	68.958	34.167	8.125	0	47.917	8.125	58.611	28.333	35	13.542	0	45	31.25	31.25	48.125	62.5	14.167		28.333	15	0
5.23	69.524	60.556	46.19	92.905	96.429	26.667	84.583	62.143	57.143	80	73.095	100	50	22.708	67.619	69.583	61.667	93.333	80.238	42.857	87.083	61.042		28.571	28.571	37.619	29.667	40.625	62.708	35	25	0	56.875	17.917	53.056	31.667	34.375	16.042	0	35.417	15.417	35.833	50	66.25	10.417		25.714	1.667	0
5.236	76.19	35.556	49.762	85.952	97.857	34.048	74.375	77.619	56.429	66.667	76.19	94.375	48.125	25	84.524	83.125	69.583	89.792	78.571	42.857	77.292	75		28.571	28.571	40	9	43.333	75	24.583	25	10	54.792	35	49.444	34.048	16.667	4.375	13.611	4.583	36.458	43.333	56.458	67.083	12.5		29.762	0	0
5.24183	54.762	42.5	51.429	96.19	95.714	37.381	58.75	80	55.952	65	80.714	87.5	37.5	24.792	74.762	63.125	67.292	86.518	93.571	42.857	80	88.75		28.571	29.048	30.952	0	41.667	58.958	25	23.75	0	54.583	34.792	34.167	45.238	17.708	12.5	9.722	9.167	27.708	52.708	54.167	58.542	12.5		43.81	1.905	0
5.24767	34.762	36.111	57.143	90.952	78.095	40.476	55.833	82.619	56.429	64.167	68.81	77.917	46.667	24.375	62.143	64.583	75	85.06	95	42.857	87.083	77.083		28.571	30.952	24.762	10.667	48.75	61.458	25	32.708	0	58.542	34.167	43.889	41.905	35.625	22.083	0	33.333	43.333	60	45.417	45.625	10.417		77.381	22.143	13.333
5.25367	36.905	45.278	57.143	98.81	76.905	32.857	64.375	69.048	51.667	64.444	85.238	87.708	46.458	18.125	51.905	56.25	75	93.542	88.81	42.857	87.292	79.167		25	43.81	25.714	5.667	49.792	55.833	25.208	25.833	8.81	55.833	14.375	43.333	36.19	29.792	30.208	0	35.208	54.583	59.167	32.5	37.5	0		85.714	19.286	0
5.2595	62.381	31.389	57.143	95.714	66.667	17.381	50.833	85	53.571	51.389	85.714	87.708	51.875	24.375	49.048	81.875	70	93.75	83.333	42.857	87.5	80.833		26.429	43.81	30.952	12.333	42.917	65	25	28.542	20.952	66.667	18.75	50	41.429	20.625	31.667	0	37.5	41.875	44.702	25.625	30.833	0		85.714	20.238	5.952
5.26533	84.048	49.722	57.143	85.238	57.381	14.286	48.958	91.429	57.143	66.111	80.238	81.458	56.667	25.208	64.286	95.625	62.5	82.5	70.714	42.857	85.417	86.875		23.333	58.571	30.476	4.667	18.333	68.75	14.167	35	22.857	69.167	48.333	47.5	3.333	21.25	37.708	0	31.25	37.292	64.583	23.958	24.583	31.042		85.714	41.667	6.667
5.27117	93.81	49.167	52.143	85.238	73.81	14.286	68.333	84.286	43.095	59.167	60.476	69.792	60.625	18.542	65.714	85.417	64.792	85.208	73.571	39.762	88.333	79.583		27.619	65.714	37.381	0	25	56.875	12.5	25.417	36.667	50.417	42.292	49.722	27.619	37.5	40.833	0	54.375	33.542	65	16.042	13.125	43.958		84.762	39.048	13.571
5.27717	100	35.278	35.238	86.19	90	14.286	68.958	77.619	45.476	71.944	66.19	82.917	66.667	20.625	60.952	91.458	70.625	94.167	76.905	11.429	97.292	83.542		19.286	55.476	40	0	25	56.042	10.208	36.875	19.762	57.292	48.72	50	30.476	37.708	37.292	0	61.875	37.5	66.875	15.625	19.583	37.5		85	40.952	16.905
5.283	94.762	45.556	26.429	68.333	92.143	25.952	52.292	63.095	42.857	74.722	64.286	81.667	68.125	19.792	58.571	91.875	59.792	90.625	85.714	12.857	86.667	98.75		27.857	47.619	34.762	0	25.833	44.792	15.417	47.5	31.429	56.25	41.667	64.722	55	32.708	41.25	0	55.625	33.958	71.667	29.792	12.5	37.5		71.19	43.333	14.286
5.28883	92.857	41.667	10.238	82.619	100	28.571	74.792	64.048	20	79.167	53.095	82.5	62.5	25	63.571	82.5	64.375	90	82.937	40.714	98.333	89.375		28.571	61.905	42.857	0	13.958	50	23.958	33.542	35.714	61.458	38.125	66.667	43.095	42.708	43.75	0	47.5	36.042	75	29.167	12.5	37.5		66.19	51.905	30
5.29483	94.524	20.833	14.286	85.476	99.524	21.667	67.917	69.762	35.714	74.167	56.667	84.792	65.833	27.708	59.286	75.625	70.208	87.5	81.905	58.333	80	87.5		28.571	61.429	52.619	0	24.167	50	16.25	47.976	21.429	53.125	37.5	58.056	36.19	51.875	29.167	0	41.25	31.875	72.917	31.042	24.375	44.583		58.095	57.143	27.143
5.30067	95.952	40	12.143	85.238	84.762	33.333	51.458	82.381	31.905	81.389	57.143	89.792	57.083	15.625	68.333	89.167	60.833	97.083	82.143	52.143	76.875	85.833		27.381	73.175	49.048	4	35.833	53.958	12.5	52.083	31.667	30.625	37.5	51.667	60.238	49.792	47.5	0	43.333	31.458	61.667	36.667	47.292	40.625		72.619	51.905	11.429
5.3065	78.571	42.222	11.667	97.143	57.381	30.476	35.417	65.238	28.571	82.5	57.143	98.542	62.708	22.5	70.952	88.75	50.833	95.833	74.762	50.952	76.25	75.833		28.571	56.19	27.381	19.667	32.083	56.667	14.583	39.375	26.905	39.792	36.667	50	67.143	40.417	33.333	0	36.667	27.292	83.75	37.5	43.333	43.75		64.524	16.905	30.238
5.3125	88.095	51.667	25.952	99.524	65.952	46.905	48.125	77.143	28.81	81.389	56.429	98.125	66.458	26.458	63.095	94.583	61.875	83.542	72.619	63.095	80.208	81.875		25.714	35.952	42.857	12.667	27.708	58.542	15.625	47.917	36.19	36.875	53.542	50	55.238	50	18.125	0	36.667	32.708	80.625	40.208	50.417	41.667		79.524	22.381	44.286
5.31833	93.333	58.889	28.333	100	71.429	62.857	44.167	87.381	33.333	73.889	36.905	98.542	69.375	35.208	62.381	88.542	38.958	83.125	85.476	70.238	58.958	87.292		22.619	30	42.857	4.667	36.875	53.542	27.917	50	42.857	47.5	52.708	53.611	48.571	42.917	18.125	0	47.917	37.5	67.083	78.125	37.917	37.5		71.667	28.571	52.619
5.32417	88.81	43.056	28.571	95	67.381	40.476	48.958	97.619	58.095	83.333	42.143	98.333	77.083	37.5	82.857	98.125	35.417	93.125	90	71.429	68.75	73.542		23.095	47.262	37.143	12	17.708	45.208	23.542	48.333	42.857	57.917	51.667	51.111	54.286	50.208	17.292	0	53.958	50.417	63.125	74.167	38.75	45.833		69.762	30.238	36.905
5.33	87.857	32.222	41.905	99.286	81.429	29.286	72.292	93.81	71.429	71.111	69.048	90.833	69.792	37.5	81.667	100	50	97.5	98.095	71.429	72.083	76.25		11.667	33.611	14.286	0	37.708	36.042	3.125	36.875	43.333	59.375	22.917	51.667	46.19	65.208	7.917	0	36.875	60.208	72.5	65	33.75	41.667		75.238	31.429	42.857
5.336	94.524	40.833	42.857	81.429	68.095	42.619	77.917	82.619	70.476	72.222	71.429	92.083	71.042	36.458	95.238	100	50	96.667	72.143	71.429	74.792	88.333		23.571	51.548	5.476	0	45.417	44.792	8.75	30.833	42.857	55.417	15.833	47.778	57.143	74.583	2.5	5	55.625	57.083	68.542	63.542	18.542	50		69.048	31.905	56.429
5.34183	87.381	36.944	31.905	85.714	85.714	38.81	48.75	70.714	71.429	82.222	61.667	98.125	65.833	37.5	97.381	98.958	63.333	89.583	70.714	71.429	70.833	92.708		15.714	48.095	0	0	50	34.792	28.542	42.708	46.429	43.125	24.167	25.556	53.333	71.042	0.417	16.667	70.417	55.417	78.542	75	18.75	48.75		45.238	33.571	65.476
5.34767	99.762	34.444	25.714	68.81	90.238	30.714	51.667	91.429	70.952	77.778	47.143	100	83.75	36.875	99.286	96.458	72.083	89.167	71.19	71.429	65.208	91.25		26.667	43.333	0	9.667	35.208	59.583	23.333	61.042	51.429	50	40.417	16.944	74.683	64.167	17.292	16.667	62.292	38.958	67.708	75.208	13.75	39.792		36.19	21.905	69.048
5.35367	94.286	28.333	30.476	59.048	91.429	51.905	50.417	86.19	65.714	75.278	50	99.375	64.375	43.333	76.905	87.5	75	92.292	65.714	57.857	73.75	81.458		16.905	42.857	0	29.333	38.333	58.125	33.333	66.25	48.333	50	65.833	32.222	85.317	66.667	22.292	24.722	59.375	37.292	77.917	68.125	2.917	37.5		59.286	14.762	85
5.3595	76.19	47.222	26.667	62.857	99.524	56.19	61.875	100	65.238	83.333	41.667	98.542	66.458	33.333	88.81	92.708	75	93.333	53.333	55	82.708	74.583		13.81	49.286	0	20	26.458	41.25	39.792	77.917	41.19	51.667	70.625	47.5	72.143	68.542	26.458	28.333	56.042	21.458	83.75	65.833	12.5	37.5		68.333	9.286	75.476
5.36533	91.429	53.056	41.667	70.238	86.429	51.19	68.333	97.143	70.476	83.056	56.667	99.167	64.583	38.542	94.524	92.917	69.792	93.333	68.095	57.143	58.125	87.292		4.286	50.238	0	20	25	40	36.458	67.5	46.19	48.958	54.583	72.778	72.143	67.708	27.5	43.056	67.083	33.333	60.417	54.375	15.833	37.083		64.524	15.952	72.619
5.37117	98.651	61.667	42.857	86.19	90.952	58.571	60.208	100	68.333	83.333	54.286	99.583	67.292	45.208	98.095	81.667	53.958	97.708	72.619	56.905	48.333	76.667		0	30.476	13.571	26	19.583	46.875	26.875	53.542	59.286	45.417	46.329	83.333	72.143	67.917	36.042	51.111	58.75	31.458	60.417	34.167	12.5	36.875		75.714	15.476	69.524
5.37717	98.571	54.444	44.048	77.857	96.429	68.333	53.333	89.048	45.952	83.333	70.476	92.202	82.917	60.208	100	78.542	72.708	87.5	75.238	57.143	38.333	87.5		0	28.095	28.571	31	17.917	52.083	37.5	61.875	59.524	50	47.56	78.889	70.714	65	34.375	50	62.5	27.5	64.583	35.208	12.917	25.833		82.857	25.952	44.048
5.383	90.238	53.333	54.286	86.19	92.143	45.714	52.083	85.714	44.286	83.333	69.762	77.708	90.417	41.875	100	77.083	73.75	82.083	65	50.714	39.167	77.708		0	26.667	35.238	33	25.625	46.667	28.542	66.875	71.429	28.958	39.494	82.778	64.762	61.25	32.708	50	55	14.583	77.917	49.792	16.458	13.333		61.19	21.905	51.667
5.38883	95.714	66.111	54.048	86.19	99.762	48.81	62.292	82.817	57.143	65.833	67.857	88.571	87.708	38.333	100	79.375	74.583	95.417	69.762	40	40.833	72.5		0	26.19	41.19	34.333	38.75	58.75	14.583	57.5	59.048	17.292	47.024	83.333	73.333	57.917	24.792	51.944	55.625	36.667	62.5	52.292	17.917	16.875		40.476	28.81	45.476
5.39483	87.294	61.944	52.143	72.619	90	55.714	76.458	84.524	57.143	33.056	58.571	100	90	44.167	100	87.5	62.5	100	50.952	52.619	59.583	69.167		21.429	34.524	54.524	40	21.875	49.792	22.292	62.5	45.952	28.542	43.571	82.611	74.286	62.5	34.792	27.5	62.708	46.875	38.542	46.667	22.708	15.208		47.143	43.571	51.429
5.40067	95	56.944	51.905	78.81	89.286	56.19	86.667	85.714	49.048	33.333	54.286	99.583	98.542	49.583	99.762	87.292	63.333	93.333	30.238	57.143	71.667	70.833		28.571	28.571	57.143	40	23.125	49.375	47.083	53.75	43.095	22.083	46.161	83.056	69.048	73.75	43.333	16.667	60	46.25	52.917	62.292	23.958	25		56.905	54.762	31.667
5.4065	93.095	54.722	57.143	79.524	94.524	59.286	76.458	85.714	43.095	33.889	41.429	96.042	99.167	57.083	100	77.917	71.667	88.333	35	54.762	76.042	71.042		36.429	28.571	69.286	40	16.875	45.208	35.208	63.125	32.143	16.458	51.458	59.444	70.476	69.583	50	23.611	62.5	53.542	82.708	35.833	15.417	14.583		56.429	40	47.619
5.4125	89.048	40.278	57.143	79.524	80	65.476	67.292	92.619	44.762	31.111	40.952	87.5	87.917	50.833	90	83.542	71.875	88.125	40.238	51.19	87.917	72.917		42.619	28.333	72.143	36.667	12.5	44.167	37.292	62.5	40.556	0	51.042	58.056	66.429	57.708	44.167	30.833	62.5	57.173	86.667	32.5	18.333	0		65.952	30.952	45.714
5.41833	59.762	33.056	57.143	84.524	75.714	67.381	73.75	100	39.524	30	40	94.167	84.375	45.417	72.381	63.542	62.917	61.25	71.429	56.19	83.125	69.583		42.857	25	84.524	39.333	27.708	41.667	49.792	64.167	45	3.958	45.833	66.667	57.143	70.833	43.125	35	62.5	45.417	86.756	28.542	23.125	0		75	32.381	56.905
5.42417	58.095	19.722	55.952	94.762	58.81	71.429	73.542	100	58.333	41.389	40	81.667	75.208	59.167	92.143	61.042	72.083	76.667	73.333	57.143	80.625	65.833		42.857	29.286	94.524	38.667	39.375	40.625	49.792	62.5	55.873	11.875	56.667	74.444	55.238	63.958	57.917	62.778	61.458	44.167	87.5	41.875	18.75	16.25		58.571	65.714	54.524
5.43	68.81	20.278	41.905	94.286	69.048	71.429	65.833	94.286	68.333	40.556	39.286	89.167	63.958	48.75	95	62.5	61.042	86.458	74.048	57.143	74.792	25.208		42.143	29.048	68.095	37	37.083	70.417	46.25	57.5	55.952	14.167	36.25	80.833	61.19	57.5	51.042	73.333	73.125	65.833	87.5	49.375	29.792	22.292		62.381	83.571	53.81
5.436	92.857	32.333	35	81.667	79.802	71.429	57.679	85.714	84.286	43.611	45.238	92.083	64.792	63.75	84.762	58.333	56.042	87.679	71.429	55.952	86.667	28.958		28.571	28.333	68.81	46	35.833	67.292	45.417	55	46.429	25	26.458	72.222	71.429	49.792	54.167	58.056	70.208	74.583	87.5	74.167	30.625	21.042		57.143	74.048	45.476
5.44183	99.762	45.556	45	74.286	74.524	71.429	67.798	85.238	87.143	51.667	42.619	67.292	79.167	75	93.81	50.833	70	82.292	71.429	57.143	82.708	36.667		36.429	29.286	71.905	36.333	33.542	63.958	57.5	53.125	55.476	19.583	33.542	76.389	66.667	55.208	60	66.667	61.667	61.25	87.083	90.625	37.083	62.5		60.714	71.19	61.429
5.44767	99.524	49.167	29.524	80.476	72.619	65.952	54.792	96.429	96.19	71.667	50.952	60.833	87.5	67.292	100	64.375	72.292	79.167	67.857	57.143	49.375	49.375		22.143	43.81	80.952	17	43.958	72.292	57.292	51.875	47.381	26.042	18.125	66.667	57.857	48.333	57.083	77.778	52.917	64.375	86.25	75.625	33.75	73.75		66.19	61.19	71.429
5.45367	95.714	24.444	51.19	58.333	39.762	54.762	45.417	99.286	98.571	73.056	56.429	66.667	96.667	46.875	99.524	62.5	74.167	93.125	66.905	57.143	43.75	40.417		32.857	39.286	83.571	22	37.5	74.792	51.042	65	40.714	26.667	11.25	66.667	52.857	35.625	66.042	83.333	51.25	59.375	84.375	44.792	49.375	73.542		56.905	59.286	69.762
5.4595	67.857	27.222	48.571	72.619	34.048	63.095	64.167	100	96.429	83.333	49.048	74.167	90.625	52.708	84.762	68.333	73.75	87.292	60.238	57.143	37.292	53.542		40	32.619	85.714	21	55.417	71.875	48.958	58.125	18.571	25	11.875	70.556	50.952	39.583	75	69.722	44.375	76.667	88.333	59.792	50	73.333		51.667	56.667	56.905
5.46533	62.857	46.111	47.857	86.19	56.19	52.857	67.5	100	92.143	81.389	54.524	78.125	70.833	58.333	92.381	75	69.375	82.5	71.429	56.429	57.5	45.833		42.857	42.857	85.714	20	61.458	73.125	50	32.083	13.333	31.667	15.417	79.167	59.524	29.375	82.083	62.5	67.5	46.667	90.417	79.375	56.25	64.375		56.429	31.905	50.476
5.47133	68.81	46.111	47.619	97.857	78.095	40.238	60.625	98.333	99.524	69.722	26.905	86.25	83.125	45.833	100	97.708	51.667	83.333	71.19	57.024	62.5	43.125		42.857	41.19	85.714	35.667	57.292	71.25	49.375	32.917	17.619	34.583	12.5	73.611	36.905	23.125	83.125	55	68.75	38.125	93.542	87.5	63.75	64.583		52.381	20.714	32.857
5.47717	66.667	66.389	29.048	95.476	68.81	15.714	65.417	91.429	100	74.444	20.714	71.667	87.292	38.125	80.714	95.833	50	83.75	55.952	54.524	56.458	31.042		42.857	42.619	83.81	40	51.25	66.458	36.25	27.708	38.571	37.5	20.625	75.556	23.81	5	62.917	26.944	52.083	38.333	83.75	83.542	63.125	60.625		77.381	33.81	42.857
5.483	65.952	68.333	42.857	86.667	70.952	26.19	73.75	95.714	94.762	83.333	42.857	74.167	90.625	45.625	74.048	93.125	50	87.5	60.952	42.857	56.875	24.167		42.857	37.381	85	40	60.625	73.542	31.25	33.958	45.714	45.208	25	68.333	22.857	34.792	70.833	31.111	56.667	58.542	82.5	72.083	60.625	54.375		55.238	41.667	46.429
5.48883	65.238	42.5	43.095	76.905	51.429	29.286	61.25	98.81	96.19	83.333	45.476	72.5	81.875	47.292	82.857	87.5	52.649	83.125	58.333	42.857	46.042	23.333		27.381	20.476	85.714	31.667	66.25	48.542	45.833	33.542	77.381	50	33.75	80.278	50.476	28.75	66.25	54.444	62.5	81.25	60.833	86.042	50	55.625		40.476	42.619	51.905
5.49483	75	38.056	38.81	69.286	48.571	33.81	59.792	98.095	97.619	83.333	43.571	64.792	81.667	41.25	87.857	87.708	62.5	71.458	71.429	51.429	29.167	45.625		14.286	15.714	71.429	37.333	53.125	41.042	38.125	42.083	79.762	50	37.5	83.333	48.571	18.75	61.042	50.278	54.583	72.292	59.167	93.958	61.042	44.167		51.905	30.714	40.952
5.50067	79.048	39.167	35.476	99.524	44.762	36.905	59.792	99.762	91.429	81.111	38.81	58.125	95.208	47.083	90	88.958	67.917	75.417	71.429	42.857	28.958	73.542		19.524	24.048	55	77.333	58.542	33.333	35.833	39.375	85.714	49.167	48.75	83.333	30.952	15.833	50.833	56.944	54.167	62.292	66.25	83.958	73.78	45.625		70.238	42.381	45.952
5.5065	60.714	19.722	41.667	95.714	49.286	28.571	50	100	95.952	59.167	35.476	65.208	91.042	45.417	92.143	90.625	65.208	75	71.429	48.333	21.25	68.542		5.238	8.81	18.095	77.667	50.625	37.292	6.042	23.333	82.619	46.667	41.458	55.278	31.905	12.5	12.917	51.667	1.25	38.542	45.417	85.833	55.208	13.125		35.714	27.143	28.571
5.5125	67.381	5.833	37.857	84.524	55.238	27.619	67.917	88.333	75	80	30.476	69.167	82.083	58.542	98.81	81.667	75	68.333	71.429	52.143	19.375	68.125		13.571	1.429	14.286	18.667	11.042	24.167	0	29.792	44.762	30.625	27.292	31.944	28.333	12.5	5.208	57.222	1.458	26.875	15.833	47.708	25.833	13.958		30.952	14.286	26.905
5.51833	73.571	25.833	39.762	64.524	60.238	31.19	81.458	97.857	70.238	83.333	8.095	70	80.625	62.5	82.222	90.625	74.375	76.458	68.095	56.429	31.875	77.5		5.714	8.095	4.524	13.333	0	1.042	0	22.5	6.905	16.042	8.542	15.556	15	12.5	11.042	62.778	0	4.792	3.542	15	25.625	6.042		15.952	8.095	27.857
5.52417	62.619	17.5	42.143	79.048	56.429	42.857	66.667	98.571	66.667	80.278	18.81	89.375	99.792	47.083	88.333	87.708	75	76.875	59.762	57.143	46.042	86.25		0	5.238	0	0	5.625	0	0	12.5	2.143	1.875	0	1.111	14.286	10.208	10.208	56.667	0.833	0	0	29.375	34.375	14.375		4.762	14.286	26.667
5.53	61.667	43.056	57.143	85.714	60	42.857	58.542	80.238	71.667	66.667	24.286	95.833	98.125	45.417	81.944	92.292	65.833	75	67.619	41.19	51.25	81.042		0	7.857	5.476	0	18.333	8.125	7.917	12.5	3.81	0	0	2.222	21.429	17.917	21.667	15.278	6.458	1.875	5.833	9.792	23.958	0		17.619	24.524	0
5.536	75.238	49.167	57.143	85.714	85.714	42.857	52.292	74.762	85.476	55.278	11.905	93.75	100	61.458	85.714	95.417	69.494	75	16.905	37.143	62.5	90.833		0	1.19	0.476	0	19.167	2.5	15.833	7.083	1.667	0	2.5	23.611	16.667	16.25	29.583	11.944	45	0	16.667	5	5.208	0		20.238	25.952	0
5.54183	72.619	49.722	57.143	85.714	85.714	42.857	55.625	63.095	85.714	55.556	16.19	89.167	100	50.625	85	89.911	71.042	84.167	16.905	24.286	56.458	70.833		0	0.238	0.714	20.333	11.875	0	6.875	0	16.667	1.25	11.25	20.833	0	12.292	2.083	15.556	42.917	0	12.5	0.417	6.667	2.5		14.524	31.429	0
5.54767	60.714	60	51.19	82.381	85.714	63.095	68.75	59.048	85.714	58.333	29.524	59.792	100	51.042	77.619	86.25	72.917	73.125	43.095	52.143	44.583	85		0	10	0	0	15	0	0	0.208	8.095	0	1.458	7.778	0	2.708	0	7.222	37.292	3.333	7.083	3.125	10.208	1.042		2.143	24.286	0
5.55367	61.905	63.056	28.81	85.476	85.238	70	86.25	71.905	83.095	63.056	66.19	86.458	100	67.708	85.714	64.792	90	78.75	50.952	59.762	42.917	86.667		0	11.667	9.048	0	12.5	0	0	0	27.857	0	0	8.611	0	10.208	0	5	57.083	2.292	17.083	0.625	0.417	0		5.952	6.19	2.381
5.5595	59.762	67.778	21.905	84.524	82.619	63.81	77.5	35.238	71.429	68.611	62.143	100	100	70.208	85.714	55.417	94.583	82.976	65.714	61.667	49.583	87.5		0	3.81	5.238	0	23.542	6.875	0	9.583	14.762	0	0	11.667	0	10	0	1.111	16.875	0	20.417	0	6.458	4.583		0.714	2.619	0.952
5.56533	64.762	65.556	23.571	72.143	77.619	71.429	86.458	16.905	71.429	66.944	61.19	78.958	81.458	75	85.714	64.583	73.958	75.833	66.429	61.667	50.833	83.125		0	4.286	0	0	35.417	14.167	0	3.542	0	0	0	0.833	21.19	12.292	2.5	6.944	32.917	13.333	12.5	0	0	12.5		5.238	15.238	0
5.57133	71.429	55	16.667	92.619	84.762	71.429	93.333	32.619	64.048	75	47.381	80.208	81.458	71.458	80.238	80.208	84.792	82.083	71.429	51.429	43.958	72.708		0	0.714	0	0	12.083	3.958	0.833	0.625	5.476	0	0.208	0.556	45.714	12.708	6.667	0	18.542	0	16.667	0	0	2.5		1.667	1.667	0
5.57717	76.667	53.889	16.429	99.524	95.238	71.429	85.208	43.571	68.571	67.5	57.857	73.75	69.792	55.208	85.714	80.417	73.333	87.5	71.429	66.19	30.208	62.917		22.619	0	0	2.333	5.625	6.875	0	12.5	0.238	0	10.625	0	1.429	13.542	0	0	0	26.667	0	1.875	9.792	0		14.286	23.333	2.143
5.583	71.429	45.278	13.333	80.476	88.333	71.429	78.125	54.048	59.524	66.667	56.429	83.542	55	50	79.762	75	62.292	86.667	71.429	43.81	36.25	63.125		23.81	0	0	0	19.375	0	0	5	2.143	0	5.208	1.111	10	6.042	0	0	9.792	5.625	8.125	0	3.333	0		37.381	13.333	0
5.58883	77.381	35.833	18.571	86.905	92.143	71.429	83.542	57.143	64.762	58.889	51.905	87.5	72.083	51.25	71.429	84.792	70.208	82.708	71.429	53.571	37.5	56.667		1.905	0	0	4	23.75	0	0	1.458	10	0	0	0	0.952	0	0	0	17.917	11.667	9.792	0	3.125	0		50.238	37.619	0
5.59483	85.714	43.611	48.81	87.778	94.127	69.048	86.458	68.095	61.905	56.667	32.143	87.5	93.958	39.375	65.714	87.292	79.792	75.625	71.429	68.571	37.708	42.083		1.905	0	0	0	9.375	4.792	0.625	0	0	0	0	0	6.429	8.333	0	0	20.625	0	7.292	0	0	0		70	25.714	5
5.60067	78.81	41.667	40.952	89.167	89.444	64.048	87.5	83.81	71.429	74.167	35.714	87.917	88.75	52.917	61.19	86.042	81.458	86.25	71.429	71.429	46.042	46.667		5.476	0	0	0	3.542	12.292	0	0	4.286	0	0	0	0	11.25	0	0	7.917	5	12.5	0	2.708	2.5		60.952	12.857	14.048
5.6065	91.19	34.722	53.571	81.587	94.722	71.905	87.292	54.524	61.905	70.833	37.857	66.815	83.125	70.625	92.143	75.208	75.833	84.167	70.952	71.429	43.75	50.625		0	0	1.429	0	12.5	4.583	0	0	0	0	0	0	0	0	0	0	0.625	0	11.875	0	0	16.458		53.095	22.857	14.286
5.6125	95.714	47.5	29.762	83.095	89.762	76.19	71.458	91.905	60.952	56.944	41.429	68.75	72.917	75	62.857	90.208	73.75	73.958	55.952	61.19	51.25	58.542		0	0	15	0	12.5	6.25	0	1.042	0	0	0	0	0.238	0	3.333	0	5.833	3.75	12.5	1.042	10.833	1.25		38.571	25	14.286
5.61833	100	38.333	33.095	73.333	99.048	98.095	73.958	93.095	71.429	38.333	41.667	75.833	66.875	75	100	95	67.917	64.792	55.952	51.905	66.042	88.958		0	0	27.619	0	10.625	0	0	6.875	0	0	1.458	16.944	7.143	0.208	3.333	0	0	12.5	4.375	0	0	0		29.762	5.952	12.619
5.62417	86.19	71.667	41.429	71.19	92.381	100	69.167	98.81	64.286	33.611	42.857	76.25	77.708	57.083	79.762	98.958	73.125	86.667	29.762	52.619	62.292	81.667		0	0	28.571	0	0	9.167	0	1.667	0	0	6.875	5.278	0	12.5	0	0	2.5	4.375	1.25	6.458	2.917	0		28.333	4.048	13.095
5.63017	74.762	67.5	36.429	71.429	94.048	93.571	60.208	75.714	56.667	39.167	45.476	76.458	84.167	46.458	100	96.458	66.25	93.333	30.238	23.81	58.75	90.625		0	0	28.333	0	0	5.208	0	6.667	0	2.083	12.5	0	0	12.5	0	0	1.667	0	0	0.625	22.292	1.667		1.429	3.571	19.286
5.636	81.667	81.111	20.714	57.619	95	100	70.625	74.048	42.143	31.944	42.857	59.792	75	50	96.667	86.458	55.417	89.792	33.81	34.524	65	100		2.381	0	32.619	0	0	0.208	0	0	0	0	14.167	0	0	12.5	0	0	1.25	9.375	0	1.458	33.75	0		0	15.238	26.19
5.64183	81.905	76.944	39.048	47.381	100	100	71.458	99.286	64.524	17.222	42.857	69.167	85.833	42.292	99.286	96.458	39.792	86.042	54.048	56.19	44.911	82.917		0	0	36.667	0	0	0	0	0	0	0	1.25	0	0	12.5	0	0	0	7.708	1.458	0	24.583	0		0	15.714	28.571
5.64767	74.048	81.444	36.19	51.19	92.421	83.095	75	100	85.714	9.167	42.857	78.125	82.5	41.667	100	100	65.417	87.5	80.952	61.905	61.458	85.208		4.762	0	40.476	0	0	6.875	0	0	0	0	0	11.667	0	12.5	0.417	0	10.833	0	0	5.417	5.625	0		4.048	14.762	36.429
5.65367	71.905	73.611	29.762	57.857	98.333	68.571	75.774	87.857	76.429	21.667	49.048	75	92.917	43.75	100	87.083	70.417	87.5	84.286	55	74.583	78.125		0	0	28.81	0	0	12.5	0	0	11.19	0	0	1.667	0	1.458	11.042	0	11.667	0	0	12.083	4.583	0		0	37.381	41.905
5.6595	83.571	66.667	51.429	70.476	92.857	42.619	64.732	90	71.429	31.667	56.19	70.208	86.042	51.875	83.81	93.333	60.208	76.042	82.143	42.143	75	68.125		0	0	25.952	0	0	12.5	0	0	18.81	0	0	0.556	0	0	0	0	0.833	4.375	0	1.042	4.375	0.417		13.81	42.143	47.619
5.66533	97.381	66.667	54.286	45	100	45.714	65.417	85.714	88.333	32.778	61.905	64.167	70.625	50.208	83.333	79.286	62.708	70	58.81	56.19	67.083	68.958		8.333	0	26.667	0	0	7.708	0	0	24.286	0	0	0	0	0.833	0	0	0	0	0	0	0	4.583		14.524	15.714	43.333
5.67133	93.095	66.667	41.905	53.095	98.056	84.762	75	85.238	85.952	50	71.667	70.625	75	50	89.762	74.524	62.708	70.625	29.524	71.19	82.5	91.042		0.714	0	23.333	0	0	0	0	0	24.286	0	0	0	0	0	0	0	0	0	7.5	0	2.708	3.125		31.667	10.238	15.238
5.67717	100	66.667	33.095	64.286	98.611	85.238	75	91.429	85.238	50	62.381	70.417	77.292	49.792	82.143	76.458	62.292	87.083	15	71.429	77.708	81.667		0	0	2.143	0	0	0	0	0	10.714	0	0.625	0	6.905	0	0	0	2.917	0	0	0	0	0		32.381	10.476	8.571
5.683	96.905	66.667	18.333	69.524	100	85.714	67.5	78.81	77.381	50	80.714	74.583	79.167	58.958	79.048	81.042	57.708	82.5	37.857	71.429	75.833	62.917		0	0	1.429	0	0	0	0	0	11.429	0	0	0	3.81	0	0	0	16.875	0	0	0	0	0		35.714	27.857	3.333
5.68883	70	66.667	30.714	71.19	82.857	81.905	64.167	60.476	59.286	63.056	91.905	78.125	88.333	44.792	98.571	83.512	45.417	87.44	42.857	71.429	76.042	81.458		0.476	0	0	0	6.25	0	0.625	0	14.286	0	0	0	0	0	0	0	0	1.042	0	0	0	0		28.81	21.905	0.952
5.69483	91.19	46.667	51.667	53.095	68.571	94.762	66.458	71.429	55.714	82.222	88.333	86.042	89.375	44.167	90	100	42.917	84.94	60.04	71.429	63.125	71.667		5.238	0.476	0.714	0	0.417	0	0	0	6.19	0	0	4.722	0	0	0	0	0	0	0	0	0	0		33.81	5.952	6.19
5.70067	93.571	55.833	34.524	52.619	66.429	93.81	76.458	68.333	71.19	83.444	89.048	88.75	77.5	58.75	85.476	93.333	28.125	83.542	60.238	71.429	56.042	72.5		0	0	0	0	0	0	0	0	0	0	0	0	0	0	1.25	0	1.458	0	0	0	0	0		29.048	1.905	14.286
5.7065	91.071	46.111	33.333	59.524	60	83.81	74.375	71.19	72.143	93.333	93.095	93.542	64.792	59.167	85.714	88.75	32.708	78.75	64.048	64.762	74.375	78.75		0	0	0	0	8.75	0	0	0	0	0	0	0	0	0	4.375	0	2.292	0.833	0	0	0	0		37.619	44.048	16.19
5.7125	97.619	56.111	34.524	69.048	50.714	42.619	80.208	50.714	70.238	89.167	85.714	71.458	63.542	55	75.714	84.405	29.375	75.208	71.429	45.238	77.5	54.375		0	0	0	0	0	0	0	7.5	0	0	0	12.5	5.476	0	9.583	0	0	17.5	0	0	0	0		43.095	42.381	26.429
5.71833	98.571	42.5	40.714	71.667	66.429	60.714	92.5	46.429	50	90.333	78.571	84.583	55.417	49.167	72.381	98.75	28.333	83.333	69.048	31.667	68.125	79.375		0	0	9.524	0	1.667	0.833	0	7.917	0	0	0	0.556	13.571	0	6.875	0	8.125	26.042	0	0	1.667	0		32.857	37.857	31.905
5.72417	97.381	34.444	49.762	70.238	65.238	87.619	91.25	65.476	51.429	81.944	85.714	74.167	62.708	55.625	83.571	96.875	27.708	76.875	74.048	44.762	71.667	86.25		0	0	8.333	1.333	0	0	4.167	1.25	0	0	0	0	31.19	0	7.5	0	8.125	5.833	0	9.375	0	0		20.238	29.524	28.571
5.73017	96.19	68.333	45.714	55.714	50	71.905	82.708	64.048	61.429	70.556	85	67.083	58.333	51.667	73.571	91.667	23.125	75	79.286	55.714	67.292	85		0	0	29.048	0	0	0	1.875	7.5	0	0	0	0	9.286	0	0.417	0	0	0.417	0	13.125	0	0		15.952	24.762	28.571
5.736	100	72.5	42.857	62.619	69.048	80.714	90.208	57.381	64.524	86.944	71.429	67.708	63.542	62.292	68.81	97.5	15.625	83.958	82.143	51.19	62.5	93.333		8.81	0	15.714	0	0	0	0	0	0	0	0	2.5	8.571	0	0	0	1.667	2.917	0	4.167	0	0		37.381	31.429	28.571
5.74183	100	90.278	42.857	66.19	71.429	85.714	73.333	69.048	64.286	83.333	72.381	80.417	67.5	60.208	75.238	95.833	18.75	68.542	61.19	46.429	62.5	93.542		6.429	0	16.19	0	0	10.417	0	0	0	0	0	0	10.952	0	0	0	1.458	0	0	8.542	0	8.125		67.143	11.429	23.095
5.74767	93.333	93.056	31.429	65.238	45.952	85.238	83.75	70.476	73.81	85.833	82.143	70.208	76.458	56.042	80.238	95.923	6.25	62.5	84.762	37.619	61.667	100		8.095	0	4.048	0	0	10.625	2.708	2.292	0	0	0	0	0	0	0	0	1.042	1.25	0	0	0	3.542		60.476	11.667	10
5.75367	99.762	83.333	30.238	73.333	51.667	80.952	82.083	72.857	71.429	96.944	73.571	82.5	67.083	71.875	78.571	92.917	25.208	50.625	88.81	70.714	56.875	90.744		10.476	0	8.571	0	0	10.208	0	0.417	0	0	0	0	2.857	0.625	4.792	0	0	7.292	0	2.708	0	1.667		34.524	12.619	0
5.7595	93.571	88.611	21.667	76.667	44.048	85	82.083	84.048	70.714	64.444	76.667	85.208	62.708	62.917	71.429	87.708	59.583	41.042	100	67.381	62.5	84.226		3.095	0	0.476	0	0	0	0	4.375	0	0	0.417	0	0	2.5	13.75	0	0	7.5	0	8.542	0	0		33.81	1.429	0
5.76533	73.095	83.056	19.762	78.81	50.238	85.714	83.75	84.286	78.571	43.889	88.333	87.083	69.375	62.5	76.429	86.25	83.542	63.75	97.619	70	62.5	72.083		14.286	0	0	0	0	0	0.208	1.667	0	10.417	15.417	0	0	4.167	16.458	0	0	0	0	1.667	0	3.542		32.857	14.524	12.381
5.77133	63.095	95	14.048	58.333	68.095	85	96.667	92.143	41.667	54.722	85.714	74.792	57.946	62.5	82.619	96.042	80.833	62.292	95.238	70	44.583	90.417		18.81	0	8.571	0	0	0	0	0	0	9.375	4.375	0	0	0	2.708	0	0	0	0	1.042	0	0		35.714	28.571	9.762
5.77717	71.865	70.278	10	56.667	68.81	76.667	87.5	94.048	57.619	82.222	80.952	75.625	71.131	51.875	82.143	91.25	76.667	60	99.048	71.429	42.292	100		14.048	0	14.286	0	0	0	0	0	0	6.458	20	0	0	0	2.083	0	8.333	6.25	0	13.333	0	0		38.571	28.095	11.429
5.783	55.952	77.222	3.81	55.714	59.603	93.333	87.5	100	63.81	83.333	95	66.875	71.875	49.375	85.238	88.542	67.083	87.5	92.183	70	61.25	100		18.333	0	19.524	0	0	0	0	0	0	0	0.208	0	0	0	20	0	7.5	1.458	0	0.833	0	0		59.762	20.238	2.143
5.789	44.048	90	11.667	60.476	47.143	66.429	87.5	100	80	83.333	83.81	74.167	75	41.458	60	97.083	67.917	86.25	93.254	70.476	67.917	99.583		28.81	0	27.619	3.333	0	0	0	0	0	0	0	0	0	0	22.292	0	4.792	0	0	3.75	2.292	0		60	4.524	0
5.79483	52.857	95.833	0	60.476	63.095	75.238	85.119	97.857	90.476	78.611	87.381	68.333	79.583	43.333	48.571	82.5	72.917	80.625	93.968	71.429	75	97.917		41.19	0	57.619	13	0	0	0	0	0	4.167	0	0	0	0	2.292	0	6.042	0	0	6.667	0	0		59.048	0	0
5.80067	65.952	96.944	25	71.905	67.143	82.143	72.417	92.143	91.905	56.389	97.857	71.042	76.875	42.5	60	81.042	58.125	87.5	72.444	71.19	66.458	78.125		24.286	0	76.19	0	9.792	0	0	0	0	0	0	0	0	0	1.25	0	3.333	2.917	0	12.5	0	11.875		42.857	0	12.143
5.8065	70.476	70.556	29.286	68.81	71.429	45.476	61.875	73.095	88.095	49.444	85.714	60.625	81.042	38.958	63.81	94.167	77.708	79.167	58.897	70.952	71.667	75.417		20.714	0	72.857	0	18.542	0	0	0	0	0	0	1.111	0	0	7.083	12.5	0.208	0	3.125	13.125	0	1.25		47.381	0	13.095
5.8125	80.238	38.333	41.667	63.81	60.952	56.667	56.458	92.143	100	51.667	82.857	63.75	75.208	43.958	73.81	100	80	76.25	100	61.905	88.125	71.25		12.381	0	47.381	0	3.75	3.333	0	1.667	0	0	0	0.278	0	0	0	0	10	0	0	11.667	0	18.75		38.333	5	26.905
5.81833	75.714	57.222	42.857	59.762	57.381	59.762	46.875	100	85.714	56.944	95.714	65.208	77.083	38.333	65.476	100	77.5	81.25	100	46.429	89.167	66.25		28.571	0	33.095	0	0	7.083	0	9.167	0	0	0	1.389	0	0	0	23.889	12.083	0	0	2.292	1.25	22.917		26.905	30.952	42.381
5.82417	79.286	47.5	42.857	55	43.571	42.619	38.125	100	85.714	78.611	77.619	66.042	79.167	37.5	76.667	98.75	56.875	99.375	100	56.19	94.375	83.333		28.571	0	36.19	0	0	6.458	0	0	0	4.583	0	0	10.952	0	0	1.667	7.708	0	0	0.833	6.458	2.5		14.286	25.714	42.857
5.83017	76.429	43.611	39.286	57.143	65	77.143	31.875	86.429	73.571	69.167	70.238	69.792	69.167	37.5	79.286	94.167	51.458	100	78.81	66.905	96.667	76.25		18.81	0	27.619	0	0	6.042	0	0	0	6.042	0	0	4.286	0	0	0	4.792	2.917	23.333	0	0	0		14.286	33.095	31.19
5.836	71.429	36.389	28.571	56.31	67.143	63.81	37.5	85.079	83.571	61.389	85.714	78.75	72.5	34.167	70.476	94.792	52.708	94.792	79.048	66.667	92.5	72.917		17.381	0	17.143	0	0	0	0	8.75	0	0	0	0	0	0	2.917	25.556	12.708	1.875	20.625	5.417	0	0		14.286	25.476	30.714
5.84183	81.429	45	31.19	21.944	47.143	85.238	44.375	68.849	85.476	87.778	92.857	81.875	70.208	23.958	69.286	87.917	43.958	100	70	70.238	97.083	80.833		14.286	16.19	0	0	0	0	0	5.625	0	0	0	0	0	0	4.167	39.722	12.083	5.208	21.875	16.667	0	0		19.286	14.286	21.19
5.84767	80.238	46.944	23.81	56.587	53.333	99.048	54.583	53.056	75.476	88.611	93.81	82.083	72.5	35.625	75.476	92.5	40.208	96.875	79.762	61.905	75.833	83.125		14.286	21.429	2.857	0	0	0	0	6.875	0	1.042	0.417	0	3.333	0	3.333	7.5	1.25	6.042	9.375	30.833	5	0		16.19	14.762	2.143
5.85367	67.381	46.944	24.048	44.286	76.905	84.286	43.958	74.048	70.238	82.5	81.905	78.333	62.5	34.375	81.19	97.5	37.5	99.583	81.19	64.048	65.417	90.774		8.81	15.714	14.286	0	0	0	0	4.167	0	1.458	6.875	0	15.238	0	0	0	0	0	0	1.667	2.083	11.458		26.667	0	21.667
5.8595	43.333	42.778	28.333	50.714	67.143	81.19	47.708	87.619	57.143	83.333	94.524	56.25	54.583	28.542	82.143	82.708	34.583	93.869	66.19	69.524	77.083	90.208		0	16.429	13.571	0	0	0	0	7.708	0	7.083	0	0	19.048	0	0	0.278	0	13.958	4.792	0	0	0		16.429	0	31.19
5.86533	52.143	43.889	22.143	61.429	55.238	88.571	30.833	95.675	49.524	40.278	79.286	48.958	53.958	38.542	84.762	76.875	36.667	78.75	75.238	70	72.917	95.625		0	2.143	3.095	0	0	0	0	0	0	12.5	0	0	9.524	0	18.958	0	0	2.292	18.542	6.667	0	4.167		19.762	0	31.905
5.87133	51.667	82.889	35.952	71.429	57.381	75.952	31.042	98.294	48.81	32.222	84.524	30.833	50.833	46.875	76.19	72.083	49.375	78.75	73.81	68.81	80.833	90.833		0	0	14.762	0	0	0	0	6.875	0	4.375	0	10.556	12.857	0	12.917	0	0	3.333	19.792	22.708	0	9.792		28.571	0	33.095
5.87717	50.714	80.944	32.381	80.714	42.619	77.143	41.042	97.698	62.857	31.389	87.619	38.542	51.458	38.542	49.048	74.792	53.75	87.5	51.667	62.143	92.708	79.583		0	0	25.952	8	0.833	0	0	0	0	0	0	26.944	0	0	22.292	0	0	0.417	8.75	10.625	0	9.375		24.524	0	24.762
5.883	51.429	82.222	45.714	62.381	75.238	60.476	35.625	90.119	43.333	33.333	80.913	51.042	53.125	34.583	70.714	86.458	31.875	100	64.286	68.333	100	79.792		12.857	0	22.143	15	4.792	0	0	6.875	0	0	0	16.667	0	3.75	16.042	0	0	11.875	9.583	0	0	0		28.571	0	20
5.889	58.095	91.667	38.095	58.81	69.048	75.476	33.958	84.444	36.984	27.5	76.468	60.833	51.25	19.792	64.762	81.458	41.25	98.542	83.81	66.667	99.375	53.958		13.095	0	26.667	15.333	6.458	0	0	0	0	0	0	11.667	2.143	8.958	22.083	0	0	4.375	7.917	0	0	3.75		31.19	0	30.556
5.89483	68.81	94.056	56.429	85.238	66.905	81.746	43.333	89.286	73.69	41.667	85.714	42.917	42.292	18.75	69.286	73.958	55.417	97.708	93.571	71.429	92.083	66.875		13.571	0	28.571	20	0	0	0	0	0	0	1.667	5	2.143	0	18.75	0	0	0	16.458	0	0	0		42.143	0	29.921
5.90067	64.524	94.444	45.952	85.714	70.476	86.667	35.625	71.19	78.571	41.111	79.762	30.625	56.667	26.458	65.714	63.958	55	95.625	93.333	63.095	79.792	76.875		15.476	0	28.81	12.667	0	0	0	6.458	2.857	0	3.125	0	0	0	3.542	3.056	0	0	6.25	0	2.5	0		51.905	0	28.571
5.9065	60	98.889	45.238	81.19	67.5	100	71.042	64.762	96.905	65.833	65.714	28.958	58.125	38.542	45.476	51.458	37.083	99.167	68.095	62.619	67.917	80.417		20.952	0	2.143	0	0	0.417	0	0	34.286	0	0	0	6.429	0	4.167	3.056	3.125	0	19.167	0	15.833	0		43.333	6.19	22.619
5.9125	69.048	85	54.286	71.429	54.444	95.238	69.792	61.905	96.429	64.444	70.476	46.042	41.458	34.583	46.429	59.375	40.833	91.429	88.571	61.667	69.375	98.542		29.762	0	1.667	0	0	0	0	1.875	29.048	0	0.417	0	1.429	0.625	0	8.889	2.083	3.542	12.5	5	23.333	0		37.143	28.095	6.905
5.91833	66.429	85.833	60.476	71.429	77.698	100	67.5	60.952	85.476	65	72.857	50	37.5	37.5	56.905	80.833	44.583	83.095	98.81	77.619	60.625	100		24.762	0	9.524	0	0	0	0	3.125	28.571	0	1.042	3.889	0	3.958	7.292	14.444	13.333	16.875	12.5	3.333	7.292	2.917		26.19	27.619	0
5.92417	78.81	88.889	69.524	71.429	85.238	94.762	57.708	68.095	84.762	50	44.762	50	59.583	32.083	64.048	72.708	57.917	89.315	100	68.095	71.458	100		32.857	0	0.238	0	0	0	0	0	16.905	0.417	0	0.556	0	0	5	24.444	17.083	6.458	10.833	0	0	0		16.429	2.619	6.19
5.93017	82.143	92.778	54.048	69.762	75.238	86.19	75.833	66.667	55.714	43.889	47.381	54.167	67.083	33.125	40.714	73.542	74.583	99.167	100	48.571	84.375	99.524		35.476	0	0	0	0	0	0	0	4.286	0.208	0	0	0	0	3.75	10.278	12.5	0	12.5	0	0	9.375		16.19	31.429	14.286
5.936	67.381	98.889	57.857	57.143	60.952	90.238	64.167	66.19	71.429	47.778	44.762	62.5	50	32.5	52.381	59.167	70	100	100	68.095	94.167	100		21.429	0	0	0	0	0	0	0	0	7.917	8.125	0	0	0	0	0	12.5	0	12.5	0	0	0		28.333	32.857	14.286
5.94183	66.905	100	63.333	52.143	77.857	70.079	61.042	61.905	90.238	28.333	72.381	62.5	54.583	29.167	57.857	67.917	73.958	93.125	85	71.667	94.792	100		24.048	0	0	8.333	0	2.083	0	2.5	0	3.333	0	0	5	0	0	0	12.5	0	12.5	0	0	13.125		22.143	35.238	4.762
5.94783	77.857	90	64.524	57.143	97.103	64.524	40	57.381	100	55.278	68.095	52.292	70.417	37.292	55.952	68.542	77.083	99.583	60	67.619	91.458	84.375		24.048	0	0	13	0	0.208	0	8.958	0	0	5.417	0	23.095	0	0	0	12.5	3.333	17.917	0	2.083	16.042		37.143	28.571	0
5.95367	73.81	83.333	54.048	49.048	93.095	70.238	51.667	56.667	93.333	66.389	91.905	50	63.75	39.375	54.286	65.208	81.25	85.327	72.143	68.532	88.958	91.875		0.952	0	0	0.667	0	0	0	2.083	6.905	0	0	8.056	0	0	0.833	0	1.875	7.083	6.25	0	0	0		24.286	23.81	0
5.9595	68.095	86.389	49.524	27.619	82.619	69.762	51.667	61.429	90.238	80.833	90.476	36.25	64.583	49.375	64.524	74.167	87.708	92.708	79.048	66.587	88.304	97.917		0	0	0	0	0	5.417	0	7.708	2.857	0	0	5.278	0	0.833	10.417	0	2.5	23.958	0	4.792	0	0		46.667	6.905	2.381
5.96533	68.095	78.611	57.143	30.238	85.714	70	54.375	76.19	89.524	85.556	89.762	41.458	74.375	34.792	70.952	68.333	74.167	91.042	90.714	71.905	95.208	75.625		0	12.857	0	0	0	0.417	0	14.792	0	0	0	27.222	0	21.458	12.083	0	7.083	31.458	0	4.375	0	3.333		74.286	6.19	0.476
5.97133	71.429	48.333	57.143	43.571	85.714	68.333	50	69.048	96.19	100	64.762	29.792	76.458	40.208	85.714	67.5	91.875	86.667	85.952	65.952	95.833	61.25		11.19	3.571	0	0	0	0	0	13.542	0.238	0	0	15.556	22.619	26.875	14.792	3.889	16.875	22.292	0	12.5	0	2.708		57.143	5	3.571
5.97717	67.143	49.167	41.429	49.286	85.714	73.333	56.042	68.571	92.857	86.111	43.095	46.25	90.208	47.292	73.611	63.75	100	97.917	94.524	71.429	91.25	70.833		16.905	0	0	0	0	10.625	0	12.5	0	0	0	0	4.048	7.917	0	30.556	25	25	0	3.75	1.667	1.458		68.571	15.952	0
5.983	71.429	48.333	48.333	46.429	73.81	87.143	69.583	80.476	90.238	71.389	49.286	39.375	77.083	53.958	70.952	58.75	100	92.708	97.619	73.333	83.333	96.875		12.381	0	0	0	0	7.292	0	12.5	0	0	0	0	14.286	0	8.125	49.444	15.625	23.333	0	5.417	2.292	0		75.238	9.048	0.476
5.989	64.524	61.944	57.143	36.905	59.286	70.952	86.875	82.143	98.095	83.056	47.381	45.208	96.964	61.458	84.524	60.625	96.935	93.75	100	70.476	80.833	95.744		12.143	0	6.19	0	0	0	0	22.708	0	0	0	0	12.143	8.542	5.625	64.722	11.042	10.625	0	1.875	2.708	0		71.19	0	4.048
5.99483	73.571	82.778	54.365	26.19	65.238	74.762	69.375	84.524	88.571	76.389	67.381	36.875	89.167	60.833	70.714	62.5	100	96.875	95.714	62.5	99.167	81.458		2.381	0	3.333	0	0	0	7.708	23.958	0	0	0	0	0.714	1.25	3.125	23.889	0.625	0	0	9.583	0	0		66.667	6.19	0
6.00067	76.905	66.667	46.865	23.571	78.81	69.762	65.625	93.571	75.476	92.778	69.524	45.417	94.792	44.792	62.619	61.667	92.679	90.625	97.143	71.429	94.583	92.708		6.667	0	4.048	4.667	0	2.708	7.292	16.458	1.667	0	0.625	0	0	1.667	5	5.556	20.417	2.708	0	13.75	4.167	0		51.905	4.286	2.619
6.0065	69.524	33.889	50.476	28.571	71.667	63.571	42.708	100	72.635	46.389	73.571	52.708	87.202	34.167	67.381	48.333	86.012	65.833	91.905	62.857	97.292	97.5		41.667	0	10.714	14	5.417	19.375	0	14.792	14.286	3.958	12.708	0	0	0	10.417	14.722	30.833	13.333	0	17.292	25	5.625		22.619	0	1.905
6.0125	80.833	33.333	31.667	24.286	61.667	31.905	27.5	99.762	66.508	20.278	53.333	53.333	78.393	12.5	33.81	50	91.667	40.208	43.571	50.714	78.958	78.333		42.857	0	14.286	7.667	23.75	26.25	0	26.25	19.286	10.208	16.25	0	0	0	12.5	28.056	37.5	12.5	0	17.083	25	20		9.762	0	0.238
6.01833	66.667	46.389	28.571	2.381	45	24.286	32.083	99.762	49.048	0	76.667	39.792	87.5	7.5	3.571	46.458	87.708	40.625	64.048	42.857	69.375	69.167		42.857	0	14.286	0	5.208	40.208	10.208	37.5	3.333	7.708	23.75	0	0	0.208	12.5	31.389	27.5	5	0	32.917	25	13.75		15.476	0	0
6.02417	60.238	50.833	28.571	22.143	30	3.81	26.875	83.81	50.952	0	65.714	19.167	87.5	12.292	12.143	26.875	90.417	38.958	62.857	32.619	67.292	71.19		42.857	0	17.381	0	0	50	0	38.958	0.714	0	15	0	0	8.542	12.5	34.167	25	8.125	0	44.792	25	18.542		32.619	0	0
6.03017	47.857	56.389	28.571	27.857	44.048	12.381	20	65.238	44.762	0	77.857	22.292	74.167	11.042	19.286	24.583	83.125	36.042	64.524	34.524	36.875	70.536		37.857	6.667	4.286	0	7.5	40.417	0.833	29.792	1.667	7.917	11.667	0	0	19.792	12.5	49.444	16.875	8.125	3.125	21.25	25	16.25		25.238	0	0
6.036	39.286	50	12.619	41.667	51.905	25.238	2.708	84.286	60.714	0.278	68.333	32.292	91.667	11.667	26.429	37.5	83.542	50.417	71.429	44.286	28.333	38.542		35.476	0	1.667	0	15.833	45.417	10	14.792	14.524	12.708	12.5	0	0	25	12.5	50	12.5	8.333	23.542	12.5	16.458	12.5		15.238	0	9.524
6.04183	50.238	46.389	0	42.857	30.476	14.524	1.042	73.333	31.429	0	58.095	38.75	87.5	22.5	7.381	26.875	85	47.083	76.667	55.714	39.375	61.458		35.238	0	0	0	16.458	24.583	9.167	10.417	27.857	13.958	12.5	0	0	24.375	12.5	49.722	0.833	12.5	16.667	7.083	25	6.042		42.857	0	8.333
6.04783	55.952	17.778	0	42.857	36.429	21.667	10.625	91.19	28.095	0	50	29.167	98.542	25	19.048	25	82.708	53.958	62.143	45.952	31.042	75.208		22.143	8.81	0.476	0	20.625	24.792	18.542	6.042	28.571	19.167	18.958	0	0	31.458	12.5	50	6.667	12.5	11.458	8.958	25	1.875		48.571	0	0
6.05367	66.19	28.611	0	42.857	24.762	44.524	20.417	98.333	32.619	0	31.19	35	99.583	24.792	41.667	28.542	65.417	58.125	50.476	50.952	30.625	60.833		28.571	20	0.238	0	8.542	13.958	12.5	4.583	28.571	23.75	30.833	0	0	33.125	12.5	50	22.083	12.5	12.5	5	25	12.292		36.19	0	0
6.0595	68.571	14.444	0	42.857	15.952	57.143	21.458	100	42.857	0	27.619	35	98.125	15.208	42.143	37.292	81.25	50	44.048	46.905	15.625	67.292		15	10.952	13.333	5.333	12.5	12.5	18.542	0	23.81	35.417	13.958	5.278	0.476	37.292	12.5	50	15.833	12.5	8.75	0	25	10.833		30.238	7.143	0
6.06533	58.571	16.667	0.238	42.857	14.286	51.429	17.708	100	42.857	33.611	5	19.583	89.613	6.042	26.905	36.25	81.25	54.583	19.762	41.667	14.583	79.375		17.381	14.286	14.286	3.333	0.833	12.5	11.25	0	12.619	37.292	6.458	0	8.333	37.5	12.5	50	14.375	12.5	0.417	0	38.542	8.75		35.952	7.619	4.524
6.07133	46.19	6.944	4.762	42.381	9.048	46.19	30.417	95.238	42.857	36.111	34.524	27.292	96.042	7.292	19.762	39.167	65.208	41.399	24.524	48.81	0.625	87.5		39.286	14.286	5.952	12	4.167	12.5	1.458	0	0	29.375	12.5	1.389	10.476	31.25	12.5	37.222	1.667	20.208	9.375	0	49.375	2.292		20.714	3.571	14.048
6.07717	54.048	7.5	9.048	42.857	28.571	37.619	24.583	96.19	42.857	39.722	51.667	51.042	89.792	3.542	27.857	22.292	54.792	48.72	46.667	46.667	18.958	80.417		29.762	14.286	5.476	0.333	0	12.5	0	0	0	12.5	0	18.611	8.333	40.833	12.5	19.722	0.833	28.333	0	0	50	12.5		2.143	0	1.905
6.083	57.619	6.389	6.19	42.857	42.143	45.714	45.625	92.778	42.381	43.889	39.048	52.917	90.208	0	23.333	17.5	57.292	69.167	35.476	30.238	18.75	82.083		22.143	14.286	14.286	4.333	3.125	32.5	11.458	0	5.952	3.75	13.125	13.333	0	50	12.5	16.667	0.208	33.542	0	4.167	47.917	17.292		6.667	10	12.857
6.089	59.286	21.667	14.286	42.857	34.048	47.619	27.083	95	44.762	32.5	37.857	46.667	93.542	0	31.905	21.25	54.167	58.125	24.286	35.238	33.542	79.167		14.286	14.286	1.905	20.333	18.333	34.583	26.042	0.208	26.667	6.25	17.083	11.944	0	50	23.958	16.667	0	41.042	1.458	18.125	50	15.625		14.286	14.286	14.286
6.09483	49.524	27.778	16.19	42.857	32.619	66.905	31.458	92.381	41.19	16.667	46.429	40.625	96.399	0	28.095	36.25	56.458	46.667	22.857	16.667	27.917	87.5		26.905	14.286	0	9	31.875	36.667	28.542	0	28.571	5.417	12.5	15.278	0.714	44.167	18.333	16.667	0	41.25	25	23.958	44.167	14.583		14.286	14.762	8.095
6.10067	52.619	45.556	1.905	42.857	47.143	92.857	36.25	85	42.857	13.333	54.048	37.5	85.417	0	23.81	52.083	60.417	47.292	22.857	43.81	13.958	72.5		26.429	14.286	0	0	43.958	36.875	30.417	0	27.857	11.458	17.5	15.278	10.238	37.5	22.917	17.5	0	37.5	11.458	37.5	39.583	24.375		14.286	25.952	0
6.10667	56.667	34.722	3.095	43.81	62.143	70	49.583	79.286	42.857	10.278	40.238	37.5	76.25	0	32.381	63.958	54.583	59.583	31.19	45.714	14.375	56.25		30.952	14.286	3.81	0	26.875	33.125	25	14.792	28.81	23.75	8.333	16.667	8.095	41.042	26.042	33.333	0	37.5	25	43.542	37.5	21.875		0	14.524	0
6.1125	48.333	52.222	15	53.571	71.429	66.667	86.042	72.698	50.952	8.611	48.333	39.583	78.125	0	42.381	70.625	66.25	59.583	56.667	54.524	16.042	56.25		30.714	14.286	14.286	0	45	29.792	21.458	25	35	31.25	11.042	8.611	21.905	50	12.5	33.333	0	37.5	23.75	48.542	37.5	14.792		10.238	11.905	0
6.11833	61.19	81.944	23.333	58.81	70.476	72.619	88.125	77.183	52.381	44.444	39.286	55.417	79.375	1.875	29.048	51.25	68.333	62.708	35	57.143	26.875	49.583		37.619	14.286	14.286	4.667	43.75	26.458	33.333	25	31.19	33.542	15	10.556	28.571	50	22.083	21.667	0	37.5	24.792	43.333	37.5	8.125		16.667	6.19	0
6.12417	57.857	83.333	41.905	71.429	54.048	66.19	78.125	75	63.095	79.722	43.571	61.875	86.875	0.625	43.095	50	78.333	87.5	57.143	51.905	24.583	50.417		28.571	14.286	14.286	0	63.333	35	51.875	25	41.429	30.833	25	14.167	17.143	59.583	27.5	33.333	0	43.542	22.917	57.708	43.036	10.625		24.762	0	0
6.13017	63.571	83.333	42.857	62.381	55.476	76.429	92.917	66.429	56.19	83.333	35.476	48.542	81.458	0	55	45.208	80.208	81.875	55.952	68.571	46.042	23.125		28.571	14.286	14.286	0	60.417	38.333	55	25	42.857	37.292	25	16.667	28.571	73.542	34.702	36.667	0	42.708	30.417	54.375	40.625	12.917		27.381	16.429	0
6.136	63.571	83.333	36.667	72.381	49.286	73.571	86.25	82.857	71.429	77.222	60.952	43.333	91.458	0	46.667	51.458	82.173	68.542	59.048	64.524	40.833	12.917		36.667	16.429	14.286	0	48.542	44.792	35.625	25.208	40.714	32.5	31.875	25.833	25.238	74.792	26.845	49.167	0	37.708	30.833	34.583	35.208	12.5		14.286	20.952	1.429
6.14183	58.095	82.5	34.048	82.381	41.19	71.429	75	80	66.905	66.667	57.857	23.958	100	0	41.429	76.042	100	74.792	49.048	56.19	48.333	25.833		29.048	15.238	14.286	0	54.167	48.958	29.167	25	34.048	25	36.458	21.944	9.286	73.75	27.292	45	0	41.875	27.083	30.417	27.47	20.208		17.143	18.571	19.762
6.14783	67.619	90.278	41.667	85	38.571	72.619	87.083	74.048	45.476	63.056	76.429	50.625	99.107	0	52.381	58.125	98.75	80.208	33.333	62.857	50	41.458		34.524	27.143	14.286	0	60.208	49.375	16.25	26.875	42.143	12.917	37.5	39.722	0	51.667	26.667	43.611	5.208	28.542	25.625	43.125	28.333	25		21.667	51.905	18.095
6.15367	47.143	83.333	34.048	85.714	21.429	85.714	89.167	88.81	50.714	34.722	64.048	66.042	100	4.167	47.857	59.583	99.792	88.125	29.524	62.619	53.036	53.958		35.238	28.571	25.714	0	33.333	50	13.958	38.75	37.857	8.958	31.25	40.833	7.143	50	20.417	45.556	12.5	25.208	36.875	45.208	27.5	37.083		26.905	30.952	14.048
6.1595	55.238	83.333	38.571	75	26.429	78.571	87.5	98.095	66.429	24.722	70.952	59.792	100	0	55.952	58.125	94.077	84.97	37.381	70.952	45	62.5		42.857	26.19	29.048	0	56.042	50	3.333	37.5	35.238	18.333	23.542	44.167	13.81	53.333	14.792	40.278	12.5	26.875	32.708	63.75	24.167	35		21.667	30.952	42.381
6.16533	42.619	82.167	41.667	72.619	47.619	70.476	89.583	100	50.238	41.111	61.429	62.708	85	0	51.667	63.125	87.5	99.167	55	71.429	50	56.875		42.857	16.667	19.762	0	58.958	50	20.417	37.5	28.333	25	24.375	33.333	10.952	58.958	25	50	12.5	21.875	51.042	55.208	21.458	33.75		0.714	35.952	35.476
6.17133	30.714	75.778	39.762	54.762	46.429	77.381	88.125	100	45.476	43.056	56.905	51.458	82.292	0	50.952	66.667	81.458	100	60.952	69.048	50	54.792		42.619	20.476	25	0	57.083	48.333	12.708	36.875	17.143	25	16.042	33.333	14.762	45.208	17.292	38.611	8.75	25	61.875	56.042	15.625	33.333		13.095	44.048	38.333
6.17717	30.476	66.389	29.048	63.333	40.476	67.619	75	97.143	72.857	55.278	53.095	64.167	91.25	0	56.667	47.708	87.5	88.333	55.952	72.143	60.208	48.542		40.476	28.571	28.571	0	50	41.042	28.125	50	32.857	14.167	15	33.333	28.571	37.5	32.5	33.333	12.708	19.583	62.5	50	25.417	38.125		20.476	55.714	39.762
6.183	42.857	66.667	36.905	57.143	56.667	60.714	75	90.952	80	69.167	43.81	62.5	98.958	0	65.714	64.375	88.958	66.25	50.714	78.81	62.083	38.958		36.19	28.571	29.524	0	50	42.292	31.875	50	26.19	25.833	6.875	33.333	28.571	38.542	30	27.5	23.333	21.042	62.5	60.208	28.958	26.25		48.095	57.143	23.333
6.189	42.857	66.389	32.857	61.667	56.31	72.381	68.75	85.714	78.095	70	35.952	62.292	88.75	0	78.81	69.583	96.458	75	55.238	85.714	62.5	34.375		36.429	28.571	56.905	9.667	48.125	32.292	27.5	46.042	40	42.708	9.167	31.667	28.571	50.208	38.958	31.389	22.708	9.375	41.25	54.196	26.875	42.5		49.524	57.143	8.333
6.19483	30.952	69.444	35.952	54.048	53.254	78.095	78.333	97.381	81.905	64.444	25.714	77.708	98.125	0	85.714	50	88.125	91.875	54.048	85.238	67.708	38.75		37.381	28.571	51.667	20.333	42.917	26.458	13.75	50	44.762	34.375	8.75	16.667	27.857	48.542	40.417	18.056	30.417	10.625	47.083	54.167	20	50		45.714	57.143	6.667
6.20067	53.81	60	43.571	67.619	46.429	84.286	73.125	99.048	79.762	44.167	35	74.583	83.125	0	83.333	57.917	95.625	79.583	48.81	79.762	75	44.167		37.857	28.571	35.476	31.333	46.875	28.542	25.625	50	44.762	21.667	17.5	16.667	28.333	38.125	37.708	18.611	8.125	21.875	36.042	67.083	14.792	58.125		54.048	54.286	13.81
6.20667	43.571	62.778	45.714	85.714	69.048	73.571	80.208	87.381	78.571	68.056	62.143	72.917	72.917	0	75.714	40.833	97.292	86.667	47.857	72.024	45.417	60.923		28.571	28.571	28.571	54.667	48.542	19.167	50	48.333	54.524	20.625	22.5	6.389	28.333	55.625	54.375	33.056	6.875	22.917	36.875	62.917	18.125	49.375		59.762	49.048	7.619
6.2125	52.143	66.389	40.238	71.19	67.381	52.619	89.792	89.524	81.19	74.444	71.429	69.583	82.292	0	70	69.375	100	87.5	49.524	83.81	49.792	51.042		23.333	18.81	36.19	52.667	42.083	8.75	37.917	24.167	57.143	22.708	37.5	0	27.857	50.417	51.042	23.611	12.5	20.833	38.958	47.917	25	43.958		70.238	53.095	14.286
6.21833	71.429	74.167	27.143	51.905	59.286	54.762	67.708	79.96	80.476	71.667	64.286	75	79.792	0	61.19	83.333	100	76.042	61.667	85.714	42.5	38.75		1.19	28.571	29.286	45	56.667	2.917	20.208	4.792	56.429	25	37.083	0	26.429	48.333	47.292	21.944	13.75	18.125	39.375	35.417	25	28.333		65.952	44.286	8.571
6.22417	64.762	77.778	51.19	55.476	58.095	53.81	50.208	95.119	85.714	57.5	60.238	74.375	96.042	0	49.286	82.708	85.625	72.917	50	85.714	22.708	31.042		16.667	18.81	32.857	60	62.5	17.292	31.25	26.25	45	36.458	37.292	0	28.571	41.25	50.625	20.556	11.667	22.708	32.917	37.5	26.25	21.042		71.429	48.333	1.667
6.23017	69.524	81.944	49.286	43.81	49.524	57.143	70.208	99.444	85.714	46.111	62.421	69.792	87.917	0	73.571	73.125	78.333	74.583	60.714	85.476	40.417	25		28.571	16.667	42.857	60	54.375	35.625	54.167	64.375	48.571	34.792	37.292	15	28.571	23.75	50.833	31.389	21.458	12.5	66.25	38.958	36.25	28.958		76.905	50.952	27.619
6.236	66.429	88.889	42.143	41.19	51.429	73.333	89.583	93.81	75.238	49.722	74.048	73.542	85	0	54.286	71.667	63.542	80.208	49.524	60.238	69.167	22.083		21.429	28.571	28.571	60	62.292	37.292	49.583	46.667	40.952	46.042	41.667	49.167	10.476	14.583	55.417	33.333	7.917	12.5	65.833	27.708	35	14.583		68.333	47.619	19.762
6.24183	30.476	83.889	47.143	40.952	70.476	63.571	89.792	85.476	83.571	43.611	73.333	72.5	67.708	0	43.571	75.417	56.25	66.667	56.667	44.762	63.333	30.208		16.667	35.952	14.762	33.667	63.542	28.125	62.5	51.042	23.333	47.083	47.708	66.944	0	29.792	51.25	29.722	0.833	12.5	59.792	57.5	49.375	22.5		65.714	45.238	26.19
6.24783	34.286	83.333	44.524	50.238	63.095	67.857	87.292	71.19	76.667	38.333	85.714	66.875	77.292	0	80.238	74.167	73.75	54.167	66.905	67.381	61.042	33.958		28.571	31.905	24.524	40	56.766	13.75	59.583	66.458	21.429	42.292	50	82.778	0	36.25	36.042	22.778	10.833	12.083	44.167	62.5	45	36.042		55.952	32.857	21.19
[truncated: 280 more columns]
