# Supplementary material for: Social state alters vision using three circuit mechanisms in Drosophila
Source: Nature. 2024 Nov 20;637(8046):646–53. doi: 10.1038/s41586-024-08255-6 (PMC11735400; doi:10.1038/s41586-024-08255-6)
Supplement: Supplementary file 10 — Source Data Extended Data Fig. 7 [file 41586_2024_8255_MOESM10_ESM.xlsx]

## Sheet: ExtendedDataFig7k
Activated aIPg Record TuTuA_1	Activated aIPg Record TuTuA_2	Activated pC1e Record TuTuA_2	Activated pC1d/e Record TuTuA_2
9	32	14	21
8	15.5	17	16
9	19	16	14
15	17.5	15	21
7	21	16	22
7.5	10	18	15
9	14		20
11	16
11	18
18	14
9	16.5
15	18.4
9.5	15
10.6	16.2
11.6	15.8
7.1	16
