# Supplementary material for: Social state alters vision using three circuit mechanisms in Drosophila
Source: Nature. 2024 Nov 20;637(8046):646–53. doi: 10.1038/s41586-024-08255-6 (PMC11735400; doi:10.1038/s41586-024-08255-6)
Supplement: Supplementary file 11 — Source Data Extended Data Fig. 8 [file 41586_2024_8255_MOESM11_ESM.xlsx]

## Sheet: ExtendedDataFig8a
Aggression %
Time (Min)	empty-SS > GtACR																								aIPg-SS > GtACR																							TuTuA_1-SS1 > GtACR
0.253333	16.667	3.333	78.148	28.571	83.722	84.524	90.208	75.833	55.556	62.857	65.952	89.167	54.792	23.75	17.778	98.333	83.125	67.708	83.333	46.852	71.944	61.637	12.222		40.333	41.667	14.167	31.458	33.333	72.917	72.857	24.167	54.286	70.714	38.095	6.667	1.667	25.417	16.875	37.708	41.667	60.833	28.125	9.722	45.119	7.778		9.333	67.037
0.259333	4.444	1.944	70.926	25	79.722	80.714	78.75	72.5	44.722	62.619	59.048	78.611	55.625	27.083	4.63	97.5	78.542	67.292	82.5	34.259	80.833	60.417	1.389		52.759	43.333	20	40	27.5	65.417	67.619	18.333	75	42.381	48.69	0	21.042	32.708	37.708	25.417	57.083	29.583	43.542	5.278	20.625	0		1	66.296
0.265167	0.556	2.778	77.593	1.19	41.111	60.476	71.042	75	45	71.429	65	64.167	40.149	26.875	0	81.458	91.667	75	76.944	27.963	63.889	54.792	5		56.074	48.788	13.125	48.542	35.556	75	68.333	11.25	59.524	46.429	69.167	0	25	36.25	45.208	14.792	62.708	31.042	44.375	1.389	32.917	0		7.667	66.667
0.271	0	2.5	47.407	4.524	18.056	53.333	75	73.958	51.944	71.19	63.571	76.667	35.417	27.5	5.926	93.333	85.625	71.25	83.056	24.074	66.667	55.833	15.833		50	49.242	12.5	58.75	58.889	75	70.238	2.083	63.333	51.905	73.542	0	25	48.333	17.917	0.833	49.167	41.667	36.875	1.389	52.5	0		13	56.296
0.277	15.37	3.75	41.667	12.619	46.389	47.619	75	48.125	38.611	71.19	75.238	94.444	40	45.417	0.185	88.333	93.75	49.375	67.5	39.63	66.111	49.167	0		70	46.97	14.167	59.167	76.667	74.167	70.952	17.083	71.429	61.429	67.917	0	11.042	51.042	0	11.25	32.708	53.75	36.875	2.778	59.792	0		20.167	35.741
0.282833	9.259	0	61.667	18.095	66.389	40	75	64.167	33.889	70.476	85.714	67.5	59.583	36.667	8.333	82.708	100	65.625	54.722	43.889	77.222	30.833	0		73.833	44.394	18.452	58.75	65.556	62.917	85.238	23.958	56.429	68.095	63.75	0	6.875	54.167	0	9.792	37.292	68.125	36.875	14.167	72.125	6.389		12.833	38.519
0.288667	22.222	0.694	35.185	31.429	67.5	49.762	72.5	73.125	50.833	67.619	80.238	85	70.625	42.292	24.815	82.5	99.375	70.208	82.778	45.185	59.444	42.917	0		60	56.212	7.143	50.833	56.389	76.042	75.476	18.125	52.857	84.048	75	0	0	58.333	0	0	26.667	43.542	15	0	72.5	0.278		6	55.556
0.2945	6.296	13.611	44.259	1.905	83.333	39.524	75	83.75	63.333	59.762	69.762	81.389	84.167	35.625	18.889	87.5	95	73.542	83.333	49.259	35.833	52.083	0		61.667	42.121	17.798	63.958	49.167	86.458	67.381	24.375	69.048	72.619	71.875	13.125	0	62.917	13.333	0	49.167	32.292	0	2.778	69.375	0		7.5	66.296
0.3005	0	13.889	13.148	15.238	66.389	29.762	75	87.083	48.056	57.143	61.429	67.222	66.042	15.208	11.111	80.417	96.25	84.583	83.333	41.481	51.944	57.708	0		69.667	43.939	31.042	50	50.833	87.5	70.952	23.958	67.143	71.429	74.375	23.542	0	50	21.458	4.375	40	41.25	0	5	80.774	0		0	61.343
0.306333	1.852	1.806	13.333	12.143	63.333	39.286	75	87.292	40.833	35.714	60.476	70.833	61.25	12.917	11.667	82.917	95.833	77.083	78.056	42.593	60.278	50.625	2.5		64.5	45.152	27.292	52.292	56.944	85.208	71.429	25	20.476	71.429	60.833	21.458	0	58.75	23.958	12.708	49.375	37.292	0	19.167	78.958	0.556		4.5	55.741
0.312167	4.074	5	26.481	10.238	68.611	43.333	68.958	87.5	43.333	26.905	60.238	83.333	53.542	34.375	0.741	90.833	87.083	82.083	62.778	45.556	73.056	72.708	16.667		65.5	54.394	18.75	53.542	30.833	87.5	71.429	22.917	24.762	71.429	62.5	16.458	0	46.458	34.792	4.792	18.125	24.792	0	22.5	96.875	0		8.5	55.556
0.318167	12.778	16.25	32.407	0	52.5	61.429	67.708	83.333	53.333	33.81	65.952	66.944	28.542	37.083	6.852	83.958	82.708	75.625	52.222	37.593	82.5	71.042	1.944		56.333	46.515	12.5	57.708	33.056	87.5	64.286	24.167	28.571	59.762	61.458	3.75	1.667	61.25	15	5	22.708	10.625	0	11.944	100	0		0.833	48.704
0.324	21.111	22.361	32.963	7.619	61.389	50.952	45.417	77.5	50.278	48.333	73.571	65.278	33.75	31.042	9.074	93.125	88.958	65.625	63.889	36.667	69.722	49.375	11.389		67.167	36.061	18.75	61.458	58.333	86.071	60.952	31.25	23.571	56.905	62.5	3.958	4.792	45	9.375	10.833	23.75	0	0	0	96.667	3.056		3	39.259
0.329833	21.296	33.889	45.185	0	66.389	42.857	68.958	76.042	83.611	42.857	71.19	65	24.167	25	19.259	87.917	88.958	54.583	61.111	31.481	71.667	64.583	16.667		70	41.061	25	66.458	65.833	87.083	63.81	37.5	35.714	57.143	47.708	0	0	42.708	1.667	22.5	23.542	0	5.833	5.278	87.292	19.167		3.167	37.222
0.335833	16.296	12.5	21.481	0	63.889	48.095	68.958	86.667	92.222	40.714	62.143	66.667	10.833	6.25	11.481	99.375	82.083	62.5	62.5	36.296	68.611	77.5	28.333		63.667	42.424	25	61.875	52.222	78.125	71.468	37.5	42.143	70.476	48.125	0	0	49.375	9.167	21.667	43.542	3.75	0	12.5	80.149	16.667		1.833	29.259
0.341667	33.704	5.972	8.148	0	47.778	27.857	80.417	72.083	71.944	31.429	61.429	62.222	30	5.625	17.593	100	64.792	64.583	59.167	44.444	77.222	71.458	31.389		61.333	36.515	25	50.833	72.5	77.917	74.048	42.083	54.762	82.143	52.708	3.333	5.208	55.208	23.333	26.042	50.208	6.458	11.458	0	77.024	16.667		4.5	39.63
0.3475	9.63	1.944	19.444	0	49.722	61.905	84.583	82.5	66.667	41.19	55.238	44.444	43.542	12.083	22.222	93.125	79.375	75	42.5	44.63	58.333	78.333	10.278		63.833	46.061	21.667	44.375	66.389	84.375	72.381	43.75	47.619	64.048	48.75	5	12.5	64.792	12.708	30.625	47.708	8.75	20.833	0	75.149	30.833		0.167	49.074
0.353333	12.593	5.139	34.63	0	75	59.524	80.625	87.5	90.278	34.286	71.429	46.667	62.083	12.5	30.926	94.583	67.917	56.875	58.056	43.889	56.389	62.5	4.444		61	56.061	25	36.458	62.778	84.792	74.048	42.5	14.524	70.714	62.917	26.25	12.5	73.125	7.083	12.5	37.292	23.125	34.375	0	74.464	5.278		8.833	37.222
0.359333	14.63	10.556	17.778	0	83.333	43.095	97.292	80.417	98.889	41.905	71.429	65.556	62.5	12.5	34.63	97.292	62.083	60	69.444	42.593	81.944	52.5	5		58.167	65.152	25	53.125	39.722	78.75	92.857	20.833	8.333	46.667	70.625	17.5	12.5	68.125	11.458	25	37.5	0.208	46.458	12.5	77.708	0		11.833	17.407
0.365167	6.111	11.389	22.222	0	83.333	39.048	98.333	86.25	100	68.571	76.19	76.111	56.25	12.292	51.111	100	76.25	52.083	78.611	43.519	63.889	55.625	19.167		61.167	80.606	19.167	54.018	49.444	78.542	96.905	12.5	3.571	54.048	60.625	3.542	6.25	57.083	40.208	20.833	25.417	0.208	52.708	27.778	87.5	0		14.667	18.148
0.371	4.074	8.333	22.222	3.095	82.889	53.095	91.25	83.542	95.972	63.095	81.19	81.111	48.542	2.083	63.333	96.042	81.22	54.583	79.444	43.519	62.5	60.625	43.611		61.833	60.455	13.958	41.667	50.833	67.708	78.333	17.917	22.143	55.714	73.75	2.5	6.042	60.208	30.417	22.5	31.458	4.167	39.583	36.667	87.5	0		0.167	26.852
0.377	12.778	8.333	22.222	18.095	83.333	51.429	99.792	87.5	84.444	65	85.714	70.833	50.417	10.208	40.926	98.75	89.167	62.917	74.167	47.778	66.667	50	81.944		80.5	45.152	22.5	21.458	46.389	76.667	65.714	43.75	23.333	85.357	73.75	0.208	5.833	34.792	17.292	17.083	35.833	10	33.125	45	94.167	0		14.333	42.593
0.382833	3.333	9.028	22.222	40.952	83.333	63.333	98.542	82.083	93.611	70.238	84.286	98.333	54.167	0	29.63	99.583	61.458	76.875	72.222	57.407	66.667	38.958	58.056		77.5	35.152	12.917	25	45.556	67.292	98.095	47.708	1.429	85.119	67.887	25.417	0	40.625	13.333	20.417	27.5	0.208	34.792	16.667	91.25	0.833		11.667	41.111
0.388667	7.222	5.833	22.222	33.095	83.333	61.19	99.583	86.042	92.5	85	100	96.667	50	0	42.778	99.167	73.333	73.542	35.833	47.778	51.667	43.333	25.278		67.167	45.303	12.5	33.542	30	72.708	92.857	58.958	0	81.667	72.917	19.583	0	50.625	19.375	4.375	17.708	0	38.75	14.722	87.5	2.5		5.167	39.074
0.3945	0	8.75	22.037	26.905	83.333	69.524	97.708	83.542	73.056	78.81	98.81	94.444	51.875	0	42.407	83.125	72.292	57.292	50	41.667	52.778	49.792	48.889		77.167	51.818	18.958	48.958	21.111	75.625	85.714	45.417	1.905	77.619	65.417	10.417	6.042	45.417	28.75	1.042	23.333	0.833	52.917	0.556	87.5	7.778		3.833	37.407
0.4005	0.37	6.111	22.222	50.952	82.722	48.81	99.583	55.625	60.556	80	92.619	92.778	56.875	0	10.37	79.792	69.167	55.417	50.556	41.667	71.111	65.833	55.833		69.333	60.303	39.792	55.417	49.444	69.375	72.857	70.208	0	67.619	67.708	18.125	17.292	49.375	32.292	3.333	25.625	0	27.708	0	79.792	28.056		5.167	41.481
0.406333	14.63	9.444	21.296	47.857	83.333	47.381	99.583	63.125	37.222	70.714	93.095	96.667	34.792	0	1.667	77.708	78.75	78.333	74.167	35.556	66.667	59.583	28.056		51.167	56.667	32.5	56.667	34.444	81.042	82.143	76.667	0.238	57.619	65	25	8.542	45.625	26.25	15.625	30.833	8.542	20.833	0	69.94	18.889		5.5	35.37
0.412167	20.37	8.333	13.519	36.429	78.556	25.238	100	74.583	30.833	48.095	92.619	86.667	37.5	0	0	68.542	81.875	59.167	85.278	50.556	66.667	57.917	34.444		45.833	54.394	38.125	53.958	33.056	97.5	90.714	69.167	2.857	51.19	77.083	16.25	1.667	55	36.875	18.333	35.625	20.417	5.208	4.722	94.345	10.833		5.333	53.333
0.418167	8.704	8.333	16.481	38.095	83.333	20.952	85.417	75	36.111	50.952	99.762	80.833	54.792	1.667	0	46.458	91.25	45.833	100	46.852	66.667	31.667	32.778		61.667	41.364	35.625	51.875	28.333	75.417	100	61.458	0	45.238	57.917	13.75	5.208	66.667	22.5	11.458	40	26.875	12.917	14.722	88.958	12.5		9.667	50.556
0.424	21.852	8.333	15.926	35	67.5	28.571	76.042	79.375	46.944	60.952	90	75.833	38.75	20.625	0	51.667	99.792	45.208	99.444	37.778	71.944	31.25	28.056		65	41.061	29.375	45.714	47.778	92.292	100	5.833	0	59.286	50.208	2.083	0	62.5	11.667	6.458	38.333	20	21.875	8.889	62.917	27.778		15	56.296
0.429833	16.111	10.556	22.963	36.19	53.889	19.048	75	85.833	51.111	57.619	98.095	78.611	19.583	25	12.037	62.917	98.542	54.792	86.667	17.963	56.389	68.75	49.722		44.333	51.515	48.75	57.708	75.833	92.917	99.524	36.25	0	44.286	51.875	12.5	6.042	55.208	23.958	17.708	32.708	12.5	18.75	29.167	71.964	38.056		5.333	49.074
0.435833	0.741	19.028	15.37	20.476	61.111	9.762	75	82.917	45.833	38.571	98.095	70.833	11.25	23.75	5	46.667	87.292	55.833	68.611	15.741	63.056	65.833	51.111		55	51.97	50	62.292	61.944	79.167	92.381	32.292	0	43.095	57.708	19.583	11.042	30.952	9.583	22.083	30	13.958	12.292	33.333	77.917	52.778		9.333	40.556
0.441667	7.778	17.083	30.37	0	60.833	0	75	86.458	55	28.571	99.762	82.778	0	21.875	0	56.458	88.542	46.25	78.333	17.963	69.167	70.417	35.833		62.5	70.606	50.625	56.25	55.278	81.875	85.714	33.75	0	48.571	66.875	16.25	2.708	62.708	14.375	14.375	31.667	19.167	19.375	33.333	88.958	50		12	38.333
0.4475	1.481	14.722	33.889	3.333	35.278	10.476	75	80.417	62.778	39.524	78.095	85.278	1.458	27.5	0	59.583	89.167	65.417	61.111	29.259	45.833	75.833	6.111		64.5	58.485	49.583	44.167	28.889	90	85.952	32.708	2.619	51.667	50	17.708	1.875	46.25	19.792	8.125	43.542	0	25	33.333	78.958	41.667		15.833	31.296
0.453333	6.667	21.25	23.333	10.714	38.611	2.619	75	80.833	75.556	48.095	68.571	86.944	13.958	31.875	0.926	58.542	61.875	62.292	79.722	39.815	31.944	87.5	54.444		58	54.394	58.542	40	3.056	85	84.96	19.167	5.952	60.714	53.333	24.792	7.083	58.333	22.292	8.542	29.375	10.208	27.5	33.333	82.5	50		19.667	38.889
0.459333	4.815	14.028	21.852	9.524	73.333	3.81	67.5	66.042	50.278	56.19	83.095	66.944	12.5	16.25	13.148	56.458	50.417	65	75.278	44.444	35	84.375	30.278		44.833	56.212	58.542	42.5	0.278	91.042	96.19	12.083	25.238	34.524	41.458	13.958	9.375	33.958	20.625	9.792	24.375	7.083	37.5	33.333	89.643	51.389		10.167	64.444
0.465167	0	11.944	24.074	1.429	80.278	19.286	65	87.5	28.056	82.619	73.571	65.556	11.042	35.208	10.556	70.208	84.167	67.083	60	44.074	44.722	68.125	8.889		41.5	60	41.458	57.5	3.889	79.375	96.667	26.25	7.857	58.095	52.917	25	5	33.958	6.875	0	27.292	15.833	37.5	33.333	87.083	46.111		7.667	73.333
0.471	0	10.694	38.519	14.286	62.5	28.095	61.458	86.458	16.667	84.524	51.905	91.111	6.042	42.292	11.296	67.292	95.417	75	67.778	39.259	90.833	83.125	0		71.5	45.303	53.542	42.292	5	64.792	85.714	18.125	24.286	36.667	72.708	30.417	0	59.167	8.542	0	29.167	13.333	24.375	34.167	84.375	58.333		16	66.667
0.477	0	0.556	46.481	10.714	58.889	22.381	63.75	78.542	29.167	85.714	65.714	100	0.417	32.5	11.111	67.708	91.875	72.5	98.611	41.296	87.5	86.25	0		71.667	55.606	35.417	42.5	14.722	67.083	81.429	25	29.048	27.381	66.875	11.25	0	67.708	17.708	0	27.5	11.667	12.5	0.278	75.833	52.222		11.667	71.852
0.482833	1.852	4.167	31.481	2.619	61.944	15.952	43.125	86.875	30.556	83.571	72.381	91.389	0	21.667	5.741	67.5	97.708	53.958	100	39.259	92.222	93.125	0		84	59.848	31.25	49.167	3.889	74.375	95.476	25	15	42.857	45.208	12.917	6.458	62.708	15.208	0	25.417	12.292	9.792	12.5	81.875	51.667		10.667	62.963
0.488667	7.407	1.944	35	8.81	46.944	34.048	42.083	79.792	58.889	67.857	79.524	93.333	14.167	12.5	0	71.042	99.792	58.542	92.222	11.296	91.667	79.583	0		83.833	58.333	31.25	58.75	0	62.292	84.048	25.625	5	43.81	61.25	18.542	9.792	62.5	2.917	2.083	25.208	12.5	21.875	18.611	72.917	65.833		20	43.889
0.494667	11.852	14.583	44.63	14.524	50	15	39.792	74.167	65.278	44.048	97.857	82.5	44.375	20.625	0	63.333	94.583	87.5	73.889	16.111	60.556	59.792	0		78.667	59.545	35.625	58.958	0	62.5	72.619	19.792	9.762	60.714	87.5	0.833	0	80.833	0	12.5	33.542	1.667	20.625	24.722	62.5	80.833		14.333	53.519
0.5005	0	32.5	26.111	10.238	53.611	2.619	61.875	67.083	47.5	51.667	98.81	90.278	48.75	5.417	7.407	67.708	89.583	72.5	78.056	12.963	30.833	68.75	0		71	60.455	53.423	56.458	0	73.542	77.143	34.792	4.762	66.905	61.667	9.792	10.417	60.417	10.417	6.458	61.667	7.708	1.25	28.611	62.5	65		2	44.63
0.506333	0	13.611	34.259	4.286	61.111	0.952	58.542	66.458	62.778	50	99.524	83.333	46.25	1.875	14.259	74.375	100	62.083	98.333	20.926	33.333	83.125	0		53.333	39.394	10.417	64.167	0	57.083	74.048	8.333	0	52.619	22.708	3.542	3.333	15.208	0.625	0	31.667	10.208	0	10	67.708	72.778		1.333	36.667
0.512167	0	1.528	35.926	30.952	59.167	12.143	63.333	72.5	66.667	61.429	99.286	69.722	50	12.083	9.259	73.958	87.5	63.542	99.444	14.63	41.667	76.042	8.333		31.5	35.606	0	38.958	0	49.167	58.095	3.542	0	32.381	26.25	0	1.667	19.167	2.083	0	0.833	10	1.875	0	61.875	33.611		0.833	32.407
0.518167	0	1.111	34.259	17.143	60.833	26.19	50.625	77.083	66.111	70.952	95.952	56.389	45.417	0	16.296	62.5	75	70	99.167	27.593	33.333	77.083	8.333		41	19.848	0	25	0	50	33.333	5.833	0	14.286	7.083	0	0	16.458	0	0	7.917	0.417	5.625	0	39.792	18.333		2.333	25.37
0.524	0	0	33.519	23.095	66.667	38.81	58.125	76.667	66.389	77.381	96.667	43.333	25.208	0	12.963	47.708	49.167	80.625	85.278	36.296	33.333	70.625	16.389		37.5	22.576	0	16.667	0	28.125	20.476	0	0	7.143	8.958	0	0	5.417	2.5	0	8.125	0	0	0	41.875	6.111		0.167	30.185
0.529833	0	0	18.519	23.81	69.167	33.333	60.208	83.958	66.667	80.952	90.714	43.611	30.625	0	11.111	63.75	79.792	67.083	83.333	22.037	48.889	50	0.278		37	0.606	0	35.208	0	7.292	14.286	0	0	9.286	0	0	0	6.667	0	0	5.417	2.5	0	0	23.125	0		1.5	26.667
0.535833	10.185	0	23.148	41.19	83.333	17.381	46.458	76.458	78.333	61.905	92.619	33.333	35.625	2.292	11.111	51.667	87.5	78.958	75	31.667	18.056	32.917	0		24.333	5.152	0	48.958	0	0	23.095	0.417	0	14.286	0	0	0	14.167	0	0	10.625	0	0	0	31.25	8.333		3.833	33.148
0.541667	10.556	0	10	42.381	77.778	23.095	49.792	75	78.056	78.571	100	33.333	24.792	0	17.778	49.167	80	87.5	81.667	32.037	16.667	25	0		5	3.03	0	33.542	0	0	15.952	0.417	0	2.619	0	0	0	12.5	0	0	0	0	3.333	0	10.625	0		5.667	22.778
0.5475	11.481	0.139	44.63	47.857	79.722	24.048	51.667	76.875	74.722	100	100	33.333	24.167	15.417	29.444	50	86.875	82.917	96.111	33.333	46.389	37.083	24.444		1.833	0	0	32.708	6.111	0	0	0	0	16.667	1.042	0	2.292	12.5	0.625	0	0	0	0	0.278	1.458	4.167		0	24.259
0.553333	0	0	76.667	46.429	76.778	19.048	76.667	66.875	49.444	92.381	81.429	33.333	30.417	28.75	46.296	82.708	92.083	79.792	70	28.889	45.833	36.042	9.722		11	0.758	0	24.375	6.389	0	0	0	0	35.238	0.208	0.625	0	20.208	0	0	0	0	0	0	12.5	0		3.667	26.667
0.559333	0.37	0	77.778	47.857	66.389	11.19	76.042	53.333	66.667	96.27	100	36.667	24.583	28.958	36.667	86.667	96.875	87.292	82.222	32.593	58.056	28.125	0		11.833	0.152	0	9.792	13.056	0	0	0	0	29.762	2.292	0	0	6.875	0	0	0	0	0	0	4.167	0		2	21.296
0.565167	1.667	0	86.852	41.429	62.222	7.143	78.333	51.667	70.556	76.23	79.762	47.222	16.875	30.833	14.63	74.583	76.458	98.333	87.5	33.148	66.667	27.292	13.889		3.833	18.788	0	4.583	0.556	0	0	0	0	34.762	17.917	0	0	8.125	0	0	0	0	0	10.556	5.833	0		0	20.37
0.571	15.556	0	90.37	31.667	63.611	12.143	76.667	65.208	78.056	84.365	74.048	23.889	6.875	28.542	11.852	77.5	85.625	99.583	98.611	21.481	73.056	34.792	16.667		1.667	3.939	0	0	0	0	0	0	0	28.571	20	0	0	12.5	0	0	0	0.625	0	0	0	0		0	22.407
0.577	17.037	0.278	58.889	18.81	91.111	24.524	85.833	70.208	83.333	74.524	73.333	18.056	3.958	22.708	16.296	83.75	86.726	100	86.667	16.852	94.722	34.792	16.667		0	10.455	0	0	0	0	0	0	0	28.095	23.542	1.458	0	2.708	0	0	0	0.208	0	0	0	0		1.833	13.889
0.582833	0	1.25	55	28.571	91.389	28.095	77.5	81.042	83.333	70	89.286	27.778	45.833	13.333	15.556	86.607	73.125	100	71.944	36.481	88.611	27.5	16.667		0	0.303	0	0	0	0	0	0	0	29.286	23.333	0	0	0	0.208	0	0	2.083	0	0	0	0		0	12.407
0.588667	7.222	4.028	65.926	33.095	83.333	58.571	78.542	72.083	83.333	85.238	92.294	32.778	39.583	4.375	16.296	93.125	61.042	99.792	33.889	42.037	79.444	34.167	9.722		3.5	0	0	0.417	0	3.958	0	0	0	28.571	25	0	0	0	0.417	0	0	0.625	0	0	2.917	0		1.167	11.111
0.594667	12.963	0.139	66.481	58.095	73.056	55	79.792	72.708	76.667	97.619	88.571	50	43.75	0	0	88.958	52.292	93.006	62.222	36.111	40.278	56.667	0		7.167	0	0	9.375	0	2.708	0	0	0	28.571	12.708	0	0	0	0	0	0	0	0	0	4.375	0		7.5	19.259
0.6005	1.296	0.694	42.778	55.476	66.667	70.952	72.5	83.75	47.5	95.476	92.857	41.389	36.667	0	0	86.042	74.792	87.232	82.778	44.444	40	47.083	0		0.833	0	2.292	12.5	0	0	0	0	0	30.714	0	0.833	0	0	0	0	0	0	0	0	0	0		1.5	22.222
0.606333	0	10.694	63.519	61.667	74.722	81.905	65.417	84.375	47.5	85.238	85	33.333	25	0	19.074	98.958	90.625	85.833	83.333	31.852	55.278	38.333	0		0	0	0	12.083	0	0	0	0	0	5.952	0	0	0	0	5.833	0	0	0	0	0	15.208	0		5.333	22.222
0.612167	8.519	8.611	67.222	59.762	80	50.238	71.875	75	55.833	84.762	85.952	33.333	47.5	5.417	24.259	99.583	78.125	87.5	83.333	18.519	79.722	50.833	0		0	0	0	0	0	0	0	0	0	5.714	0	0	0	0	9.583	0	0	0	0	0	25	1.667		8.333	22.222
0.618167	5.556	1.111	61.481	52.381	81.389	30.952	78.125	75	66.389	98.81	83.333	33.333	47.083	19.583	14.815	99.792	68.75	87.5	91.667	10.556	48.889	62.5	0		0	2.727	0	0	0	0	0	0	0	5.714	0	9.167	0	0	0	0	0	0	0	0	13.75	21.944		8.333	22.222
0.624	1.296	3.333	74.259	54.524	78.611	35.238	81.042	75	61.944	100	81.19	30.833	56.667	22.5	20.185	100	55.417	65	92.778	18.704	33.333	67.292	0		0	3.333	0.417	0	0	0.208	0	0	0	0	0	3.958	0	0	0	0	0.208	0	0	0	12.5	16.944		0.5	22.222
0.629833	10.37	0	77.222	54.762	71.667	42.857	80.208	75	66.667	100	84.286	18.889	40	26.875	22.037	99.792	60	65.625	100	22.222	33.333	75.417	0		0	0	0	0	0	1.25	0	0	0	0	0	0	0	0	0	0	2.292	1.042	0	0	13.542	2.5		9.833	19.63
0.635833	11.111	5.694	54.444	56.905	66.667	40.238	74.792	69.167	62.5	89.524	81.905	27.5	49.792	38.333	20.37	99.375	64.792	56.458	90.278	4.444	33.333	83.75	0		5.333	0	0	0	0	3.333	0	0	0	0	0	0	0	0	0	0	1.042	0	0	0	0.833	0		8.833	28.519
0.641667	5.185	8.333	63.333	62.381	66.667	26.19	64.583	71.25	57.778	81.667	87.143	33.333	21.458	55.833	24.63	97.708	72.292	62.5	91.389	10.741	41.111	85.208	3.611		13.833	0	1.042	0	0	0	0	0	0	0	0	1.042	0	0	0	0	0	18.75	0	0	0	0		10	13.704
0.6475	14.074	4.028	53.519	89.286	66.667	26.905	72.917	50.833	82.222	85.238	30	33.889	25	61.458	34.815	95.893	72.5	62.5	84.722	20.926	20.833	80.625	16.667		1	0	0.417	0	0	0	0	0	0	0	0	0	0	0	0	0	1.25	6.25	0	0	5.625	0		10	6.481
0.6535	17.407	6.667	58.333	96.667	76.389	20.952	86.875	59.375	68.333	90	48.81	15.833	25	37.917	49.63	84.375	63.125	76.25	73.889	26.111	53.611	82.083	8.056		0	0.303	0	9.375	0	0	0	0	0	0	0	0	0	0	0	0	0	19.583	0	0	2.292	0		10	15.37
0.659333	13.889	6.806	76.111	87.619	83.889	29.286	80.625	53.542	59.167	100	81.905	32.222	26.875	48.125	47.778	100	74.167	92.917	89.167	28.704	57.222	73.125	0		0	0	0	1.042	0	0	0	0	0	0	0	0	0	0	4.167	0	0	0	0	0	0	0		1.333	22.222
0.665167	25.741	15.278	97.037	83.571	83.333	37.619	74.167	51.667	46.389	81.079	85.714	24.722	35.625	46.25	52.222	95	66.25	95.208	100	24.815	62.5	59.375	7.222		0	0	0	0	0	0	0	0	0	0	0	2.292	0	0	0.417	0	0	0	0	0	0	0		2.167	23.148
0.671	36.481	11.25	83.333	76.429	89.444	41.905	58.125	51.458	60.556	90.111	85.714	32.5	25	51.667	42.037	100	45	77.5	99.444	31.667	66.667	55.208	16.667		0	0.455	0	0	0	0	0	0	0	0	0	0	0	0	0	0	0	3.542	4.583	0	0	0		1	18.519
0.677	14.074	11.944	67.778	86.19	90.833	51.19	62.083	55.625	56.111	91.19	85.714	33.333	25.833	73.542	50.185	100	56.458	74.583	93.611	21.481	59.167	67.917	16.667		0	0.758	0	0	0	0	0	0	0	0	0	0	0	0	0	2.292	0	3.333	0	0	0.417	0		14.167	34.444
0.682833	19.63	12.639	47.963	92.381	83.056	54.762	68.125	62.5	55	94.286	85.714	33.333	25.208	75	27.222	100	50	72.292	97.778	13.889	66.389	72.292	16.667		0	0	0	0	0	0	0	0	0	0	0	0	0.208	0	1.042	1.458	0	4.792	0	0	0.625	0		18	26.111
0.688667	20.37	11.111	49.815	85.714	70.556	45.714	69.375	62.5	37.5	82.857	83.333	33.333	26.458	65.208	35.185	100	50	76.667	100	19.259	66.667	77.708	17.222		0.333	0	0	0	0	0	0	0	0	0	0	0	0	0	2.917	0	0	13.333	0	0	4.167	0		26.167	28.519
0.694667	8.519	11.667	67.778	83.571	83.333	38.095	58.542	62.5	48.333	82.381	78.571	40.833	36.458	43.75	22.407	97.857	51.042	61.667	95.278	7.222	66.667	70.208	5.833		2.5	0	0	0	0	0	0	0	0	0	0	0	0	0	0	0	0	5.208	0	0	12.5	0		6.167	30.926
0.7005	30.741	7.778	72.037	81.429	100	42.619	65	62.5	48.889	85.476	85.714	50	37.917	53.958	22.222	90.833	54.375	72.292	98.611	0	66.667	87.083	0.278		0	0	0	0	0	0	0	0	0	0	0	0	0	0	0	3.125	0	0	0	0	12.083	0		14	33.333
0.706333	34.815	6.806	65.926	59.286	100	53.571	65.208	62.5	46.944	85.714	81.905	50	34.375	60.833	16.667	89.673	60.208	75	100	19.63	65	94.792	0		0	0	0	0	0	0	0	0	0	0	0	1.875	0	0	0	0	0	0	0	0	1.875	0		3.667	33.333
0.712167	22.037	14.583	54.074	62.857	100	71.429	68.75	62.5	47.222	91.667	82.857	49.722	29.583	61.042	28.889	89.256	51.25	73.333	99.722	15.926	38.056	91.25	0		0	0	0	0	0	0	0	0	0	0	0	0.208	0	0	0	0	5.417	0	0	0	1.875	0		10.833	24.259
0.718167	22.222	12.639	66.481	51.667	100	58.81	69.167	62.5	43.333	90.238	88.333	50	25.208	65.208	44.444	89.266	45.208	79.375	79.444	10.926	35.833	84.792	0		0	0	0	0	0	0	4.048	0	0	0	0	0	0	3.125	0	0	1.042	0	0	0	0	0		12.5	14.444
0.724	21.481	17.222	58.704	66.667	99.444	55.476	46.042	62.5	36.667	85.714	97.381	50	19.792	47.083	33.704	92.5	40.625	70.208	70	0	56.389	90	0		0	0	0	0	0	0	4.762	0	0	0	0	0.625	0	0	0	0	0	0	0	0	0	0		13.5	11.111
0.729833	22.407	22.083	45.556	61.19	95	40.238	31.25	70.417	33.333	91.429	95.833	35.833	33.542	37.292	43.704	92.411	43.958	50	33.333	7.963	66.667	93.542	0		0	0.455	0	0	4.722	0.833	9.286	0	0	0	1.25	0	0	0	1.25	0.833	0	1.667	0	0	0.833	0		16	11.111
0.735833	18.704	10.139	61.111	75.952	95	35.714	22.083	60.833	33.333	97.381	97.857	33.889	38.333	56.875	57.037	99.583	45.208	50	36.111	20.926	72.5	99.792	0		0	0.758	0	0	0	5.208	0	0	0	0	0	0	0	0	3.958	14.792	0	0	0	0	0	0		27.167	12.037
0.741667	17.963	8.333	62.407	85.714	93.333	41.429	26.667	51.25	34.167	93.81	89.048	53.333	40.417	51.25	65.556	84.375	45.208	52.083	19.167	22.222	68.889	96.042	0		0	2.727	0	6.875	0	11.458	0	0	0	0	0	0	0	3.333	0	1.25	0	0	0	0	0	0		33	13.889
0.7475	18.704	1.111	55.926	98.81	83.333	53.571	35	63.333	49.444	92.619	85.476	63.611	46.875	58.542	54.63	64.167	45.417	61.042	37.778	30.741	81.111	90.833	0		1.833	2.273	4.167	0	0	2.708	0	0	0	0	0	4.583	0	0	0	0	0	0	0	0	0	0		38.333	19.259
0.7535	7.593	3.75	82.037	100	87.778	66.905	49.375	62.708	50	94.762	84.048	52.778	58.75	59.375	59.63	62.708	36.875	80.833	49.444	30.926	78.889	80	0		1.667	0	7.917	0	0	7.5	0	0	0	0	0	1.875	0	0	0	0	0	5.417	0	0	0	0		2.333	14.259
0.759333	8.889	0	80.185	94.286	85.833	64.048	41.667	73.125	28.611	80.952	80	34.444	58.542	77.708	77.037	86.458	19.583	76.042	45.833	24.63	64.167	79.167	0		0	0	3.75	0	0	11.875	0	0	0	0	0	0	1.667	0	1.667	0	0	1.458	0	0	2.5	0		18.167	11.111
0.765167	17.407	7.361	73.148	83.81	89.722	70	48.75	85.417	16.667	82.619	77.857	35.278	50	73.958	78.333	79.167	0.208	84.583	71.111	32.963	50.833	78.75	0		0	5.152	2.083	0	0	21.667	0	0	0	0	0	0	0	7.917	12.5	0	0	0	0	0	0	0		19.5	12.593
0.771	19.815	1.944	66.667	69.524	100	63.333	45.208	67.5	16.667	84.524	77.619	39.444	46.042	79.583	75.37	99.792	0	79.375	56.111	33.333	47.5	88.125	0		2.667	6.061	0.208	0	0	3.542	0	0	5.714	0	0	0	0	0.417	3.125	0	0	0	0	0	0	0		31.333	20
0.777	14.259	9.306	51.296	76.905	100	69.762	55.625	73.958	31.667	98.571	68.333	23.333	47.083	67.292	75.718	100	0	87.5	52.5	33.333	68.611	90.833	0		1.333	5.758	0	0	0	0	0	0.417	0	5.476	0	0	0	0.625	0	0	0	0	0	0	1.667	11.944		23.833	11.111
0.782833	21.111	5	67.963	81.667	100	49.524	49.583	74.792	33.333	99.524	73.095	33.333	43.75	74.792	83.519	91.25	0	87.5	50	31.481	81.389	96.042	0		5.333	3.485	0	0	0	0	0	0	0	9.048	0	0	0.208	0	0	0	0	0	0	0	4.375	0		20	11.667
0.788667	17.778	14.861	57.037	98.333	98.889	37.381	48.542	75	33.333	100	51.19	52.222	29.375	62.708	88.889	94.375	0	85.208	43.889	39.074	75	93.958	0		0	9.091	0	0	0	0	0	0	0	0	0	0	0	0	0	0	0	0	0	0	0	0		27.667	11.481
0.794667	19.259	19.306	49.074	100	96.944	33.571	49.167	75	36.944	100	73.571	54.722	36.667	84.375	90.185	87.5	0	76.042	34.444	17.963	74.444	87.5	0		3.5	3.333	0	0	0	0	0	0	0	0	0	0	0	0	0	0	0	0	0	0	0	0		13.167	12.963
0.8005	24.815	15.972	38.148	86.429	100	19.286	45.833	69.583	35.278	88.571	62.619	44.167	17.5	87.5	82.778	83.155	0	82.083	32.5	19.444	76.944	82.5	0		9.167	6.061	0	0	0	0.417	0	2.708	0	0	0	0	1.25	0	0	0	0	1.458	0	0	0	0		9.333	16.111
0.806333	19.63	31.111	46.667	72.857	98.333	39.524	61.458	62.5	36.944	85.714	66.905	38.056	48.958	88.244	75.231	81.409	0	91.458	38.333	11.852	96.389	87.708	0		0	0	0	0	0	12.5	0	37.083	0	0	0	0	4.167	0	0	0	0	0	3.75	4.167	0	0		12.167	10.185
0.812333	20.741	28.472	54.259	88.095	84.444	62.857	64.375	54.167	52.778	95.952	89.762	33.333	54.792	90	82.222	78.185	0	85	50	21.667	82.5	95.208	9.167		0	1.97	0	0	0	4.375	0	3.958	0	0	0	1.25	0.417	0	0	0	0	0	0.417	1.944	0	0		9.333	28.889
0.818167	35.926	34.167	74.074	77.143	71.944	51.667	62.5	53.333	66.667	79.524	99.286	26.389	52.5	91.875	68.148	90.238	0	88.333	49.722	24.074	45.833	92.5	0.556		2.333	0	0	0	0	0	0.714	8.333	0	0	0	0	0	2.5	0	0	0	1.042	0	0	0	0		2.833	48.519
0.824	12.222	23.75	80.185	88.571	72.5	42.857	62.5	64.375	64.167	98.571	96.19	16.667	43.125	80.417	54.63	81.25	0	65.833	50	32.222	51.111	97.5	0		0	0	0	0	0	0	1.429	0	0	0	0	0	0	0	4.167	0	0	0	0	0	0	0		0.667	60.556
0.829833	19.259	7.778	79.838	83.571	100	40.476	73.542	69.167	59.722	98.333	84.524	16.667	54.583	72.5	46.111	95.833	0	66.25	41.111	18.704	54.444	88.958	1.111		0	0	0	0	0	0	0	0	0	0	0	0.833	1.25	0	2.292	0	1.875	2.083	0	0	0	0		5.667	63.889
0.835833	2.593	9.028	73.287	61.429	95.833	47.143	63.125	57.917	47.222	90	87.381	16.667	60.625	68.125	57.407	99.583	3.542	71.458	50	20	20.556	85.625	0.833		0	0	0	0	0	7.292	0	0	0	0	0	0	4.375	0	0	0	7.5	0.208	21.458	0	0	1.111		11.833	55.556
0.841667	15.37	20.972	71.852	40.714	98.889	25.476	65	42.292	26.111	98.611	80.476	16.667	63.125	73.571	67.037	100	11.458	75.952	50	14.259	27.778	71.042	0		0	0	0	4.792	0	0	0	0	0	0	0	0	7.917	0	0	0	0	0	4.167	0	0	0		2.167	44.444
0.8475	12.222	14.444	69.815	30	92.5	58.095	55.833	69.167	35.833	89.762	95.714	50.833	63.542	74.137	74.444	100	12.5	76.815	50	4.63	40	78.75	15		0	0	0	0	0	0	0	0	0	0	0	0	0	0	0	0	0	9.583	11.667	0	0	0		5	50.37
0.8535	0.556	19.444	60	52.857	100	94.524	40.417	60.208	66.667	85.714	79.524	65.278	70.268	85.744	66.481	94.702	12.5	97.083	51.667	1.111	44.444	92.5	16.667		0	1.515	0	0.208	0	0	0	0	0	0	0	0	0	0	0	0	0	0	0.417	0	0	0		12.667	51.481
0.859333	19.444	16.667	56.111	57.143	81.667	73.333	51.607	56.042	40.833	85.714	71.905	65.278	51.042	81.875	83.148	87.5	9.167	100	74.444	0.185	71.667	100	2.778		0	0.606	0	0	0	0	0	0	0	0	0	0	0	0	22.083	0	0	0	0	0	0	0		5.833	65.37
0.865167	5.185	15.556	43.148	70.476	61.389	57.381	53.78	52.917	22.5	85.714	66.984	57.778	42.292	68.958	90.926	82.708	12.5	93.542	51.111	3.333	66.389	100	0		0	0	0	0	0	0	0	0	0	0	0	0	0	0	11.875	0	0	0	0	0	0	0		20.833	66.111
0.871	3.519	8.333	43.148	85	88.889	54.524	44.405	56.458	53.611	85.714	77.619	66.667	50	69.583	86.111	85.417	12.5	90.833	11.389	21.481	78.333	95	0		0	0	0	0	0	0	0	0	0	0	0	0	0	0	0.625	0	0	0	0	0	0	0		16.333	59.074
0.877	0	6.528	44.63	53.571	90.278	55.238	49.583	54.375	81.389	84.286	81.667	66.667	50	64.583	88.889	63.958	12.5	100	29.722	18.519	81.667	80.417	0		0	0	5	0	0	0	0	0	0	0	0	0	0	0	0	0	0	0	0	0	0	0		19.5	62.222
0.882833	2.407	4.583	60.741	59.762	93.833	54.762	37.5	57.5	75.278	85.476	99.048	72.278	56.25	87.708	83.148	71.042	10	98.958	45.556	17.778	76.944	88.542	6.944		0	0	17.5	0	0	0	0	0	0	0	0	0	0	5.625	0	0	0	0	2.708	0	0	0		13.833	66.667
0.888667	5.37	8.333	50.185	80.952	68.056	62.143	33.899	49.583	80	92.143	82.619	83.333	59.167	100	78.704	69.792	0	81.667	42.778	19.444	74.722	77.292	0		0	0	11.25	0	0	0	0	0	0	0	0	0	0	0	0	0	0	5.417	12.5	0	0	0		16	66.667
0.894667	6.481	13.75	52.407	86.19	66.944	63.333	50	56.667	83.333	84.762	88.333	74.444	50	100	81.296	69.792	17.083	69.583	42.778	4.63	74.167	65.625	0		0	0	7.083	0	0	0	0	0	0	0	2.292	0	0	2.083	9.583	0	0	0	10.625	0	4.583	0		15.667	68.519
0.9005	0	21.389	40.926	85.952	76.944	58.333	50	58.542	80.833	71.19	60.952	74.444	41.25	100	76.944	84.167	22.083	78.542	50	0	74.167	65.833	0		0	0	0	0	0	0	0	0	0	0	0.417	0	5.208	2.708	2.292	0	0	1.25	0.833	0	6.667	0		18.167	66.667
0.906333	12.407	21.389	51.296	66.667	82.778	55	45.208	58.542	67.5	61.429	75	68.611	28.333	97.708	81.058	79.583	25.625	93.75	35.556	1.481	91.389	56.875	0		0	2.576	0	0	0	0	0	0	0	0	1.042	0	0	1.667	0	0	0	2.083	0	0	0	0		16.333	67.593
0.912333	2.963	16.528	62.963	58.81	73.889	58.81	49.375	62.5	81.944	70.476	72.857	68.056	50.625	76.042	77.91	73.333	9.583	96.042	62.222	6.481	68.5	79.167	7.222		0	5.152	0	0	0	0	0	0	0	0	0	0	0	0	0.208	0	0	1.667	0	0	0	0		3.667	71.505
0.918167	9.444	5	77.778	80.952	83.333	62.857	59.792	54.792	73.889	75.714	85.714	66.667	41.667	46.042	72.728	79.583	5.625	81.667	52.5	2.037	60.889	65.417	15.833		0	0	0	0	0	0	0	0	0	0	0	0	10.625	1.875	15.625	0	0	0	5.417	0	0	0		7.333	83.333
0.924	19.259	0	78.704	63.571	94.306	46.429	55.208	58.542	68.611	73.095	83.81	66.667	35	48.542	81.667	72.708	0	52.5	71.111	0	54.444	51.25	16.667		0	0.606	0.417	0	0	0	0	0	0	0	3.75	0	1.042	12.917	0	0	0	0	0	0	0	0		31.167	72.646
0.929833	18.148	0	85.556	75.238	85	52.143	53.75	52.5	83.056	77.619	76.429	57.778	26.875	47.083	72.222	64.167	18.75	37.083	81.111	0	62.222	49.375	15.556		0	0	0	0	0	0	0	0	0	0	0	0	0	0	0	0	0	0	0	0	0	0		43.833	82.5
0.935833	5.185	6.944	82.037	70.952	94.167	68.81	67.708	36.25	82.222	79.524	77.857	56.667	26.25	57.708	66.481	87.5	25	58.75	83.333	0	63.056	73.333	3.056		0	1.515	0	0	0	0	0	1.458	0	0	0	0	0	0	1.042	0	0	0	3.542	7.5	0	0		10.667	77.963
0.941667	0	13.75	69.444	60.952	85	78.571	75	35.833	83.333	83.81	68.095	63.611	25	48.542	65.741	97.708	25	63.542	83.333	2.037	42.5	76.458	32.5		0	5.455	0	3.542	0	0	0	0	0	0	0	0	0	0	10	0	0	0	6.25	0	0	3.333		5.167	85
0.9475	2.778	12.222	71.667	64.762	76.667	92.857	60.833	38.958	82.778	79.524	55.238	66.667	17.292	53.542	68.519	100	25	62.292	83.333	0	43.889	47.917	13.056		0	9.848	0	0	0	0	0	0	0	0	0	0.417	0	0	3.542	0	0	0.208	1.458	0	0	10.833		53.667	87.407
0.9535	10.556	0	78.519	70.476	93.611	99.048	50.208	45.208	83.333	75.476	65.476	66.667	13.542	51.875	80.556	100	16.042	55.208	83.333	6.296	47.778	30.208	0		0	1.818	0	0	0	0	0	0	0	0	0	0	0	0	4.167	11.458	0	0.833	0	0	1.042	16.667		61	81.852
0.959333	0	3.611	74.074	57.857	99.722	80.952	43.125	48.542	79.444	85.714	66.905	66.667	16.875	51.25	97.037	100	11.042	45	80.278	12.593	70	41.458	0		0	12.424	0	0	0	0	0	0	0	0	0	0	1.458	0	0	9.792	0	0.625	0	0	0.833	7.5		48	77.5
0.965167	0	17.917	60.185	57.143	91.667	64.762	43.542	43.333	76.667	85.714	81.19	67.778	8.542	48.75	87.778	100	12.917	47.083	81.389	8.519	95.556	44.167	0		0	18.182	0	0	0	0	0	0	1.19	0	0	0	0	0	0	0.417	0	0	0.208	0	0.417	0		58.167	77.778
0.971167	4.63	19.583	63.148	62.381	88.333	48.571	41.667	50	75.556	85.714	68.571	73.889	10.208	52.292	84.815	92.708	25	48.125	66.389	14.259	100	56.458	0		2	12.727	0	0	0	0	0	0	0	0	0	0	0	0	0	0	0	0	1.25	0	1.458	0		43.833	74.444
0.977	16.667	6.25	57.593	71.429	83.611	31.905	62.292	49.583	62.778	85.714	73.095	78.056	3.333	58.333	88.333	87.5	14.375	70.625	47.222	25	99.667	55.208	0		2.167	15.909	4.583	0	0	0	0	0	0	0	0	0	0	0	0	0	0	0	9.583	0	16.042	0		42.333	79.63
0.982833	10.926	18.056	67.963	71.19	91.667	54.048	49.792	53.958	58.611	85.238	82.143	75.833	23.333	69.167	85.185	87.292	24.792	75	52.778	33.148	88.833	62.5	0		0	9.394	0	0	0	0	0	0	0	0	0	0	0	0	8.125	0	0	0	2.5	0	12.292	0		40	77.778
0.988667	24.63	20.556	66.667	80.714	80.556	58.095	39.375	62.5	65.278	82.619	82.619	83.333	23.75	74.167	77.199	100	25	74.375	45.556	31.667	84.722	66.875	0		0	0.455	0	0	0	0	0	0	0	0	0	0	0	0	0	0	0	0	0	0	7.292	0		40	77.778
0.994667	19.259	19.861	59.815	83.095	98.611	80.476	69.375	59.851	78.333	85.238	80.714	83.333	16.667	73.75	71.111	88.542	25	64.583	60.278	22.593	87.889	79.375	0		0	0	0.208	0	0	0	0	0	0	0	0	0	0	0	9.583	0	0	0	0	0	12.917	0		42.667	77.963
1.0005	33.148	22.639	52.593	72.381	98.611	80	52.083	59.048	60	85.714	69.762	76.667	32.5	69.792	72.407	87.5	24.792	71.875	67.222	36.296	89.444	59.792	23.889		0	5	4.167	0	0	0	0	0	0	0	0	0	0	0	5.833	0	0	0	0	0	2.292	0		20	92.222
1.00633	23.889	22.083	33.704	63.333	79.722	38.81	59.167	62.917	67.5	85.238	67.143	64.722	8.75	50.208	77.037	99.583	18.333	64.167	60	43.333	92.722	48.75	7.5		0	25.303	0	0	0	0	0	0	0	0	0	0	0	2.708	37.292	0	1.875	0.208	3.958	5.833	0	0		14.167	82.963
1.01233	17.593	5.417	27.037	46.429	90.222	21.429	44.792	62.708	63.611	68.333	61.905	50.556	1.667	36.25	67.407	100	12.083	45.625	65.556	44.444	69.333	1.458	0		0	20.152	0	0	0	0	0	0.417	5.952	0	2.5	2.292	0	17.5	50	0	4.167	11.667	8.75	16.667	0	0		28.333	74.259
1.01817	11.111	4.722	26.852	34.524	98.056	20.476	53.333	69.762	46.944	76.19	57.143	50	15.833	36.875	53.889	76.667	5.208	46.875	60.833	41.667	85.833	14.583	1.111		18	17.576	0	0	0	0	0	1.667	15.952	0	0	0	0	16.25	50	0	11.458	6.458	38.333	31.389	7.292	0		24.667	80
1.024	2.963	9.444	15.741	31.905	92.778	20.238	34.583	49.583	33.056	87.857	79.048	41.667	13.125	11.042	59.259	73.125	0	45.208	29.167	56.852	76.111	23.125	0		24.167	32.273	0	1.25	0	9.583	0	1.667	11.19	0	0	0	0	10.625	50	0	21.042	0	44.167	47.222	15	0		26.333	80.926
1.02983	3.519	9.028	14.444	48.571	88.056	37.857	45.417	49.792	51.389	95.714	85	34.722	3.542	15.833	72.037	80.833	0	38.75	10.278	58.148	83.333	25	0		20.667	39.848	0	6.042	8.611	12.5	0	8.542	0	0	0	0	3.958	25	47.083	0	1.25	0	37.708	47.778	15.833	0.278		40.5	77.778
1.03583	12.222	6.389	10.741	46.667	98.889	32.381	35	43.958	53.333	100	73.571	18.333	7.708	3.333	80.556	93.542	3.125	46.875	39.444	43.704	53.333	25	0		20	59.394	0	12.5	3.333	12.917	0	12.5	0	0	6.458	0	16.875	27.083	50.208	0	3.542	1.25	37.5	33.333	14.583	8.333		51.333	78.889
1.04167	4.444	3.75	31.852	52.857	90	28.095	41.458	53.899	39.167	100	72.619	4.722	8.958	0	81.111	93.542	11.667	59.583	55.556	59.444	45.833	12.5	0		20	66.364	0	12.5	0	17.917	0	17.083	0	0	9.167	0	3.75	10.625	49.583	0	19.167	11.458	20.833	38.333	12.5	3.611		35.333	76.667
1.0475	20.185	17.083	44.259	55.952	78.889	14.762	41.042	58.125	22.778	100	88.571	16.667	17.708	20.417	79.074	92.679	0.417	69.583	49.167	58.148	39.722	0	0		20	71.97	0	9.375	7.222	34.375	2.143	9.583	0	0	12.5	2.708	0	10.625	53.542	0	21.458	0	6.458	29.167	18.333	0.833		48.333	75.556
1.0535	2.778	15	63.519	51.429	90.833	25	37.5	65	37.778	100	79.286	58.056	19.375	11.875	70	85.536	0	86.042	51.111	66.667	63.889	0	0		20	62.727	7.292	4.583	33.056	28.75	0	0	0	0	11.875	15	0	12.5	50	3.333	22.917	0	12.5	0	20.833	26.667		47.333	69.63
1.05933	0	14.444	57.963	47.143	78.611	22.619	37.708	60.417	54.167	100	93.81	62.5	15.417	2.5	61.296	82.083	0	78.542	47.222	57.222	60.556	0	0		17.833	54.242	1.875	12.292	33.056	27.083	0	6.875	0	12.857	12.5	10	3.75	10.417	48.75	0	51.042	14.583	18.542	22.5	2.292	15.278		41.667	79.074
1.06517	2.593	20	58.704	45.238	73.611	20	38.125	46.042	66.667	95.952	79.762	70.278	24.375	0	69.444	86.458	1.042	84.375	39.167	57.407	86.111	7.083	0		8.333	54.091	4.375	10.625	33.333	39.375	0	0	0	10.238	8.542	0	15.625	15	43.125	0	40.417	38.125	18.958	43.889	11.875	11.111		31.5	80.185
1.07117	10.741	24.583	58.519	40.952	75.278	36.667	54.792	26.667	53.333	89.762	91.905	67.222	37.083	2.708	77.778	96.815	2.5	82.5	19.444	53.889	88.056	12.5	0		7.667	36.394	0	12.5	32.778	46.25	0.238	0	0	4.762	7.083	0	13.125	31.667	44.583	0	48.75	26.25	30	34.444	12.5	0		20.667	80.926
1.077	3.519	15.139	67.778	51.905	81.944	34.762	54.583	47.083	49.167	90.714	75.476	83.333	39.167	0	62.593	96.19	0	79.583	11.389	52.037	83.333	20.208	0		22	44.091	0	5.833	33.333	28.125	0.952	0	2.619	11.667	6.25	0	20	30.208	49.583	0	33.958	25	26.25	52.778	14.792	0		30.667	86.111
1.08283	21.111	0	69.259	65.952	83.333	28.571	42.292	56.667	43.889	89.524	76.429	83.333	17.083	0	70.185	100	3.542	86.042	27.778	54.444	83.333	23.125	0		24.333	52.424	0	0.208	13.056	24.167	0	0	2.143	0	5.208	0	29.583	17.917	50	0	26.458	20.833	13.333	29.444	21.25	3.889		23.333	85.741
1.08867	25	0	76.852	60	86.667	17.143	54.583	54.583	29.167	100	68.095	66.5	8.75	0	81.296	96.667	0	93.125	28.611	56.296	83.333	16.25	0		30.5	62.424	0	0.208	0.556	28.125	10.952	0	7.857	0.714	7.083	6.042	39.167	20.417	47.917	0	24.167	5.833	15.208	13.056	25	25.278		11.667	82.407
1.09467	14.074	0	49.259	79.048	99.722	21.19	39.167	50	43.333	99.048	61.19	73.444	23.75	0	71.481	100	0	87.083	10.833	78.333	77.778	9.167	0		36	69.242	4.792	5.625	0	31.667	12.381	0	7.381	1.905	12.5	12.917	37.917	26.458	50	0	28.333	4.167	23.125	0	25	32.778		15.667	69.745
1.1005	11.481	2.917	37.222	76.19	79.444	28.095	35.417	52.083	48.889	91.429	67.143	86.111	32.917	0	65.926	91.042	0	77.5	34.167	84.259	93.056	16.458	21.944		45.5	69.545	12.5	16.875	0	27.917	0	0	14.286	23.81	12.5	7.083	27.708	33.542	51.25	0	45.208	9.167	15.625	1.667	25	33.333		14.667	53.912
1.10633	9.63	9.306	32.037	79.048	82.5	8.81	58.75	62.5	28.611	81.905	51.667	93.056	35	0	70.556	82.708	0	67.292	36.389	84.259	83.889	0	1.389		46.333	68.788	12.5	12.917	5.833	40.417	7.619	0	14.762	36.429	12.5	13.958	13.542	12.5	62.5	0	69.583	3.75	24.375	16.667	22.917	29.722		1.667	74.815
1.11233	0	23.75	57.963	68.333	91.667	23.81	51.458	59.792	43.889	77.619	70.238	72.222	34.583	0	41.667	79.583	0	76.667	50	79.63	73.333	0	0		36	55.152	13.542	13.333	12.5	14.583	19.524	0	7.619	50	12.5	19.167	14.583	12.5	48.75	0	59.167	4.792	13.958	1.111	17.292	31.667		0	58.889
1.11817	3.519	20	57.778	44.762	83.611	20.714	60.625	64.792	43.333	85.714	77.857	76.111	29.167	0	50.37	88.75	3.75	82.083	80.833	85.926	82.278	7.708	0		26.667	53.333	26.667	12.5	16.667	7.708	28.095	0	9.286	49.762	12.5	10	14.792	27.917	53.333	13.333	77.708	0.625	14.583	14.722	25.625	12.5		0.5	57.037
1.124	7.037	16.389	71.111	52.857	85.111	28.571	57.083	62.5	38.056	81.19	80	78.056	40.833	0	79.259	84.583	19.375	69.167	54.722	82.593	83.889	13.958	0		33.5	65.606	30.417	12.917	7.778	19.792	15.238	0	14.048	43.81	12.708	0.833	12.5	26.25	49.375	21.667	81.637	1.042	13.125	16.667	37.5	0		12.167	81.296
1.13	5	21.389	72.037	34.524	83.333	28.571	49.375	62.5	69.444	85.714	76.667	83.333	41.042	0	72.593	77.917	23.333	85.833	66.944	55.741	88.333	15.833	0		22.667	57.424	0	13.75	24.167	20.417	27.619	0	14.286	30	12.5	0	12.083	31.458	48.75	39.583	86.042	17.292	16.667	13.333	50	0		8.167	66.667
1.13583	0	16.389	69.259	38.095	83.333	28.571	34.167	73.125	74.722	84.524	71.429	83.333	36.875	0.625	73.704	96.667	6.25	99.375	71.111	58.704	69.444	11.042	0		42.833	63.03	31.667	25	40.278	16.875	14.762	0	10.952	14.286	12.5	1.042	14.583	31.25	58.75	50	70.208	37.083	18.75	5.833	49.375	0		12.667	76.481
1.14167	0	13.889	52.222	51.667	79.444	28.571	31.875	78.542	62.5	79.524	73.095	83.333	32.708	6.042	64.259	96.875	0	86.458	50	75.37	66.667	0	0		40.667	63.03	33.542	28.125	28.056	15.625	0.952	0	0	28.571	16.875	1.667	3.75	51.875	55.208	41.25	67.708	53.75	24.792	20.556	50	0		8.833	90.741
1.1475	0	1.806	44.815	57.619	66.222	28.571	39.583	75	72.222	71.667	55.476	83.333	18.125	4.375	62.407	88.542	3.958	92.5	81.944	77.963	62.778	0	0		47.667	57.879	42.708	19.375	14.167	12.5	2.619	8.125	2.619	28.571	32.292	9.375	0	37.292	68.333	21.667	52.708	58.75	16.875	13.611	44.792	1.667		20.833	81.667
1.1535	0	20.972	40.37	58.095	82	28.571	46.458	70.833	80.278	84.524	54.762	77.222	20.625	2.292	63.519	92.083	18.958	78.75	76.667	73.148	75.278	1.25	0		49.259	54.697	39.583	13.333	11.667	19.375	13.81	11.667	19.524	28.571	37.292	11.875	0	36.25	62.917	7.708	53.542	53.958	27.708	8.056	37.5	15		20.167	77.222
1.15933	0	21.528	24.63	65.714	77.222	28.571	57.5	62.5	83.333	72.381	47.619	51.944	10.208	0	77.778	95.833	29.167	65	69.167	52.593	45.556	14.375	0		47	53.03	23.75	11.042	0	29.375	17.619	10.208	27.619	28.571	20.208	0	3.333	47.5	62.292	1.25	52.292	51.875	21.042	25	28.958	3.333		7	69.63
1.16517	0	4.861	22.222	83.095	96.667	16.905	67.917	62.5	83.333	79.603	43.571	63.611	17.292	0	76.852	96.667	31.458	68.75	83.889	59.815	27.5	0.417	0		51.5	45.455	28.125	6.25	5	21.042	14.286	7.917	28.095	50.476	15.833	0	11.458	38.542	26.667	20.208	60.625	50.625	38.542	51.111	31.458	8.889		7.667	77.222
1.17117	1.852	8.333	28.333	51.429	76.667	14.286	75	58.75	83.333	86.944	52.619	73.056	20.833	5.417	82.407	97.5	34.375	72.083	79.444	57.407	33.333	17.708	27.222		50.667	52.879	22.5	4.792	0	36.042	14.286	1.25	4.048	51.905	15.833	17.917	3.75	33.333	26.875	23.542	56.875	33.75	37.083	60.556	37.5	16.667		3.667	74.444
1.177	5.185	8.889	53.519	67.381	63.611	14.286	75	58.958	78.056	91.468	45.476	59.722	31.25	0	77.778	100	21.042	81.458	59.722	56.111	33.333	22.5	20.833		56.833	45.455	12.5	12.292	15	44.583	14.286	2.292	10.238	48.81	12.5	21.042	9.167	46.25	31.875	25	48.125	24.583	33.333	70	37.5	14.167		0	77.037
1.18283	14.63	9.722	54.815	67.143	67.778	14.286	71.25	74.583	53.611	94.286	56.19	50	42.292	0	80.926	100	15.833	77.917	59.722	73.519	52.778	25	1.944		71.5	45.152	31.875	13.333	9.722	57.083	14.286	12.5	0.952	51.19	11.667	5.417	22.5	39.583	21.042	33.333	42.5	23.75	37.5	70.833	37.5	4.167		18.5	61.111
1.18867	12.222	0	55.185	64.524	81.111	14.286	67.917	63.958	55.556	73.333	66.905	64.444	32.708	0	85.185	99.583	23.75	79.375	86.667	59.259	61.111	24.375	0		74.667	50.303	37.917	26.25	0	55.417	14.286	4.583	7.619	57.143	8.75	2.5	25.208	35.625	24.375	32.917	49.375	43.75	37.708	63.333	30	15.833		18	61.481
1.19467	17.778	0	54.815	63.571	63.611	14.286	62.5	62.123	31.389	85	68.095	81.389	30	0	76.111	93.542	7.708	88.333	83.056	42.593	72.222	25	0		91	55.606	17.708	26.875	0	58.75	9.524	10	7.619	57.143	15	5.208	22.5	27.292	13.125	37.5	27.083	48.75	11.042	79.722	31.875	21.667		6.333	71.296
1.2005	20.926	0	42.222	76.19	95.833	14.286	72.917	65.714	45	100	70.952	75.556	35.417	0	72.963	90.208	28.958	87.708	81.944	64.074	76.389	25	0		87.333	51.364	31.667	26.25	0	54.375	36.429	14.583	12.381	51.667	12.083	3.75	12.083	15.417	20.625	26.25	43.542	55.208	19.375	64.444	37.708	20.278		10.667	72.963
1.20633	10.37	0	42.963	63.571	97.222	14.286	73.125	52.113	50	100	75.714	86.944	43.75	0	74.074	80	25	94.792	65.278	85.185	70.833	23.958	0		78.5	55.758	16.458	25	15.556	55	38.571	23.542	15.952	39.524	32.5	12.5	23.75	12.292	33.542	26.042	64.405	65.625	27.708	70.278	37.5	14.444		35.833	66.111
1.21233	5.37	0	42.963	41.667	99.722	12.381	70.833	67.381	50	93.571	79.048	100	66.25	0	71.528	79.792	25	78.333	49.444	84.444	72.5	25	0		92.519	40.455	18.958	25	22.222	62.5	31.905	25.833	14.286	42.857	30.417	12.5	58.125	17.5	25	0.208	63.958	44.583	32.5	60.556	23.542	29.167		48.333	62.037
1.21817	14.074	0	54.63	34.524	100	0	68.958	74.167	35.556	85.476	65.238	83.889	32.5	5.208	67.037	78.333	24.583	85.208	52.222	81.667	54.444	21.458	10.278		93.833	51.97	1.458	36.667	17.778	49.375	12.143	31.042	19.286	47.143	31.667	12.5	48.333	23.75	25	0	52.5	47.917	38.542	39.444	24.375	21.667		33.833	73.333
1.224	19.63	4.722	39.815	73.095	100	0	68.542	79.137	32.222	90.714	71.667	63.611	13.542	13.333	76.481	87.292	24.792	81.875	49.444	81.852	58.611	25	15.556		90.833	57.424	4.792	29.792	10	60.417	15	18.333	5.238	57.143	25	3.542	27.083	12.5	16.25	6.042	40.417	46.458	35.417	51.389	24.167	16.667		17.5	78.148
1.23	19.444	6.667	40	86.667	100	1.905	75	85.685	36.111	94.048	82.143	66.667	22.917	26.458	71.481	87.5	25.625	57.917	79.167	67.778	83.333	15.833	4.722		89.833	63.939	19.375	31.667	18.611	54.167	16.19	45.625	0	32.381	21.875	0	14.583	13.75	6.25	2.917	38.958	48.125	29.792	50	11.667	16.667		14.333	69.63
1.23583	26.852	0.417	57.778	80.714	100	12.619	73.333	80.268	55.833	85.714	79.524	82.222	6.458	36.042	73.519	87.5	25	77.292	83.333	37.222	72.5	12.5	2.778		90	75.758	25	37.5	49.167	55.833	25	35	6.905	19.524	31.875	0	22.083	25	0	15.208	49.583	44.375	26.667	50	16.25	16.667		0	65.185
1.24167	16.852	3.194	48.148	85.714	95.833	0	63.333	77.827	61.111	83.571	75	87.778	15.625	34.375	64.444	87.5	25	95.417	79.722	53.889	66.667	5.833	14.167		80.704	58.03	30.833	36.458	50	61.667	14.524	30.417	4.286	14.286	5.417	0	15.208	28.333	4.167	15.625	67.5	49.792	19.792	49.722	27.5	16.667		1.5	54.63
1.2475	13.704	3.75	48.519	68.81	81.667	11.429	59.167	63.72	49.167	87.143	80.476	87.5	31.875	22.292	72.963	87.5	25	84.167	81.111	57.407	71.389	0	1.667		90	58.939	24.375	25.833	44.444	62.083	14.286	20.625	0	14.286	8.542	0	28.542	24.583	11.25	12.5	57.976	48.542	13.958	39.167	28.75	16.667		10.167	52.778
1.2535	18.333	1.667	55.926	77.381	81.389	14.286	60.625	80.625	42.5	94.048	79.762	83.056	40	16.875	69.074	87.5	25	87.5	83.333	71.111	83.056	0	5.833		89.426	47.121	24.583	31.667	35.278	53.125	25.476	36.875	0	14.286	32.083	0	20	25	5.417	14.167	44.643	42.083	8.125	26.667	27.292	16.667		13.333	42.963
1.25933	0	5.833	50.556	84.048	80.444	14.286	59.583	82.083	54.167	83.095	71.19	84.722	25	31.25	76.481	77.917	25	78.958	82.944	77.778	81.944	0	6.944		89.5	44.091	14.167	26.667	27.5	62.5	14.286	27.917	0.714	27.381	50.417	0	33.958	37.5	3.958	12.5	42.47	49.583	17.5	8.333	25.625	16.667		17.5	59.259
1.26517	2.778	4.583	47.593	86.667	78.056	27.619	57.917	67.5	83.056	90.238	72.619	100	24.375	37.5	60.926	62.917	25	83.125	82.5	72.037	83.333	0	16.667		81	48.636	5.625	12.5	29.722	62.5	27.143	29.167	13.81	19.048	53.542	0	56.042	35.625	7.5	11.458	45.417	50	17.5	5	36.458	16.667		15.5	60.741
1.27117	7.037	0.139	35.926	63.571	69.722	20.952	47.917	67.708	64.167	100	85.714	100	51.458	35	70.185	54.792	29.167	81.875	74.167	72.593	78.833	0	15.556		81.167	40	2.917	12.5	34.444	58.006	32.619	26.875	28.571	20.952	40.208	8.125	49.375	53.125	2.083	17.708	50.625	56.042	25	22.778	30	11.667		25	72.963
1.277	11.111	0	18.704	38.81	46.667	27.619	60.208	62.083	76.389	98.095	85.952	100	69.792	5.208	67.778	73.125	37.083	84.167	74.167	66.667	83.333	1.875	1.389		66.407	46.061	0	12.5	19.444	61.458	14.762	24.792	28.333	16.19	36.667	0	38.542	48.542	12.5	12.708	32.708	40.625	15.417	7.5	34.167	11.389		19.833	61.852
1.28283	17.593	6.25	14.815	40	59.167	14.524	62.5	66.458	63.889	100	98.571	99.722	53.333	15.208	49.444	76.458	37.5	80.417	83.056	72.037	95	2.708	0		62.963	67.727	0	12.5	0	57.5	25.238	25	42.143	14.286	34.375	6.875	14.167	59.167	4.792	12.5	51.786	38.75	27.917	0	44.167	16.667		17.5	57.037
1.28883	12.778	15	42.222	69.286	36.111	28.333	49.583	76.667	66.667	100	76.19	100	69.583	27.917	30.556	74.167	20.833	93.542	70.556	76.667	99.444	0	0		58.833	77.879	7.083	13.333	9.444	57.917	42.857	18.75	42.857	14.286	24.583	0.208	13.125	59.375	22.708	21.25	51.875	22.708	37.708	8.611	43.452	22.222		28	72.593
1.29467	15.37	6.806	50.37	48.095	22.5	32.381	50	87.5	75.833	100	85.238	100	62.917	41.042	53.889	81.667	17.083	95.208	75	56.111	100	0	0		51.667	80.242	10.625	13.542	38.056	57.083	44.048	17.917	50.238	14.286	27.083	3.958	12.708	57.5	37.292	25	60	28.125	34.792	29.167	47.827	26.111		36.5	77.778
1.3005	1.667	11.667	60	50.476	39.722	32.381	41.667	87.292	75.278	100	86.19	100	61.458	55.208	57.963	88.333	22.708	96.875	70	74.444	99.444	10.208	0		49.5	68.939	24.792	25	26.111	50.625	34.286	20.625	34.762	14.286	27.292	21.458	23.125	68.958	38.958	30.417	50	15.833	33.75	8.056	58.75	63.056		27.5	77.778
1.30633	3.889	16.667	57.963	74.762	51.389	41.905	41.25	86.667	77.778	100	78.81	100	57.5	59.375	68.889	86.667	27.5	66.875	75.278	57.593	98.056	11.458	0		47.833	66.97	33.333	24.167	9.444	50	46.429	47.5	31.19	14.286	20.417	13.333	24.792	86.875	27.083	23.75	51.042	22.292	48.333	0	62.5	62.5		19.5	76.25
1.31233	5.556	11.944	57.593	95.238	73.889	52.857	60.833	84.583	81.389	97.143	87.381	84.167	63.958	41.667	60.556	91.042	21.042	53.75	77.778	44.444	93.611	9.167	0		44.5	69.545	45.208	25.625	0	50	38.095	56.667	15.952	14.286	30.625	0	12.5	67.708	14.792	26.042	30.208	24.792	51.875	0	60.833	66.667		8.833	77.778
1.31817	7.222	7.222	76.296	98.81	76.111	42.381	66.25	83.958	78.611	91.19	100	74.722	41.667	48.125	74.074	100	25	83.333	80	48.889	71.667	12.5	0		42.167	83.03	37.5	27.708	8.611	48.333	38.571	49.375	34.762	14.286	30.625	0	16.042	94.077	9.375	34.583	27.5	21.25	68.958	21.667	50	53.889		14.167	68.148
1.324	8.704	1.667	75.37	98.333	82.778	29.048	65	67.083	59.444	80.952	90	71.944	12.083	71.667	82.037	91.25	30.833	71.25	71.111	64.074	50.278	16.458	0		40.167	73.182	25.208	35.625	18.056	32.083	41.19	48.75	25.476	14.286	12.5	0	29.792	92.083	2.708	19.583	23.75	12.5	70.208	29.444	48.75	50		35.333	75.185
1.33	14.444	5.694	50.37	100	71.667	40.476	59.375	67.5	50.833	85.714	82.857	83.333	1.458	48.542	84.815	71.875	27.917	69.792	63.611	68.148	59.167	23.542	7.778		37.333	68.485	28.542	35.417	0	32.708	43.095	47.917	14.286	14.286	15.625	34.583	17.917	99.375	0.625	22.917	26.667	16.667	67.083	8.611	47.708	50		26.167	80.556
1.33583	3.889	0.139	48.333	89.524	88.611	41.429	63.958	60.536	62.222	85.714	85.476	82.5	7.917	37.083	80.556	65.208	36.667	57.292	48.611	66.481	61.111	12.708	17.778		32	77.879	28.333	37.5	0	31.042	50.476	30.417	12.857	14.286	4.792	36.25	14.375	94.375	0	34.167	23.125	18.75	64.375	31.944	37.708	50		21.833	79.63
1.34167	10	14.444	53.704	71.429	100	37.143	67.917	57.708	50	85.714	87.381	94.167	19.167	32.708	77.037	76.042	37.5	48.542	48.056	66.667	65.833	34.167	0		26.815	82.879	43.542	31.667	0	30.625	43.571	12.083	2.143	14.286	3.333	37.292	9.167	92.5	3.125	35	38.75	27.917	50.833	7.778	47.083	51.944		4.333	66.667
1.3475	1.481	16.389	36.111	84.524	100	28.571	68.75	47.083	45.833	78.333	100	81.667	23.958	37.292	63.148	78.542	40	65.833	45	75	83.056	20.417	0		43.222	83.636	46.458	33.125	0	33.75	40.238	25.417	7.143	14.286	21.042	35	1.875	97.708	6.25	23.75	50	28.333	37.083	0	47.083	50		6.5	69.074
1.3535	5.926	14.167	40.741	85.714	93.333	31.429	70	59.375	28.611	75.476	99.444	71.389	20.833	32.292	57.222	77.292	48.333	68.75	53.889	77.778	82.5	1.875	0		51.167	73.788	42.292	25.625	0	53.958	28.571	43.958	14.286	14.286	36.042	16.458	13.958	94.583	7.708	12.5	49.792	38.125	25.833	0	40	50		2	87.037
1.35933	1.852	15.972	40.556	72.381	84.444	48.571	62.5	85.417	32.5	85.714	82.143	100	49.375	37.5	58.704	65.625	48.958	68.75	50.556	77.593	82.5	26.458	0		62.167	75.455	36.667	25	0	61.875	28.571	47.5	16.905	14.286	39.583	2.5	0	84.583	5.625	27.292	50	36.458	35	5.833	39.375	49.722		13.167	72.037
1.36517	0	13.056	47.963	74.286	83.889	49.048	57.5	99.792	31.389	81.19	73.333	100	55.625	34.375	59.63	68.958	28.333	63.542	28.889	72.963	68.889	2.708	0		60.667	78.788	27.083	25	0	69.167	36.19	38.333	22.381	14.286	50	0	0	77.708	7.5	20	52.5	10.208	35.625	5.278	34.792	31.667		12.333	80.37
1.37117	0.926	16.528	42.037	90	75.056	40	58.958	96.667	34.444	74.048	90.714	100	49.375	32.5	60.741	83.125	28.333	70	24.722	50	50	25.833	0		63.222	81.667	47.083	33.542	0	54.583	31.429	27.708	27.857	14.286	38.125	0	11.042	82.619	12.917	6.458	52.708	5	29.583	16.667	28.333	34.722		19.667	75.185
1.377	3.704	7.639	37.778	73.095	83.333	43.571	62.5	93.75	48.333	71.429	79.286	93.056	22.292	47.083	65.185	75.208	27.083	79.792	42.222	34.63	62.5	44.583	0		60.667	75	20.417	37.917	0	56.667	30.476	25.208	3.095	8.81	42.708	0	24.583	85.714	12.083	16.667	45	5.208	27.083	7.5	32.083	35.833		3.333	62.222
1.38283	5.185	4.167	23.148	82.619	82.556	59.762	60.833	78.125	50	71.429	92.619	87.5	26.25	41.667	44.815	63.542	5.208	85.625	16.667	40.741	73.611	31.25	0		58	72.727	6.458	28.125	0	56.458	17.143	25	0	0	33.75	0	5.833	77.708	10.833	25	49.167	4.167	20.208	16.944	36.667	43.889		6.5	63.519
1.38883	11.111	5.972	36.481	76.19	93.5	64.286	60	73.125	40.278	82.143	91.19	99.167	39.583	40.833	60	47.917	0	80.833	16.667	54.63	94.444	35	0		61.667	76.061	7.083	17.917	0.833	63.542	12.381	17.083	0	0	25.208	1.25	6.667	62.292	0	24.792	34.583	0	4.583	29.167	26.458	38.333		13.667	76.667
1.39467	7.593	0	33.333	73.333	81.667	50.238	70.625	89.375	26.111	99.762	100	100	47.5	46.042	79.444	54.375	0	77.708	32.222	53.889	100	42.292	0		55	70.303	23.333	15	0.278	59.375	8.333	18.125	0	0	39.792	0	0	52.292	3.333	26.875	36.25	1.25	4.792	18.889	32.083	40.278		3.833	73.889
1.4005	9.63	0	49.259	80	86.389	64.048	84.375	98.125	44.167	85.476	91.19	95.278	43.333	45.833	63.704	80.833	0	87.5	32.5	52.037	100	45	4.167		58.167	76.212	20.625	19.583	1.111	36.667	23.333	12.5	12.619	0	52.083	0	12.292	57.5	11.875	35.208	41.25	12.083	12.5	28.889	45.417	33.333		9.833	84.074
1.40633	7.778	0	39.63	81.429	100	48.81	77.292	89.583	50	82.857	97.619	92.222	35	56.667	52.963	90	5	87.5	43.056	74.444	96.667	45.833	0		49.833	79.848	22.708	50	0	35.625	39.286	17.917	15.238	2.381	47.917	0	23.333	76.042	10	30	32.083	16.458	12.5	50.278	33.125	35		6	73.704
1.41233	0	3.333	41.852	85.714	100	56.667	70.625	94.375	50	85	98.81	100	20.625	45.625	59.815	89.792	0	87.5	65.556	57.963	100	48.333	0.556		36.667	81.818	27.083	50	0	32.5	47.857	29.583	28.571	3.333	40	0	25	72.083	7.708	25	37.5	9.167	12.5	34.444	49.375	48.889		7.167	73.889
1.41817	0	4.861	53.148	97.143	100	42.619	75	81.042	34.167	100	92.619	100	16.25	23.125	61.852	96.458	0	87.5	61.944	61.111	100	47.917	11.944		37.5	79.242	44.583	59.167	0	45.208	57.143	35.833	28.571	13.571	52.292	0	6.042	44.167	15.208	19.375	36.667	0	13.125	37.5	45.833	34.444		11.833	56.481
1.424	2.963	8.75	69.259	90.714	100	46.429	75	100	14.722	98.333	97.619	98.889	33.542	29.375	55.185	86.042	0	73.75	41.944	66.667	100	36.875	0		49.167	83.03	50	43.333	0	43.125	66.905	36.458	24.524	14.286	52.917	10.208	0	49.167	12.5	8.542	36.25	2.083	22.917	60.833	57.083	33.889		13	65.741
1.43	5.741	3.056	52.593	95.952	98.056	61.905	85.833	100	30.833	100	100	100	28.75	39.167	51.296	63.333	0	76.667	64.444	77.593	100	45.833	0		53.667	82.318	50	52.5	0	57.292	62.619	28.333	3.333	24.286	62.292	3.333	0	57.083	12.5	25	40.625	10	37.083	50.833	66.25	16.667		9.167	70.37
1.43583	3.148	8.333	49.444	88.095	86.111	64.286	87.083	100	23.056	100	100	100	0	37.5	62.407	48.958	8.333	83.333	64.722	73.519	95.278	48.75	0		55.333	77.97	50	48.75	16.389	61.042	51.667	25.417	23.571	28.571	61.458	12.5	2.917	50.417	16.042	8.542	32.083	12.5	37.5	35.833	65.833	16.667		8.333	71.111
1.44167	4.259	8.333	27.963	84.762	92.222	54.762	87.5	100	16.667	95.952	100	96.667	7.917	45.625	66.296	53.333	9.792	87.708	57.5	72.778	82.778	41.667	0		64	83.091	50	43.75	16.667	50	40.952	18.75	5	15.476	50	14.583	0.833	53.542	22.292	5	55	15.417	32.708	46.389	62.5	49.722		11	53.704
1.44767	20.37	9.028	34.074	95.238	93.056	45	87.5	87.5	18.056	96.19	99.286	97.5	52.917	51.458	56.481	67.292	12.083	79.375	45.833	73.519	86.111	33.75	0		70.167	74.242	54.375	37.5	18.611	50.208	66.667	28.125	8.571	14.286	50	0.625	0	57.5	7.292	2.5	62.083	2.5	20	50	60.208	50.833		10.667	48.704
1.4535	25.556	7.917	44.259	70	92.222	32.143	72.5	87.5	31.667	59.286	99.048	94.167	59.792	40	61.111	75	12.5	74.583	42.5	57.037	99.167	23.958	0		67.833	72.727	51.042	34.792	23.889	50	57.143	36.875	9.048	15	50.625	0.833	0	58.75	8.125	0	73.125	1.667	23.333	32.222	63.542	50		4.833	53.889
1.45933	22.222	15.972	42.407	57.143	89.722	29.524	75	87.5	1.667	57.381	80.714	90	42.708	24.792	76.296	81.458	10.833	60.625	40.833	62.037	96.389	28.542	0		49.833	54.394	50	29.792	33.333	72.292	55.714	49.792	15.476	33.333	53.75	12.5	0	61.042	30.833	13.333	59.167	11.458	15.625	0	64.583	50		4	31.296
1.46517	11.481	10.139	39.444	74.048	100	58.333	64.821	85.685	13.333	70.714	91.19	87.778	48.542	38.75	64.259	74.167	0	67.5	60.556	55.556	61.389	45.417	0		49.333	57.727	50	18.958	20.556	68.125	66.429	43.333	15.714	37.619	50	3.542	0	63.333	30.417	12.917	47.708	8.75	15.625	1.389	49.167	41.389		18.667	36.667
1.47117	0	13.056	29.259	61.667	87.5	57.143	70.208	87.173	14.167	76.667	94.048	85.278	59.375	37.5	75.926	72.708	3.542	80.833	40	70.741	67.222	53.75	0		49.667	69.394	48.125	33.333	38.889	73.542	68.095	44.583	14.524	28.571	47.083	0	4.375	64.583	22.292	7.708	45.833	2.917	9.583	10.278	39.375	25		31.667	38.704
1.477	0	21.528	30.926	38.095	73.889	57.857	80.208	87.202	18.889	85.714	100	93.889	53.333	48.125	78.333	75	11.458	55.208	42.778	78.519	86.833	31.875	0		43.167	64.091	50.833	40.417	48.056	75	70	55.625	14.286	23.81	49.375	2.292	1.042	68.958	22.917	24.167	67.083	2.917	18.333	1.389	56.458	21.111		19.167	36.667
1.48283	0	17.639	34.444	46.19	89.722	52.619	86.042	91.875	65.833	92.857	92.381	95	56.458	27.5	85.741	75	23.333	60.625	26.667	77.963	80	21.667	0		72.167	69.242	42.292	36.458	53.056	66.458	71.429	50	15.238	14.286	45.833	16.042	0	76.667	25	19.583	69.583	12.292	14.167	7.5	67.708	28.611		16.667	44.259
1.48883	0	2.222	35.741	32.143	100	46.667	77.917	99.583	59.722	85.714	88.095	96.944	21.458	31.458	84.63	74.375	14.375	78.75	7.222	78.707	82.5	44.792	13.889		72.167	72.879	59.167	13.75	59.722	62.5	53.571	44.583	28.571	10.952	49.167	0	0.208	66.25	25	17.708	71.042	29.167	18.958	5.833	45.833	17.778		11.167	48.519
1.49467	8.519	0	38.889	32.619	99.444	30.476	84.583	99.722	30.833	88.095	99.167	98.611	12.5	38.542	82.037	75	17.708	87.083	3.611	54.259	81.111	36.458	16.667		79.833	70.455	72.292	20.417	28.889	65.833	45.952	39.167	19.524	0	39.167	0	3.333	56.458	16.25	30.625	62.5	37.708	20.417	1.111	22.292	25.278		9.667	55.556
1.5005	24.074	8.472	55.37	43.571	98.056	27.619	87.5	98.333	25.556	90.714	89.484	95.556	14.167	31.042	79.444	47.083	15	75	21.389	54.444	78.889	35.208	15.556		72.333	71.061	62.708	25	3.611	73.125	55.238	37.5	2.143	0	48.75	0	0	73.75	16.042	17.917	67.708	43.333	3.125	2.778	18.542	33.333		6.167	54.074
1.50633	16.667	0	48.148	45	100	14.286	87.5	85.417	33.333	95.476	92.143	79.167	16.667	21.25	74.815	49.167	23.333	77.5	13.889	60.741	86.389	37.5	2.222		44	64.394	30.417	18.333	0	57.5	16.667	19.792	0	0	53.542	0	0	60.833	0.208	4.792	51.875	28.75	0	0	6.042	32.5		1.5	45.741
1.51233	23.704	0	44.444	52.619	99.667	18.571	87.5	65.952	31.944	100	85.714	77.5	12.292	53.75	77.778	62.5	7.708	75	0	60.926	99.722	37.5	0		25	29.394	6.667	19.792	0	57.5	0	6.042	0	0	24.792	0	0	13.958	6.25	6.25	28.333	3.958	0	0	17.708	23.889		1	30.926
1.51817	9.074	0	56.481	62.857	94	42.857	85.833	90	33.333	96.19	85.714	76.389	1.875	59.375	77.407	62.5	22.708	83.125	0	71.667	90.833	37.5	0		14.667	31.212	20.208	25	0	37.292	6.667	0	0	0	13.542	0	0	16.042	14.167	6.875	26.875	0	0	0	11.458	21.389		3	23.889
1.524	9.815	0.556	47.778	73.571	92.5	26.19	85.714	88.125	22.778	85	81.19	83.333	36.667	44.167	86.296	62.5	4.167	88.958	6.389	78.704	62.222	34.375	9.167		2.833	13.939	9.583	15.625	0	28.542	4.524	0.625	0	0	1.875	0	3.542	19.792	1.25	2.292	13.542	0	0	0	3.125	10.833		11	33.333
1.53	20.37	1.25	36.852	78.333	100	39.524	75.089	82.917	16.667	85.238	83.095	83.333	37.5	52.917	88.889	62.292	0	82.708	1.667	86.111	43.056	31.458	11.389		11.167	10.152	23.958	11.25	0	23.125	3.571	4.167	0	0	0	0	0	4.583	0	0.417	20	3.333	0	0	12.5	1.389		8	33.333
1.53583	0	4.167	41.296	76.429	100	54.524	68.75	80.625	16.667	89.762	82.143	84.722	42.917	53.958	87.593	57.5	0	92.5	23.056	75.556	29.167	26.25	0		4	2.576	23.333	11.042	0	22.917	2.381	0	0	0	5.417	0	0	1.042	0	0	0	0	0	0	9.583	0		0.667	33.333
1.54167	4.444	4.583	44.444	92.381	90.833	60.476	68.839	94.167	16.667	100	74.286	93.333	50	51.458	86.852	41.458	0	98.869	34.167	75.926	51.111	37.5	7.222		0	0	12.708	9.792	0	17.708	0.476	0	0	0	10.625	0	0	8.542	0	0	9.375	0	0	0	1.875	0.556		0	33.333
1.54767	1.481	0	33.333	79.524	81.389	69.524	76.042	100	17.222	93.333	77.381	99.722	47.5	62.292	66.852	46.875	0	98.452	25.556	68.519	45.278	19.375	16.667		0	1.515	8.333	8.542	0	9.583	0	0	0	0	2.083	0	0	12.917	0	0	1.25	0	0	6.667	0	0.556		10.333	21.111
1.5535	5.37	0	46.111	74.048	99.722	78.333	73.333	100	15.556	93.333	85.714	100	45.625	55.625	77.593	41.042	0	100	66.667	66.505	54.167	38.095	11.111		0	14.394	0	0	0	15	3.095	0	0	0	0	0	0	20.417	0	0	0	0	0	0	5	1.944		7.167	11.111
1.55933	0	3.333	50	69.048	100	100	65.625	96.667	11.944	79.643	81.19	100	37.5	59.375	77.037	37.292	0	100	60.833	77.778	69.722	49.792	28.056		3.667	10.303	0	0	0	12.5	0	0	0	0	1.042	0	0	13.125	0	8.125	4.792	0	10.625	0	10.625	3.889		3.167	11.111
1.56517	10.37	0	54.63	58.81	99.444	100	64.583	89.375	15.278	70	83.81	96.944	47.292	62.5	69.259	43.542	0	81.667	48.611	85.741	59.167	39.375	50		2.833	1.061	0	0	0	10	0	0	0	0	4.792	0	0	7.917	0	11.25	0.625	0	8.333	0	0	0		10	15
1.57117	20.37	0	55.556	65	100	99.762	79.583	80.625	30.556	61.27	79.048	100	67.083	63.333	80.556	53.125	0	78.333	83.333	86.481	57.222	51.042	14.444		5.333	0	0	0	0	14.792	0	0	0	0	2.292	0	0	12.5	2.083	0	0	1.667	0	0	0	0		1.5	4.815
1.577	30.37	0	62.963	72.143	93.611	94.286	71.875	69.375	16.944	50.952	76.429	97.5	47.292	47.292	69.815	47.708	0	87.5	66.111	91.481	97.5	51.875	10.556		5.667	0	0	0	0	12.5	12.143	0	0	0	0	0	0	13.333	0.625	0	0	10.625	0	0	0	0		0	11.111
1.58283	19.444	0	81.481	77.143	83.889	87.143	86.131	59.792	31.111	56.19	64.048	83.333	24.792	57.292	75.185	49.792	0	87.5	57.5	98.889	94.722	50	0		0	0	0	0	0	9.583	14.286	0	0.476	0	0	0	0	3.75	0	0	0	2.917	0	0	0	0		0	7.407
1.58883	10.926	4.028	86.667	82.857	64.444	90.238	86.756	67.708	33.333	75	37.857	71.667	5	33.333	87.593	49.792	0	82.083	57.5	100	100	59.583	0		0	0	0	0	0	6.875	15.714	0	0	0	0	0	0	0	0	0	0	0	0	0	0	0		7.333	6.111
1.59467	0	6.528	71.204	61.429	33.611	95.952	87.083	56.042	43.611	78.81	51.905	91.389	8.125	29.792	88.727	51.875	0	87.5	70.556	100	95	63.542	0		0	2.121	0	0	0	12.5	15	0	0	0	0	0	0	8.542	0	0	1.458	0	0	0	0	0		4.333	17.222
1.6005	10.185	12.5	59.259	57.143	52.5	85.714	87.5	64.792	50	85.714	85.476	91.389	31.875	58.75	88.889	74.167	0	81.667	30.278	89.815	100	66.25	0		1	0	0	0.417	0	7.5	15.714	0	0	0	0	0	0	11.875	0	0	6.042	0	0	1.944	2.5	0		13.667	22.222
1.6065	8.519	17.222	53.519	63.333	76.944	99.048	87.083	58.75	49.444	99.762	78.571	77.5	48.75	61.875	81.852	75	0	74.583	15.278	90.926	100	72.292	0		11.667	0	0	0	0	2.292	13.333	0	0	0	0	0	0	6.667	0	0	6.667	0	0	0	0	0		22.5	22.222
1.61233	0	6.528	55.926	94.524	61.111	100	86.458	72.083	43.056	98.095	80.952	64.167	44.167	62.5	84.63	73.542	0	76.042	25.833	98.704	100	74.405	0		8.5	0	0	1.667	0	0	0.714	0	0	0	0	0	0	8.125	0	0	0	0	0	0	0	0		19.5	22.222
1.61817	7.222	14.861	65.741	100	83.333	94.286	82.083	66.458	61.667	91.429	83.81	55	13.542	51.875	84.259	74.583	0	84.375	31.667	91.852	80	51.25	0		10	0	0	3.125	0	0.208	0	0	0	0	0	0	0	0	0	0	10	0	0.625	0	0	0		23.667	22.222
1.624	22.963	10.694	77.407	100	83.333	98.81	87.5	60.625	61.111	86.19	80.714	66.389	23.75	50	88.889	74.792	7.292	83.125	43.889	85.046	80.278	47.5	0		8.5	5.758	0	3.542	0	3.958	0	0	0	0	0	0	0	4.375	0	0	2.292	0.208	2.083	0	0	0		22.167	11.111
1.63	26.481	7.639	77.222	83.333	83.333	100	81.458	74.792	66.667	58.81	80	100	26.667	70.744	88.704	75	11.25	80	50.833	87.546	79.444	62.5	0		0	18.939	0	0	0	0	0	0	0	0	0	0	0	29.583	0	0	0	3.958	11.875	0	0	0		10.667	15.741
1.63583	10.926	8.056	63.519	71.429	82.5	86.905	73.75	75.625	65.833	73.571	70.952	78.889	25.208	75	80.185	70.417	36.458	84.375	50	90	99.167	62.5	0		0	27.273	3.125	0	0	0	0	0	0	0	0	0	0	10.417	0	0	0	0	2.083	0	0	0		7.667	12.407
1.64167	11.111	8.333	69.63	94.048	81.944	95.476	56.042	73.333	66.667	85.238	67.143	82.778	46.458	90	76.852	77.083	34.792	64.375	57.778	98.889	89.167	62.5	0		0.667	23.03	8.333	0	0	0	0	0	0	0	0	0	0	14.792	0	0	4.375	7.083	0	3.611	7.708	0		23.167	6.111
1.64767	20	11.111	75.185	91.667	73.333	100	65.417	81.875	41.944	95	79.762	91.111	51.875	88.75	72.037	70.833	14.583	72.292	51.111	100	93.056	52.708	0		0	2.879	0	0	0	0	0.714	0	0	0	0	0	0	17.917	0	0	7.5	7.917	0	5	5.417	0		26.333	7.593
1.6535	15.741	8.889	95.926	82.857	81.111	100	67.083	80.833	65.556	97.143	80	90	59.167	61.667	72.593	67.5	5.208	87.917	51.944	100	99.167	39.375	0		0	0	0	0	0	1.042	3.333	0	0	0	4.375	0	4.167	5.625	0	0	0	0	0	0	0	0		26.833	0
1.65933	11.667	6.25	88.519	84.524	75.833	100	53.125	94.792	66.944	78.333	76.667	91.389	69.375	50	61.296	67.708	4.375	82.5	54.444	91.782	95.833	50.833	0		0	0	0	0	0	0	0	0	0	0	0	0	2.708	0	0	0	0	0	0	0	0	1.667		36.5	0
1.66517	25.37	0	85.556	85	91.944	94.762	51.875	99.583	77.5	63.81	75.952	94.444	69.375	43.958	30.926	75	7.083	72.917	69.444	87.755	95	58.542	0		0	3.182	0	0	0	0	0	0	0	0	0	0	0	3.125	0	0	0	0	0	0	4.583	0		51.833	3.148
1.67117	20.926	0	77.778	80	74.167	81.19	62.292	94.375	81.111	60.714	85.714	100	60.833	57.708	37.222	72.917	6.458	80.417	77.222	76.481	99.167	60.208	0		0	21.364	0	0.625	0	0	0	0	0	0	0	0	0	0	0	0	2.5	0	0	0	0	0		48.5	19.259
1.677	12.593	2.639	68.889	70.476	78.889	76.429	48.542	86.458	63.611	57.143	85.714	97.5	52.708	62.5	62.778	53.542	12.917	100	86.389	90.741	100	57.5	0		0	9.848	0	12.708	0	0	0	0	0	0	0.833	0	0	17.917	0	0	3.125	3.75	0	0	7.708	0		46.167	31.852
1.68283	8.704	20	70.926	71.905	93.889	85.714	46.875	85	65.278	66.667	77.619	100	48.125	62.083	62.778	73.75	34.583	93.542	99.444	100	100	75	0		0	8.485	0	0	0	0	0	0	0	0	6.875	0	0	10.208	0	0	0	11.875	0	0	0	0		41.833	32.593
1.68883	17.222	17.083	64.63	83.571	85	83.571	40.208	85	49.167	54.762	71.429	100	35.625	42.5	62.593	87.292	32.083	85.208	86.111	96.481	99.722	62.917	0		0	0	0	0	0	0	0	0	0	0	0	0	0	0.625	0	0	3.542	0	0	0	0	0		45	32.778
1.69467	20.37	32.222	68.148	86.905	98.056	64.762	52.708	95	76.111	62.857	71.667	64.167	61.458	30.833	51.852	87.5	45.208	83.125	77.222	98.889	92.778	62.5	0.278		0	4.091	0	0	0	0	3.095	0	0	0	0	0	0	0.417	0	0	2.5	0	0	0	0	0		25.333	22.222
1.7005	25	30.556	68.148	59.048	75.556	70.714	41.25	81.042	83.333	97.381	75.714	70.833	51.458	31.042	44.444	83.958	44.375	82.083	66.667	95.185	76.667	57.708	2.778		5.5	0	0	0	0	0	0	0	0	0	0	0	0	1.667	0	0	0	0	0	0	0	0		10.667	26.481
1.7065	18.333	39.861	72.037	63.095	59.444	76.429	68.75	78.542	82.444	74.524	80.913	49.722	37.292	19.167	44.815	65.208	44.583	79.167	83.889	100	88.889	54.167	1.944		0	4.545	0	4.375	0	0	0	0	0	0	0	0	0	5.417	0	0	0	0	0	0	0	0		13	22.222
1.71233	23.148	24.028	66.667	87.381	77.222	66.19	99.167	81.458	71.389	69.286	72.619	43.611	47.5	31.25	43.889	53.542	47.083	81.875	94.722	95.37	87.778	45.417	3.889		0	4.242	0	0	0	0	0	0	0	0	0	0	1.667	2.5	0	0	0	0	0	0	0	0		8.833	27.407
1.71817	39.815	8.611	77.778	87.143	96.389	61.19	91.458	81.458	71.111	77.381	70.952	34.722	34.375	23.125	39.444	54.167	62.5	87.5	86.389	100	78.611	37.5	0		0	2.727	0	0	0	0	7.619	0	0	0	0	0	8.125	0	0	0	0	0	0	0	0	0		10	18.519
1.724	41.111	8.333	75.556	90.476	98.611	73.333	88.958	87.5	58.889	85.476	80.952	51.667	42.083	15.208	44.074	61.875	61.042	94.375	99.167	100	88.333	52.917	0		0	0	0	0	0	0	0	0	0	0	0	0	0	0	0	0	0	0	0	0	0	0		7.333	20.37
1.73	34.074	14.167	47.963	89.762	99.722	77.143	92.5	75.833	74.444	80.952	81.19	45.556	75.208	40.417	35.833	77.292	41.667	88.333	95.556	88.889	63.333	67.292	0		0	11.364	0	0	0	0	0	0	0	0	0	0	0	7.708	0	0	0	0	0	0	0	0		16.5	22.037
1.73583	20.37	17.778	48.333	99.762	100	84.286	95.625	75	83.056	85.714	78.095	48.056	77.708	38.542	55.185	87.5	62.292	72.708	98.056	80.185	65.556	75	0		0	10.152	0	0	0	0	0	0	1.667	0	0	0	0	10.417	0	0	0	0	0	0	0	0		19.833	25.37
1.74167	3.704	17.361	51.852	90.476	99.444	97.857	96.042	65.417	83.333	81.429	79.048	63.611	85.357	37.5	58.148	83.542	61.458	92.5	96.667	73.889	69.444	75	0		1.5	7.879	0	0	0	0	0	0	0	0	0	0	0	0	0	0	0	0	0	0	0	0		17.5	33.333
1.74767	6.111	8.056	63.889	86.905	87.222	100	100	61.25	80.833	81.429	80.952	94.444	87.5	46.667	61.481	84.792	52.5	98.542	99.444	85	69.167	74.137	0		1	0	0	0	0	0	0	0	0	0	0	0	0	0	0	0	0	0	0	0	1.458	0		15.167	33.333
1.7535	16.481	7.639	76.852	91.667	71.944	100	95.625	61.667	83.333	84.683	70.952	96.111	87.5	38.333	54.074	84.167	48.542	81.25	66.111	88.241	80.833	74.375	0		0	3.636	0	0.417	0	0	0	0	0	0	0	0	0	0	0	0	0	0	0	0	3.958	0		14.667	38.333
1.75933	8.148	8.333	82.593	98.095	68.889	100	100	73.75	82.5	90.437	75.714	94.722	79.375	49.792	47.222	82.5	37.708	78.542	66.667	65.833	75.556	73.333	0		1.833	1.97	0	0	0	1.875	0	0	0	0	0	0	0	0	0	0	0	0	6.042	2.222	0	0		7.5	52.222
1.76533	9.444	9.444	77.778	92.381	79.722	100	97.5	83.75	83.333	99.286	75.952	100	77.708	47.917	30.185	74.583	37.083	87.5	66.667	80.324	70.556	61.875	0		0	8.485	0	0	0	2.708	0	0	0	0	0	0	0	0	0	0	0	0	0	0	0	0		3	51.481
1.77117	7.222	22.083	69.051	69.286	76.111	88.333	91.25	75	83.333	99.286	66.905	71.111	62.5	39.375	38.333	75.625	42.917	84.583	78.056	88.889	69.722	70.833	0		0	0	0	0	0	5.417	0	0	0	0	0	0	0	0	0	0	0	0	0	0	0	0		7.333	53.704
1.777	0	22.778	64.167	84.048	66.389	59.048	100	77.5	83.333	99.762	80.952	68.333	56.25	42.708	32.407	80.208	45	77.5	97.778	89.074	84.167	75	4.167		0.167	5.455	0	0	8.056	3.958	0	0	0	0	0	0	0	0	0	8.542	0	0	0	0	10.208	0		6	66.667
1.78283	0	14.861	72.361	98.333	66.944	54.762	91.667	79.018	81.389	81.905	85.714	78.889	46.667	70.417	39.63	88.333	43.125	74.583	100	96.481	46.389	77.292	22.778		0	0.303	0	0	0	4.375	0	0	0	0	2.917	0	0	0	0	0	0	0	0	0	21.875	0		25.667	65
1.78883	6.481	3.056	75.556	96.667	94.722	37.143	73.75	69.583	83.333	59.484	83.81	66.389	49.583	58.75	39.074	81.667	48.333	62.5	85.278	98.79	52.778	74.375	0		0	0	0	0	0	15.833	0	0	0	0	12.5	0	0	0	0	0	0	0	0	0	3.125	0		14.833	41.852
1.79467	24.259	2.639	80.185	99.762	100	52.381	75.625	72.083	83.333	65.952	53.571	80	49.792	68.75	41.481	78.333	41.25	64.375	65.833	89.537	40	83.542	6.389		5.333	0	0	0	0	25.625	0	0	0	0	3.333	0	0	12.083	4.167	0	0	0	0	0	11.042	0		11.167	40.556
1.8005	16.111	11.528	98.519	99.762	96.944	34.762	86.458	80	78.056	90	66.667	70.833	57.5	64.375	61.481	83.542	41.25	71.042	55.833	93.148	55.833	83.75	0.556		0.667	1.061	0	0	0	19.375	0	0	0	0	0	0	0	1.458	0	0	0	0.625	0	0	0	0		0.833	38.333
1.8065	10.741	7.917	91.296	92.143	100	76.429	76.042	81.667	40.833	99.286	65.238	65	50	49.375	34.074	81.25	63.958	64.583	57.778	96.667	56.944	69.792	0		0	0	0	0	0	23.958	0	0	0	0	3.958	0	0	0	0	0	0	8.75	0	0	0	0		1.667	55.926
1.81233	11.852	5.139	88.889	93.571	99.167	93.81	78.542	77.292	48.611	88.81	71.905	73.056	62.292	54.583	50.741	80.417	83.542	83.75	56.667	88.611	60.278	60.833	3.333		0	8.939	0	0	0	3.542	0	0	0	0	3.958	0	1.667	0	0	0	0	0	0	0	0	0		11.333	51.481
1.81817	12.963	12.917	73.704	96.19	100	90.714	83.958	80.357	48.611	94.524	72.619	78.056	77.292	63.333	53.704	80.833	58.542	87.292	58.889	85	78.889	50	10.556		0	4.848	0	0	0	0	0	0	0	0	5.208	0	2.083	0	0	0	0	0	0	0	0	0		5.5	49.074
1.824	15.37	10	87.106	84.484	100	93.333	94.792	95	49.722	97.143	85	75.278	72.917	60.417	57.963	95.417	56.667	87.5	65.556	77.778	75.556	53.542	32.5		0	9.545	0	0	0	0	0	0	0	0	9.167	0	0	0	0	0	0	0	0	0	0	0		10	39.074
1.83	19.259	16.806	87.222	93.214	100	81.667	79.583	93.958	56.111	97.619	84.524	70.278	73.125	58.958	61.111	84.792	48.125	86.607	66.389	89.259	49.444	66.667	41.111		0	17.576	0	0	0	1.667	0	0	0	0	0	0	0	0	0	0	0	0	0	0	0	0		7.5	33.889
1.83583	9.444	24.306	77.222	89.762	100	87.381	81.458	80.298	65.389	99.524	83.095	67.222	86.875	86.042	55.185	94.375	75	95.833	80.556	99.259	53.611	62.708	45		0	3.333	0	0	0	2.083	0	0	0	0	0	0	0	0	0	0	0	0	0	0	0	0		8.667	35.741
1.84167	5.185	26.528	77.407	98.81	100	85.714	83.542	52.708	60.278	92.381	84.762	65.278	85.833	67.083	60.926	79.792	75	100	81.111	77.222	66.278	68.958	26.111		0	0.303	0	0	0	0	0	0	0	0	0	0	0	0	0	1.458	0	0	0	0	0	0		0	38.704
1.84767	0	23.056	49.444	91.905	100	85.714	69.583	57.5	62.222	74.762	70	83.333	87.5	74.583	70.185	77.708	61.667	100	83.333	70.185	68.333	84.375	33.056		2.333	3.485	0	0	0	0	0	0	0	0	14.375	0	0	4.167	0	9.375	6.042	0	0	0	4.792	0		0	22.778
1.8535	5	12.222	55.37	85.714	100	97.143	65.417	61.042	53.056	72.619	72.381	78.611	81.458	77.708	75.37	87.5	42.917	98.333	72.5	65.556	67.778	87.5	44.167		0	7.424	0	0	0	0	0	0	0	0	25	0	0	6.667	0	0	0.208	0	0	0	0	0		13.833	14.444
1.85933	13.704	15.833	61.667	86.905	94.722	96.429	75.833	58.75	68.889	71.667	79.286	70.278	83.958	75.833	76.296	73.958	43.75	87.5	79.167	75.185	74.278	86.637	82.5		0	0	0	0	0	0	0	0	0	0	12.917	0	0	2.083	0	0	0	0	0	0	0	0		41.667	20.185
1.86533	23.889	20	61.296	96.19	85	90.238	68.75	63.125	43.611	75.952	85.714	79.722	67.708	70.208	79.074	75	26.042	81.25	83.333	75.926	73.333	77.5	91.944		0	0	0	0	0	0	0	0	0	0	0	0	0	3.958	0	1.667	0	0	0	0	0	0		50	32.222
1.87117	22.407	18.333	54.444	86.19	83.333	85	87.917	57.292	47.778	82.976	85.238	83.333	73.333	84.583	74.259	75	23.958	80.625	78.333	83.704	50.278	72.5	96.389		0	0	0	0	0	0	0	0	0	0	0.417	0	0	7.917	0	12.5	0	0	0	0	0	0		47.833	51.667
1.877	11.111	14.722	63.148	85.238	73.056	85	82.5	71.875	50.833	80.714	64.762	82.778	63.333	79.375	79.074	75	33.75	72.917	67.222	85.741	33.333	53.542	80		0	0	0	0	0	0	0	0	0	0	0	0	0	20.625	2.083	5	0	0	0	0	0	0		33.333	47.986
1.88283	6.296	3.611	66.667	84.762	69.722	69.048	82.143	66.667	53.333	85.714	75	82.5	71.667	86.042	60.556	68.75	34.583	55.208	78.889	97.963	35.278	50	63.611		0	0	0	0	0	4.167	0	0	0	0	0	0	0	20.833	0	3.542	0	0	0	0	0	0		18.167	52.778
1.88883	3.889	8.611	55.741	72.381	78.611	81.905	73.839	69.167	74.722	85.476	85.714	83.333	84.405	82.917	45.556	68.333	42.917	67.708	83.333	90.37	17.5	57.083	61.389		0	0	0	0	0	2.917	0	0	0	0	0	0	0	2.292	5	0	11.042	0.625	8.75	0	0	0		11.333	55.556
1.89467	0.185	9.306	44.074	65.238	66.111	82.143	69.375	73.125	64.722	86.944	72.619	82.222	83.125	81.25	63.333	75.833	32.917	81.875	83.056	93.519	41.389	79.792	61.111		0	1.97	0	0	3.056	1.042	0	0	0	0	0	0	0	4.792	0	0	17.708	0	0	0	0	0		15.5	58.449
1.9005	7.778	11.389	54.259	57.857	81.667	82.619	71.786	62.708	76.944	89.762	61.19	80.833	85.833	83.333	77.593	85	31.25	75.208	87.778	90.37	41.667	87.5	38.056		0	0	0	0	0	0	0	0	0	0	0	0	0	9.375	0	4.583	2.5	0	0	0	0	0		13.833	62.5
1.9065	25.556	15.833	59.074	71.905	69.444	71.19	73.72	50.417	70.833	85.714	57.143	83.333	69.167	62.917	72.963	74.583	48.542	52.708	100	88.519	30.556	87.5	31.389		0	0	0	0	0	0	0	0	0	0.714	0	0	0	7.917	0	0	0	0	0	0	0	0		13	50.208
1.91233	16.667	19.722	55.556	76.905	64.444	86.429	68.333	70.833	73.889	79.762	53.81	70	69.792	68.333	79.074	73.125	46.667	52.917	73.056	88.889	59.444	73.958	29.167		0	0	0	0	0	0	0	0	0	0	0	0	0	0	0	0	0	0	0	0	0	0		5.5	65.463
1.91817	9.259	19.167	60.741	99.762	54.722	97.381	62.5	70.625	71.944	74.286	56.667	83.333	75	64.167	76.111	75.417	39.167	59.375	60.556	96.667	92.5	53.958	30.833		2.833	0	0	0	0	0	0	0	0	0	0	0	0	0	0	0	1.458	0	0	0	0	0		0	66.157
1.92417	1.111	19.861	66.852	95	47.222	99.524	73.333	75.833	75.278	62.857	57.143	83.333	73.958	48.75	72.778	81.25	32.917	75	84.167	100	63.056	87.5	24.444		3.333	0	0	0	0	0	0	0	0	1.19	0	0	0	0	0	0	0	0	0	0	5.208	0		0	59.259
1.93	3.333	26.25	64.815	78.571	70	99.286	81.667	86.875	59.167	77.143	51.19	83.333	57.5	52.083	88.519	80.625	28.125	75	75	96.481	76.667	87.5	45.278		0	0	0	0	0	0	0	0	0	1.19	0	0	0	0	0	0	0	0	0	0	0	0		0	47.407
1.93583	8.704	18.333	42.778	83.571	81.944	88.571	99.792	92.917	54.167	87.857	37.857	83.333	59.792	62.292	83.333	86.25	5.208	83.958	66.667	81.481	70	68.125	39.722		0	0	0	0	0	0	0	0	0	0	0	0	0	0	0.833	0	6.667	0	0	0	0	0		1.5	44.444
1.94167	2.778	22.778	36.852	85.238	81.944	81.667	92.083	99.792	57.778	91.19	38.81	82.778	56.875	75	70	100	27.292	79.792	61.111	77.593	81.111	48.75	54.444		0	0	0	0	0	0	0	0	0	0	0	0	4.167	0	8.333	0	1.667	0	0	0	0	0		35.833	44.444
1.94767	0	11.389	32.593	78.571	83.333	51.667	100	97.917	44.167	77.619	34.048	76.111	38.958	51.875	63.333	92.292	20.208	72.292	68.333	73.449	76.111	55.208	60.556		0	0	0	0	0	0	0	0	0	0	0	0	1.042	0	2.917	0	1.458	0	0	0	0	0		33.667	44.444
1.9535	0	25.139	40	85	78.889	66.905	97.5	87.381	55.278	62.857	58.571	69.444	42.917	63.333	81.852	90.625	6.25	78.542	81.944	74.815	71.111	56.25	52.778		0	0	0	0	0	0.208	0	0	0	0	0	0	9.167	0	0	0	0	12.083	0.208	0	0	0		34.333	47.407
1.95933	7.037	17.361	46.481	82.143	94.444	72.619	95.417	69.524	56.667	71.667	67.857	54.167	36.042	73.125	95.556	87.708	16.875	74.167	70.556	82.593	71.389	57.5	47.222		0	0	0	0	0	0	0	0	0	0	0	0	0	2.083	0	0	0	8.958	0	4.167	0	0		44.333	38.889
1.96533	4.259	13.472	50.37	90.476	90.556	77.857	88.542	94.762	48.056	62.857	72.381	46.667	19.167	73.542	95.139	100	18.542	80.417	66.111	87.708	80.556	65.208	51.944		2.833	0	0	0	0	0	0	0	0	0	0	0	0	0	0	0	0	2.5	8.542	4.444	0	0		47.833	46.667
1.97117	10.926	24.861	42.963	85.714	84.444	69.048	87.5	93.095	40.278	81.071	55.238	41.111	37.917	80	83.704	85	37.5	86.875	81.111	78.38	80.278	61.25	18.333		4.667	0	0	0	0	0	0	0	0	0	0	0	0	2.917	0	0	0	7.292	9.167	0	0	0		50.833	51.667
1.977	9.63	21.806	30.37	95.476	84.444	65.714	82.917	100	56.389	85.476	82.381	66.944	22.917	76.875	80.37	87.917	47.292	80	74.722	78.889	77.778	54.792	31.667		0	0	0	0	0	0	0	8.958	0	0	0	0	0	0	0	0	0	0	0	0	0	0		51.667	51.296
1.98283	8.333	24.861	40.185	99.524	100	65.238	84.375	87.5	39.167	84.762	89.524	79.722	23.958	79.375	86.296	87.292	26.25	84.583	79.722	74.815	67.5	59.375	35.833		0	0	0	0	0	0	0	12.5	0	0	0	0	12.917	0	0	1.875	0	0	0	0	0	0		32.333	58.333
1.98883	29.444	17.778	37.593	100	100	60.238	86.875	87.5	62.222	78.095	87.143	75.833	26.875	80.833	80.926	100	32.917	87.708	77.5	87.222	63.611	69.375	55.833		0	0	0	0	0	0	0	2.292	0	0	0	0	6.875	0	0	0	1.667	0	0	0	0	0		42.333	64.931
1.99467	35.37	12.917	51.852	100	89.444	66.19	79.167	82.679	58.889	83.333	95	80	48.333	77.5	67.037	100	37.5	91.25	85.278	84.815	79.167	60	68.889		0	0	0	0	0	0	0	0	0	0	2.5	0	0.833	0	0	0	12.5	0	0	0	8.542	0		41.833	55.625
2.0005	7.963	18.75	60	100	67.778	80.913	71.25	86.935	49.167	85.714	96.429	67.5	42.708	78.958	62.708	96.458	46.042	85.208	83.333	80	76.389	71.667	52.5		0	0	0	0	0	9.167	0	0	0	0	5.208	0	0	0	0	0	12.292	0	0	0	1.042	0		37.667	58.31
2.0065	0	23.889	49.259	88.81	65.556	85.476	70.208	59.792	54.167	66.19	62.667	77.778	50	69.911	40.37	91.667	62.5	91.458	91.389	78.889	87.222	80.625	51.667		0	0	0	0	0	12.5	0	6.667	0	0	11.875	0	6.875	0	7.083	0	8.125	10.417	0	0	0	0		31.167	50
2.01233	6.481	14.861	52.037	76.429	55.556	98.095	83.542	17.708	50	22.857	57.143	83.333	50	46.042	35.926	93.065	44.375	70.625	79.167	89.074	81.389	71.458	21.111		0.5	0	1.667	2.083	0	12.5	23.095	23.958	0	0	12.917	2.292	0	0	18.125	0	12.5	11.042	7.5	0	0	0		16.833	51.759
2.01817	9.815	23.056	60.926	64.524	46.389	96.19	65	31.458	33.333	13.333	57.183	84.722	41.458	30.833	39.815	65.833	24.583	55.208	33.056	99.444	85	80	29.444		15.167	0	16.875	3.333	0	8.958	16.667	28.542	0	0	11.042	0	0	0	27.917	0	11.25	6.458	37.5	0	0	0		10.167	65.741
2.02417	20.185	19.306	60.741	29.286	49.444	90.476	64.167	45	26.667	7.857	29.048	86.111	37.5	38.75	41.111	54.167	31.875	49.792	55.556	98.148	73.889	61.667	35.556		18.833	0.303	6.25	12.292	0	0	15.952	33.75	2.619	0	0.833	0.208	0	0	27.5	0	12.292	15.208	36.875	0	0	0		16	61.111
2.03	11.111	12.778	56.111	63.81	59.167	86.19	32.292	46.875	31.111	3.333	38.333	70.833	26.25	56.042	58.333	26.458	22.083	25.625	65	96.481	79.444	60.417	19.167		19.5	2.273	6.458	3.125	0	0	29.762	37.5	10.476	0	12.708	0.625	0	0	30	3.958	12.5	10	35.208	0	0	0		22.333	58.519
2.03583	11.111	0	50.185	85.714	66.667	70	27.5	45.208	33.333	13.571	48.81	97.5	15.833	36.25	59.63	30.833	25	13.333	81.389	100	100	61.458	16.667		20	3.788	12.5	0	31.389	0	29.286	37.5	10.238	0	25	0.208	9.375	0	45	17.292	12.5	3.75	20.625	0	0	0		27.833	44.63
2.04167	11.111	6.111	73.333	94.286	66.667	51.19	24.167	50	36.944	33.571	61.667	100	22.917	26.875	60.741	39.375	32.292	28.125	95.278	96.574	100	56.042	34.167		20	0.152	21.667	6.875	33.333	0	38.095	37.083	13.81	0	25	0	32.292	0.208	61.25	13.75	12.5	0	15.833	4.722	0	0		17.667	43.704
2.04767	1.852	9.722	61.481	95.238	60	56.905	37.708	51.875	45.833	38.81	58.571	87.667	35.833	24.167	54.63	51.458	21.875	23.75	72.5	83.38	94.889	73.125	50		20	7.727	22.917	12.083	33.056	0	41.667	40.833	0.238	0	13.125	0	49.167	0	60	28.958	12.5	0	12.5	14.167	21.25	0		17.833	53.889
2.0535	0	10.417	69.074	97.381	66.667	78.095	47.708	60.833	59.722	25.952	69.286	91.222	40	34.583	57.593	59.375	38.958	1.25	83.333	90.741	83.333	72.083	25.556		20	17.576	22.917	12.5	18.056	0	42.857	45.417	0.952	0	0.625	0	35.208	0	50.833	14.792	11.875	0	4.583	6.944	22.292	0		2.5	58.889
2.05933	0	5.417	79.63	90.714	66.667	81.905	49.583	70.625	53.056	45.476	77.143	98.333	56.25	27.708	74.63	57.917	35.417	13.125	93.889	99.815	83.333	83.958	10.556		28.333	19.697	25.208	12.5	0	0	42.857	50	0	0	3.542	0	19.792	0	62.292	12.5	30.833	0	11.042	17.222	32.917	6.389		0	57.778
2.06533	8.519	4.861	40.926	76.905	66.667	80.238	66.25	60.208	66.667	42.857	69.762	81.722	61.458	19.792	44.444	56.667	35.417	22.292	85.556	96.481	89.444	89.583	29.722		30	23.333	32.708	13.333	0	0	44.048	47.292	0	0	12.292	0	20	0	41.042	22.083	25	0	7.083	15.833	43.125	16.667		7.5	51.111
2.07117	17.407	4.306	60.741	77.857	66.667	68.571	74.167	62.708	49.722	37.619	65	96	47.917	16.042	52.407	63.125	57.083	24.583	76.389	97.222	88.889	81.875	25		23.333	29.091	36.875	14.583	3.333	0	43.571	34.583	11.667	0	11.25	0	23.75	0	28.125	23.333	25	0	9.583	11.667	19.375	6.111		20.833	52.593
2.077	11.111	8.333	72.963	85.714	65.556	62.381	59.167	40.833	50.278	42.143	69.286	100	53.333	7.083	56.852	72.5	23.75	25	84.167	97.222	89.444	81.042	22.778		20	17.727	37.5	12.5	2.222	0	39.524	48.125	14.286	0	12.5	0	12.5	3.542	28.75	12.5	28.542	20.833	24.375	13.889	17.917	0		25.333	52.407
2.08283	3.704	4.444	75.185	72.817	56.111	50.714	61.042	55	66.667	50	68.81	97.222	66.25	16.042	63.704	54.375	25.208	25	71.111	94.259	83.611	79.375	3.333		20	13.636	39.583	13.958	5.556	0	48.571	49.583	20	0	12.5	0	12.5	4.792	21.458	0.417	25.833	21.458	30.208	16.667	22.083	0		21	49.074
2.08883	6.667	10.278	77.037	72.54	66.667	38.333	39.792	66.042	66.389	57.143	51.905	99.167	71.667	25	54.444	53.333	24.583	18.542	75.833	98.519	91.944	68.333	0.278		16	14.697	37.5	14.375	16.667	0	46.19	50	28.571	0	12.5	0.625	3.542	9.167	14.583	6.042	17.708	5.625	37.292	15.833	10	0		5	44.074
2.09467	11.667	13.472	67.593	74.048	72.5	51.667	51.25	88.542	66.111	45.238	59.524	100	75	34.583	59.444	62.5	17.917	11.042	77.5	90.556	71.111	79.792	16.667		7.5	9.091	31.458	20.833	16.667	10	45.952	40.625	27.143	0	12.5	0	1.667	6.875	28.125	14.375	18.125	0.208	25	1.111	6.042	0		15.5	19.63
2.1005	22.037	10.972	66.667	67.619	83.333	38.81	58.75	75.208	66.667	47.857	69.286	92.111	68.333	45.833	53.519	62.5	9.583	29.375	60.833	81.667	79.722	87.5	16.667		7.333	13.333	12.5	28.988	3.611	19.583	42.857	41.458	24.286	0	12.5	0	18.75	3.958	33.958	5.208	10.625	12.292	22.708	6.667	0	0.278		18.667	20.556
2.1065	8.148	11.25	66.667	57.143	83.333	45.952	48.75	75	66.667	48.095	60.714	90.667	71.667	29.583	56.852	62.5	12.5	37.5	61.944	81.875	92.5	92.292	5.833		9.833	26.061	0.833	23.75	0	18.542	48.333	47.292	14.286	0	12.5	0	17.5	26.458	31.25	0	11.667	2.917	7.083	13.889	0	2.5		15.667	18.333
2.11233	0	15.139	62.037	79.524	81.389	42.381	28.75	81.667	55.833	57.857	65.952	78.056	62.917	22.5	41.852	62.5	12.5	37.5	73.056	83.542	90.833	85.417	2.778		8.833	28.939	8.542	25	0	24.375	37.143	26.25	14.286	0	35	0	7.5	34.375	26.25	2.292	24.375	7.917	12.292	27.5	0	10.278		10	15.185
2.11817	0.741	8.75	66.667	65	71.944	34.762	61.042	81.458	50	64.286	63.81	80.5	70.417	42.708	51.667	62.5	13.333	42.708	73.889	94.815	80.833	71.042	16.667		3.833	27.273	2.292	20.833	10.833	38.333	30.952	34.583	25.238	0	16.25	0	0	19.792	28.125	5	51.25	11.25	23.125	21.944	0	13.056		14.5	27.407
2.12417	1.296	14.722	63.519	48.333	74.444	32.381	55.625	84.167	50	59.286	67.619	90.556	60.625	40.417	42.778	60.833	12.5	33.125	50	98.519	68.611	59.792	16.667		0	27.273	13.125	13.542	21.111	45.833	38.81	33.958	28.571	0	14.583	0	0	30.833	41.875	14.375	52.708	0	19.583	3.333	11.458	33.056		10	28.519
2.13	0	12.917	67.593	43.81	81.667	24.762	47.083	98.125	48.889	61.667	75.952	94.722	42.083	30.625	42.593	61.458	12.5	17.083	45.556	94.722	78.333	43.542	16.667		0	21.212	35	12.5	28.056	48.75	29.286	27.5	20.238	0	14.167	0.833	12.083	26.042	36.25	12.708	57.768	12.083	13.333	0	12.5	33.056		9.167	50.926
2.13583	0	8.333	62.593	41.667	83.333	39.286	57.083	98.333	38.889	43.81	71.429	84.167	48.75	22.5	37.222	40.833	29.375	26.875	50	100	75.556	43.958	14.722		0.667	18.182	37.5	19.167	43.611	59.792	28.571	36.667	21.905	0	36.667	2.708	25	40.833	15.417	2.292	55	18.125	14.792	0.556	14.792	23.056		10.333	57.963
2.14167	3.704	12.639	45.741	47.857	82.778	41.905	72.708	94.792	42.5	35.476	71.19	78.778	62.708	30	51.667	35.208	1.458	12.5	53.889	92.407	83.333	46.25	0		9.833	23.182	37.5	21.875	41.944	50	30	46.042	3.333	16.667	39.583	6.875	31.458	51.667	13.333	0	48.75	12.5	19.792	0.278	18.75	2.778		10.5	50.556
2.14767	3.704	10.694	64.259	56.905	60	56.429	81.458	100	45.278	67.143	58.095	79.389	84.792	7.083	72.593	36.667	0	27.917	83.333	76.852	92.5	66.042	0		8.167	23.939	37.5	19.167	28.889	50	44.048	39.375	0	12.143	50	0	28.958	55.208	25.208	0.417	50	16.458	30.208	0	25	0		14.167	55.556
2.1535	13.519	4.583	52.222	63.333	31.944	72.143	78.542	100	44.5	82.143	61.19	82.944	86.667	4.375	71.667	38.958	0	25.208	89.167	79.074	92.222	60.417	0		3.5	26.667	37.5	27.083	8.333	50	42.857	55.417	5.476	14.286	49.167	0	31.458	36.667	27.083	4.792	53.75	13.542	37.5	1.944	25.417	0		19	50.37
2.15933	11.111	5	56.111	74.762	49.444	68.81	87.083	100	65.667	81.429	57.143	100	87.5	12.5	69.815	50	4.583	26.875	91.111	88.032	67.222	33.958	0		10.667	19.242	31.667	31.458	5	54.375	39.762	47.917	14.286	14.286	49.792	0	31.875	23.75	13.958	12.5	61.875	14.792	35.208	16.667	40.417	0		13.5	69.815
2.16533	15.741	0	42.593	71.905	63.611	65.714	87.5	100	55.833	63.81	58.571	97.333	85.625	12.5	83.704	42.292	11.875	4.375	78.056	87.963	79.722	47.917	0		24.667	19.091	37.083	27.292	19.167	62.292	37.619	38.333	8.81	14.286	50	1.25	20.417	33.125	18.125	5.833	43.125	19.167	37.708	13.333	63.542	0		10.667	69.63
2.17117	27.407	0	45.185	77.619	67.5	62.143	87.5	92.083	53.611	83.333	30	100	62.5	12.5	72.407	37.5	21.667	17.917	76.667	89.352	64.722	62.708	9.444		49.667	26.212	28.75	21.667	32.778	62.5	45.238	49.792	0	14.286	45.833	11.875	12.5	41.25	16.042	22.292	48.125	28.75	50.446	21.389	62.292	0		17.333	57.778
2.177	29.815	0	28.889	85	66.667	61.19	85	87.5	56.667	76.905	35	100	51.25	12.5	68.889	41.458	16.875	27.292	63.611	94.074	78.333	62.917	13.889		39.667	27.273	29.583	19.375	30	73.958	65.952	49.375	0	14.286	37.5	0	8.125	32.292	29.167	24.792	50	36.667	43.571	18.889	46.458	0		12.5	57.037
2.183	25.185	0	30.185	58.095	71.944	57.143	78.333	92.5	60.833	71.429	35.714	100	37.5	7.5	60.185	35.833	20.208	25.208	80.278	85.556	83.333	82.292	15.278		46.333	27.273	22.917	18.958	35.278	75	71.429	46.042	12.143	14.286	31.667	0	3.958	27.5	35	24.167	50.833	26.25	54.821	6.667	34.167	0		7.667	66.481
2.18883	24.815	0	50.741	64.762	64.167	47.619	81.25	97.5	66.389	79.921	42.143	100	33.75	0	65	41.25	27.708	28.958	82.5	80.231	83.333	78.958	6.944		49.5	27.121	28.125	12.5	21.389	75	69.762	39.167	28.571	14.286	16.458	0	18.125	13.958	53.125	25.417	50	24.375	52.708	4.722	25.833	0		18.833	44.444
2.19467	10.741	0	58.148	76.429	74.722	48.333	87.5	91.25	66.389	78.095	5	89	37.5	10.625	76.852	55.417	37.5	23.333	63.056	83.333	83.333	73.333	0		30.333	41.97	41.25	13.958	33.333	75	58.81	39.375	26.429	14.286	3.75	0	23.958	16.042	56.667	16.667	50	11.667	73.125	16.667	25.208	11.389		22.833	44.259
2.2005	10.926	0	62.222	85.714	68.611	53.333	72.708	91.458	66.667	71.429	28.571	87.222	23.125	7.708	91.667	50.417	5.625	22.5	58.333	85.741	71.111	42.917	0		25.833	36.061	21.042	12.917	15.833	75	71.429	25	17.143	14.286	4.583	8.75	10	25	29.583	24.167	56.875	18.958	70.417	16.389	28.542	8.611		4.167	43.148
2.2065	2.222	0	62.407	100	77.778	57.143	86.042	83.75	66.667	71.429	35.714	83.333	25.208	1.25	93.148	59.375	2.5	31.667	84.722	95.37	68.333	67.083	0		28	33.333	38.75	12.5	20.278	74.375	61.429	25.208	34.286	15.714	34.792	12.5	10.417	14.792	25	5.625	42.5	14.375	61.875	6.389	48.542	0		5.833	51.852
2.21233	11.111	2.083	45.185	85.714	76.111	57.143	87.5	74.643	66.667	71.429	71.667	81.444	29.167	21.875	79.63	72.708	12.5	40.833	83.056	91.481	63.611	83.542	0		31.167	36.818	49.583	12.083	14.722	75	57.143	28.958	37.381	37.143	50	7.083	26.875	12.5	25	15.208	56.667	23.75	50.208	32.778	47.292	1.944		8.333	36.111
2.21817	16.667	0	54.259	73.611	74.167	70.714	86.458	70.298	66.389	71.429	71.429	82.889	35.208	27.917	88.519	73.542	3.542	37.292	69.722	95.926	68.056	87.083	0		30	40.455	52.083	9.583	27.222	82.708	57.143	28.333	22.381	36.429	48.542	7.5	37.5	25.833	25.833	19.792	62.5	25	65.417	34.722	31.667	0		12.333	29.815
2.22417	19.074	0	36.296	73.81	83.333	58.571	76.458	86.25	63.056	63.571	64.524	83.333	53.958	40.625	79.259	75.208	10.625	29.792	73.056	86.481	76.667	86.25	0		16.167	42.121	40.417	12.708	33.333	78.958	57.143	62.708	37.619	33.571	50	0	37.5	40	37.292	24.375	73.333	16.25	72.5	32.222	25	0		1	22.778
2.23	10.741	0	20	81.905	83.333	37.143	80.833	90	58.333	57.143	73.095	76.833	60.208	47.292	68.333	72.292	18.75	37.5	86.389	68.148	83.333	82.292	0		16.833	51.667	25.417	12.5	48.611	75.208	56.905	69.583	29.524	31.429	50	3.125	33.542	37.5	14.792	21.042	71.25	16.875	69.762	18.889	27.083	0		8.167	9.074
2.23583	14.259	0	35	94.286	80.278	42.857	68.958	96.458	39.722	53.095	64.524	74.611	48.125	17.083	58.704	69.792	16.667	45	81.111	68.148	72.222	64.792	0		20.333	54.545	36.042	30.417	48.889	72.083	55.476	62.5	14.286	42.381	50	11.875	15.208	25.625	4.375	23.333	65	23.125	60	30.833	36.458	0		11	11.111
2.24167	11.667	4.167	49.444	83.333	82.778	42.857	63.75	91.042	42.5	50.714	60.238	72.5	55	0	68.148	62.5	9.792	48.542	72.222	88.889	61.111	58.542	0		30	62.273	57.292	35.208	44.167	82.708	56.667	57.917	9.762	37.619	40.833	9.167	16.25	32.708	22.292	25	75	25	65.476	50	27.292	0		20.833	7.963
2.24767	17.407	7.222	52.593	77.143	78.333	42.857	52.292	96.875	61.667	54.762	70.952	77.778	58.75	4.375	65.37	56.042	2.917	43.333	64.167	85.37	59.722	80.625	0		29.667	63.636	55.833	16.042	50	87.708	52.381	50.625	5.476	30.714	35.833	0	8.542	14.792	25	25	75.417	16.042	61.131	40	25.625	0		29.833	0
2.2535	20.926	8.333	53.333	85.714	83.333	45.238	49.583	96.875	55.833	49.524	58.333	100	75	10.833	71.296	35.417	10.833	33.125	41.667	91.852	71.667	75.833	0		35	63.636	30.833	17.292	55.833	87.083	33.095	61.25	14.048	28.571	37.708	0	0	10.417	18.333	29.375	76.042	12.708	54.375	49.444	25	0		29.833	0
2.25933	16.296	1.944	57.593	87.143	67.5	56.905	69.375	87.5	53.056	51.905	54.048	100	60.833	12.5	82.593	32.708	0	35	70	100	85.556	60.625	0		39.167	63.636	23.125	38.542	54.722	87.5	12.619	49.792	13.571	31.905	43.333	0	0	12.083	10.625	47.708	71.458	28.75	51.667	29.444	32.083	12.778		9.167	0
2.26533	26.667	0.833	48.519	92.579	78.333	55.238	87.5	98.333	60.556	56.19	36.667	90.333	69.167	0.625	88.519	36.25	0	49.792	80.278	89.259	90.833	48.125	0		17.5	63.485	42.5	44.167	46.611	86.042	11.905	67.917	14.286	14.048	50	0	11.667	12.5	1.042	50.625	62.5	17.708	52.083	21.944	19.375	6.111		10.667	7.593
2.27117	9.815	1.806	47.037	87.857	82.778	45.238	82.5	97.292	43.333	25.476	37.381	84.111	71.458	13.542	88.889	38.333	3.75	42.917	83.333	88.519	83.056	72.708	0		14.333	72.273	25	47.5	43.889	80.208	27.619	75	13.571	11.19	49.792	0	0.208	12.083	1.042	61.25	65.625	19.375	25.417	17.222	23.75	0		8.833	1.667
2.277	4.259	8.333	64.444	85.714	72.778	42.619	75	82.917	50.278	47.857	55.476	100	73.125	11.25	85.185	38.542	15.625	51.042	76.111	82.037	94.722	48.75	1.111		11.333	73.03	25	50	0	82.708	34.524	73.75	0	14.286	50	0	8.125	11.875	23.75	59.792	75	16.042	16.25	5.833	16.458	0		12	0
2.283	11.111	4.722	52.222	75.476	68.889	55.476	64.167	82.917	53.333	42.619	50.952	100	63.958	11.25	70.556	37.292	36.667	39.792	79.167	76.481	66.667	68.958	4.444		24	76.061	24.583	51.458	4.722	80.417	21.667	63.542	0	11.19	50	9.583	12.708	6.667	20.625	45.208	69.167	30.417	35.833	20	20.417	0		36.167	0
2.28883	0.741	0	38.889	71.429	69.167	58.333	68.542	78.75	51.944	63.333	54.762	100	58.542	6.875	71.111	44.167	35.833	49.583	70.556	71.296	79.444	83.333	6.111		25	74.848	42.917	41.042	0	82.5	19.048	62.5	0	0	47.5	9.583	7.5	4.375	32.143	31.25	57.5	66.25	30.417	4.722	9.792	0		9	0
2.29467	3.148	4.861	19.259	71.19	75.833	26.667	69.167	78.958	65	60.952	57.143	88.611	59.375	0	71.111	22.292	18.75	56.458	90.556	78.333	83.333	83.958	0		17.833	74.545	50	28.542	0	83.542	28.81	61.042	0	0	50	0	12.5	10.417	30.417	27.917	45.625	73.125	46.25	14.444	13.75	0		8.667	4.259
2.3005	3.148	1.528	31.481	71.429	82.222	35	73.125	81.518	66.389	60.952	58.095	73.056	62.083	7.5	67.407	29.792	27.708	46.667	87.778	89.259	87.222	87.083	0		18.333	71.667	48.333	37.083	0	77.708	24.286	57.708	0	12.619	50	0.417	18.542	22.083	37.5	29.375	47.5	69.375	33.958	15.556	22.083	0		8.5	0
2.3065	10.185	2.222	37.407	74.286	83.333	44.048	69.583	81.935	66.667	55.952	59.286	64.722	61.458	12.5	76.296	25	41.458	47.083	99.444	94.074	95.556	77.292	4.167		11.5	70.273	43.958	44.792	0	77.5	31.19	73.125	0	14.286	50	0	10.208	25.833	51.25	28.958	48.542	94.375	35	10.556	30.417	0		10	1.852
2.31233	5.926	2.5	39.815	70.238	81.111	46.429	71.25	91.667	63.333	78.81	65.952	66.944	52.5	12.292	85.185	25	47.917	28.125	100	77.222	84.167	99.583	0		22	78.788	49.375	50	0	84.375	42.857	61.25	0	14.286	49.167	0.833	5.833	37.292	65.417	27.292	37.708	84.375	25	29.444	37.5	1.944		17.833	0
2.31817	0.926	16.667	54.444	75.952	50.556	64.524	70.833	100	43.333	71.429	71.19	76.111	41.875	11.667	79.074	17.5	25	20.208	98.333	68.519	68.611	85.833	0		22.5	70.061	41.25	46.458	6.389	87.5	50.714	48.958	4.048	40.714	50	12.917	5.833	33.958	66.458	17.292	55.833	76.667	25.833	32.5	37.5	16.667		15.833	0
2.32417	4.815	8.194	53.519	65.238	62.5	76.429	72.5	100	43.056	77.857	56.429	82.778	31.875	6.458	72.778	27.083	31.667	7.292	59.444	66.111	59.444	80.208	0		22	67.727	27.083	51.875	20.556	87.5	42.857	54.167	15.476	40.238	44.167	3.542	31.875	24.792	72.917	13.333	57.917	88.75	52.083	17.5	36.25	16.667		4.5	0
2.33	0	3.611	51.667	66.19	40	85	74.583	99.524	37.222	80	66.667	79.444	33.333	28.333	77.778	37.5	28.958	31.875	86.111	61.296	72.222	94.583	0		10	64.848	25	81.875	31.667	87.5	42.619	78.958	8.095	20	50	0	30	25	71.458	21.25	81.667	92.708	38.958	11.944	28.274	23.333		1	10.556
2.33583	2.407	13.889	42.222	60	48.889	81.905	75	100	42.778	82.143	72.381	72.278	29.375	29.375	79.444	39.167	30.208	32.083	99.167	67.407	99.167	92.917	0		10	70.909	25	73.125	33.333	87.5	28.571	75	3.81	14.286	50	3.75	18.958	25	68.958	25	61.875	85.208	24.375	7.222	23.571	19.444		9.333	11.111
2.34183	7.037	16.667	38.704	70.238	55.556	63.333	79.792	94.375	49.722	83.81	69.048	59.667	37.708	11.25	77.037	50	19.583	64.583	74.722	42.407	68.611	91.667	0		14.333	71.424	25	86.458	33.333	90	28.571	66.667	5	11.905	50	13.75	19.792	25	54.583	23.75	62.292	87.5	32.917	11.944	41.19	16.667		7	11.111
2.34767	7.407	15.833	30.556	42.619	63.889	61.429	80.833	79.792	18.889	77.143	74.048	81.667	33.958	8.125	75.556	51.667	31.458	56.458	96.667	53.148	55	100	0		30.167	79.03	24.375	81.042	33.333	87.5	42.857	81.042	19.524	9.762	50	28.333	12.083	25	55.625	23.958	81.726	86.667	34.583	15.556	64.167	4.167		0	11.111
2.3535	21.111	4.167	38.519	26.429	66.667	40.952	86.458	70.833	19.444	85.238	78.333	83.333	32.708	29.167	81.111	46.458	17.708	59.167	97.5	55	64.444	87.5	0		43.167	75.242	21.25	70.417	23.889	87.5	52.857	77.292	0.952	7.381	50	9.375	11.042	12.083	49.167	25	83.125	87.083	50.417	14.444	48.958	13.889		8.333	11.111
2.35933	9.815	4.306	41.667	27.381	67.778	23.333	80	61.667	1.667	79.524	62.857	90.278	46.042	9.375	88.519	48.542	25.625	37.083	100	48.148	80.556	88.75	0		50.333	69.545	12.5	59.792	7.222	87.5	47.619	75.625	1.429	0.952	50	12.5	12.5	25	50	24.375	75.625	87.5	45.833	16.667	37.708	0		18.333	11.111
2.36533	18.704	6.667	46.481	25.714	83.889	14.286	75	69.792	6.667	85.714	56.429	93.611	50	12.708	80.741	32.292	31.458	33.542	100	45.926	66.667	89.167	0		51.667	56.818	12.5	62.292	0	73.958	40.714	66.875	0	2.381	50	4.375	5.833	26.667	61.875	33.542	73.75	83.125	21.042	16.111	47.5	16.389		8.167	11.111
2.37117	18.889	20.278	71.481	33.095	85	18.095	84.167	82.5	16.944	85.714	57.143	87.778	50	11.667	72.778	15.208	34.583	48.75	99.444	42.593	88.889	74.583	0		50	64.848	12.5	66.25	0	71.042	55.476	53.333	0	11.19	50	0	0	25	58.75	37.5	68.125	87.5	20.417	16.667	40	16.667		16.667	15
2.377	13.704	26.111	68.333	62.619	85	50	87.5	83.333	27.222	82.143	57.143	95	50.417	35.417	80.556	31.667	30.833	46.667	90	74.259	100	75.625	0		51	69.697	12.5	68.75	0	80	53.81	61.667	0	0	50	0	0	25	59.375	37.5	62.5	70.417	19.375	24.444	39.792	16.667		4.167	22.222
2.383	0.185	23.333	43.148	46.19	80.278	50.714	87.5	81.458	45	72.381	67.143	95.556	67.5	36.667	78.519	42.708	32.083	37.5	100	64.444	100	87.917	0		52.667	69.697	15.833	69.167	11.667	86.875	50	60.625	6.667	0	50	0	0	26.042	51.875	37.5	73.542	82.083	18.542	33.333	49.375	11.111		0.5	15.741
2.38883	0	8.611	47.222	27.857	50.278	50	81.875	71.875	59.722	59.524	50.714	82.222	63.75	21.667	77.593	40.208	30.833	28.542	100	86.667	100	81.458	0		49.5	60.606	23.542	75	0.278	84.167	53.81	62.5	28.571	0	49.048	12.917	0	25	50	37.5	76.577	87.5	34.167	47.222	35.625	14.167		15.167	26.852
2.39467	0	11.528	56.481	29.286	54.444	34.286	84.167	52.5	70.5	68.095	53.095	71.111	73.542	24.792	82.593	38.75	41.458	25	99.167	87.963	100	97.083	0		56	56.364	25	73.333	1.667	73.125	48.81	62.5	27.381	5.238	50	21.875	0	25	50	37.5	69.583	87.5	37.5	59.444	46.667	33.056		40.167	15.185
2.4005	0	12.639	69.815	58.333	66.944	36.19	84.792	60.625	53.056	71.667	38.571	93.889	75	10.625	67.593	32.083	42.917	38.333	100	76.667	100	96.875	0		74.667	60.758	29.167	52.649	0	75.417	42.857	57.917	3.571	6.19	50	6.875	0	25	41.25	36.667	68.958	87.292	39.375	64.444	42.5	30.278		30	22.222
2.4065	7.778	14.444	70.185	89.048	91.944	54.048	85.417	59.792	45.833	68.81	42.619	98.333	74.375	8.958	55	37.5	45.833	49.583	100	67.407	100	79.375	0		68.667	65.152	39.375	54.524	0	74.583	37.619	44.583	14.286	13.571	45.625	1.042	0	25	50	33.333	78.333	75	30.833	54.167	32.5	30.556		34.833	22.222
2.41233	4.074	6.389	64.444	85	100	60.476	86.042	81.875	33.056	71.905	63.81	85	66.042	7.292	59.444	46.875	46.25	50	100	63.148	100	80	0		53.222	64.697	42.917	62.5	1.111	74.167	24.524	48.542	13.095	5.476	50	26.667	0	29.792	41.25	37.5	80	77.917	46.458	60.278	19.167	23.611		31.667	25.741
2.41817	0	8.611	70.741	85.714	80.833	60.714	87.083	80.208	38.889	76.905	85.714	91.111	75	42.5	61.667	55.833	60.446	40.833	100	73.704	100	95.208	5.833		53.333	65	43.333	57.887	6.944	66.458	30.238	33.958	0	12.143	50	28.333	6.042	25	42.5	37.5	61.042	79.375	32.917	43.611	22.5	32.778		34.667	32.963
2.42417	9.259	1.528	56.852	83.81	98.333	48.81	87.5	71.042	50	74.524	76.19	83.333	72.292	53.542	78.333	62.292	42.887	36.875	100	73.704	92.222	98.125	0		38.667	55.758	1.25	44.524	12.5	61.25	26.905	39.167	0	12.857	50	8.125	24.167	31.667	37.5	37.5	74.167	85.387	6.25	44.444	16.667	33.333		26	41.481
2.43	11.111	0	71.667	68.81	100	40.238	87.083	58.542	50	75	71.905	82.5	75.833	32.917	87.407	39.167	64.167	29.583	96.944	77.778	90.889	94.375	0		45.333	70.152	27.708	54.673	14.444	57.083	21.905	44.583	0	0.238	48.542	14.167	12.708	45.833	37.5	37.5	61.875	80.625	0	34.444	13.125	33.333		35.667	39.815
2.43583	15.556	2.639	74.63	71.429	96.111	42.857	85	60.833	50	81.19	71.905	81.389	87.5	50	88.519	45.833	62.292	43.958	90.556	77.778	75.833	85.06	0		50.167	72.424	23.542	76.875	15.278	60.833	33.333	48.125	0	10	50	3.333	0.625	36.25	38.958	37.5	28.75	85.417	13.75	42.444	12.708	33.333		29	27.407
2.44183	4.444	0	80.926	85	93.333	42.857	73.75	73.542	50	85.714	84.048	93.056	85.625	30.833	75.556	59.792	56.042	37.5	80	77.778	90.556	88.333	0		48.5	69.242	20.208	87.5	31.944	50.625	39.762	35.833	0	14.286	52.5	5.625	4.375	36.875	47.292	41.25	48.958	75.208	17.083	47.778	15	28.889		27.833	39.259
2.44767	16.111	0.972	73.889	97.857	94.444	42.857	60	65	46.667	85.714	85.714	100	61.875	12.5	57.778	56.458	63.333	37.917	90.278	76.111	91.667	69.583	0		31.167	63.636	21.25	84.375	23.889	55.417	42.857	25.417	0	17.143	61.667	1.458	15.417	30	47.917	50	68.958	78.75	4.792	46.111	21.042	21.111		32.167	38.148
2.4535	17.963	10.833	74.444	69.286	63.611	37.857	60.417	66.042	60	85.714	85.714	85	52.292	37.5	63.148	46.25	59.583	57.292	92.5	76.667	100	80.417	0		26.167	63.636	34.792	80.625	4.167	57.292	42.857	30.417	0	8.095	55.625	12.083	12.292	44.792	50	50	77.708	82.292	9.375	36.389	25.208	26.944		29.5	53.148
2.45933	18.704	5.694	85	53.571	74.333	57.143	58.958	59.792	66.667	84.286	85.714	83.333	69.792	37.708	75.741	37.5	39.792	56.667	81.667	75.417	93.889	90.208	0		44.167	64.394	27.5	81.875	16.667	68.125	42.857	42.708	0	0.238	57.5	6.875	10.417	37.5	56.25	50	64.792	75.417	6.458	48.056	28.75	33.333		34	50
2.46533	9.815	13.194	91.111	66.667	94.444	58.571	55.625	52.917	38.056	85.714	73.333	83.333	55.417	19.375	78.519	42.083	30.208	49.792	98.611	56.481	93.333	77.5	0		45.667	72.727	12.083	85.625	16.667	60.833	42.857	38.542	0	16.19	62.5	12.083	25	37.5	62.292	50	63.333	65.417	13.125	57.222	22.708	33.333		28.833	55.556
2.47117	2.222	8.889	97.037	65.476	100	70	66.875	57.917	33.333	85.238	70.714	83.333	57.708	13.75	58.148	50	19.167	42.917	100	57.593	98.889	85	0		35	76.818	14.375	69.375	10.833	61.667	42.857	19.167	0	15.476	62.5	16.25	24.375	32.292	68.958	50	52.5	72.292	11.042	40.611	18.542	33.333		18.5	54.259
2.477	0	1.806	75.741	50.952	92.778	75.714	84.375	61.458	36.389	82.143	61.905	74.722	50	18.333	67.037	50	26.25	37.5	98.611	55.185	97.222	80	0		45.833	73.333	13.75	74.167	9.722	62.292	42.857	36.042	0	14.762	55.833	20.833	32.708	9.375	71.458	46.458	62.5	64.375	3.333	26.944	29.583	33.333		12	28.519
2.483	1.481	0.694	68.519	55.714	100	81.19	78.958	64.375	49.167	85.714	64.762	82.222	50	25	66.667	49.375	12.5	37.5	89.444	61.481	87.5	61.25	0		54.833	48.636	31.042	82.083	10.556	51.667	42.857	55.625	6.667	17.857	62.917	6.042	5.625	9.167	81.458	39.792	55.625	50.833	10.625	44.722	47.917	35		10.167	11.667
2.48883	9.259	8.889	54.815	68.571	94.722	73.095	67.917	70.417	55.833	85.714	54.286	92.5	48.333	24.583	74.815	49.583	13.542	48.75	71.389	51.296	91.944	51.875	0		60	52.273	47.917	70.982	18.056	57.083	33.095	53.333	14.286	16.667	63.542	8.958	14.167	12.917	98.125	37.5	58.81	70.417	8.75	49.444	43.958	38.889		12.167	15.926
2.49467	12.222	9.028	61.667	84.524	90.278	57.143	82.5	60.208	65.833	81.429	57.619	70	42.5	34.167	84.444	50	25	50	66.389	62.037	91.667	62.5	0		39.333	46.818	22.708	87.798	0	52.5	35.238	35.833	14.286	24.286	73.125	13.75	16.667	19.583	91.667	37.5	58.958	65	14.375	45.5	41.667	5.556		18.833	25.185
2.50067	2.407	16.667	74.259	85.238	91.111	53.571	78.75	42.083	51.389	72.143	60.476	75.833	59.583	29.583	74.444	47.083	35.417	49.375	63.333	60.926	77.5	61.458	0		39.333	41.515	52.917	81.042	0	60.208	35	42.917	13.571	15.714	74.167	13.75	17.708	14.375	76.458	29.375	32.292	70.208	27.708	44.111	34.167	0		3.167	42.407
2.5065	0	17.5	70	83.81	81.722	56.667	75	57.708	63.333	85.714	52.619	76.944	54.583	25	82.037	47.917	11.667	42.917	68.333	67.037	96.389	47.083	0		26.833	32.121	40	60.417	0	42.5	22.381	25.833	0	11.429	73.333	0.417	0.833	12.5	49.167	24.583	32.292	54.583	10.208	39.444	26.25	0.833		0	37.222
2.51233	2.407	1.25	79.259	65.952	84.722	44.286	69.583	63.958	49.722	82.381	49.524	72.5	63.333	36.458	87.222	50	12.5	37.5	65	66.667	93.889	34.792	0		16.833	26.667	15	40	0	5.417	12.143	30.833	0	5	68.125	0	0	2.083	2.5	20.208	30.625	20.417	0.625	16.667	19.167	0		0	27.222
2.51817	12.593	5.833	79.074	63.571	91.444	43.571	72.292	59.792	57.222	73.333	42.857	68.889	60.417	37.292	76.296	49.167	9.792	41.875	81.944	75.556	100	27.292	0		12.333	12.121	0	40.417	0	0	0.476	34.167	0	0	44.583	0	0	0	1.667	4.583	5	5.833	0	17.778	20.208	0		0	23.704
2.52417	21.296	6.389	77.037	78.333	98.333	42.857	72.917	61.667	61.667	77.46	39.286	66.667	62.5	37.5	77.778	50	5.625	50.208	67.5	82.778	100	37.5	0		0	8.03	8.542	25.208	0	0	0	26.667	0	0	37.5	0	0	3.333	9.167	2.5	13.333	0	4.375	5.556	5	0		2.167	11.111
2.53	15.741	5.417	73.519	85.714	100	48.095	70.833	55.714	66.667	85	30.952	76.667	66.25	37.5	76.111	50	0	63.542	69.722	85.185	91.944	38.958	0		0	2.727	12.292	17.917	0	4.583	0	6.042	0	0	17.917	0	0	0	6.042	0	6.875	0	0	18.333	6.667	0		10.167	1.111
2.53583	12.778	9.306	80.37	91.667	99.444	54.524	66.25	62.5	51.389	75.476	47.381	75.556	66.875	37.5	77.778	49.792	4.167	54.375	91.111	85.185	95.278	46.25	0		0	4.242	0.208	12.5	0	12.083	7.143	0	0	0	9.792	0	0	0	2.083	0	0	0	0	16.667	14.167	0		14.5	5.556
2.54183	0	15	76.667	96.905	83	50	73.542	54.167	63.056	85	50.238	50.833	79.583	33.75	66.667	50	0.208	54.167	96.944	84.144	80.833	54.167	0		0.167	9.091	0	5.208	0	0	0.952	0	0	0	3.75	0	0	0	6.25	0	0	0	0	11.944	0	0		29.833	2.222
2.54767	2.407	28.889	56.296	99.524	97.222	45.952	82.917	57.292	51.944	85.714	60	50.556	87.083	37.5	77.778	48.542	0	62.5	48.333	80.741	99.444	72.083	1.389		0	15.606	0	0	0	5.625	7.143	0	0	0	12.5	0	0	0	0	0	1.042	0	0	0	2.083	0		55.333	11.111
2.5535	0	15.833	46.852	93.333	99.167	33.81	83.125	61.458	52.222	82.619	69.286	66.667	85.417	32.917	67.222	50	7.708	71.25	56.667	80.926	98.611	52.5	6.389		5.333	22.273	0	0	0	0	0	0	0	0	2.292	0	0	0	7.083	0	0	4.583	0	5.556	0	0		47.667	2.037
2.55933	0	11.806	47.963	91.19	97.5	23.571	85.833	66.667	52.5	71.905	62.143	50.833	75.833	36.042	66.667	43.333	0.625	73.125	65	86.481	97.778	54.792	0		5	18.182	0	0	0	0	0	0	0	0	0	0	0	0	0	0	1.458	16.042	0	4.444	0	0		47.5	0
2.56533	1.111	4.444	73.704	85.714	98.611	32.857	85.208	98.542	51.389	72.619	57.381	56.944	75	31.25	57.963	45.625	0	59.167	61.667	87.963	55	68.75	0.833		0	6.818	0	0	0	0	1.19	0	7.619	5.714	0	0	0	0	0	0	11.667	9.375	0	0	0	0		27	1.296
2.57117	10.556	15.278	78.704	88.095	100	34.762	65.625	99.167	36.389	70	80	52.778	68.75	26.042	61.111	44.167	0	58.958	52.5	78.519	68.611	53.125	13.889		0	3.939	0	0	0	0	5.714	0	10.476	0	0	0	0	0	0	2.292	0.417	0.417	0	0	0	0		21.167	0
2.577	12.407	8.472	84.259	78.333	98.333	48.333	64.583	93.333	46.389	77.143	70.952	42.778	75	46.667	65.926	48.958	0	72.083	47.222	77.778	90	54.375	0.833		1.667	0	0.833	0	0	0	0	0	0.476	1.429	0	0	0	0	0	7.5	0	0.625	0	0	0	0		20.167	0.741
2.583	0	5.972	94.63	94.762	97.778	52.857	58.958	92.917	41.389	81.429	78.571	39.722	72.5	59.583	66.667	50	4.792	40.833	59.444	79.815	95.278	61.875	14.444		2.167	0	0	0	0	2.083	0	0	0	2.857	0	0	0	3.125	0	0	0	10.417	0	0	0	0.833		6.333	1.852
2.58883	0	5.278	65.185	85.714	100	60.952	72.5	81.25	33.333	63.095	85.714	56.389	67.083	52.5	69.444	49.792	0	48.75	64.444	80.093	97.5	73.75	15.833		0	0	0	0	0	0	0	0	0	0	0	0	0	0	0	0	0	12.5	0	0	0	0		10	3.889
2.59467	0	5.833	66.852	95.714	98.056	70	46.25	88.542	31.667	58.095	85.714	50	65.625	39.792	66.852	50	0	50	80.833	85	81.667	66.25	15.556		0	0	0	0	0	0	0	0	0	0	0	0	0	0	0	0	0	12.5	0	0	0	0		6.833	9.444
2.60067	9.444	0	72.593	95.238	100	63.095	46.25	92.5	0	70	85.714	50.833	73.125	53.333	77.037	48.958	0	48.542	83.333	87.269	83.333	47.708	33.889		0	0	0	0	0	0	0	0	0	0	0	0	0	0	0	0	0.833	12.5	0	0	0	0		5	17.778
2.6065	4.444	4.583	80	99.048	100	74.286	52.292	92.917	3.889	71.429	85.714	57.222	68.542	44.375	86.111	49.167	0	45.625	88.611	86.065	69.167	57.708	25		0	0	0	0	0	0	0	0	0	0	0	0	0	0	0	0	0	15.417	0.208	0	0	0		8.667	29.815
2.61233	2.963	3.75	63.704	100	98.611	83.452	49.792	77.083	37.5	70.476	85.714	43.889	59.167	52.083	82.407	50	0	60	72.222	85.023	72.778	59.792	30.278		0	0	0	0	0	0	0	0	0	0	0	0	0	0	0	0	10.208	4.583	1.667	0	0	0		10.5	33.148
2.61817	0	8.611	58.519	100	84.444	85	53.333	78.006	55.556	63.333	85.714	49.444	71.25	24.792	89.977	50	0	61.458	71.389	88.889	83.333	71.875	32.222		0	0	0	0	0	0	0	0	0	1.429	0	0	0	9.375	0	0	12.5	0	0.208	0	0	0		10.667	32.037
2.62417	0.185	9.028	59.63	100	95.278	81.905	55.417	89.613	63.611	48.571	85.714	55.278	71.042	30.833	95.185	30	0	75	71.944	88.889	72.222	70.833	19.167		0	0	0	0	0	0	0	0	0	2.381	12.083	4.167	0	4.375	0	0	12.5	0	0	0	0	0		18.833	33.333
2.63	2.222	13.056	73.148	100	99.444	79.524	77.292	96.458	61.667	27.857	71.19	83.056	53.958	55.833	77.778	18.75	0	67.708	76.667	88.889	62.5	74.583	12.222		6.667	0	0	0	0	0	0	0	0	0	7.292	0.208	0	3.125	0	1.875	12.5	0	0	0	0	0		36.167	33.333
2.63583	8.704	13.611	83.333	100	85	71.19	72.708	95.625	54.167	28.333	69.762	63.889	78.333	58.333	79.259	49.167	2.083	51.042	86.944	72.5	75.556	57.083	16.667		0	0.606	0	0	0	0	0	0	0	0	0	0	0	1.875	0	0	6.458	0	0.417	0	0	0		18.667	35.37
2.64183	22.222	16.25	86.111	100	99.167	67.143	86.875	99.583	66.667	40.476	71.667	60.833	87.5	49.792	84.074	47.083	10	49.792	96.111	77.153	71.389	49.583	23.056		0	4.394	0	0	0	0	0	0	0	0	4.583	0	0	0.833	0	0	0	0	5.417	0	0	1.111		10.167	35
2.64767	19.63	20.833	79.63	90	88.889	51.19	81.25	100	43.333	42.381	85.397	68.056	64.375	63.75	83.519	30.208	6.875	50	88.611	88.889	83.333	34.167	11.667		0	9.091	0	0	0	6.667	0	0	0	0	0.208	0	0	0	0	0	0	0	0	0	0	16.667		12.833	39.63
2.6535	23.333	14.722	69.259	99.762	88.111	64.524	85.625	100	63.333	47.381	84.921	80.278	53.125	78.75	83.148	50	4.167	47.5	82.778	88.079	90.556	33.542	0		0	6.667	0	0	0	8.333	5	0	0	0	6.667	0	0	3.125	0	0	0	0	1.667	0	0	12.222		25.333	9.444
2.6595	19.815	14.167	71.111	100	80	63.571	85.208	100	56.944	63.333	70.476	69.167	51.042	83.75	88.148	50	2.917	37.5	73.611	88.449	98.611	25.208	0		0	0	0	0	0	10.625	0	0	0	0	0	0	0	0	0	0	0	0	0	0	0	0		35.333	2.407
2.66533	32.593	13.056	69.074	99.048	80	59.048	73.75	100	43.889	71.429	73.056	69.167	73.125	82.292	88.889	50	0	25.417	85	82.199	99.444	35.625	10.278		0	0	1.458	0	0	0	8.81	0	0	0	0	0	0	0	0	0	3.125	0	5.417	0	0	0		44.5	0
2.67117	22.037	11.528	69.444	87.381	85.417	62.619	69.375	100	61.944	83.571	76.389	78.056	73.958	85.417	82.407	50	0	43.958	90.556	84.63	79.444	53.958	0.556		0	0	3.75	0	0	3.333	14.286	0	0	0	0	0	0	0	0	0	0	0	0	0	0	0		54.5	9.259
2.677	11.481	14.444	77.037	70.714	91.889	61.19	70	100	67.778	81.032	78.929	78.889	65.417	83.75	88.889	49.792	18.333	53.75	81.667	77.778	89.444	62.5	1.111		0	0	2.917	0	0	2.292	7.143	0	0	0	0	0.208	0	0	0	0.833	0	0	0	0	0	0		48.333	24.259
2.683	25.185	8.889	82.778	64.524	65.444	78.968	68.958	89.167	78.333	70.317	85.159	72.778	57.708	78.125	88.889	43.958	15.625	61.458	51.667	76.296	77.5	62.083	0		0	0.455	5	0	0	0	6.905	8.542	1.667	0	0	0	0	0	0	0	0.833	0	0	0	0	0		57.667	16.481
2.68883	33.333	8.333	87.963	64.762	69.444	60.714	55.208	83.601	81.389	54.286	64.722	83.333	70.625	73.125	88.889	42.5	22.292	62.5	58.889	87.083	83.333	57.083	0		0	0	0	0	0	0	4.286	2.292	0	0	0	0	0	0	0	0	0.208	0	0	0	0	0		45	7.037
2.69467	48.519	12.639	85	60.476	66.667	65	48.333	94.792	60	45.714	58.333	83.333	48.75	56.458	97.778	50	25	53.125	51.111	84.074	76.389	72.083	0		0	0	0	2.917	13.056	0	0	0	0	0	0	0	0	0	0	0	0	0.833	0	0	0	0		57.833	18.704
2.70067	35.926	30.556	84.074	54.048	79.444	65.238	55.417	78.333	73.056	36.19	61.19	80.278	40.208	55	97.778	55.625	25	62.292	57.778	85.185	71.389	75.625	0.556		8.333	0	0	1.875	0	0	0	0	0	0	0	0	0	0	0	0	0	5.833	0	0	0	0		39.667	22.963
2.7065	25.185	44.167	80	68.81	59.722	68.095	46.458	66.458	83.056	53.333	60	72.5	55.208	61.667	82.222	50.208	25	56.25	50	86.481	83.333	65.208	10.278		0.833	0	0	7.083	0	0	0	0	0	0	0	3.542	0	0	0	0	0	0	0	0	0	0		21.5	18.148
2.71233	20.741	35.833	70.741	60.476	63.333	67.381	44.167	79.167	73.333	41.905	55	83.333	53.958	55.625	87.593	50	25	52.083	50	75	78.889	69.792	0		0	0	0	6.875	0	0.417	0	0	0	0	0	0	0	0	0	0	0	0	0	0	0	0		26.333	19.074
2.71817	27.593	36.667	71.111	57.143	66.667	71.429	63.958	75.417	54.167	50.238	55.238	83.333	58.958	48.958	82.222	50	25	71.458	50	73.704	65.556	76.042	0.556		0	0	0	0	0	0	0	7.5	0	0	0	0	0	0	0	0	0	0	0	0	0	0		41	36.111
2.72417	21.481	35.694	62.037	75.238	66.667	71.429	46.458	71.042	52.778	41.667	53.81	82.778	67.708	50.833	69.63	44.792	25	79.583	53.889	72.778	66.667	55.625	0		0	0	0	0	0	0	0	6.667	0	0	0	0	0	0	0	0	0	0	0	0	0	6.944		28.333	48.889
2.73	14.444	29.167	74.444	91.19	66.667	71.429	56.042	64.375	73.333	55.476	54.762	77.778	73.542	58.75	77.778	45.625	26.458	75	50.556	83.889	56.944	85.208	0		0	0	0	0	0	0	0.476	0	0	0	0	0	0	0	0	0	0	0	0	0	0	1.111		21.833	55.556
2.73583	21.296	25.694	77.778	99.048	74.722	70.476	46.042	61.667	49.167	40.952	52.619	73.056	74.583	64.375	84.074	45.833	33.75	83.958	52.5	88.704	61.111	68.75	0		0	0	0	0	0	0.208	0	4.167	0	0	0	0	0	0	0	0	6.25	0.833	0	0	0	0		11.667	55.556
2.74183	29.444	27.917	77.778	99.762	66.667	61.667	49.375	61.458	65	38.095	48.571	61.111	71.458	76.875	75.926	38.333	25	87.5	65.278	88.519	55.278	59.375	2.5		0	0	0	0	0	18.75	0	0	0	0	0	0	2.708	0	0	0	0	0	0	0	0	0		8.667	55.556
2.74767	34.63	35.972	67.037	100	70.278	59.524	55.833	66.875	50.833	63.81	51.19	61.389	51.875	71.25	83.704	36.875	25	87.5	70.556	67.222	56.667	62.5	40.556		0	0	0	0	0	3.958	0	0	0	0	0	0	0.625	0	0	0	0	0	0	0	0	0		21.5	46.481
2.7535	20.37	18.472	61.296	95.714	82.222	57.143	51.25	86.042	50	98.095	53.333	53.056	62.5	52.708	77.593	19.792	22.708	78.542	66.667	59.904	64.167	63.333	38.611		0	0	0	0	0	3.958	0	0	0	0	0	0	0	0	0	0	0	0	0	0	0	0		30	48.148
2.7595	37.407	23.611	72.593	86.19	83.333	55.238	53.958	87.5	51.389	98.81	50	51.667	72.708	50	73.472	2.708	12.5	81.458	71.667	67.788	45.556	66.875	44.444		0	0	0	0	0	0	0	0	0	0	0	0	0	0	9.375	0	0	0	10	0	0	0		34	51.481
2.76533	52.222	19.444	72.778	73.571	78.611	54.762	59.167	71.042	53.889	100	56.19	68.611	56.458	56.042	73.148	32.5	12.5	83.958	60	80.146	61.667	75	33.333		0	0	0	0	0	0	0	0	0	0	0	0	0	0	3.125	0	0	0	12.5	0	0	4.722		37.667	40.556
2.77117	52.593	36.667	57.593	87.381	56.667	51.19	57.292	52.5	71.5	100	61.905	69.167	44.167	29.583	77.778	37.5	20.208	85.417	76.389	82.963	71.944	74.583	33.611		0	0	0	0	0	0	0	0	0	0	2.5	0	0	0	0	0	0	0	7.083	4.167	0	6.944		28.833	44.444
2.777	35.556	38.611	47.778	76.905	75.556	54.048	48.958	48.333	79.167	83.81	42.619	66.667	60.208	19.375	75.926	37.5	18.958	84.583	82.778	80.417	59.167	61.25	39.444		0	0	0	0	0	0	0	0	0	0	1.875	0	0	0	0	0	0	0	0	0	0	0		35.667	44.444
2.783	27.963	17.361	46.296	72.381	77.222	57.143	46.875	51.042	79.167	71.19	45	66.667	72.708	11.667	75.556	37.5	22.708	80.893	70	86.667	21.111	47.708	38.333		0.667	0	0	0	0	3.75	0	0	0	0	0	0	0	0	0	0	0	0	0	0	0	0		20.667	46.852
2.78883	20.926	31.944	57.778	94.524	90.278	50.238	50	51.042	83.333	67.143	43.095	58.889	73.75	20	77.037	49.792	30	85	64.167	59.444	21.111	35.833	74.444		0.5	0	0	0	0	9.583	0	0	0	0	0	8.125	0	0	0	0	0	0	0	0	0	4.444		24.667	40.926
2.79467	11.111	47.778	64.815	87.857	78.056	55	47.083	54.792	83.333	71.429	53.81	60.833	72.917	16.667	81.852	35.417	34.792	85.714	29.722	65.741	34.722	37.5	93.889		0	0	0	0	0	0	0	0	0	0	0	0	0	0.417	4.167	0	0	0	0	0	0	2.778		14.167	54.514
2.80067	11.111	25.417	62.222	92.857	85.833	51.667	33.542	50	60.833	67.143	56.667	66.667	61.607	20.833	94.444	36.25	33.333	76.994	33.611	71.852	36.389	48.125	96.667		0	0	0	0	0	0	0	0	0	0	0	2.708	0	12.083	0	0	0	0	0	0	0	0		26.333	40.509
2.8065	10.556	24.722	68.519	95.952	93.056	81.905	22.708	58.333	45.833	70.238	64.048	70.556	64.375	32.917	93.333	29.375	19.583	74.97	37.222	77.963	50.556	47.917	83.333		2	0	0	0	0	0	0	0	0	0	0	0	0	1.042	0	0	0	0	0	0	0	0		22	48.333
2.81233	2.778	27.778	82.407	85.952	97.5	84.524	30.625	58.333	66.111	71.429	69.048	78.333	56.25	25	94.074	37.5	24.583	78.542	70.556	77.778	65	71.875	78.611		0	0	0	0	1.389	0	0	0	0	0	0	0	0	0	0	0	0	0	0	0	3.125	0		25.667	47.778
2.81833	20	19.722	83.148	79.048	100	85.714	62.5	53.125	71.389	71.429	73.095	68.611	63.75	19.583	88.704	42.917	35	100	80.833	67.037	54.444	52.917	53.333		0	0	0	0	0.278	0	0	0	0	0	0	0	0	0	0	0	0	0	0	0	2.292	0		26	40.556
2.82417	14.444	10	52.037	86.429	100	85.714	81.458	62.5	74.444	68.532	65	83.333	70.625	20	97.593	49.167	33.542	98.75	71.111	61.111	44.167	61.667	50.833		0	0	0	0	0	0	0	0	0	0	0	0	0	0	0	0	0	0	0	0	0	0		35.5	44.074
2.83	5.37	9.167	44.444	71.429	95.833	80.476	87.5	70.417	61.944	64.563	73.095	81.667	52.083	25	99.444	41.25	31.458	88.542	71.111	72.199	47.5	62.708	61.944		0	0	0	0	0	0	0	0	0	0	0	0	0	0	0	0	0	5.417	0	0	0	0		36.5	26.667
2.83583	17.222	8.194	39.259	76.19	89.444	84.286	81.458	73.512	61.389	84.762	62.619	82.167	67.798	34.583	91.296	36.042	28.125	96.964	80.556	78.125	29.167	65.625	64.167		0	0	0	0	0	0	0	0	0	0	0	0	0	0	0	0	0	0	0	0	0	1.667		30	44.259
2.84183	5.926	12.222	47.037	86.667	86.667	91.667	60.208	74.643	68.889	76.429	60.714	81.667	71.25	34.583	85.556	34.375	37.5	95.833	97.5	75	56.111	56.042	66.667		0	0	0	0	0	0.208	0	0	0	0	0	0	0	0	0	0	0	0	0	0	0	0		25.5	46.481
2.84767	5.741	16.667	27.963	95.476	75.833	100	53.125	74.286	55	75.714	88.333	75	73.542	31.25	90.926	22.292	30.625	98.125	100	56.481	70	61.667	55.833		0	0	0	1.042	0	3.75	0	0	0	0	0	0	0	0	0	0	0	0	0	0	0	0		22.667	34.259
2.8535	4.63	16.667	15.185	99.048	89.167	100	53.958	71.786	50.278	76.429	71.905	80.278	80	36.667	94.074	25	25	91.25	82.111	70.37	77.778	79.792	41.667		0	0	0	3.958	0	0	0	0	0	0	0	0	0	0	0	0	0	2.917	0	0	0	0		20	32.778
2.8595	6.852	11.25	22.963	86.19	89.167	100	38.333	72.083	56.944	78.333	70.952	75.556	87.5	67.5	81.667	25	6.667	75.208	77.833	86.111	83.333	84.583	71.111		0	0	0	6.875	0	0	0	0	0	0	0	0	0	0	0	0	0	0.833	0	0	0	0		21.5	24.815
2.86533	3.704	7.778	20.37	90.238	96.667	100	38.333	74.226	58.889	82.857	79.762	82.778	74.375	64.375	73.148	25	0	63.958	82.556	96.481	67.778	85	78.611		0	0	0	0	0	0	0	0	0	0	8.75	0	0	0	0	0	0	1.042	0	0.556	0	0		15.167	30.741
2.87117	25.741	11.944	31.481	68.571	96.111	100	36.667	73.958	66.944	83.333	85.952	83.333	75	66.042	75	25.833	20.625	80.417	93.667	90.741	64.167	70.833	56.111		0	0	0	0	0	0	0	0	0	0	12.5	0	0	0	0	1.25	0	0	0	15.556	0	0		7.833	59.444
2.877	33.148	18.472	45.556	66.667	91.944	100	43.75	62.708	63.056	85.714	72.857	77.167	72.5	66.667	80.926	37.083	14.167	73.125	90	92.222	83.333	90.208	32.222		0	1.667	0	0	0	0	0	0	2.619	0	12.5	0	0	0	0	4.583	0	1.875	0	0	0	0		18.667	46.296
2.883	13.519	28.75	47.407	69.524	89.722	99.524	52.708	62.708	72.5	83.81	86.19	83.333	75.208	60	88.889	45.833	7.292	83.542	78.333	97.778	77.5	94.792	45.556		0	0	0	0	0	6.042	0	0	0	0	3.333	0	0	0	0	0	0	0	0	0	0	0		27	55.926
2.88883	8.889	26.25	53.519	74.524	100	90.952	62.5	55.833	70.833	79.524	82.143	66.111	74.167	70.208	85.185	46.875	27.708	85	53.889	90.741	83.333	98.631	46.111		0	0	0	0	0	4.583	0	0	0	0	5.208	0	1.25	0	0	0	0	0	0	0	0	0		17.833	61.111
2.89467	10.556	41.111	64.815	66.19	99.444	90.952	61.458	57.5	66.667	74.286	73.095	56.667	79.792	74.792	87.778	43.958	21.25	67.5	50	81.481	78.889	87.5	17.778		0	0	0	0	0	7.292	0	0	0	0	0	0	5.625	0	0	0	0	0	8.542	0	0	0		31.667	60.37
2.90067	1.667	30.417	62.778	56.905	100	96.19	61.25	56.875	58.611	76.429	69.048	60.333	87.5	80.417	95.37	50	18.125	58.542	55.556	91.667	68.056	83.542	38.333		0	0	0	0	0	11.458	0	0	0	0	0	0	0	0	0	0	0	0	0.625	0	0	0		39.833	60.37
2.9065	0.926	31.806	52.407	55.238	100	100	66.25	60.417	66.667	69.524	60.952	78.667	91.25	80.417	81.111	60.208	15.833	56.667	64.722	96.296	66.667	75.208	57.5		3	0	0	0	0	0	0	0	0	0	3.333	0	0	0	0	0	0.208	0	0	0	0	0		61.5	21.852
2.91233	6.111	12.639	54.815	61.19	100	100	66.042	71.458	66.667	60.476	66.667	66.722	100	86.667	73.889	57.708	28.75	89.94	74.389	89.444	89.444	77.917	50.833		2.333	0	0	0	0	10.417	0	0	0	0	9.167	0	0	0	0	0	0.208	0	0	0	0	5.556		57.667	47.963
2.91833	1.852	13.472	50.37	83.095	93.889	92.619	60.833	56.042	66.667	57.381	79.286	66.222	97.917	85.744	68.333	50	16.042	95	93.389	75.926	89.167	76.458	54.444		0	0	0	0	0	3.75	0	0	0	0	0	0	0	0	6.25	0	0	0	0	0	0	5.556		67.667	60.556
2.92417	0.185	11.944	52.963	62.381	85.833	72.857	62.083	61.875	80	75.714	85.476	53.611	94.167	80.833	72.407	49.792	12.5	87.5	61.667	67.222	75.556	86.875	49.167		0	0	0	1.25	0	0	0	0	0	0	0	0	0	0	0.208	0	0	0	0	0	0	0		66	44.259
2.93	18.148	11.389	36.852	67.143	70	68.81	65.417	62.5	79.722	80.714	71.905	38.889	74.583	87.292	79.259	59.375	7.292	87.5	58.333	64.259	83.611	85.625	50.556		0	0	0	0	0	4.167	0	0	0	0	0.625	0	0	0	0	0	0	0	8.333	0	0	0		59.333	59.653
2.93583	23.704	13.75	47.778	63.571	71.944	72.857	51.875	59.375	66.667	83.81	84.048	47.778	58.75	85.833	75.926	68.125	19.375	76.042	55.833	65.995	87.222	75.833	66.667		0	0	0	0	0	0	0	0	0	0	2.5	0	0	0	0	0	0.417	0	16.875	0	0	6.944		52.833	57.593
2.94183	27.037	22.639	43.704	85	75	86.19	55.833	62.5	80	65.714	93.81	65.833	80.893	71.875	97.593	74.375	25	75.417	42.778	74.907	50.556	74.167	66.667		0	0	0	0	0	0	0	2.5	0	0	0	0.208	0	0	0	0	0	0	4.167	0	0	0		53	69.259
2.94767	30.37	15.278	32.407	85.476	69.722	75.476	53.958	62.5	82.5	79.524	98.81	81.944	91.042	87.083	98.542	87.292	20.208	85.208	56.667	78.519	56.111	62.917	64.167		0	0	0	0	0	0.417	0	2.083	0	0	0	1.458	0	0	0	0	0	0	2.292	0	0	0		43.167	83.519
2.9535	12.037	12.778	20.556	81.667	81.944	62.381	61.667	60.208	77.222	77.857	99.048	94.222	93.75	83.125	91.667	81.875	12.5	71.25	77.778	80.556	48.889	63.333	60.278		0	0	0	0	0	0	0	0.417	0	0	0	0	0	0	0	0	0	0	3.125	0	0	0		25.667	88.889
2.9595	17.037	8.75	27.037	70.238	79.444	71.19	69.375	60.625	80.833	90.476	100	99.722	87.5	71.042	93.403	79.583	12.708	87.083	73.056	96.806	50	56.25	62.778		0	0	0	0	0.556	0	0	0	0	0	0	0	0	0	0	0	0	0	0	0	0	0		27.5	88.889
2.96533	7.963	8.472	21.667	83.333	81.667	70.476	74.167	60.208	78.611	84.286	100	93.056	87.5	69.167	76.25	81.875	22.708	86.667	85.833	87.292	48.611	78.75	50		0	0	0	0	6.667	0	5	0	0	0	0	0	0	0	0	0	2.083	0	0	0	0	0		27.833	76.667
2.97117	6.852	14.306	38.148	80.714	71.111	69.286	95.208	49.792	66.389	76.905	90.635	96.389	87.5	85	89.097	63.125	50	77.083	75.833	82.513	33.611	75	48.333		0	0	0	0	0.833	0	10.952	0	0	0	0	0	0	0	0	0	3.75	0	0	0	0	0		24.667	70
2.97717	22.222	20.972	42.037	66.19	73.056	71.667	100	61.042	66.944	71.905	90.913	86.111	79.167	87.5	63.519	40.833	50	62.292	95.833	89.444	50	71.042	49.722		0	0	0	0	0	0	0	0	0	0	0	0	0	0	0	0	1.458	0	0	0	0	0		41.667	67.963
2.983	27.222	11.389	44.63	68.095	83.333	73.571	92.708	72.917	65.833	71.429	90	89.167	72.083	85.625	78.148	57.292	50	53.125	95.833	95	53.056	57.083	50		3.333	1.515	0	0	0	0	0	0	0	5.714	0	0	0	0	0	0	0	0	0	0	0	0		36.5	73.889
2.98883	30.185	17.917	44.63	84.524	85.556	85.476	95.417	74.167	66.389	41.429	84.048	94.167	82.708	71.667	76.481	75.625	50	38.125	94.722	63.704	51.111	52.292	44.444		9.5	13.485	0	0	0	0	0	0	10	0	4.375	8.333	0	0	0	0	0	0	0	0	0	0		29.5	79.484
2.99467	12.778	21.111	50	85.714	88.889	88.016	90	67.917	75.833	75.952	83.81	89.722	64.167	77.292	80.556	75	50	46.25	96.111	62.222	56.111	63.542	56.667		0	0.152	0	0	0	0	0	0	11.667	0	12.5	0.417	0	0	0	0	0	0	0	0	0	0		16.333	79.167
3.00067	15.926	30.139	42.407	73.095	86.389	87.421	93.125	75	70	56.429	80.952	93.333	63.75	83.75	78.704	63.958	50	47.917	95.833	90.556	61.667	56.042	54.722		0	7.576	2.292	0	0	0	0	0	0	0	1.25	0	0	0	7.5	0	0	0	0	0	9.792	0		28.5	76.111
3.0065	5.741	15.972	25.185	55.714	89.444	90.714	87.5	65.625	57.222	45.476	82.143	87.5	43.333	59.792	56.481	38.333	36.25	48.542	93.889	92.963	71.944	54.167	50		0	7.424	0	0	0	0	4.048	0	0	10.238	0	0	0	0	11.667	15	10	0	0	0	12.292	0		42.833	63.426
3.01233	14.815	5.556	32.963	53.333	76.667	83.81	71.458	36.667	39.722	62.143	73.571	71.111	40	55.417	55.556	30.208	21.25	58.542	68.889	91.667	73.889	53.75	50		0	9.697	0	0	0.278	0	10.952	11.25	0	4.762	10.208	3.542	0	1.667	25	12.5	0.417	0	0	0	0	0		47.333	53.148
3.01833	13.333	11.667	14.444	40.238	85.278	84.048	38.333	48.75	31.944	71.667	69.524	78.333	33.75	80.417	59.074	32.5	13.542	40.625	45.833	75.37	65.278	46.667	27.778		1	14.091	0	0	1.389	13.542	10	12.5	0	0	12.5	21.458	0	1.25	15.625	12.917	0	0	0	4.167	0	0		40	55.556
3.02417	13.333	17.5	29.815	59.048	94.167	71.905	44.792	57.292	53.056	75.238	71.429	75	45.833	76.042	49.444	46.875	21.25	44.792	27.222	65.556	70.556	50.625	9.167		7.167	23.788	0	0	0	20.833	12.857	12.5	0	0	12.5	23.125	0	0	12.708	20.833	0	0	1.875	2.222	0	1.111		28.667	55.556
3.03	10.37	21.528	36.481	64.048	94.444	67.857	58.125	55	45.833	70.714	64.286	66.944	62.083	79.792	50.694	35.208	14.375	40.208	54.722	88.519	80.278	49.167	15.556		13.333	27.273	0	0	0	32.292	14.286	14.583	0	0	12.5	30	0	0	15.208	24.583	0	0	7.5	0	0	15.556		41.333	58.333
3.03583	7.037	9.861	41.296	42.381	66.667	70	74.167	52.917	59.722	49.762	74.921	82.5	57.083	57.708	53.056	44.792	12.5	51.667	41.389	80.37	56.944	53.542	16.667		20	27.273	0	0	0	46.875	12.143	20	0	0	12.5	28.333	0	0	22.5	20.208	0	0	11.667	1.389	0	10		29.5	47.963
3.04183	10.185	8.333	52.222	35	57.222	65	72.5	52.917	64.722	63.571	77.381	98.056	39.375	56.667	43.148	50.833	25.208	48.542	25	77.778	48.889	52.708	24.167		24.333	28.333	0.833	0.208	0	49.375	28.571	12.5	8.571	0	12.5	27.5	0	0	33.333	36.25	0.208	0	6.458	0	0	16.667		22.5	39.815
3.04767	3.333	15.278	53.148	26.19	73.611	60	67.083	60.208	66.944	71.19	72.381	83.056	32.292	56.875	42.037	55	37.083	55.625	13.333	73.519	48.611	40.625	16.667		29	38.485	12.5	0	8.611	57.917	21.905	12.5	8.095	0	12.5	12.708	0	0	38.333	25	0.417	0	7.917	2.222	0	12.778		50.667	46.481
3.0535	8.889	16.667	65.856	69.524	67.778	47.381	71.577	50.833	51.944	71.905	75.238	97.222	74.167	59.167	42.037	65.833	35.625	64.583	47.222	78.148	41.111	46.042	7.222		28.5	37.121	10	0	16.667	55.625	14.286	12.5	0	0	12.5	0	17.292	0	28.75	33.125	7.5	0	8.125	16.667	0	0		47.333	54.444
3.0595	14.074	16.528	74.815	70.476	83.333	60	67.917	56.042	40.278	70.952	74.286	97.778	73.333	68.125	48.519	74.167	28.958	51.25	38.611	79.074	61.111	38.958	8.611		24.5	57.727	4.583	2.5	29.444	50	24.286	12.5	2.143	8.81	8.542	7.292	23.542	0	36.875	26.25	12.5	0	12.083	16.667	0.417	0		48.667	52.037
3.06533	11.111	13.056	82.778	58.571	78.611	57.143	63.542	68.333	50	75.714	100	71.389	57.083	52.083	57.037	78.958	26.875	40.417	62.222	76.111	66.667	32.917	11.667		22	57.121	3.333	12.5	19.722	48.125	26.19	12.5	4.286	0	22.917	7.917	24.167	2.708	43.75	25	12.917	0	21.875	22.5	0	2.222		50	44.444
3.07117	4.63	11.528	82.593	70.952	86.944	57.381	60.208	73.958	50	85.714	84.286	85.278	58.125	37.083	41.667	73.333	32.708	59.583	49.167	77.037	50.556	22.292	24.167		21.167	41.364	2.708	17.5	10.833	38.542	28.571	12.5	10	2.857	23.542	8.333	17.292	7.917	35.417	25	12.5	3.125	12.5	13.056	13.542	8.333		27.167	44.444
3.07717	11.667	19.444	82.778	56.667	96.944	58.571	72.708	68.125	39.722	83.81	77.619	78.889	44.583	33.75	45.37	48.125	28.75	58.75	53.333	71.296	26.944	39.792	15.278		27.333	41.515	0.417	24.583	16.667	49.792	28.571	11.458	1.19	13.333	21.667	6.667	25	12.917	21.458	25	12.708	9.167	12.708	2.5	15.625	0		30.833	39.444
3.083	5.556	13.889	83.889	54.048	95.833	66.19	59.583	67.292	38.611	85.714	78.095	81.389	36.667	33.125	41.296	50	25.208	35.833	73.611	61.667	4.722	47.708	0		15.167	29.394	3.542	24.792	13.611	41.25	28.571	2.5	0	17.143	12.5	3.958	25	12.5	20.625	25	12.917	17.917	12.5	8.889	25	25.556		52.833	33.889
3.08883	2.778	7.917	86.296	44.286	95.556	58.095	54.375	76.458	56.389	85.714	64.286	96.389	64.167	28.958	62.407	67.083	23.958	42.083	78.889	67.963	13.889	43.75	0		6.333	31.97	5.625	25	16.667	47.083	20.476	0	3.333	21.905	13.125	0	13.125	11.458	0	25	13.125	16.042	10.625	10.556	24.792	26.111		61	33.333
3.09467	5.926	10.972	88.889	59.286	78.333	74.048	64.167	87.292	50.278	85.714	66.429	88.611	53.75	44.792	56.111	60.833	14.375	27.917	81.944	61.296	22.778	38.75	0		8.5	39.242	3.125	36.458	16.667	48.542	14.286	0	15.714	17.381	35.208	3.542	12.5	12.708	0	25	17.917	9.167	16.667	26.389	16.875	27.222		58.5	29.444
3.10067	1.852	21.667	80.37	67.143	82.5	75	64.792	78.125	48.333	82.857	56.905	60.278	59.583	22.917	48.148	69.583	32.917	27.917	70	67.593	11.667	26.25	6.944		9.833	26.667	1.667	27.292	2.5	48.958	14.286	0.417	23.333	5.476	49.167	9.167	12.292	12.5	0	10.208	17.5	4.792	14.167	25.278	22.708	20.556		49.333	15.926
3.1065	10.741	7.778	73.704	85.714	75	62.143	97.292	74.167	78.333	83.333	82.381	74.722	55.833	17.917	51.296	56.042	26.25	26.667	55.556	53.889	45.278	40.833	0		21.833	27.879	0	25.208	0	48.542	14.762	0	27.857	14.048	40.625	11.458	6.042	13.333	0	14.167	24.792	2.5	39.167	37.5	21.667	16.667		48.167	17.407
3.11233	24.444	18.056	80.231	83.571	66.667	69.048	87.083	75.208	83.333	73.571	91.429	83.333	66.042	33.75	48.889	46.25	16.458	30.833	55	70.741	50	62.292	0		26.667	16.515	7.5	25.625	0	49.583	17.381	0	17.381	14.286	49.792	0	0	3.75	0	12.5	27.5	6.042	30.417	33.333	19.167	16.667		51.833	28.889
3.11833	12.778	24.167	70.185	72.619	74.444	71.429	66.25	72.708	83.056	74.762	100	76.111	72.083	39.167	57.407	58.958	32.917	32.708	70.833	70.37	50	61.875	0		29.333	18.03	3.958	37.5	0.833	50	28.333	0	28.571	6.667	50	0.208	0	11.875	0	10.208	26.458	7.917	42.292	33.333	25	16.667		45	26.852
3.12417	6.296	17.917	64.63	82.381	83.333	73.571	84.792	79.167	83.333	59.286	100	42.778	63.125	38.958	56.481	67.917	37.5	37.292	79.722	65	39.722	77.917	0		40.5	21.515	0	49.375	11.389	55.208	31.19	0	28.571	11.19	41.875	2.917	6.458	14.792	1.25	12.5	24.792	17.917	36.667	33.333	26.458	16.667		36.667	24.815
3.13	20.741	21.667	80	66.905	83.333	70.714	77.917	87.5	83.333	70.476	95.952	40.556	57.917	36.458	60.556	48.125	37.5	33.75	53.333	60	41.111	68.333	2.222		51.167	17.879	0	40.417	2.778	63.125	42.857	0	24.762	0	27.917	7.5	12.5	25	19.792	18.75	15	26.25	48.75	37.5	26.25	15.278		51	26.852
3.136	25.556	10.833	82.037	76.19	83.333	81.905	94.167	80	83.333	67.857	95.714	56.111	41.25	33.333	50.926	48.333	37.5	27.083	62.5	58.704	47.778	72.083	3.056		50	9.848	0	41.875	16.667	75	43.095	0	20.952	0	24.583	0	1.042	25	17.083	12.5	26.458	12.5	49.167	51.667	25	16.667		47.5	17.407
3.14183	7.593	5.139	67.407	77.857	83.333	85.714	94.167	74.792	83.333	76.667	87.159	99.722	59.792	55	59.815	36.875	37.5	45.625	60.833	48.889	42.778	80.208	14.722		36.667	12.727	5	57.917	16.667	75	42.857	0	17.619	2.619	34.167	1.875	0	33.333	14.375	12.5	16.042	18.542	34.792	59.167	31.042	1.667		30.333	20.185
3.14767	17.593	6.667	50.926	55.476	91.111	74.048	86.458	73.125	83.333	83.095	79.905	95.833	62.5	64.792	64.63	38.542	37.5	72.708	86.944	60.741	50	87.5	16.667		43.167	8.939	0.208	55.417	11.389	75	36.667	0	30.238	14.286	28.333	0	0	25.208	48.125	1.042	21.875	24.583	38.125	69.944	32.292	0		20	42.222
3.1535	5.741	11.111	65.185	66.19	100	86.667	87.917	75	83.056	68.095	93.095	83.333	60.417	82.083	62.407	35.625	31.875	75.625	78.889	65.556	50	75.833	8.611		52	11.364	23.958	43.958	0	75	28.81	0	20.714	9.286	32.917	0	0	34.792	50	9.167	23.958	36.458	38.333	61.167	33.125	1.111		10	39.444
3.1595	15.556	12.917	81.667	70.714	95.833	94.286	81.458	75	83.333	69.286	91.667	71.944	63.631	88.333	61.111	37.708	53.958	71.25	82.222	76.296	58.056	73.125	0		60.167	23.485	10	38.75	6.111	75	30.952	0	28.571	1.429	37.5	0	0	41.25	58.542	12.708	27.5	29.167	34.167	72.5	45.833	0		11	19.444
3.16533	22.222	3.889	71.111	87.905	99.722	95.714	77.708	75	81.111	81.429	84.048	76.111	62.5	91.458	59.074	37.5	62.5	81.458	76.111	67.037	58.611	67.917	11.944		61.333	33.939	5.417	19.375	13.056	53.333	54.048	2.083	19.524	7.619	28.542	3.542	0	39.167	40.208	11.458	23.542	31.042	43.75	55.833	37.917	6.111		14.333	32.778
3.17117	12.037	7.083	79.074	77.857	100	98.81	84.583	75.06	51.389	84.524	85.476	92.5	61.667	99.167	66.296	51.667	53.75	87.083	75	70.185	45.278	52.5	1.667		58.5	38.485	12.708	32.083	0	50	55.714	10	6.905	25	25	21.667	0	37.5	35.625	12.5	28.958	47.5	30.833	56.667	41.458	5.833		23.167	39.815
3.17717	0	14.028	79.074	80.714	92.778	96.667	87.083	86.042	47.611	83.095	81.905	91.389	55.417	85.625	76.852	51.667	36.042	80.833	49.444	77.222	47.778	63.75	0.833		38.833	49.091	12.5	27.292	0	36.25	44.048	3.958	0	16.667	25.417	14.792	7.917	37.5	22.292	12.5	36.667	50	41.458	61.389	45.625	8.889		28.333	52.593
3.183	0	20.972	79.815	82.381	85.278	99.762	87.083	76.25	65.056	85.714	87.381	89.444	50.179	81.399	60.926	37.5	37.5	78.958	34.444	87.222	37.222	75	4.444		42.333	65.455	1.458	26.458	0	25	37.143	1.875	0	14.286	25	1.458	10.833	32.917	28.125	9.167	13.125	43.542	40.625	50	45.833	0.833		20.667	58.519
3.18883	4.074	13.194	75	80	60.833	100	80.417	86.458	65.833	85.714	95.714	84.722	41.786	75	61.852	46.667	43.542	82.292	49.167	88.889	48.889	73.75	2.5		39.833	62.273	0.625	41.756	0	25	47.857	3.542	6.19	1.19	25	0	7.083	32.917	16.25	1.875	12.292	40.417	44.583	53.333	39.167	0.278		24	58.148
3.19467	10.741	8.333	70.741	61.19	87.778	100	80.417	76.667	78.056	70.952	93.095	92.778	37.917	81.667	60	72.917	46.667	87.5	31.111	88.889	62.222	71.458	28.056		36	64.258	6.25	38.333	0	25	43.095	3.333	25.238	0	27.5	0	23.958	30	25	0.208	17.708	33.542	50	62.778	71.458	0		12	43.333
3.20067	11.111	12.222	63.333	60	88.056	85	82.917	82.917	81.389	52.143	84.524	93.333	32.5	68.542	73.333	83.542	25.417	85	21.944	82.811	66.389	75.833	41.389		34.167	61.97	14.792	36.25	0	34.375	59.524	0	25.714	0	49.167	0	19.375	23.75	35.417	7.917	8.75	25.833	56.25	67.778	87.5	0		16.333	22.963
3.2065	16.296	8.056	69.444	78.333	80.833	85.714	83.542	73.958	82.778	65.238	81.19	96.111	40.417	82.083	76.852	80.417	11.667	79.792	31.111	83.148	57.5	78.125	21.111		37.333	63.788	2.708	46.458	0	57.292	48.81	2.083	19.048	0	50	0	26.25	17.083	33.958	0.833	20.417	17.292	59.792	71.667	83.929	0		20	17.222
3.21233	11.111	5	75.556	78.571	77.222	85.714	81.667	75.833	83.333	80.476	65.952	100	39.792	81.458	74.63	80.417	28.958	75	33.333	79.074	63.611	79.792	0		38	56.894	3.125	43.75	0.556	50.417	49.286	6.458	28.571	2.619	50	0	35.208	12.5	32.708	3.75	23.958	16.458	61.042	70.833	67.649	3.333		20	20.556
3.21833	11.111	11.111	69.815	79.286	81.111	85.714	69.375	85.417	83.056	78.81	83.095	100	31.25	83.75	77.5	78.75	31.042	75	27.778	87.778	65.833	81.875	8.889		32.5	55.606	0	50	1.111	50.208	52.619	17.708	24.762	14.286	45	3.542	37.5	10.417	37.5	0	21.875	28.333	53.75	81.667	62.5	15.278		20	26.852
3.22417	7.222	25	69.815	70.476	76.111	88.571	63.75	69.792	75.278	66.19	85.714	100	36.458	82.917	66.296	86.458	47.083	71.458	16.667	85.069	68.889	82.292	1.389		46.833	60.758	4.167	40.833	0.278	46.25	57.381	19.792	28.333	13.571	40.208	11.875	27.292	5.833	42.083	3.542	12.5	43.542	58.333	70.111	59.583	16.667		10.667	19.259
3.23	0	21.389	62.222	52.381	76.389	87.381	63.542	73.333	82.778	51.667	91.429	87.778	37.5	64.583	61.111	87.5	55.208	74.375	16.389	81.885	82.778	83.869	8.611		48.667	65.303	16.875	41.458	3.611	46.25	58.81	2.292	22.222	0	50	11.458	25	0	31.667	6.667	10.417	50	53.333	69.667	68.958	16.667		15	25.741
3.236	1.481	9.583	77.037	69.524	79.167	77.857	70.625	75.417	82.222	42.857	100	95.556	37.5	75	58.333	86.25	56.875	80.625	14.444	83.016	82.222	84.554	35.833		44	72.727	24.375	50.833	33.333	21.667	50.476	12.5	28.571	0	50	8.333	25	0	19.792	20.208	10.625	50	70.833	73.667	55.417	13.611		30	15.556
3.24183	14.074	4.444	70	72.857	88.333	90.476	56.458	73.333	67.222	42.857	100	73.056	48.125	78.333	66.481	84.167	79.792	67.5	12.222	84.537	66.111	72.5	32.5		36	60.909	11.875	62.917	11.667	26.042	45.476	16.667	21.905	0	44.375	0.625	13.958	0	25	25	10.625	51.25	85.208	45.333	33.333	0		35	17.778
3.24767	7.037	4.444	64.259	80.238	72.778	90.952	47.292	67.292	69.556	41.905	99.762	88.056	52.917	69.583	57.037	80.208	87.292	70.625	16.667	86.551	65.278	83.542	23.056		37.5	60.909	24.583	69.375	0.833	32.083	43.81	12.5	14.524	0	46.012	0	25	0	24.792	20.208	13.125	54.375	61.25	41	12.5	0		38.667	11.111
3.2535	3.519	9.167	59.444	75.714	68.333	85.714	40.833	70.417	78.889	41.19	97.143	95.556	61.875	67.292	66.852	76.458	66.042	80.208	16.667	78.704	53.056	81.875	1.667		44.5	59.242	19.375	65.208	4.167	42.292	48.81	12.5	46.667	0	40.774	0	12.083	0	16.042	14.792	12.5	60.625	49.583	40	12.5	0		29.833	8.148
3.2595	9.63	4.861	67.778	84.524	58.611	77.619	46.042	42.5	71.111	61.905	100	80.833	42.292	76.458	70.185	83.333	55	67.083	31.667	80.741	66.944	83.542	15		61.333	63.636	19.792	57.5	0.556	46.875	36.19	12.5	50	0.714	35.476	0	4.375	3.333	16.458	7.083	20.833	58.75	53.542	33	8.333	24.167		45.5	1.481
3.26533	5.556	8.194	63.148	71.19	50.278	61.905	75.417	28.75	69.722	61.19	100	88.056	31.667	81.25	71.852	75.625	64.792	73.125	31.944	85.926	66.667	81.25	27.222		54.667	63.636	18.125	63.948	0	46.875	31.19	9.167	48.81	14.286	42.857	5	4.167	11.042	31.458	3.125	33.125	53.75	40.625	52.667	34.792	44.444		28.167	8.333
3.27117	0	3.472	75.185	76.429	64.444	60.714	83.958	33.958	60.556	60.238	99.048	62.5	27.917	83.542	70.926	75	73.542	65.625	16.667	83.519	66.667	72.5	20.556		61.667	63.636	18.542	66.429	0	33.333	37.857	22.917	37.381	14.286	44.077	4.583	18.958	23.542	6.667	7.708	28.958	67.5	40.625	40	34.375	41.667		46.167	16.667
3.27717	9.444	4.167	85.556	95.714	63.889	59.048	70.208	37.5	49.722	69.524	91.19	46.944	21.25	86.458	66.667	75	87.083	63.125	16.667	68.148	70	66.25	14.167		73.833	67.576	10.625	73.988	0	24.375	30.476	16.667	29.524	5.952	41.667	15.208	29.583	40.625	12.5	3.75	41.875	79.583	26.875	59.333	33.542	28.889		30.333	34.815
3.283	11.481	8.889	84.63	87.857	60	58.571	69.792	50.417	62.5	77.857	99.048	58.889	25	76.25	65	73.006	83.542	65.208	16.667	69.815	41.667	67.083	15		68.167	70.303	3.958	74.792	0	35.417	50.238	18.125	32.857	0	51.875	3.958	19.792	48.125	34.583	1.667	24.583	76.042	27.083	63.667	26.667	31.944		9.667	28.704
3.28883	10.926	14.167	68.519	96.905	64.444	80.238	70	49.167	81.389	85.714	93.81	58.333	38.958	73.958	70.741	63.958	71.875	74.792	16.667	86.296	30	87.5	0		77.333	65.152	0	77.292	0	45	40.714	12.5	48.095	0	44.375	7.292	0	49.375	51.875	6.25	31.25	79.167	12.5	73.889	38.125	32.222		0.833	27.407
3.29483	11.111	17.222	75	98.81	70.556	63.095	75	51.042	80.556	85.714	79.524	62.222	63.333	70	62.963	50.833	74.792	80.208	35	100	41.667	86.667	0		84.333	66.061	0	79.375	2.5	48.125	63.81	24.375	22.143	0	48.958	2.083	0	41.25	51.25	21.25	37.232	87.292	12.708	73.222	38.542	25.833		8	33.333
3.30067	11.111	18.056	84.259	78.81	56.667	70.238	75	51.667	75.833	76.905	84.762	50	72.292	62.292	54.63	61.131	77.083	80.417	75.278	95.37	50	73.542	15		89.833	67.727	8.542	79.375	0	37.083	65.952	34.792	19.524	0	48.125	15.208	0	39.375	54.583	25.208	39.881	67.292	23.333	70.778	43.125	17.222		3.667	33.333
3.3065	11.111	16.667	71.667	85.952	64.722	76.19	71.458	62.292	83.333	70.952	61.19	50	53.958	52.083	73.333	67.292	75.625	61.25	58.611	96.296	50	85.208	23.333		90	62.121	0	84.792	0	25.417	81.429	35.208	15	0	37.5	38.125	3.125	35	68.542	17.5	48.75	71.458	19.583	82.5	47.292	29.722		10	36.667
3.31233	11.111	16.667	71.481	89.286	72.5	46.905	81.458	70.625	83.333	65.952	56.905	67.5	45.417	48.958	70	68.125	66.458	61.458	50	97.593	43.889	75.625	20		88	59.242	0	83.274	2.222	27.917	77.857	31.25	13.571	3.333	28.552	28.125	3.958	32.708	53.125	32.292	44.167	76.25	36.458	83.333	46.25	26.389		9.667	30.185
3.31833	11.111	15	69.815	95.476	73.611	58.571	87.5	75	82.778	71.19	57.143	69.444	33.958	48.75	67.407	75	66.667	73.75	38.333	95.185	39.722	75	23.333		76	61.818	0	64.167	4.722	24.792	80.476	29.792	28.571	27.143	54.851	18.542	0.208	40.417	43.125	31.667	48.125	68.125	38.958	83.333	45.625	16.667		2	8.333
3.32417	8.519	13.056	64.074	97.619	59.167	61.19	85.417	74.375	66.667	70.476	72.143	75	43.542	47.5	65.741	60.179	84.167	62.917	33.333	74.259	5.278	80	5.278		67.667	57.273	0	75.764	43.611	14.583	70.476	26.25	13.81	21.905	30.476	16.875	18.958	50.625	67.917	10.417	42.708	57.5	39.792	83.333	41.25	35.556		16.667	3.519
3.33	10.926	19.167	62.593	100	52.778	54.286	72.708	66.25	63.056	47.857	78.333	70.556	39.792	51.25	62.593	70.893	78.958	71.042	33.056	80.556	32.222	60.625	13.889		51.667	56.364	0	73.542	4.444	25.208	67.857	36.875	5.238	18.333	48.81	24.167	12.708	53.125	72.292	1.875	51.25	41.042	39.375	83.333	39.583	47.222		14	22.407
3.336	11.111	13.889	55.556	100	56.111	55	73.125	74.792	70.556	45	79.524	73.056	51.667	39.583	56.852	70.625	82.5	64.375	33.333	96.111	24.167	70	0		63.667	45.606	0	81.667	18.333	25	73.571	37.5	7.857	14.048	46.458	13.958	1.042	51.667	45.417	15.417	57.708	12.5	47.5	82.222	31.667	33.333		25.333	28.333
3.34183	11.111	8.194	42.593	87.381	50.278	50.952	75	76.042	82.222	45.952	92.381	60.556	68.958	49.167	60	69.167	78.75	57.5	33.333	97.963	0	80	0		68.333	45.606	0	76.161	23.056	25	83.571	37.5	24.048	12.619	49.613	3.958	0	62.5	50	43.958	42.708	12.083	39.792	79.722	39.792	34.167		20.167	33.148
3.34767	11.111	9.167	43.889	72.619	73.333	44.286	75.417	75	82.222	48.095	97.857	71.111	67.5	57.083	59.074	75	87.5	83.75	30	91.111	3.889	82.708	8.889		74	45.303	7.917	75.833	4.167	14.167	71.19	37.5	28.81	28.81	46.19	0	0.625	71.458	49.375	30	34.792	13.958	42.708	71.389	29.583	55.556		29.167	20.741
3.3535	11.111	6.25	53.519	85.714	77.5	62.143	79.583	73.125	63.889	51.429	93.333	85	47.292	67.917	50.741	69.792	86.667	93.542	35.833	96.852	16.667	80.417	0		68.5	45.455	0	68.542	26.389	2.5	74.524	37.5	28.81	53.571	53.095	7.083	19.375	67.708	61.25	43.125	41.25	19.792	37.5	75.278	35	60.278		21	27.407
3.3595	11.111	2.639	48.889	92.143	66.111	63.571	69.167	73.75	76.667	55	86.429	89.722	50.625	49.583	54.259	72.778	65	92.5	50	94.63	20.556	97.083	15.278		69	43.939	8.333	77.083	33.333	5.833	59.762	32.708	27.381	22.381	49.554	28.75	13.125	63.958	75	42.292	48.542	40.625	29.375	83.333	50.625	47.5		7.5	12.037
3.36533	11.111	1.528	41.481	99.762	60.833	53.571	77.292	75	83.056	59.048	100	93.889	61.875	40.208	45.185	75	72.5	99.792	49.444	86.852	35.833	91.042	16.667		66.667	38.636	5.833	75.744	23.611	34.167	60.238	35.417	28.571	14.286	60.833	40.417	7.917	63.125	75	40.417	38.333	43.333	23.958	81.667	72.083	49.722		11.833	18.333
3.37117	11.111	0	32.222	96.667	65	56.905	87.083	70.833	68.611	79.286	99.286	64.722	58.75	59.375	56.481	74.167	77.5	92.917	58.333	80.185	18.056	83.958	11.389		62	40.152	10.833	60.417	28.611	50.417	67.857	37.5	28.571	4.762	53.75	45.208	0	75.208	75	26.458	38.75	46.458	23.125	51.944	83.958	35.833		22.167	50.556
3.37717	12.778	0.694	41.852	100	61.944	52.143	87.5	69.375	67.778	89.762	95	87.5	68.125	38.958	67.407	75	81.667	92.917	40.833	98.519	19.722	85.417	16.667		34.833	37.576	16.042	70.208	33.333	61.458	65.714	45.208	28.571	0	62.5	37.083	0	75	63.958	25	37.5	49.375	25.208	46.333	97.917	18.056		12.667	55.556
3.383	11.111	8.194	49.815	96.23	69.444	50	87.5	70.417	83.333	85.476	98.095	84.722	52.917	46.875	64.444	75	70.625	98.75	50	96.481	23.333	66.667	5.556		34.833	40.303	8.542	61.25	30.278	62.292	69.524	61.667	30	0	62.5	33.333	6.875	72.083	62.5	25.208	37.5	65.625	25.208	40.667	98.036	12.222		9.833	45.741
3.38883	5.926	9.167	50.926	85.714	100	55.952	87.5	66.875	81.389	84.048	99.048	78.056	52.917	42.708	57.407	67.708	53.75	100	58.056	99.63	47.778	71.042	13.333		29.833	46.364	25	68.185	10.278	68.958	71.429	62.083	27.143	18.095	62.5	21.042	18.542	64.792	62.292	27.708	37.5	75	28.75	75.944	92.917	0		6.833	61.296
3.39483	0	1.25	25.556	88.095	100	70.476	86.458	65.208	63.611	93.571	99.444	96.111	58.75	50.417	58.704	66.25	62.5	85.208	77.5	67.222	50	76.667	11.944		29.5	62.727	18.333	71.667	0	71.875	70.714	61.875	10.714	27.857	62.5	6.875	25	48.75	54.792	35.625	14.375	74.792	31.458	65.889	63.75	0		0	36.481
3.40067	0	4.583	34.444	78.81	98.889	55.952	85.208	62.708	77.222	78.81	100	100	46.042	45.417	62.778	71.875	62.708	79.792	68.333	70.926	50	81.875	0		27	70.303	5.417	62.708	0	73.75	71.429	56.667	1.667	31.667	59.375	8.542	30.833	47.083	60.417	47.292	20.208	73.75	25	81.056	72.083	0		6.667	58.519
3.4065	0	11.944	15.37	74.524	83.889	48.81	82.083	74.375	62.222	73.571	96.667	96.083	35.833	62.5	58.889	70.417	55.625	73.542	83.056	75	50	86.25	11.944		31.167	61.061	17.292	65.833	0	75	61.429	74.167	1.905	30.952	56.042	18.958	39.167	50.208	50	60.208	15.625	67.708	25.625	76.056	51.875	11.111		12	65.37
3.41233	0	8.333	32.963	85.952	100	55.714	73.542	71.042	73.611	52.381	87.143	98.333	31.042	61.042	44.074	61.042	32.708	73.542	77.222	83.333	50	71.25	8.056		53.333	59.242	21.458	74.375	0.556	84.583	62.619	69.375	9.762	40.714	59.792	7.292	27.292	49.583	40.417	60.417	8.542	51.458	29.375	70.278	48.125	0		18	66.667
3.41833	0	8.333	28.519	85.714	86.944	60.714	72.917	62.5	82.222	43.333	85.238	95.278	34.375	59.583	41.481	68.542	53.75	69.167	85.278	79.583	53.056	64.167	16.667		30.167	46.97	11.875	68.125	0	87.5	42.857	76.875	9.048	46.905	62.5	1.042	12.5	44.583	46.25	61.458	5.833	51.667	25.833	66.667	21.667	0		16.167	64.259
3.42417	0	8.333	37.593	78.095	88.056	71.429	62.649	62.917	83.333	56.667	95.238	88.611	34.375	72.292	52.269	71.875	44.375	85.208	93.611	64.815	65.556	81.458	27.5		24.167	31.212	18.125	58.125	0	79.167	42.857	84.375	17.619	47.857	57.083	3.333	18.75	42.5	29.792	59.167	33.542	52.5	25	63.056	12.917	0		7	55.093
3.43	0	8.333	41.667	90.476	91.111	50.952	53.75	48.125	78.333	60	94.524	94.444	27.083	87.083	67.778	63.333	45.417	69.375	98.889	81.481	58.333	87.5	22.778		28.167	42.727	38.958	62.5	0	62.5	42.857	84.018	36.429	67.143	49.792	15.208	30.625	39.792	32.083	50	37.5	42.381	22.292	76.389	17.292	0		7.5	65.926
3.436	7.037	2.222	35.556	100	100	33.571	50.417	40.417	68.333	72.143	90.238	97.778	25.208	76.667	66.667	72.292	48.958	55.625	100	81.296	66.667	87.917	10		35	55	45.625	62.5	0	65.833	51.429	83.125	42.857	58.81	43.333	10.625	16.458	16.667	36.667	60.417	37.5	52.887	39.167	66.111	17.083	0		9.667	66.667
3.44183	0	7.5	23.889	100	99.167	42.381	74.792	42.292	82.5	74.762	94.048	100	41.25	84.583	66.667	81.667	40.417	73.333	76.111	88.889	55.556	99.375	4.167		28.667	38.485	46.875	57.917	5.833	82.917	49.881	66.875	41.19	41.905	27.292	10	19.375	15.417	37.917	56.875	41.25	65.625	41.25	63.333	14.792	0		14.667	66.667
3.44767	0	8.333	32.778	100	98.333	42.619	74.375	41.25	83.056	69.048	94.762	100	37.5	80.208	66.667	65.625	59.375	75	86.944	82.963	66.389	99.583	16.667		31.667	32.727	42.708	60	7.778	83.75	53.571	60	46.905	34.048	34.583	17.083	33.125	25	33.75	53.125	50	62.5	46.875	42.778	22.708	0		23.167	65
3.45367	9.074	0.278	40.741	100	94.722	41.667	81.458	46.875	73.056	70.952	94.048	90	37.5	81.458	62.222	69.375	74.792	78.333	95.278	100	56.667	91.042	8.333		58.333	41.061	42.708	57.917	0	75.893	57.143	56.875	71.429	15.476	37.5	15.833	34.583	23.958	35.417	62.5	50	62.5	31.667	19.722	22.083	0		8.667	55.37
3.4595	12.222	0	57.037	88.333	99.722	41.667	87.5	50	83.333	61.667	82.857	77.5	37.5	74.375	62.593	62.083	68.125	87.5	86.944	92.5	57.778	87.917	0		43.167	46.667	53.125	58.125	0	91.577	57.143	51.458	71.429	20.952	37.5	17.292	25.208	24.792	32.917	64.167	48.75	62.5	27.292	41.944	32.292	0		10.833	57.5
3.46533	1.481	0	80.37	96.19	99.167	39.286	87.5	42.5	83.333	70	85	91.944	37.5	87.5	66.667	61.042	76.458	85.417	73.333	99.815	31.667	85.208	0		56.667	37.424	51.25	50.625	0	100	57.619	50	50.476	35.714	37.5	21.667	36.042	17.5	33.542	60.625	50.417	56.875	36.667	36.389	35	0		9.667	65.741
3.47117	4.63	6.806	81.667	93.333	100	58.81	84.792	35	82.778	98.095	85.714	77.5	37.5	91.875	66.667	67.708	74.167	87.5	68.889	100	10	91.25	0		40	40.606	57.917	58.542	0	97.708	60.238	51.458	37.857	19.762	36.875	8.542	31.042	5.417	46.875	51.667	54.583	58.333	24.375	47.778	33.125	0		8.333	52.407
3.47717	5	16.389	72.963	84.762	99.722	66.19	87.292	40.208	81.667	95.952	77.857	92.889	37.5	90.208	69.259	63.542	53.125	82.917	81.944	100	38.611	95.833	0		6.167	35	58.75	57.083	0	85.833	64.524	62.5	47.381	40.952	37.5	12.083	34.167	20.417	48.333	50	36.875	51.042	12.5	58.889	25	0		2	55.37
3.483	0	25.833	71.296	81.905	95	51.667	78.958	37.917	65.556	96.429	75.714	70.556	37.5	94.583	74.259	65.417	46.042	85.208	76.389	93.148	66.111	96.875	0		8.333	33.939	53.333	58.958	0.556	83.958	51.905	53.75	24.048	42.857	38.125	9.792	25.417	25	49.792	53.958	30	62.083	12.5	61.111	25	4.167		8.333	65.556
3.48883	0	9.167	65.556	99.048	70.278	42.857	68.333	56.25	53.889	100	71.429	73.056	37.5	96.042	79.63	65	41.875	57.5	83.333	97.037	64.167	97.708	0		4.333	48.636	50	54.792	3.889	87.5	66.667	41.875	7.143	42.857	47.5	12.5	26.458	27.292	51.875	60.625	21.875	62.5	20.833	51.944	24.583	11.944		10	63.704
3.49483	10	13.056	49.074	81.429	97.222	51.905	83.75	70.833	62.778	100	79.286	87.778	42.708	89.167	54.63	46.667	54.583	79.583	70.278	99.444	66.667	91.875	0		14.5	37.879	50	58.75	6.111	89.583	71.429	46.875	3.81	28.81	56.667	12.5	26.25	18.125	53.958	67.5	45	61.042	41.875	65.833	25	8.056		21.667	55.926
3.50067	6.296	5.139	60.37	76.667	81.944	57.143	81.042	74.167	54.722	95.952	71.667	73.333	50	88.75	51.667	36.875	55	51.875	81.389	99.074	66.667	87.5	0		31.833	35.455	46.042	56.875	0	100	51.19	60.417	0	6.429	50	12.5	15.833	10.417	58.75	57.083	45.625	49.583	56.458	67.222	21.042	12.778		4.167	57.963
3.5065	10	4.167	58.889	64.048	67.5	41.19	70.625	65.625	75	100	64.524	69.444	50	81.25	49.444	21.667	47.917	50	75.278	92.778	66.667	81.458	0		8.167	33.939	20.417	59.167	0	91.042	54.524	39.583	0	0	33.125	12.5	0	9.583	60	49.167	11.25	45.417	13.542	49.444	7.5	0		0	63.889
3.51233	20.185	10.972	62.778	72.619	86.944	42.619	87.083	50.417	48.056	100	56.429	69.444	50	81.667	42.222	25	55.208	50	83.333	88.889	66.667	78.155	0		2.667	15	22.917	67.649	0	83.75	43.095	26.667	0	0	12.5	12.5	0	2.917	30.833	33.542	0	33.542	0	16.667	0	0		1	62.222
3.51833	26.667	6.667	68.889	97.381	99.167	42.857	85	62.5	63.889	98.095	65.714	70.278	50	83.75	64.074	29.792	57.708	50	83.333	81.852	66.667	87.5	24.722		0	0	8.333	42.708	0	72.083	33.571	0	0	0	12.5	12.5	0	0	3.333	2.708	10.625	11.458	0	11.944	0	0		14.833	52.407
3.52417	3.519	5.417	73.704	85.714	73.333	42.857	81.042	68.333	64.722	97.619	76.667	81.944	51.667	85	63.704	27.292	51.25	50	78.056	74.19	76.389	87.5	23.333		0	8.333	0	24.167	0	46.042	4.524	1.667	0	0	12.5	12.5	0	0.417	0	0	11.875	11.25	1.042	2.778	0.208	0		16	33.889
3.53	0	17.222	85.926	78.571	82.222	42.857	74.167	55.625	72.778	91.667	92.381	79.722	57.708	93.958	60.787	41.875	53.125	40.417	77.5	55.185	83.333	78.125	32.5		0	0.455	0	26.458	0	33.333	13.81	11.042	0	0	8.542	7.292	0	0	0	4.167	0	4.792	0	0	0	0		18.833	23.333
3.536	2.407	14.028	75	80.476	72.778	48.333	72.5	62.5	83.333	94.524	92.857	79.167	50	91.25	62.963	36.25	52.917	26.667	50.278	68.333	83.333	87.083	13.889		1.5	0	0	19.583	0	23.542	8.095	0.208	0	0	0	0.208	3.75	0	1.458	3.542	0	0	0	0	0	0		7.833	21.852
3.54183	0	19.028	65.185	88.095	97.778	57.143	71.042	62.5	78.056	100	98.571	100	51.875	87.5	49.63	49.583	70.833	37.5	43.611	84.63	83.333	65	16.667		1.5	0	0	14.167	0	15.625	5	0	0	0	0	0.625	1.667	0.833	0	0	1.875	1.25	0	0	0	0		11.5	39.63
3.54767	10.556	17.083	81.481	91.905	100	49.762	66.875	65.208	75.833	100	85.952	87.778	60.625	87.5	63.889	51.458	57.292	39.792	50.833	88.634	83.333	58.333	16.667		0	0	0	12.5	0	18.333	1.905	0	0	0	0	3.75	0	0.417	0	0	0.625	1.458	0.833	6.111	0	0		15.667	41.296
3.55367	13.519	20.833	73.519	75.476	96.111	42.857	54.792	74.792	68.889	93.571	81.905	73.611	51.786	87.083	57.222	66.042	52.292	35.625	75.278	99.074	82.778	53.333	7.222		0	0	0	12.083	0	16.042	14.048	0	0	0	0.625	0	0	0.417	0	0	0	4.583	5	16.667	0	0		30.5	46.296
3.5595	2.407	12.778	80.741	78.571	85.278	42.857	58.125	75	54.444	83.81	90.476	66.389	50.833	85.625	52.407	58.958	76.042	41.25	64.444	90.741	78.611	40.417	33.333		0	0	0	12.083	0	8.333	0	0	2.619	0	8.542	0	6.458	0	0	0	0	10.208	10.208	16.667	0	0		8.167	32.778
3.56533	18.519	16.528	79.444	71.429	78.056	44.286	75	72.708	68.056	95.238	79.286	61.389	62.083	83.333	23.148	54.375	84.375	35	31.389	82.407	81.111	57.292	11.111		0	0.455	0	2.5	0	14.167	0	0	3.81	0	0	0	8.333	0	1.458	0	0	0	0.417	16.667	0	0		4.667	35.37
3.57117	32.222	9.167	62.778	67.619	69.167	52.857	75	75	81.667	95	77.619	73.056	54.583	84.97	29.815	43.125	76.875	50.208	64.167	77.222	83.333	68.75	13.611		0	0	0	0	0	10.417	0	0	0.476	0	8.958	0	0	0	0	2.708	0	0	0	16.667	0	0		0.333	40.926
3.57717	25.926	0	54.63	58.095	76.667	78.095	75.417	75	61.389	86.19	70.476	66.667	51.667	86.845	22.593	52.083	75.208	51.875	61.667	90.926	76.944	68.333	0		0	3.939	0	0	0	10.417	0	0	2.619	0	0	0	0	3.542	0	0	0	0	1.458	16.667	0	0		6.333	41.296
3.583	21.852	11.389	57.778	55.476	83.611	57.619	80.417	75.417	78.056	92.381	86.667	63.056	45.208	86.875	22.222	52.292	70	58.958	57.5	94.259	73.333	38.333	0		0	0	0	0	0	6.042	0	0	5.238	0	0	0	1.042	1.458	0	0	0	0	0	13.611	0	0		12.833	45.926
3.58883	17.963	13.056	79.259	73.333	69.167	42.857	85	87.232	66.111	100	92.619	86.667	49.583	77.143	29.815	39.375	79.792	47.917	63.889	96.111	71.667	25.833	0		0	0	0	0	0	10.625	0	0	0	4.524	0	0	12.5	0	0	0	0	0	4.583	4.444	0	0		19.167	46.296
3.59483	26.481	11.806	77.593	84.841	98.611	42.857	73.542	78.958	82.222	96.667	99.286	80	66.667	75	30.556	50	74.613	48.125	62.778	90	83.333	26.875	0		0	0	0	0	0	9.583	0	0	0	1.667	0	0	9.375	0	3.75	0	0	0	5.208	0.833	16.667	0		30	29.815
3.60067	20.556	8.333	71.296	83.571	98.889	42.857	82.292	78.542	68.333	93.333	93.571	70	63.542	75.417	29.63	50	57.5	55.625	68.611	88.704	79.167	44.167	0		0	0	0	0	0	7.708	0	0	0	0	0	0	0	5.417	3.125	0.208	0	0	0	0	22.708	0		15.833	40.926
3.6065	18.333	5.139	78.148	82.381	90	18.333	78.542	85.714	66.667	79.048	65.952	75	79.375	86.042	19.444	50	51.875	54.167	76.111	80.741	77.778	58.958	0		0	0	0	0	0	2.917	0	0	0	0	0	0	0.417	1.875	0	0	0	0	0	0	16.667	0		13.833	50.556
3.6125	24.259	8.333	71.667	80.952	99.444	12.143	57.083	84.435	79.722	58.571	57.143	66.667	85.833	65.417	22.222	42.917	51.458	56.458	51.389	78.704	76.389	59.167	0		0	0	0	0	0	0	0	0	0	0	0	0	0	0	0	0	0	0	0	0	1.042	0		13.333	50.741
3.61833	28.519	8.333	72.778	67.143	100	14.762	53.542	87.153	83.333	71.429	54.048	73.333	84.583	78.958	21.852	61.458	52.083	50.417	50	74.63	81.667	55.208	0		0	0	0	0	0	9.375	0	0	0	0	0	0	0	0.417	0	0	0	0	11.875	0	0.417	0		23.667	53.889
3.62417	25.926	11.25	74.63	63.571	99.722	19.762	63.542	82.976	83.333	61.31	63.81	77.778	68.542	70.625	23.519	76.667	62.292	60.208	64.167	77.778	83.333	40.208	0		0	0	0	0	0	11.458	0	0	0	0	0	0	0	0	0	0	0	0	4.167	0	4.583	0		23.333	62.037
3.63	24.259	8.194	72.963	77.143	86.667	27.857	64.792	80.655	83.333	54.643	74.762	58.333	79.167	83.125	31.667	77.917	62.5	62.5	59.167	82.407	83.333	31.429	0		0	0	0	0	0	11.667	0	0	0	0	4.792	0	0	0	0	3.542	0	0	0	0	0	0		45.5	52.222
3.636	33.333	3.611	55	72.143	77.778	28.571	75.417	79.256	73.611	58.81	70.952	78.611	86.875	87.292	39.815	66.875	62.5	62.5	1.944	98.148	83.333	71.845	0		0	0	0	0	0	11.25	1.19	0	0	0	0	0	0	0	0	0	0	0	0	0	0.417	0		53.333	32.963
3.64183	25.37	9.722	60.185	86.627	82.222	26.19	80.833	80	68.056	64.048	87.619	79.722	85.208	84.792	46.852	64.375	62.292	59.375	43.056	98.889	80.833	65.417	0		0	0	0	0	0.556	12.292	6.905	0	0	0	0	0	0	0	0	0	0	1.042	0	0	4.375	0		53.833	52.037
3.64767	32.778	0.694	44.63	96.667	75.278	8.571	86.25	85.744	65.833	68.81	100	68.611	87.5	75	46.852	85	62.5	57.292	57.222	100	53.611	62.5	6.944		0	6.364	0	0	0	12.5	0	0	0	0	0	0	0	0	0	0	0	0	0	0	0	0		39.5	44.444
3.65367	31.667	2.5	34.259	100	74.444	14.286	76.042	74.077	71.111	72.857	88.571	68.889	87.5	75	20	79.583	62.5	58.958	66.667	89.398	71.111	71.042	33.333		1.5	3.939	0	0	0	26.458	0	0	0	0	0	0	0	0	0	0	0	0	0	0	0	0		52.833	39.444
3.6595	29.815	4.444	62.963	97.381	66.667	14.286	62.292	77.708	57.778	94.048	84.286	72.778	87.5	54.167	26.111	74.583	54.196	72.917	63.611	86.204	69.722	68.363	22.222		6.333	0	0	0	0.556	18.125	0	0	0	0	0	0	0	0	0	0	3.333	0	0	0	0	0		29.5	27.917
3.66533	15.556	6.25	73.148	92.659	77.5	16.905	66.458	75.625	56.111	92.143	81.429	68.889	92.083	81.875	42.037	67.917	48.125	83.333	53.333	87.778	66.389	53.75	7.778		0	0	0	0	1.667	0	0	0	0	0	4.792	0	0	11.25	0	0	0	0	0	0	0	0		42	18.889
3.67117	10.741	7.778	66.667	95.952	83.333	17.619	75.208	75	63.333	76.19	63.095	74.722	93.125	73.542	39.815	62.5	32.5	87.5	46.111	82.222	40.278	53.958	4.167		0	1.212	0	0	0	13.75	0	0	0	0	7.708	0	0	15.625	0	0	0	0	0	0	0	0		38	36.852
3.67717	22.222	9.861	69.259	99.524	83.333	28.571	54.583	76.667	63.889	53.333	62.619	99.444	87.292	51.042	39.815	62.5	31.458	87.5	56.667	88.333	50.278	70.208	0		0	1.212	0	0	0	15.417	0	0	0	0	0.208	0	0	0	0	0	0	0	0	0	0	0		32	34.444
3.683	22.222	4.583	58.519	96.667	90.278	23.571	69.167	79.167	80.556	67.857	59.524	100	87.5	42.5	64.259	57.917	28.333	75.625	50.556	96.667	50	83.958	11.944		0	0	0.625	0	3.333	28.958	5.476	0	0	0	0	0	0	0	0	0	0	0	0	0	0	0		23.667	39.074
3.68883	26.111	22.639	60.926	99.524	75.833	28.571	74.792	87.5	66.944	77.857	56.905	92.778	80.833	46.667	70.185	62.292	26.042	72.083	45.833	98.704	50	70.625	47.222		0	0	0	0	3.056	42.917	6.429	0	0	0	0	0	0	0	13.125	0	0	6.25	0	0	0	0		12.167	45
3.69483	33.519	25	74.63	100	66.667	25.476	72.5	82.5	66.667	80.952	62.143	100	96.25	57.917	62.593	52.292	20.208	80.208	45.833	100	48.333	72.917	33.333		0	0	0	0	0	23.75	5	0	0	0	12.708	1.042	0	1.458	6.667	0	0	3.333	0	0	0	0		41.667	34.259
3.70067	15.185	27.639	77.407	100	64.722	17.619	75	68.958	66.667	87.857	48.571	100	99.375	38.125	75	50	14.583	68.75	37.222	100	61.944	67.5	13.889		0	1.212	0	0	0	12.292	0	0	0	0	25	0	0	0	0	0	0	1.667	0	0	8.542	0		31.833	60.37
3.7065	17.037	18.75	53.148	90	66.111	17.143	80	64.583	64.167	71.667	50	100	95.208	40.417	61.852	57.917	33.125	70	28.333	99.583	77.222	59.792	32.5		0	0.606	0	0	0	18.958	0.952	0	0	0	31.875	0	0	3.125	0	0	0	0	0	0	6.667	0		49.167	60
3.7125	4.815	36.25	24.259	71.429	56.111	27.381	87.5	58.75	55	87.857	50	100	96.042	41.875	58.148	58.542	37.083	71.875	64.722	100	52.222	68.542	33.333		0	0	0	0	0	29.583	0	0	0	0	1.875	0	0	0	0	0	0	0	0	0	3.125	7.778		60.667	56.528
3.71833	16.296	30.278	39.259	84.524	46.111	6.667	83.542	84.792	61.944	89.286	55.952	97.778	82.083	42.083	57.037	58.542	37.5	65.625	63.611	100	65.778	73.958	22.778		0	0	0	0	0	30.833	0	0.625	1.19	7.619	0	0	0	0	0	0	0	0	0	0	0	0.278		57	63.194
3.72417	11.296	36.806	58.148	82.619	54.722	9.286	71.667	73.542	57.222	87.619	50.714	81.111	86.042	39.167	65.185	48.542	39.375	79.167	66.667	98.889	63.611	67.292	13.611		0	0	0	0.833	0	33.958	0	0	0	0	4.583	3.333	0	3.75	5.833	3.125	0	4.583	0	0	0	0		58.167	57.963
3.73	15.37	30	39.63	89.286	64.722	20.952	70.208	85	50	85.714	57.143	96.389	74.792	29.792	95.556	50	37.5	87.5	65.278	77.778	71.944	67.5	16.667		0	0	0	0	0	12.5	8.571	0	0	0	4.792	0	0	20.417	0	0	0	2.292	4.583	0	0	0		67.324	55.556
3.736	22.222	27.5	34.259	92.857	60.278	36.19	64.375	79.375	52.222	84.286	69.762	100	92.708	23.333	91.481	51.042	39.167	87.5	55.556	89.63	65.833	75	13.889		0	0	0	0	0	6.25	14.286	0	0	0	0	0	0	15.417	0	0	0	0	0	0	0	0		66.648	55.556
3.74183	31.111	31.25	34.259	84.286	90.556	40.952	72.708	84.375	50.278	85.714	73.571	100	92.5	36.875	90.139	69.583	61.458	87.5	63.889	90.37	68.056	60	15		0.667	0	0	0	0	10	14.286	0	0	0	0	0	0	0	0	0	0	0	0	0	0	0		62.333	45.556
3.74767	37.222	41.667	59.444	90.437	83.333	23.095	78.125	75.208	42.222	73.81	68.333	98.611	98.125	36.875	88.889	91.25	62.5	81.042	65.833	100	55	62.5	32.5		8.833	0	0	2.292	0	20.417	14.286	0	0	0	0	0	0	1.458	0	0	0	0	0	0	0	0		60.667	47.593
3.75367	36.111	29.583	73.148	94.603	83.333	58.81	62.5	78.75	56.667	69.286	65.714	100	84.494	37.5	93.333	83.333	71.042	74.167	65.278	92.963	80	48.542	26.667		0	0	0	1.25	0	39.167	5.952	0	0.476	0	0	0	0	0	0	0	0	0	0	0	0	0		52.167	54.074
3.7595	16.111	24.861	85	100	99.167	64.048	63.333	58.958	47.222	75	64.048	93.056	80.833	54.792	85.926	85.833	62.5	65.208	76.667	88.495	66.944	48.125	16.667		0	0	0	0.833	0	27.917	20	0	7.857	0	0	0	0	0	0	0	0	0	0	0	0	0		57.5	55.556
3.76533	29.259	29.167	78.704	99.048	88.889	68.571	72.292	66.042	34.167	81.19	64.286	81.389	86.131	50.833	87.963	91.25	62.5	55.417	68.611	96.667	71.667	59.167	16.667		0	0	0	2.083	0	19.167	14.286	0	9.048	0	0	0	0	0	0	0	0	0	5.625	0	0	0		50	55.926
3.77133	42.037	35.833	75.995	97.143	95.556	88.095	83.75	59.792	46.111	80.714	68.81	70.833	100	66.875	87.963	78.958	59.583	62.292	61.389	91.458	51.111	68.75	28.611		0	0	0	11.667	0	25.208	24.048	0	0	0	0	0	0	0	0	0	0	0	0	0	0	0		67.333	66.667
3.77717	35.556	38.194	83.148	95.714	96.111	70	86.667	62.5	49.444	94.762	69.286	83.333	100	62.5	71.296	88.958	70.417	66.042	66.667	100	51.667	74.583	48.333		0	0	0	8.333	0	22.917	18.81	0	0	0	0	0	0	0	0	0	0	0	9.792	0	0	0		62.333	66.667
3.783	37.407	35.556	87.083	95.714	98.611	64.762	72.917	58.333	46.944	91.667	57.143	72.778	91.25	57.917	63.333	99.583	63.958	65	66.667	99.375	52.778	83.452	35		0	0	0	0	0	19.375	5	0	0	0	0	0.833	0	0	0	0	0	1.25	3.125	0	0	0		55.5	66.667
3.78883	32.778	52.361	89.444	96.19	84.444	65.476	64.375	59.583	41.944	76.429	64.762	74.444	96.25	60.625	78.889	90.208	75	57.917	66.667	100	43.333	82.292	24.722		0	0	0	0.208	0	21.042	16.667	0	0	0	2.083	0	0	0	0	0	0	0.625	6.25	0	0.208	0		61	59.63
3.79483	9.259	53.056	71.481	93.81	83.333	48.095	87.5	71.458	55	90.476	64.286	74.167	80.833	66.458	77.778	96.25	70.833	59.792	55	100	48.889	58.958	43.056		0	0	0	0.625	0	16.25	9.762	0	0	0	0	0	0	0	0	0	0	0	0.833	0	7.917	0		60.5	60
3.80067	33.148	51.528	87.407	85.714	79.722	25.476	87.5	65.417	53.056	74.048	52.381	55	67.5	83.482	69.259	67.708	87.5	65.208	64.167	96.481	65.833	55.833	80.833		0	0	0	4.375	0.278	31.875	0	0	0	4.286	0	0	0	0	0	0	0	0	3.75	0	0	0		71.333	58.889
3.8065	27.593	56.111	80	78.333	82.778	36.19	87.5	62.5	52.5	89.286	39.048	73.056	89.583	84.256	61.481	62.917	87.5	56.25	54.722	98.889	41.111	68.333	58.333		0	0	0	11.25	1.389	22.708	0	0	0	0	0	0	0	1.667	0	0	0	0	0	0	0	0		52.167	58.148
3.8125	42.593	52.639	85.741	88.333	87.778	27.143	86.667	61.458	53.333	88.452	22.857	88.889	94.167	85.506	61.296	74.167	87.5	57.5	49.167	99.63	47.5	79.167	40.556		0	0	0	6.25	2.778	11.875	0	0	0	0	0	0	0	5.833	0	0	0	0	1.042	0	1.042	0		59.167	57.778
3.81833	20	39.583	86.667	92.381	87.222	38.571	84.583	56.042	50.556	90.754	19.048	90.556	81.25	83.75	69.074	85.833	87.5	45.208	51.667	91.22	50	83.125	50		0	0	0	0	6.389	16.042	2.857	0	0	3.81	0	0	0	12.5	0	0	0	0	6.042	0	0	0		60	57.222
3.82417	31.111	23.056	75.556	91.151	67.222	57.143	83.333	44.583	50	89.286	44.286	98.056	84.792	87.5	75.37	88.958	87.5	55.417	50.556	98.125	47.5	70.625	57.5		0	0	0	0	0	20.208	7.619	0	0	0.238	0	0	0	17.292	1.042	0	1.458	0	0	0	0.417	0		69.944	44.444
3.83	31.111	25.833	86.296	98.095	46.389	48.095	68.542	61.25	35.278	85.714	43.571	92.222	81.875	87.5	77.778	89.583	82.083	30.208	50	96.481	70	63.125	52.222		0	0	0	4.167	0	6.042	0	0	0	0	0.417	0	0	12.5	0.208	0	0	0	0	0	0	0		80.185	44.444
3.836	35.37	14.306	97.037	88.571	51.389	52.857	62.5	58.958	33.333	75.238	81.19	61.111	96.042	90.754	66.852	96.042	76.667	39.792	50.556	89.259	84.444	72.917	57.778		0	0	0	0	0	10.625	0	0	0	0	7.708	0	0	2.5	9.792	0	0	0	0	0	0	0		78.333	23.333
3.84183	44.63	17.917	87.778	81.19	64.444	42.857	70.208	32.5	38.056	69.524	85.714	37.222	93.065	94.048	61.852	87.5	71.875	36.458	66.667	100	72.222	76.667	66.667		0	1.061	0	0	0.556	21.458	3.333	0	10.476	0	10.625	4.167	0	0	7.083	0	0	6.667	0	0	0	0		89.315	22.778
3.84767	44.259	39.722	87.778	86.667	62.222	42.857	85.417	42.083	25.833	76.667	86.905	53.056	89.583	99.792	81.667	75	75	46.25	66.667	95.185	93.056	56.875	61.111		0.167	1.061	4.167	0	6.389	23.958	9.524	0	14.286	0	9.792	2.292	0	3.125	0	0	0	0	0.625	0	2.917	0		85.046	22.778
3.85367	58.889	37.361	80.741	75.952	63.333	24.048	74.792	38.75	59.167	54.762	90.476	45.278	90	83.333	72.407	72.292	73.958	63.542	57.5	78.009	96.389	82.292	64.722		0	1.97	0.417	0.625	13.056	39.167	0	0	14.286	0	12.5	0	0	1.458	6.667	0	0	0	0	0	0	0		87.782	22.222
3.8595	49.63	39.583	65.185	87.619	80.556	14.286	86.667	45.417	48.333	57.143	96.667	54.722	61.875	92.738	55	56.042	63.75	67.917	66.667	75.185	89.444	96.042	60.278		0	9.091	0	6.25	21.667	24.583	0	0	8.095	0	1.875	0	0	0	7.292	0	0	0	1.667	0	0.208	0		88.19	18.889
3.86533	37.407	43.75	64.444	88.095	100	14.286	83.125	61.667	54.444	76.19	78.095	78.889	73.75	98.214	73.148	37.5	59.375	67.708	63.056	73.519	100	97.708	35.833		0	3.182	0	0	0	37.917	1.429	0	0	0	3.125	0	0	0	0	0	0	0	0	0	0	0		84.667	11.111
3.87133	18.148	40.417	78.333	100	100	35.238	87.5	61.458	46.944	83.492	65	86.111	74.375	94.583	77.222	26.042	60.625	75	40.278	94.63	97.5	95	64.722		4	0	0	0	2.222	15	0.714	0	6.19	0	0	0	0	0	0	0	0	0	0	0	0	0		86.167	11.111
3.87717	32.037	38.056	90.532	100	100	46.667	85	51.875	40	82.857	63.333	82.778	94.583	100	71.852	33.542	61.875	69.792	39.444	90.556	100	99.583	66.667		7.667	0	0	0	0	0.625	0	3.333	0	0	0	0	0	0	0	0	0	0	6.25	0	0	0		82.667	11.111
3.883	29.259	45.972	80	100	100	50	67.917	51.042	25.556	80.476	84.524	74.722	100	100	66.667	48.542	62.292	75	32.5	91.667	96.944	86.875	69.444		0	2.424	0	0	2.222	3.75	17.619	1.667	0	0	0	0	0	2.292	0	0	0	0	7.708	0	0	0		79.963	11.111
3.88883	46.481	43.333	66.296	96.429	100	57.143	67.5	71.458	25.833	83.571	100	59.444	96.875	97.153	67.222	53.125	62.5	86.964	25	99.792	77.5	88.542	68.889		0	0	0	0	0	0.417	17.619	3.75	0	0	5.625	0	0	0	0	0	0	0	0	0	0	0		79.065	12.222
3.89483	46.111	46.528	64.074	93.333	98.333	52.381	54.792	62.292	46.389	75	99.762	36.667	100	91.667	74.815	49.583	62.5	85.804	18.333	98.333	70.833	89.375	66.667		0	0	0	0	0.278	0	14.286	3.333	0	0	0	0	0	0	0	10.417	0	0	0	0	0	0		75.769	15
3.90067	21.667	36.25	70.741	89.762	96.833	57.143	66.667	63.75	40.556	55.238	96.905	69.722	99.375	86.339	78.704	62.292	62.5	87.5	22.222	100	51.944	99.583	70.278		0	0	0	0	0	16.042	3.095	0	0	0	0	0	0	3.542	0	0	0	0	0	0	0	0		76.352	21.296
3.9065	40.185	25.556	76.852	85.714	95.833	56.667	60	62.917	33.333	60	81.429	57.222	95.625	75	76.852	57.5	78.542	86.667	3.611	100	38.333	96.042	83.333		1.833	0	0	0	0	12.708	0	2.292	0	0	0	4.375	0	3.333	0	0	0	4.792	0	0	1.458	10		77.5	16.111
3.9125	55.556	46.528	74.444	83.492	84.167	55.952	52.083	77.917	33.333	46.905	84.524	39.444	95.149	67.857	82.593	54.167	85.208	82.083	8.889	97.199	31.944	63.333	83.333		5.5	0	0	0	0	32.5	0	0	3.095	0	0	0	0	8.958	0	0	0	4.583	0	0	17.5	0		73	22.037
3.91833	69.259	44.167	75.556	84.603	66.111	44.524	52.917	80.417	33.333	55.952	96.19	50.278	100	64.762	72.407	72.917	99.792	82.083	12.5	79.444	65.833	78.542	67.5		0	0	0	0	6.667	39.375	5.476	0	0	0	0	0	0	2.917	0	0	0	0	0	0	8.75	0		70	29.815
3.92417	44.259	38.75	75.185	80.833	65	42.857	64.375	67.292	33.333	57.143	97.381	57.778	99.583	57.143	72.778	70.833	94.792	87.5	0	80.556	55.278	89.167	65.278		0	2.273	0	0	2.778	37.917	14.048	0	0	5	0	0	0	0	1.458	0	0	1.25	0	0	0	0		69.667	19.815
3.93017	32.963	38.611	69.259	77.5	85.833	27.619	53.75	71.458	28.333	57.143	100	63.889	93.542	69.762	73.148	67.56	88.542	78.958	7.222	86.25	56.944	79.375	65.556		0	0	0	0	0	5.625	0	2.083	0	0	0.833	0	0	0	0	0	0	9.792	0	0	0	0		66.333	30.926
3.936	30.556	27.778	80	74.762	100	14.286	62.083	73.958	16.667	67.857	88.095	65.833	88.958	83.75	82.407	70	78.125	67.083	31.389	97.338	83.056	77.292	60		0	6.212	10.417	0	1.944	0	2.143	1.875	0	0	7.083	0	0	0	0	0	0	23.125	0	0	0	0		64.667	29.074
3.94183	35.926	43.889	81.296	69.286	99.167	14.286	65.625	72.083	16.667	69.048	98.571	44.444	87.292	71.667	88.889	71.875	69.464	65	36.111	99.167	81.389	65.625	58.056		0	1.061	12.5	0	1.389	0.625	1.667	0	0	0	0	4.167	0	3.125	0	0	0	16.458	3.75	0	0	0		60.667	36.852
3.94767	42.037	41.806	69.815	70.476	95.556	20.238	46.25	60.417	2.222	65.952	95.714	50	73.958	69.583	88.889	71.667	87.292	85.208	38.611	90.37	76.111	48.958	95.556		0	0.455	10.417	0	0	4.583	0	0.833	0	0	0	2.917	0	5.208	1.25	0	1.458	0	0	0	1.25	0		66.944	44.444
3.95367	52.407	57.917	71.481	60.714	96.389	25	37.5	66.458	4.167	61.429	97.857	55.278	87.5	59.792	81.296	72.708	70	87.5	32.778	74.259	56.111	57.083	100		0	1.667	0.417	0	0	0	0.476	6.667	0.714	0	0	0	0	0	4.792	0	0	0	5.417	0	5.417	0		75.778	44.444
3.9595	64.259	47.083	68.519	67.143	89.167	20.238	46.458	75	0	61.429	98.81	54.167	88.75	63.958	85.185	75.208	58.333	78.125	16.944	90.185	50	33.75	99.722		0.167	0	0	0	0	0	14.286	12.5	13.81	0	0	0	0	0	0	0	0	0	0	0	3.958	0		78.167	36.111
3.96533	50.556	38.056	57.778	71.429	88.333	25	45.417	70.833	3.056	68.095	69.762	38.611	98.125	75.417	87.407	78.542	68.75	70.833	19.722	88.542	50.556	49.167	90.833		3.667	0	0	0	0	0.208	3.333	10.208	16.429	0	0	0	0	0	0	0	0	0	0	0	6.875	0		74.206	30.926
3.97133	32.593	46.528	38.889	71.429	80	23.81	46.25	70.833	0	70.714	61.19	38.333	85	85.625	78.889	75.208	72.083	62.917	33.889	79.468	58.056	50	83.333		0	0	0	0	0	0	0	3.542	10.952	0	0	0	0	0	0	0	0	0	0	0	0	0		80	29.815
3.97717	46.296	46.389	48.333	59.286	73.167	22.619	47.292	68.125	0	69.524	57.143	40	60.417	72.5	64.815	81.667	58.006	69.583	35	82.407	16.944	51.25	83.333		0	0	0	2.708	0	0	0	0	8.81	0	0	0	0	0	0	0	0	1.875	0	0	0	0		71.439	37.037
3.983	38.148	29.028	49.815	52.381	72.389	14.286	49.167	69.821	10.278	67.619	68.571	35.278	71.667	80.982	65.37	87.5	56.25	66.458	41.389	86.667	20.556	57.708	89.722		0	0	0	0	0	0	0	0	14.286	0	0.208	0	0	0	0	0	0	0	0.208	5.833	0	0		59.784	41.111
3.98883	38.333	26.528	62.222	57.143	73.889	14.286	49.583	78.244	12.222	76.246	71.429	57.5	75.625	91.637	51.481	87.292	54.375	71.25	50	75.44	31.389	58.333	100		0	1.212	0	0	0	0	0	0	12.381	0	0	0	2.083	0	5.625	0	0	1.667	1.875	0	0	0		81.304	36.111
3.99483	36.852	35.694	58.704	66.667	83.333	14.286	50	87.292	0	77.619	69.048	63.611	81.667	65.208	50	76.25	63.869	61.667	42.222	70.185	42.778	47.917	95.278		0	2.879	0	5.208	0	0	0	0	3.095	0	0	0	0	0	0.833	0	0	8.542	0	0	0	0		68.167	34.074
4.00067	30.556	37.361	55.556	58.333	73.333	14.286	60.833	78.125	0	80.794	71.19	57.778	67.292	83.125	54.259	78.542	53.75	78.75	42.5	81.667	53.056	69.792	100		1	8.939	0	2.292	0	0	0	0	0	0	0	0	0	0	0	0	0	0	0	0	0	0		62.019	33.333
4.0065	26.667	41.944	48.935	38.095	56.389	33.333	65.774	42.708	1.389	59.762	57.143	89.444	77.5	68.75	54.259	91.667	54.494	73.75	49.722	72.87	48.333	50.417	75		10	9.242	8.75	6.667	8.056	10.208	0	0	0	0	7.292	5	0	0	0	0	1.25	10.625	0	0	23.958	0		79.759	31.111
4.0125	21.481	43.889	51.296	12.857	46.111	7.381	53.69	31.042	0.833	49.524	58.333	93.889	77.5	58.75	61.852	88.958	38.125	38.75	11.111	57.037	35	23.333	18.611		10	20	11.458	7.917	2.222	19.583	1.905	0.625	0	0	1.667	0.208	0	0.833	0	0	0	22.083	0	0	30.417	0		89.167	33.333
4.01833	2.407	31.389	55.741	23.333	43.611	13.333	36.042	41.667	7.778	48.571	67.857	63.611	78.542	62.083	61.296	90.833	68.125	17.708	13.611	46.296	33.333	25.625	1.944		11.333	9.242	1.667	0	0	25	8.571	7.083	10.714	0	3.958	0	4.375	15	14.792	0	0	24.583	0	0	26.667	0		80.667	33.333
4.02417	2.037	36.667	55.556	14.286	37.222	26.429	47.708	45	30	41.905	70.238	70.167	78.125	48.75	68.704	99.583	73.333	16.875	24.167	44.074	28.889	26.042	1.667		12.167	7.727	2.5	0	0.833	18.75	0	12.5	14.286	0	23.542	0	7.917	25	16.875	0	0	25.208	0	0	20.417	0		80	26.481
4.03017	4.815	26.667	49.815	3.095	40.278	14.286	49.375	56.458	16.667	39.048	61.905	69.333	72.381	52.917	47.407	89.286	71.25	25	16.111	56.111	21.111	23.958	0.556		6.5	8.939	10.208	7.5	1.667	21.458	0	12.5	21.429	0	25	0	0.208	25	13.542	0	0	30	0	0	3.333	0		77.167	37.963
4.036	0.37	23.333	46.667	20	38.889	14.286	52.708	45.208	23.889	38.333	58.333	73.333	37.5	57.083	48.889	96.875	62.113	16.458	41.111	66.667	45.833	10.625	8.611		15.5	18.788	8.542	11.667	0	23.75	0	12.5	0	0	25	0	0	25	22.917	6.875	2.083	34.167	0	0	6.25	0		71.5	46.481
4.04183	0	25.833	54.63	14.286	40.833	13.333	42.5	31.667	27.222	40.714	67.143	66.667	46.25	62.5	44.259	96.25	62.619	22.292	34.167	59.444	22.778	9.167	22.778		16.667	17.727	12.5	11.875	0	24.792	0	12.5	0	0	25	0	0	22.5	28.958	3.542	7.917	31.042	0	0	12.5	0		49	27.037
4.04767	15	19.861	57.222	14.286	26.111	14.286	51.042	22.708	14.167	33.095	36.905	65.833	44.583	62.5	25.185	82.708	79.673	25.417	23.333	45.37	38.056	28.75	26.667		20	24.697	13.75	12.917	0	15	0	12.5	0	0	25	0	0	12.5	28.958	0.208	3.125	25	0	0	12.5	0		72.926	5
4.05367	26.481	18.333	42.593	16.19	30.833	14.286	53.958	49.792	13.333	42.143	44.524	65.556	25	72.5	28.519	89.792	68.75	15	24.722	44.815	4.167	42.917	16.667		20	22.121	21.667	19.792	0	6.25	0	6.042	10.714	0	25	3.75	0	12.5	12.917	0	2.917	25	4.792	0	12.5	0		78.426	4.444
4.0595	25.741	15.972	22.593	24.286	33.333	14.286	39.167	49.792	14.167	42.857	55.238	69.167	25.208	68.333	33.333	90.625	77.917	12.917	45.833	42.778	10.278	37.5	3.056		19	46.97	2.5	14.375	5.278	13.542	0	0.417	26.19	0	17.5	12.5	6.458	12.5	4.792	0	1.25	25	11.875	8.611	12.5	0		81.667	12.407
4.06533	23.333	3.333	39.63	15.238	33.333	14.286	47.917	50	23.889	27.857	46.19	71.389	25.208	75	26.111	69.792	81.667	28.333	41.389	50.37	26.111	40.833	10		20	53.939	12.5	12.5	4.167	15.625	0	3.333	14.762	0	11.458	6.667	7.5	12.5	4.583	0	0.833	37.292	16.042	16.667	12.5	0		74.5	18.704
4.07133	18.704	17.083	37.593	9.524	33.333	14.286	27.917	44.167	7.778	29.762	61.19	47.5	5	77.5	26.296	81.875	79.167	18.125	8.889	56.852	36.944	50	15.278		15.333	48.333	2.083	12.5	18.333	20.208	0	2.917	13.333	1.429	13.333	1.667	12.5	12.5	12.5	9.167	6.875	37.292	24.167	10.833	5	0		58.833	20
4.07717	26.111	37.5	44.444	20.952	33.333	1.19	30.417	33.125	0	35	65.714	26.667	5.208	87.5	30.37	87.5	67.083	0.208	1.389	57.222	23.611	50	0		13.667	51.212	1.875	12.5	28.056	12.708	0	6.042	7.857	3.095	12.5	0	26.667	12.5	12.5	12.5	10.625	40	23.75	0	20	0		64.167	30.185
4.083	28.704	24.583	32.778	38.095	33.333	5.714	42.917	30	0	57.143	56.905	35.278	13.125	87.5	37.963	85.417	67.708	0	0	48.148	25.556	45	0		3.5	44.152	10.208	12.5	23.333	11.042	0	10	9.286	0	12.5	0	23.333	5	3.125	12.5	12.5	32.708	11.875	0	19.167	0		66.667	27.037
4.089	20.37	1.111	27.778	20	30.833	8.81	61.875	25.625	0	54.286	48.81	78.889	17.5	73.958	27.407	87.5	72.917	0	0	54.074	50	37.917	0		2	37.273	18.333	12.5	20	3.958	9.048	7.083	14.286	0	8.125	0	25.417	3.958	12.5	12.5	15.833	35.208	12.5	0	31.667	0		81.426	14.815
4.09483	19.259	11.667	26.481	22.619	12.222	14.286	60.833	38.333	0	42.857	42.857	78.889	10.625	74.792	13.519	83.75	70	0	0	55.741	51.944	35.417	0		6.5	41.061	14.375	3.75	33.056	16.667	14.286	9.792	14.286	2.381	4.375	0	13.542	12.5	15	12.5	24.375	18.333	17.5	0	35.208	13.056		77.667	4.074
4.10067	19.63	12.778	36.111	13.333	15.556	12.143	62.5	30	0	52.381	49.048	78.889	22.292	80.417	13.704	72.5	52.083	4.375	0	65.37	53.056	39.167	0		9.5	55.606	11.875	8.542	39.722	12.5	14.286	22.708	14.286	0.714	17.292	0	19.583	12.5	21.25	12.5	25	22.5	24.375	0	35	16.667		75.833	0
4.1065	17.963	15.139	31.481	13.81	0	17.381	59.375	19.375	0	42.857	53.81	56.111	37.5	78.75	21.852	71.042	71.458	12.5	0	59.444	47.222	31.875	16.389		16	52.273	10	16.875	3.056	12.5	14.286	25.625	7.619	0	25	5.625	13.333	22.292	17.917	12.5	25.625	18.542	24.792	0	31.667	15.833		63.333	0
4.1125	22.222	28.889	49.63	23.333	1.111	28.571	26.042	21.875	0	43.095	33.333	60.833	37.5	91.25	25.926	70.417	77.5	11.667	0	57.593	20.556	27.5	16.667		26.333	49.091	9.167	24.792	0	18.333	14.286	27.708	14.048	0	23.958	0.833	19.583	25.625	36.875	12.708	28.125	26.458	25	0	25.833	16.667		70.713	11.296
4.11833	26.296	26.944	30.926	58.333	2.5	28.571	31.458	20	0	42.857	14.524	54.167	33.333	63.542	31.296	71.875	91.667	0	0	57.593	17.222	38.542	16.667		33.333	54.091	7.292	37.292	9.444	17.708	14.286	36.667	19.524	10.476	26.667	0	25	26.875	61.667	23.125	37.5	46.25	25	0	32.292	2.778		86.542	31.296
4.12417	20.37	18.472	22.222	53.333	14.444	28.571	38.958	24.583	0	42.619	37.619	54.167	38.958	73.542	33.148	90.208	93.958	0	0	69.815	13.611	26.042	16.667		30.167	53.788	12.5	37.5	26.944	35.208	14.286	37.292	15.714	25.238	38.958	1.25	25	36.25	58.333	23.75	26.875	26.875	18.75	0	34.375	0		84.069	30.926
4.13017	14.444	16.667	15.741	61.429	16.667	28.571	41.875	25.833	10.556	56.905	58.571	34.722	43.75	93.125	29.074	94.375	99.762	0	0	77.778	15.556	30.208	16.667		24.833	52.879	12.5	23.75	30.833	41.458	14.762	37.5	28.571	27.143	45.208	0	32.292	40.417	54.375	12.5	23.125	15	17.5	0	25.625	0		71.833	30
4.136	17.963	16.667	26.481	62.381	10.556	28.571	58.75	25	32.5	50	30	54.722	46.875	90	25.185	100	94.673	0	5.278	73.704	8.333	33.542	15.556		28.833	53.788	11.458	15.417	22.5	43.333	16.667	37.5	12.143	27.143	51.042	0	37.5	31.458	48.542	12.5	20	22.708	19.375	0	22.292	0		78.5	29.444
4.14183	22.222	16.25	35.556	65.952	25.278	28.571	46.042	13.333	26.389	42.857	39.048	68.056	38.125	82.083	19.815	100	87.5	0	19.444	65.185	11.667	29.583	0		30	62.727	4.792	14.375	23.333	36.25	14.286	40.208	10.952	28.571	58.333	10.208	37.292	45	45.833	24.583	47.5	12.708	23.333	0	23.958	0		83.5	28.704
4.14767	22.222	14.861	32.778	78.571	47.222	28.571	24.792	12.5	1.389	37.381	35.714	81.667	48.75	87.292	22.222	100	81.25	0	40.278	59.074	12.5	37.708	0		39.833	56.061	0	12.5	5.556	56.458	9.286	50	13.333	28.571	69.375	4.375	31.042	52.292	37.5	37.5	41.25	32.917	26.875	0.278	25	0		95.667	33.333
4.15367	24.444	13.611	26.667	76.429	52.222	28.571	38.75	12.5	0	50.238	49.048	83.333	18.958	98.542	22.222	87.292	83.958	8.125	41.389	62.037	15.556	48.333	0		38.833	45.455	0	12.5	0	47.708	20.238	48.125	20.476	22.381	47.083	0	37.5	51.458	37.292	37.917	33.125	42.708	27.917	12.222	26.667	0		96.667	33.333
4.1595	30	15.417	32.593	69.762	79.444	28.571	56.667	11.458	0	69.762	45	83.333	24.792	99.583	22.222	88.958	87.083	12.5	4.722	55.556	21.389	46.25	8.056		40	42.424	0	28.958	0	38.333	15.714	40.833	25.476	3.333	51.25	0	39.792	50	37.5	42.5	28.333	73.274	27.917	0.833	32.917	0		89.111	38.148
4.16533	22.222	21.944	36.852	64.048	83.611	26.667	72.5	22.5	0	71.19	42.857	81.389	37.083	84.167	17.778	99.792	75.833	12.5	18.611	59.63	33.611	61.458	16.667		40	45.303	0	31.042	0	44.792	12.857	32.292	26.429	0	64.583	7.917	36.875	50	37.5	31.25	37.917	67.292	27.083	18.889	30.833	0		93.741	36.667
4.17133	21.481	21.806	46.111	78.571	79.444	18.095	72.083	24.375	24.167	70.714	45.714	73.611	40.625	80.208	19.815	90.208	75	12.5	10.833	63.148	10.833	53.75	16.667		35	45.455	0	35.625	3.333	32.292	15.952	34.375	14.286	0	76.25	1.458	21.667	46.667	46.875	10.833	39.167	78.75	43.958	33.333	43.125	7.5		93.167	39.63
4.17717	16.481	18.75	40.37	81.19	61.111	20.714	61.875	18.333	46.389	61.19	53.81	62.222	32.917	90.625	22.222	92.5	69.167	12.917	5	57.037	0	37.5	11.111		35.407	45.455	0	20.208	10	47.083	20.238	37.5	15.714	0	73.125	2.708	28.542	37.5	43.958	11.042	44.375	85	41.042	31.389	44.792	12.222		81.667	31.111
4.183	13.148	16.667	49.63	68.571	78.611	28.571	45.208	24.583	55.556	28.81	64.524	77.778	48.75	87.5	16.481	91.042	58.958	22.708	16.111	48.889	11.111	36.25	0		48.778	45.152	0	14.583	0	47.292	14.286	36.875	12.143	0	72.5	0	42.292	27.917	46.042	20.417	45.417	83.839	40.833	26.111	46.042	13.889		79.167	25.556
4.189	17.037	16.111	55	73.81	85.833	28.571	64.167	25	32.222	36.905	78.095	83.333	49.792	70.625	11.111	83.958	61.042	31.042	2.5	56.667	5.556	49.792	0		35.667	48.03	0	28.333	3.889	37.5	13.095	37.5	1.905	0	73.75	12.083	26.042	31.875	29.792	25	42.083	78.958	50	65.833	26.458	16.667		89	31.852
4.19483	32.037	13.75	51.481	75	90.833	52.143	70.208	25	20.278	36.429	85.714	83.333	56.042	55.833	11.111	70	62.292	28.75	11.111	60.37	28.611	52.708	0		49	49.848	0	26.667	5.833	47.708	14.286	34.167	3.333	0	67.679	0.833	37.083	23.75	26.667	25	50.625	86.935	56.25	52.778	25	19.444		90	29.074
4.20067	32.963	20.417	54.074	67.143	91.944	55.714	64.167	25	30.556	49.286	84.524	80.556	62.5	84.167	11.111	70.417	63.542	31.458	19.722	56.111	46.389	57.292	0		55.167	40.303	5.625	25	0	50	22.381	25	0	0	66.667	1.25	29.583	29.792	25	18.958	31.667	87.5	56.042	45	25	13.333		84.593	9.259
4.2065	28.704	16.667	42.963	49.524	100	55	73.958	25	17.222	57.143	65	82.778	57.083	88.125	11.111	76.25	76.458	47.292	1.667	52.778	35	61.458	0		51.167	45.455	11.25	25	0	57.708	28.571	23.958	2.857	5.714	62.708	12.5	14.167	26.875	26.458	23.125	23.75	77.917	51.042	44.444	22.292	16.111		80.37	17.593
4.2125	24.63	16.667	39.815	48.81	100	57.143	70.625	25	21.111	62.857	81.905	76.944	63.125	85.833	29.815	86.042	76.875	36.458	0	61.481	32.778	53.958	0		46	42.273	12.292	25	12.222	68.958	28.571	14.375	8.333	32.619	58.125	2.917	26.25	32.917	36.458	13.542	43.542	74.375	54.583	61.111	20.208	16.667		83.333	28.519
4.21833	20.185	23.194	29.259	60.714	93.889	55.476	62.292	25	28.056	49.048	80.476	55.278	57.083	86.042	26.481	96.25	59.792	32.917	8.056	55.556	33.333	45.208	0		64.333	41.667	5.417	15.833	33.056	64.583	25.714	0.208	28.571	23.333	62.708	1.458	23.75	16.25	56.875	3.333	23.958	70.208	62.083	66.667	18.333	16.667		73.444	33.333
4.22417	18.148	25	33.889	50.952	93.056	42.381	70.833	21.042	18.056	51.19	78.095	78.333	62.5	83.125	41.667	100	70.625	27.292	0	54.259	26.389	50	0		70.333	28.03	7.708	24.583	39.444	70.208	16.667	0	18.095	40	62.5	0	25	28.958	52.917	0	47.083	75	57.917	66.667	10	16.667		67	42.963
4.23017	14.074	24.861	44.074	54.048	96.667	39.048	74.583	21.042	14.444	59.048	67.381	83.333	71.875	70.208	47.407	97.292	74.792	25.417	0	57.963	29.167	50	0		67.833	27.727	7.5	25	11.111	68.542	19.048	0.417	20.476	30.476	62.5	2.917	23.75	30.208	73.958	0.625	50	66.25	40.625	68.889	11.667	35.278		61.833	49.444
4.236	13.519	25	53.704	57.381	99.722	28.571	77.292	26.25	16.111	56.905	77.143	77.778	62.619	66.875	46.296	87.917	72.708	37.292	0	56.852	40.278	46.667	0		78.833	12.727	17.708	25	21.944	72.917	18.333	12.5	32.381	55.476	58.125	12.917	23.958	47.083	59.167	5	51.042	71.458	34.792	82.5	10.625	49.444		72.5	50.741
4.24183	14.444	20.417	55.556	48.095	92.222	54.762	74.167	33.542	5.833	75.238	74.762	65	79.732	68.542	47.222	80	85.417	37.292	28.611	56.481	44.444	42.917	0		60.333	27.727	9.375	25	31.111	75	28.571	12.5	9.286	57.143	60.208	9.583	25.417	45	51.875	16.25	43.958	62.917	44.167	83.333	11.458	48.889		83.741	55.556
4.24767	17.407	17.778	55.556	50.714	79.722	53.571	76.458	47.292	0	75.476	75	60.556	77.917	72.708	50.741	72.5	82.917	37.5	28.611	61.296	28.889	49.583	0		60	40.758	35.625	25	36.944	75	35.476	10.417	16.905	54.524	74.167	0	23.958	52.292	61.458	12.5	51.667	65.625	47.708	57.222	24.583	50		78	58.704
4.25367	18.889	17.778	56.667	50.238	58.333	51.905	77.5	39.167	14.167	63.214	71.19	66.111	63.542	77.083	28.519	77.708	77.708	42.708	18.889	57.963	11.111	35.625	3.611		69.667	51.515	47.5	25.833	43.889	80.208	42.857	8.333	3.333	40.952	74.583	0	31.875	70.208	61.875	12.5	50	67.917	48.125	38.611	15.208	46.111		69.037	55
4.2595	11.111	21.806	67.963	52.143	66.667	47.857	59.375	25.625	13.611	56.429	71.905	66.667	71.875	86.667	22.037	83.125	87.292	40.625	47.222	55.185	16.667	40.208	5.278		60.667	45.303	37.5	34.375	42.5	85	36.667	27.5	14.048	44.762	74.792	6.042	20.833	71.042	68.958	19.792	50	75	44.167	58.056	22.292	36.111		63.167	63.889
4.26533	10.37	22.639	62.407	57.143	69.722	40.714	61.875	26.042	33.056	40.952	69.524	67.5	86.458	87.708	20.185	77.917	80.417	43.333	58.056	53.333	16.667	45.417	0		59.5	25.606	16.667	18.75	37.222	86.667	31.905	29.167	16.19	37.619	54.792	0.208	28.958	63.958	73.125	17.917	50	75	22.5	66.111	26.25	25.556		75.5	66.667
4.27133	11.111	24.167	67.037	55.952	85.833	52.619	73.125	25	20.556	65.238	64.524	78.889	87.083	68.958	22.407	73.75	86.19	50	66.667	44.444	16.667	49.792	0		55.667	38.788	9.375	18.958	30.833	86.875	38.095	16.25	51.905	41.667	68.333	0	45	85.655	70.208	24.792	50	65.208	51.667	60	30	33.333		70.833	66.852
4.27717	11.111	16.944	66.481	53.81	93.889	51.429	65.208	25	16.667	71.429	71.429	73.5	86.667	64.375	24.259	83.333	81.042	50	65.556	49.259	23.611	38.333	0		50	52.273	3.542	24.375	21.667	70.208	38.571	13.542	52.381	60.476	70.208	0	38.542	83.492	85.625	25	50	61.875	57.5	54.444	33.125	30.833		73.667	63.704
4.283	15.556	18.472	65	59.762	67.778	44.048	72.44	30.833	31.667	80.675	70	75.222	84.583	86.875	33.333	75.417	75	44.375	53.611	59.444	49.444	40.208	0		49.833	43.333	22.292	33.958	16.111	61.875	33.571	0	23.81	66.667	60	0	47.708	83.571	75.208	24.583	50	56.875	46.875	39.722	27.5	29.444		77.5	60.37
4.289	21.481	27.778	68.333	57.381	71.944	50.476	62.917	25	48.333	85.317	82.143	66.889	81.667	82.708	20.926	75	75	30.625	25.278	78.333	50	50	0		47.5	38.03	35.625	41.25	0.556	72.083	34.762	7.083	9.286	66.19	60	8.958	30.208	79.732	75.208	22.083	50	58.333	43.542	45.556	33.125	22.778		71.167	75
4.29483	12.037	19.167	76.481	55.714	73.056	54.286	64.375	19.375	40.556	70.952	85.714	66.667	77.917	72.708	19.259	71.042	72.5	30.833	21.667	77.963	50	53.958	0		55.833	35.758	46.042	40.833	5.278	72.292	31.19	17.5	13.571	71.429	62.5	20.833	23.125	74.315	91.25	25	46.875	61.25	39.167	53.333	25	18.889		72.833	62.037
4.30067	8.704	25.417	56.481	56.19	98.056	53.81	66.458	25	43.889	69.286	85	53.333	74.375	70.625	3.148	75	60.417	42.083	19.722	73.519	49.722	62.5	0		50	40.909	42.083	55.208	13.889	67.292	34.524	32.917	23.81	71.429	58.958	6.875	12.5	63.125	96.667	28.958	47.5	56.458	38.542	62.5	20	16.667		72	54.259
4.3065	9.63	32.5	62.963	55.952	82.778	57.143	63.958	29.167	42.5	64.048	82.857	40	47.917	68.958	11.111	75	57.292	33.958	0	68.704	50	62.5	0		50.333	47.121	37.5	56.667	6.389	62.917	40	34.375	23.095	58.333	57.917	12.292	16.042	64.911	81.25	25.625	50	48.333	45.625	57.5	31.875	21.389		73.833	33.889
4.3125	12.037	29.861	60.926	45	87.778	57.143	53.542	47.083	33.333	62.143	79.048	50	53.958	73.958	11.111	75	61.042	27.083	0.556	71.481	51.111	62.5	0		50.5	43.03	37.5	62.5	2.5	50.833	64.286	30.833	14.286	75.952	57.5	0.625	25	67.768	89.583	35.625	50	54.375	50	60.833	52.5	33.333		70	28.704
4.31833	5.741	33.333	52.037	45.952	100	57.143	53.125	50	33.333	69.762	83.095	50	63.333	56.875	11.111	75	52.917	34.792	6.667	60.37	73.333	62.5	0		65.833	44.091	47.292	62.5	0	50	65.238	27.708	35	71.19	62.5	11.875	31.458	67.917	100	31.458	54.792	60.417	45	63.611	34.375	33.333		70	50
4.32417	8.704	36.528	47.407	61.667	100	57.143	62.5	49.792	33.333	69.762	80.952	66.667	76.667	62.917	13.889	71.042	59.792	37.708	1.389	74.074	61.944	62.5	0		65	54.394	36.458	62.083	0.278	50	59.286	35.208	9.524	54.286	69.792	16.667	28.333	66.181	83.333	23.542	67.917	63.542	48.75	51.389	33.125	33.333		70	39.074
4.33017	9.259	34.167	55	50	92.5	55.952	63.333	57.917	29.167	71.667	66.905	83.056	80.833	70.417	20.926	50	61.548	50	15	66.296	57.778	55	0		60.833	67.424	37.292	54.167	5	54.375	45.952	32.917	18.571	35.238	62.262	1.667	25	77.738	77.5	18.75	63.958	54.792	42.5	49.444	32.917	31.389		70	36.481
4.336	5	35.694	50.926	39.048	87.222	55.476	73.542	42.917	29.444	70.476	55.952	66.944	83.958	75	22.222	62.083	62.5	40.208	12.778	65.741	66.667	57.708	0		56	65.152	23.125	55.417	16.667	51.25	63.095	30.208	40.238	52.857	64.375	0	17.917	71.429	67.083	24.583	62.708	21.25	42.5	51.944	28.542	33.056		69.944	50.741
4.34183	0.556	38.889	51.481	23.571	91.222	49.048	73.958	37.5	28.889	69.524	68.571	29.167	79.375	79.583	22.222	68.958	62.5	36.042	0	55.741	65	52.083	0		45.667	70.606	47.708	49.167	20	50.208	69.762	33.542	37.619	34.524	69.375	9.792	15.625	71.429	54.792	15.208	62.5	17.708	52.708	41.944	31.458	33.333		69.611	71.481
4.34783	0	37.917	50.741	5.952	100	68.333	75	37.5	36.667	79.048	68.571	53.889	85.417	81.815	22.037	67.5	62.5	35.833	0	62.222	72.5	46.042	0		54.333	73.939	28.542	49.375	39.722	67.292	68.571	24.583	41.667	43.81	46.667	12.5	12.5	71.369	62.917	17.083	62.5	35.625	59.792	39.722	45.625	33.333		70	72.222
4.35367	6.111	44.167	47.593	21.19	100	68.571	73.333	37.5	45.278	73.333	68.333	53.611	81.875	86.25	22.222	61.458	62.083	47.5	0	89.63	73.889	37.5	13.611		40.167	72.576	28.333	50.208	46.944	54.167	59.048	19.375	54.524	52.381	50.536	12.5	12.5	81.369	67.083	31.875	61.042	43.75	43.125	56.111	47.5	31.389		63.833	67.778
4.3595	9.63	41.806	42.037	47.381	99.167	63.333	57.708	36.667	54.444	59.524	59.286	78.333	62.708	86.875	24.815	47.917	68.333	45.625	0	77.222	60.278	37.5	3.056		40	70.455	49.167	30.417	29.722	34.375	57.143	24.792	58.81	58.333	63.958	30.833	15.208	75	67.708	20.625	59.375	45.625	55.625	57.222	43.333	31.944		60	66.481
4.36533	10.37	28.333	35	55.952	96.944	70.238	81.667	43.125	64.444	61.905	70.476	80.278	65.833	83.958	24.259	65.208	75	25.417	0	80.926	55.278	38.958	0		40	65.485	51.25	37.917	32.778	54.375	47.143	26.458	62.143	43.095	73.899	30.417	21.25	72.917	62.292	14.583	62.5	48.333	42.917	61.111	32.708	26.667		61	66.111
4.37133	13.704	30	43.704	38.81	89.722	71.429	88.125	23.542	68.056	59.762	71.19	67.778	62.5	78.125	22.222	67.083	68.958	30	0	85.37	73.611	40.625	0		40	78.636	56.458	29.167	36.944	42.292	47.381	36.25	44.524	50.952	66.042	8.75	15.417	62.5	61.875	19.167	62.5	43.333	53.542	43.333	43.958	16.667		64	59.259
4.37717	10.37	29.306	52.593	31.429	78.611	71.429	67.083	19.375	82.5	57.619	62.857	68.889	50	73.75	22.222	58.75	65	42.5	11.111	88.889	81.667	44.375	7.222		40.167	83.03	47.708	35.208	38.333	58.542	45.238	37.083	38.095	56.905	79.583	0	29.792	72.083	64.375	23.958	62.5	25	37.5	43.611	50	18.333		69	49.074
4.383	12.778	29.306	47.593	42.619	81.944	71.429	60.417	26.042	73.056	68.81	64.524	68.889	48.958	83.542	15.926	51.875	62.5	46.25	19.444	81.164	82.5	50	5		42	85.152	22.083	30.417	24.444	54.583	57.857	27.292	57.143	30	85.417	0	12.5	68.333	72.083	9.167	62.5	25	33.125	37.222	57.917	5		69.333	53.704
4.389	15.741	21.806	47.037	41.905	88.333	57.857	61.25	47.292	66.667	68.333	46.905	66.389	53.125	59.792	16.296	61.042	57.083	34.167	14.722	85	83.333	48.333	0		43	93.03	16.042	37.083	1.389	63.958	42.857	37.5	41.429	9.762	80.625	0	15.208	62.292	75	1.875	62.5	27.292	55.417	33.333	75	0		68.833	55.556
4.39483	12.963	11.111	40.556	31.19	86.389	47.857	69.167	44.583	66.667	70.714	49.048	73.333	66.042	55.625	20.741	55.417	68.542	26.667	17.778	88.148	83.333	46.042	0		44.5	90	27.917	31.667	2.5	60	40	37.5	11.667	14.286	87.5	0	9.583	47.917	75	16.667	56.25	34.583	72.708	33.333	74.792	0		74.5	53.519
4.40067	21.481	15.833	32.407	21.429	100	53.81	80.417	37.5	60.556	59.286	42.857	64.444	70	64.167	22.222	62.083	79.375	25	29.722	88.889	83.056	50	0		38	85.758	44.167	37.5	1.667	55.417	33.81	35.208	20	10.238	83.333	0	8.958	48.125	75	17.292	51.25	53.958	75	33.333	75	0		68.944	47.222
4.4065	5.741	18.333	36.481	44.286	100	43.333	77.292	27.708	59.444	58.571	42.857	63.611	43.542	76.042	22.222	62.5	87.5	27.917	16.667	88.889	77.778	50	0		36.167	89.53	41.667	30.625	0	56.458	22.381	38.958	58.333	13.095	66.875	0	10.833	44.167	66.875	18.125	59.792	37.917	73.125	37.222	74.375	0		66.056	57.407
4.4125	15.926	16.389	30.741	54.048	98.611	56.667	66.667	19.375	64.444	65.238	42.857	54.722	36.875	87.917	22.222	65.833	79.583	37.5	16.944	88.889	71.389	50	0		36.5	87.273	32.083	38.75	24.444	63.333	42.143	50	70.476	15	60	0	14.375	40.417	63.333	23.333	59.583	52.917	73.542	33.333	75	6.667		80	81.111
4.41833	31.481	13.889	36.296	53.333	99.722	64.524	78.958	21.458	61.944	64.762	67.381	48.889	42.708	79.792	19.444	69.167	69.286	37.292	20.556	84.444	82.5	51.875	0		28.667	89.439	33.125	49.583	25.556	63.542	42.857	50	49.286	7.857	70.208	0	25	45.208	58.958	24.792	61.25	44.792	60	33.333	75	0		77.333	80.741
4.42417	26.481	16.389	30.741	68.333	95.556	48.81	77.083	23.75	38.611	71.429	61.667	49.722	50	72.708	10.926	75	78.958	36.458	23.333	86.111	83.333	62.5	0		28	87.864	43.958	49.583	0.833	84.375	37.381	50	10.238	15.476	81.468	6.875	32.5	55	54.583	50.833	52.083	41.25	64.375	33.333	75	4.444		75.5	76.296
4.43017	26.111	15.694	16.852	80.476	91.667	57.143	74.375	35.208	54.167	70.714	57.143	50	44.583	81.25	2.963	73.125	79.167	39.583	34.444	77.778	87.778	62.5	0		32.333	72.879	39.583	49.583	5	87.5	35.238	46.875	5.238	20.952	97.073	6.667	25.417	67.292	61.25	50.417	56.042	40.833	73.125	31.944	72.708	0		65.333	72.222
4.436	7.778	9.861	19.074	75	92.778	55.476	67.292	37.5	71.667	54.524	55.952	50	37.5	77.708	0	58.75	87.083	49.375	35.833	77.778	99.444	54.167	0		34.333	75	56.875	49.167	28.889	86.274	43.095	33.75	11.19	33.333	91.806	13.542	25	62.5	72.708	62.292	51.667	9.375	74.792	24.444	59.583	7.5		67.167	48.889
4.44183	11.111	8.333	29.074	76.19	99.444	51.905	86.667	36.667	67.778	43.81	55.238	47.5	35.833	75	0.37	60	86.875	42.917	1.389	77.037	99.722	57.292	17.5		30	71.818	61.667	50	9.444	83.899	53.571	39.375	7.857	49.762	75	20.833	15.833	59.375	68.958	49.375	58.333	16.042	74.792	16.667	67.292	0		75	51.481
4.44783	16.481	17.639	38.333	60.714	100	36.429	86.667	25	66.667	60.238	68.571	50	45.833	81.667	17.593	75	78.542	44.792	0	80.37	98.889	60.417	0		31.667	51.818	47.292	50	16.667	75.625	57.143	47.768	0	31.667	78.095	16.667	22.917	56.667	74.583	47.917	59.167	31.667	72.708	16.667	62.5	0		71	41.111
4.45367	7.407	16.667	20.741	62.381	100	42.381	75.208	40.625	66.667	65.714	67.857	50	38.125	67.708	26.111	75	79.375	36.25	0	86.111	98.056	62.5	0		36	51.818	44.375	33.75	16.667	89.792	51.429	52.917	4.524	26.905	80	12.5	31.875	67.917	61.667	49.167	58.958	29.375	65.208	26.389	61.458	0		62.667	44.444
4.4595	6.296	22.361	56.111	63.81	100	36.429	74.167	35.625	66.389	67.381	71.429	50	60.417	62.292	26.481	74.375	83.958	34.375	0	84.074	95.833	62.5	4.167		38.167	49.242	39.375	40.833	6.389	87.5	44.048	48.333	16.429	20.476	87.5	12.5	32.083	75	47.292	44.792	65	47.083	73.958	24.167	50	0		62.333	42.593
4.46533	1.111	17.361	66.111	54.048	98.333	42.143	75	37.292	62.5	61.429	70.714	44.722	52.083	73.542	29.259	75	87.5	34.792	13.056	70.741	83.056	60.625	8.333		47	38.182	39.167	50	3.056	76.875	51.19	43.542	11.905	20.714	81.042	10.208	13.125	77.708	50	55.417	65	37.292	72.5	16.389	49.911	0		53.833	40.556
4.47133	9.444	21.25	57.778	56.429	98.333	55.714	72.083	35.208	65.556	57.143	70.952	50	50	83.542	20.37	62.292	80.833	47.5	15	96.111	96.667	61.25	0		37	42.727	38.542	43.958	8.889	71.25	64.524	51.28	4.048	40	69.375	0	21.875	87.5	49.167	52.083	62.5	54.167	67.708	15.278	51.667	0		53.5	49.815
4.47717	20.185	15.556	49.259	43.333	99.722	67.619	73.125	37.5	66.667	67.857	63.333	50	61.458	76.875	17.407	26.25	81.25	28.125	31.667	88.889	89.444	45.208	0		21.667	49.545	46.875	33.75	11.667	61.667	60.714	59.792	20	30	64.583	0	25.833	87.083	52.292	66.458	66.667	52.5	62.5	24.444	38.542	0		58.5	52.037
4.483	11.111	12.083	43.889	70.714	93.611	71.429	67.5	37.5	61.389	60.952	56.429	49.444	57.292	78.542	9.444	37.083	86.667	30.208	36.667	81.111	90	27.083	0		33.667	40.606	38.958	34.583	30	73.542	57.143	59.583	12.857	42.381	70.208	0	25	77.292	54.583	75	79.167	35.208	60.625	35.833	33.125	0		64.833	40.37
4.489	14.074	11.25	42.222	70	83.5	66.667	63.125	37.5	52.222	63.81	59.048	49.444	56.25	76.667	4.259	56.548	76.875	15.833	25	86.111	100	50	0		33.667	53.333	37.292	19.167	29.722	67.292	57.143	62.5	14.762	21.429	64.583	0	29.583	72.708	41.458	75	82.946	31.667	65.625	33.611	22.5	0		60	39.815
4.49483	11.111	24.306	27.037	71.429	90.833	62.381	46.25	38.958	66.667	70.952	67.857	50	38.125	75.208	24.63	70.833	83.958	12.917	25.556	87.037	91.667	35.208	5		31.333	41.97	38.542	25	11.389	55.208	56.19	55.625	5.476	5.714	69.107	2.083	25.833	81.875	37.5	75	47.679	29.792	58.75	32.5	34.375	0		58.167	46.296
4.50067	0	20.556	23.519	67.857	83.333	42.381	56.667	38.958	59.444	71.429	68.81	50	49.792	64.583	26.481	75	78.333	4.375	9.444	88.565	87.778	36.667	0		38.833	38.182	51.042	25	0	50.417	57.143	49.167	0	0	42.857	10	40.208	85.833	32.5	74.167	50.417	12.917	58.958	29.722	21.667	0		61.5	44.444
4.50667	0	8.333	43.333	57.381	88.889	41.905	57.292	37.5	63.056	71.429	65	50	36.875	73.333	33.333	75	75	15.625	0	88.889	71.667	37.5	2.778		11.833	30.606	19.583	20	0	41.875	51.19	34.167	0	0	50.446	5.417	17.708	56.458	7.917	47.083	46.25	2.917	40.417	33.333	5.833	0		63	45.556
4.5125	0	13.611	50.185	69.286	98.056	47.619	48.958	37.5	66.111	70.476	57.381	48.056	62.917	75	33.333	75	81.875	16.667	0.278	88.681	81.667	37.5	14.722		6.167	7.879	9.583	17.917	0	42.708	31.667	26.458	0	0	41.875	0	0.208	27.708	8.75	7.083	39.167	0	0.833	30.833	1.042	0		57.833	52.407
4.51833	1.296	22.5	36.852	60.476	58.333	58.571	49.167	41.25	66.667	79.524	58.095	48.611	69.792	70.625	33.333	72.917	86.25	25	11.111	88.634	83.056	38.125	16.667		4.667	10	5.417	3.333	0	24.375	27.143	11.875	0	0	41.667	0	3.75	0	11.875	0	18.542	0	0	19.722	0	0		57.167	49.074
4.52417	0	28.889	46.667	50.238	82.222	56.905	55.625	50	66.667	78.571	64.762	49.444	47.708	57.5	33.333	75	86.25	25	0	88.704	90.833	39.375	16.667		0	9.848	11.458	0	0	7.292	10.952	2.708	0.476	0	23.75	0	0	6.667	11.042	0	28.75	0	7.5	0	0	0		45.167	42.593
4.53017	7.037	41.111	62.222	52.857	72.778	51.19	60.833	50	51.389	79.206	63.571	50	58.958	40	33.333	75	76.875	20.833	0	88.264	98.611	41.667	16.667		0	18.636	0	0	0	0	5.476	0	1.19	0	22.917	0	0	8.75	0	0	17.5	0	1.667	0	0	0		42.833	59.63
4.536	6.667	37.778	46.667	68.333	66.111	42.857	60.625	50	36.944	88.81	54.286	50	47.917	42.083	29.444	75	62.917	19.375	0	88.75	85.278	37.708	16.667		0	10.606	0	0	0	15.625	4.524	8.75	0	0	9.167	0	0	0	0	0	16.042	0	2.292	0	0	0		33	44.63
4.54183	7.778	35.972	47.407	58.333	67.778	61.429	82.5	49.583	66.389	74.286	56.667	50	40.208	36.458	9.63	75	62.5	21.667	4.722	84.259	73.056	37.5	15.278		0	1.97	0	0	0	8.958	0	0	3.333	0	2.083	0	0	2.708	0.625	0	12.5	10.833	2.083	0	0	0		44.167	40
4.54783	19.63	25	47.917	59.048	63.333	64.762	75	48.75	66.667	62.857	71.19	50	60.417	35.833	12.963	75	64.583	29.583	16.667	76.296	81.389	47.5	0		0	0	0	0	0	6.875	0	0.625	0.476	0	0	0	2.5	5.833	0	0	0.625	2.708	0	0	0	0		50.667	61.852
4.55367	33.333	31.25	44.444	60	58.333	71.429	75	34.792	82.222	78.81	68.095	35	47.917	54.583	32.407	75	85.417	26.458	16.667	75.926	86.667	50	0		0	0	0	0	0	18.542	0	0	0	0	0	0	0	0	0	0	0	0	0.208	0	0	0		38.833	48.889
4.5595	33.148	34.444	43.519	59.048	75.833	71.429	75	30.625	70	83.095	79.762	24.167	49.792	51.042	33.148	75	76.042	24.375	16.667	75.741	96.667	41.25	0		1.667	0	0	0	4.444	0.417	0	4.792	0	0	0	0	0	0	1.667	0	1.458	0	2.917	0	0	0		32.333	43.704
4.56533	36.111	40.833	40.185	65	75.278	70.714	75	37.5	83.333	78.571	74.762	21.667	59.792	46.875	30.185	73.968	60.625	35.625	16.667	64.259	74.167	47.738	0		1.667	6.818	0	0	0	3.958	0	9.583	2.381	0	0	0	1.667	0	7.083	0	0	1.25	0.625	0	0	0		35.833	40.37
4.57133	10.185	41.389	24.815	71.429	80.556	71.429	78.452	27.083	83.333	100	89.762	14.167	62.5	71.875	33.333	75	61.25	32.083	16.667	62.407	58.889	40.625	0		9	0	2.292	0	0	3.958	1.19	2.292	6.19	0	0	0	0	2.083	0	0	0	0	0	0	0	0		41.5	32.037
4.57717	9.444	39.306	32.407	67.619	78.889	68.333	90	26.667	83.333	88.81	88.81	16.667	55.625	65.208	32.037	75	59.375	21.458	1.389	63.704	57.222	37.5	0		0.667	0	0	0	0	1.25	0	0	0	0	1.042	0	0	1.042	0	0	7.083	0	0.208	1.111	0	0		47	36.296
4.583	7.222	48.611	30.926	57.143	83.333	55.952	96.042	23.125	67.5	97.857	84.762	12.5	55	61.042	33.148	75	49.375	36.458	0	70.185	48.333	33.75	4.722		4	0	0	0	0	0.625	0	0	0	0	0.625	0	0	0	0	0	12.5	6.458	0	10.556	0	0		33.833	39.074
4.589	5.926	55.694	39.074	65	83.611	59.286	97.083	18.125	76.111	95.476	89.524	31.667	63.333	55.625	33.148	75	54.792	25	15.556	72.407	49.722	26.101	26.111		7.667	1.667	0	0	0.556	10.833	0	0	0	0	0	0	0	0	0	0	12.5	2.917	0	16.667	0	0		38.167	34.63
4.59483	4.63	52.917	57.037	48.095	82.778	71.429	100	15.417	83.333	100	100	33.333	75	70	25.741	79.167	82.917	26.875	16.667	68.333	53.056	25.208	33.333		9.667	0	0	0	0	3.958	0	7.708	0	0	0	0	0	0	0	0	12.292	11.25	0	2.778	0	0		54.333	43.519
4.60067	6.296	56.667	59.259	55.952	78.333	70.952	100	24.375	76.667	100	95.714	31.944	68.125	63.75	24.444	87.5	83.333	37.5	16.667	54.259	41.389	7.292	33.333		0	0	0	0	0	0	0	11.875	0	0	0	0	0	0.625	0	0	1.875	0	0	0	2.083	0		45	33.333
4.60667	20.37	49.028	64.444	63.095	81.944	71.429	97.5	25	65.556	95	89.762	18.056	70.208	69.792	20.926	79.792	85.833	36.875	20.833	47.037	47.5	20.833	33.056		0	0	0	0	0	0	0	0.208	0	0	0	0	0	0	0	0	0	0	5.417	0	0	0		49.333	44.444
4.6125	23.148	50	62.037	70	79.056	51.667	87.5	25	71.667	99.524	100	14.167	75	75	9.815	82.083	82.708	14.792	16.667	69.074	43.056	41.25	28.333		0	0	0	0	0	0	0	1.25	0	0	0	0	0	0	0	0	0	0	1.042	0	0	0		57.5	42.778
4.61833	11.296	49.861	69.815	71.429	89	50.476	87.5	24.167	81.944	100	80.952	38.056	75	74.167	3.148	75	84.583	17.5	16.667	81.852	16.944	61.458	37.5		0	0	0	0	0	0	0	0	0	0	0	0	0	0	0	0	0	9.375	0	0	0	0		65.167	36.852
4.62417	0.185	41.389	68.148	70.714	97.944	57.619	87.5	12.5	83.333	87.857	77.381	30	75	68.75	0	78.958	70.833	33.125	22.5	68.079	23.889	62.5	44.167		0	0	0	0	0.278	0	0.952	0	0	0	0	0	0	0	0	0	0	6.667	1.042	0	0	0		65.5	37.222
4.63017	1.296	48.194	67.037	57.381	99.389	66.429	89.375	12.5	81.944	96.429	91.905	42.222	75	58.958	0	84.792	79.405	31.25	23.056	68.333	40.556	61.875	27.778		0	3.788	0	0	3.889	0	0	0	0	0	0	0	0	0	0	0	0	0	0	0	0	0		56	43.519
4.636	0.37	43.333	69.815	55.238	72.944	50	79.167	12.5	80.278	89.286	100	50	66.25	72.083	9.074	87.5	86.637	23.333	35.833	66.852	50	59.583	50.833		0	5.152	0	0.208	0	0	0	0	0	0	0	6.042	0	0	0	0	0	0	0.417	0	0	0		50.833	57.222
4.64183	8.889	37.083	74.63	56.905	66.667	42.857	84.375	2.708	54.722	84.524	100	50	69.167	63.542	4.815	87.083	85.149	32.5	33.333	67.037	64.722	68.125	50		0	0	0	0	0	0	3.81	0	0	0.238	0	0	0	0.417	0	0	7.5	0	3.542	0	2.5	0		50	51.481
4.64783	2.963	47.917	72.229	56.429	54.722	41.905	92.292	3.958	51.944	71.19	95.476	36.944	64.792	66.458	14.074	82.292	72.083	31.667	46.667	69.444	71.111	66.667	58.611		5.5	0	0	0	0	0	4.762	0	0	0.238	0	0	0	0.625	0	0	12.5	0	0.417	0	0.625	0		68.111	62.778
4.65367	0	68.611	74.954	45.238	82.222	51.667	88.333	10.208	72.222	70	99.762	48.889	70	75	11.481	84.792	66.458	39.167	61.389	70.185	67.5	76.042	33.333		0	0	0	1.458	0	0	11.19	0	0	5.476	0	0	0	6.667	0	0	9.792	0	0	0	0.417	0		60.926	66.667
4.6595	6.296	66.806	61.25	67.143	83.333	49.286	90.208	1.25	83.333	76.429	90.714	40.556	65.833	75	16.667	78.542	41.042	42.083	66.667	69.259	92.222	77.292	43.056		1.667	0	0	0	0	0	0	0	0	1.19	0	0	0	10.208	0	0	0	0	6.458	0	0	0		47.037	66.667
4.6655	11.111	66.389	51.667	76.905	74.444	68.571	85	11.458	74.444	78.81	87.381	43.056	54.792	75	25.37	85.625	45.833	32.083	65.556	78.333	100	87.5	12.5		0	0	0	0	0	0	0	0	0	0.476	0	0	1.042	10.833	0	0	0	0	0	0	0	0		67.037	54.074
4.67133	13.333	54.306	47.014	80.714	54.722	71.429	75	21.458	59.167	81.19	75	58.889	65.417	71.101	2.407	87.292	32.917	25	40	76.667	94.444	87.5	28.889		0	0	0	0	0	0	0	0	0	3.095	0.833	0	12.917	0	8.333	0	0	0	0	0	0	0		70.833	39.63
4.67717	19.259	46.806	54.074	56.429	83.333	71.429	69.167	25	51.944	96.905	75.238	68.333	55.208	70.833	0	81.458	36.458	43.333	25	77.5	69.444	85.417	42.5		0	3.788	0	0	0	0	0	0	8.333	0	6.458	0	0	0	7.292	0.208	0	0	0	0	0	0		59.111	54.815
4.683	21.852	39.444	59.815	57.619	85	71.429	70	25	62.778	100	67.381	66.389	48.125	69.375	12.593	74.375	45.208	49.167	30.833	77.778	91.389	62.5	36.944		6.167	4.242	0	0	0	0.417	0	0	10.238	1.429	1.042	0	0	0	10.833	0	0	0	0	0	0	0		67.222	70.556
4.689	16.667	39.444	64.838	71.429	77.222	71.905	82.917	30.833	46.944	90.476	77.857	52.222	55.625	51.042	22.407	85.625	62.5	49.792	39.444	77.778	91.944	53.75	33.333		10	0.758	0	0	0	0	0	0	0	0	0	0	0	0	12.5	0	1.667	2.083	0	0	2.083	0		70.37	76.852
4.69483	15.556	53.75	78.75	67.381	75	71.429	83.125	58.75	28.333	99.286	58.81	35.278	41.458	57.232	33.148	87.5	68.125	48.958	40.278	77.778	79.722	72.5	33.333		3.5	4.697	0	0	0	0	0	0	0	0	0	0	0	0	1.875	6.042	9.792	4.583	0	0	0.833	0		66.667	82.593
4.70067	32.778	72.5	78.519	71.429	56.389	71.429	84.792	62.5	16.944	100	74.524	15.278	50.417	45.149	32.222	81.875	65.208	51.875	45.278	78.704	76.944	73.125	33.333		0	3.333	0	6.458	0	0	0	0	0	0	0	0	0	0	0	3.75	4.792	0	0	0	3.542	0		60	85.556
4.70667	14.63	65.417	77.963	81.905	78.889	83.81	87.5	62.5	24.444	97.857	71.667	0	62.5	46.042	23.704	87.292	78.333	57.708	11.389	69.259	79.444	64.583	33.333		0	0.152	0	13.75	0	1.25	0	0	0	0	0	0	0	0	0	0	0	0	0	0	0	0		62.333	88.889
4.7125	12.407	56.806	73.889	83.333	83.056	83.571	87.5	60.833	40.278	99.286	83.651	0.278	49.375	52.917	24.63	85.714	90.625	49.375	4.722	76.111	92.5	57.708	30		0	0	0	2.083	0	12.5	0	0	0	0	0	0	0	0	0	0	0	0	0	0	2.5	0		62.833	88.333
4.71833	32.593	40	66.481	66.667	78.333	77.857	69.792	38.333	64.722	100	85.437	16.667	65.208	57.083	25.185	86.696	79.167	59.583	6.111	87.593	90.278	73.75	20.278		0	0	0	0	0	4.792	0	0	0	0	0	0	0	0	0.417	0	0	0	0	0	0	0		56.167	81.481
4.72417	51.667	44.722	56.667	82.143	78.333	86.667	59.375	37.5	66.667	99.286	85.714	16.667	53.125	64.792	32.593	79.583	79.375	61.875	8.333	79.444	68.056	69.583	18.056		3.333	0	0	0	0	0	0	0	0	0	3.958	0	0	0	0	0	0	0	0	0	0	0		54.722	58.889
4.73017	60	41.111	62.407	85.714	68.889	100	63.125	38.542	64.444	96.905	81.429	35.556	63.125	73.333	30.37	68.75	76.667	63.542	17.778	77.222	54.722	69.851	28.056		0.667	0	0	0	0	3.75	0	0.208	0	0	0	0	0	0	0	0	0	0	0	0	0	0		62.685	82.037
4.736	66.667	50.972	60.37	85.714	67.5	100	56.875	39.792	64.722	95.952	75.238	40.278	62.083	69.583	26.111	75	87.708	60.625	55.556	60.37	55.556	75	32.222		0	0	0	0	0	0	0	10.625	0	0	0	0	0	0	0	10.625	0	0	12.708	0	0	0		62.167	82.407
4.74183	64.444	50	45.185	80.476	73.611	84.286	86.667	34.792	49.444	100	96.429	32.222	63.542	59.792	31.481	77.708	89.167	61.458	68.611	69.815	63.611	73.125	20.556		0.167	0	0	6.875	0	0	0	0	0	0	10.625	0	0	0	0	0	0	0	5.833	0	0	0		72	73.333
4.74783	66.296	61.389	42.778	70.476	76.111	92.619	87.5	36.25	60.556	100	92.381	23.889	54.375	50	24.259	81.667	91.458	48.542	75.556	82.593	79.167	71.042	33.333		1.667	0	0	16.042	0	10.833	0	0	0	0	0	0	0	0	9.375	0	10.417	0	6.458	0	0	0		67.685	84.259
4.75367	52.593	70.694	38.333	66.905	75.833	93.333	86.875	25.208	33.611	95	88.413	60	71.458	48.125	22.222	82.5	81.875	48.056	77.222	85.926	79.167	79.375	19.444		0	0	0	17.083	0	7.083	0	0	0	0	1.458	0	0	0	4.167	0	0	0	0	8.333	5	0		64.741	60.926
4.7595	32.778	73.333	37.963	66.19	71.667	100	87.5	33.75	46.111	100	84.286	50.556	80.417	74.792	30.185	76.667	78.542	52.083	68.056	77.963	100	73.75	6.389		4.333	0	0	0	0	0	0	0	0	0	12.5	0	0	0	0	0	0	0	0	0.278	0.625	0		62.333	56.667
4.7655	44.259	75	36.111	53.333	66.389	100	86.458	26.458	41.944	100	68.333	56.111	71.458	75	18.148	78.75	92.083	67.292	65.556	80.926	100	85.417	3.056		8.5	0	0	0	10.833	0	0	0	0	0	3.333	0	0	0	0	0	0	0	0	0	0	0		62	58.519
4.77133	43.333	73.333	44.815	47.143	62.778	87.619	87.5	37.5	36.111	100	68.571	60	75	74.167	30.37	62.917	83.958	67.292	61.111	79.259	100	86.25	15		0	0.758	1.042	0	0	12.5	0	7.083	0	0	0.625	0	0	0	0	0.417	0	0	0	0	0	0		46.167	63.704
4.77717	39.444	73.333	48.148	35	73.333	79.524	74.792	33.125	36.111	84.96	70.476	66.667	75	65.625	26.667	38.125	83.542	54.792	37.778	76.481	100	69.792	27.5		0	0	7.917	0	0	8.333	0.714	2.917	0	0	0.417	0	0	0	0.625	0	0	0	0	0	0	0		46.833	67.222
4.783	38.889	62.361	40.37	38.095	63.056	85.238	72.083	31.042	21.389	87.857	67.619	66.667	74.583	57.083	32.407	28.125	99.583	31.667	61.944	77.778	93.889	71.667	33.333		0	0	2.5	0	0	12.292	0	0	0	0	0	2.083	0	0	2.083	0	0	2.292	0	0	0	0		50.444	78.889
4.789	40.556	45	45.741	29.048	61.667	85.714	73.75	34.375	57.778	78.333	71.429	65.389	74.167	59.792	28.519	26.875	98.333	42.917	66.667	76.852	87.222	84.643	20.556		0	0	3.333	0	0	17.5	0	0	0	0	0	0	0	4.167	0	0	0	4.375	0	0	0	0		33.5	81.296
4.79483	33.333	38.472	47.037	53.333	75.278	82.143	75	37.5	80.278	85.714	85.714	65.167	69.792	61.458	42.037	27.708	91.25	45.625	66.667	77.778	79.167	75.625	36.944		0	0	0	0	0	10	0	0	0	0	0	0	0	8.958	0	0	0	0	0	0	0	0		42.667	74.444
4.80067	36.481	41.944	55	55.952	66.667	43.095	72.5	32.917	67.778	84.524	83.81	43.056	74.375	69.167	46.296	54.792	94.673	43.333	66.667	71.111	96.944	70.794	36.667		0	0	6.875	0	0	5.833	0	0	0	0	0	0	0	0	0	0	0	0	0	0	0	0		30.5	57.593
4.80667	45	39.028	44.444	76.19	65.278	41.905	72.708	13.333	59.722	74.048	70.476	29.167	72.619	60.417	38.519	75.357	97.5	42.5	66.111	77.593	83.333	71.875	22.222		0	0	17.083	0.625	0	0	1.667	0	0	0	0	0.417	0	0	0	0	0.625	0	0	0	10.625	0		30.5	58.333
4.8125	51.667	40.694	36.111	78.095	61.389	40.952	65	12.5	32.222	92.381	69.286	35	86.667	83.333	33.889	78.988	86.875	42.917	49.444	86.667	94.722	71.875	39.444		0	0	1.458	7.917	0	0	12.143	0	0	0	0.417	0.625	0	0	0	0	0	0	0	0	0	0.833		24.5	66.667
4.81833	44.63	33.611	33.333	76.905	66.667	53.333	68.125	12.292	31.111	65.238	69.286	28.611	87.5	92.083	28.704	68.75	83.125	50	37.778	83.704	86.667	70.625	31.389		0	0	0.208	2.917	17.5	0	6.429	5.833	0	0	5.208	0	0	0	0.417	0.625	0	0	0	0	0	25.833		33.333	66.667
4.82433	44.329	44.583	24.074	84.286	67.778	67.857	80.208	33.542	23.333	55	71.429	33.333	87.5	83.958	25.556	75.476	79.375	60.208	49.444	80.37	95.278	68.333	33.333		0	0	0	0	17.222	0	5.952	0	0	0	3.333	0	9.583	0	0.417	0	0	1.667	0	0	0	19.444		37.167	57.407
4.83017	43.519	62.361	28.704	72.619	66.944	73.333	75.417	29.375	65	75.714	55.238	35.278	84.583	80.417	22.222	69.375	92.292	62.5	40.833	82.963	100	43.958	36.389		0	0	0	0	0	0	0	0	0	0	0	0	0	6.667	0	0	7.083	2.708	0	0	0	16.667		33.833	55
4.836	41.111	64.028	28.704	45	72.778	62.619	52.083	31.458	43.333	84.286	61.667	33.333	87.292	72.292	22.963	64.375	95	66.667	33.333	88.889	69.722	57.917	23.333		0	0	0	0	0	0	0	0	0	0	0	0	0	0	4.583	0	12.5	0	0	7.222	2.5	5.833		27.333	72.222
4.84183	42.407	65.417	35.556	60.714	77.778	70.714	53.75	21.458	36.667	88.095	42.381	21.944	81.19	78.542	30.556	68.333	96.875	65.417	47.222	88.889	45.278	50.833	21.389		7.5	0	0	0	0	7.917	0	0	0	0	0	0	0	0	0	0	23.75	0.208	16.875	0	0	0		30.833	56.296
4.84783	39.074	79.722	33.333	69.286	80.278	72.143	60.625	33.958	46.944	85.357	63.571	7.778	85.833	82.083	36.667	54.583	100	62.5	50	88.889	45.556	50	19.167		12.5	0	0	0	0	12.5	0.238	0	0	0	0	0	0	0	0	0	5	0.625	13.542	0	0	0		41	47.407
4.85367	38.704	84.722	38.519	71.429	91.111	67.381	61.667	35	60.278	82.143	83.571	24.722	87.5	52.917	53.333	47.917	97.917	62.5	41.944	80.556	47.5	58.958	33.333		6.5	0	0	0	0	5.208	0	0	1.429	0	2.708	0	0	0	0	0	0	0	0	0	0	5.833		21	35.556
4.8595	19.815	67.778	36.111	58.571	87.222	69.762	66.667	34.375	55.833	87.857	81.19	25.833	87.5	46.667	44.259	71.042	98.81	62.5	58.889	84.444	55.833	62.5	31.111		0	1.061	0	0	1.667	0	11.429	0	0	0	11.25	0	0	0	0	0	0	4.792	0	8.889	0	2.222		28.167	7.778
4.8655	5.741	65.278	39.815	43.095	100	96.429	75	40.625	44.444	96.429	67.143	34.444	87.083	47.083	35.556	75	96.25	65.506	73.333	88.889	68.333	62.5	25.556		0	0	0	0	0.278	0	1.19	0	0	0	2.292	0	0	0	0	0	0	0	0	0.833	0	8.611		29.667	18.333
4.87133	18.148	51.111	44.815	61.905	100	85.952	84.375	50	20.556	94.048	70.714	46.111	84.583	53.333	28.704	75.853	87.083	65.417	73.611	88.704	56.667	70.417	4.722		0	0	0	0	0	0	2.857	0	0	0	0	0	0	0	0	0	0	8.333	0	0	0	0		32.333	15.185
4.87717	32.222	31.667	45	66.429	98.611	79.048	72.083	50	31.111	86.429	69.524	4.722	96.875	59.375	37.037	85.952	75.625	66.25	93.889	83.333	53.611	65.417	16.389		0	3.333	0	0	0	1.458	1.429	0	0	0	0	0	0	0	0	0	0	2.5	0.417	0	8.958	0		45.5	13.519
4.883	14.259	46.667	47.593	82.143	83.333	86.905	73.333	45.625	34.167	79.762	69.762	13.611	91.935	56.458	35.185	86.964	81.458	57.708	78.611	85	35.278	68.75	26.667		0	5.758	0	0	0	7.917	0	0	0	0	0	0	0	0	3.333	0	0	0	0	0	32.917	0		53.167	23.148
4.889	17.593	53.611	29.815	77.381	91.667	85.238	75	37.5	37.778	92.143	56.667	16.667	87.083	55	6.481	87.024	94.762	51.25	95	77.222	73.333	50	33.333		0	0	3.542	0	0	0	1.667	0	0	0	0	0	0	0	8.75	0	0	0	0	0	19.375	0		31.833	34.259
4.89483	27.778	63.333	44.63	72.381	99.444	96.905	70.208	37.5	55.833	86.429	65.714	9.167	87.292	50	26.296	91.875	100	50	100	66.296	72.222	64.583	12.778		0	0	0	0	0	0	0	0	0	0	0	0	0	0	1.25	0	0	7.083	0	0	0	0		34.5	14.074
4.90067	4.815	58.611	53.889	94.048	93.889	93.571	60.208	34.167	38.333	72.619	73.095	5	94.375	55.208	20	97.5	98.75	49.167	91.333	68.333	64.167	69.583	18.056		2.167	1.97	0	0	0	0	0	0	0	0	0	0	0	0	0	0	0	1.042	1.25	4.444	0	0		34.5	21.667
4.90667	0	58.333	57.407	87.381	97.5	87.619	53.958	26.042	41.667	70.238	74.762	15.278	91.667	68.125	31.667	99.167	94.792	39.792	78.889	78.704	84.167	65.625	30.278		0	0	0	0	0	0	0	0	0	0	0	0	0	0	0	0	0	0.833	9.375	0	1.458	0		37.667	43.889
4.9125	23.889	53.333	51.296	81.905	96.111	90.476	65.417	25	49.167	56.19	94.048	38.333	88.958	80.417	35.556	96.071	97.5	37.5	100	77.778	98.889	74.167	38.056		0	0	0	0	0	0.833	0	0	0	0	0	0	0	0	5.833	0	0	12.292	0	0	0	0		37.5	63.148
4.91833	42.778	44.167	53.704	98.571	100	85.952	73.958	26.875	58.333	70	90.714	49.722	94.167	87.5	37.037	96.756	90.417	35.208	85.278	77.778	96.944	71.458	48.611		0	0	2.708	4.583	0	0	0	0	0	6.429	11.458	0	0	0	0	0	0	8.542	0	0	0	0		56.333	43.148
4.92433	37.778	58.333	56.667	94.048	88.611	94.286	75.208	34.792	51.667	62.143	71.667	36.111	66.667	86.042	39.074	99.167	87.5	27.292	93.889	69.444	100	75	30.833		0	0	13.958	5	0	4.792	4.048	0	0	0.476	7.083	0	0	0	0	0	0	3.75	0	0	0	0		41.167	31.296
4.93017	42.037	60.417	47.778	90.952	75.556	99.524	66.667	30.625	26.111	66.905	68.81	33.333	60.208	87.083	41.481	90.238	97.5	58.125	87.333	51.667	96.667	68.333	16.111		0	0	1.25	0	0	9.167	0	0	4.762	0	0.833	0	0	0	0	0	0	0	0	0	0	0		51.333	51.296
4.936	60.741	46.528	50.185	95.476	50.833	100	80	41.875	32.222	46.667	53.571	16.667	78.125	85.625	33.333	88.036	100	61.458	82.5	54.815	98.611	73.958	15.833		0	5.455	0.833	0	0	2.292	0	0	0	9.762	0	0	0	0.625	0	0	0	13.542	0	0.278	0	0		52	43.148
4.94183	51.111	57.222	49.63	85	60	100	78.958	50	54.722	46.19	31.905	34.444	79.375	77.44	46.481	100	100	61.667	84.722	65.741	99.056	54.167	8.056		0	4.697	1.458	0	0	5.625	0	0	0	0	4.583	0	0	0	0	0	0	12.5	0	0	0	0		55.333	44.074
4.94783	59.259	75	45.926	97.143	68.611	94.048	90.625	50	76.944	42.857	57.857	42.778	74.583	79.583	60.741	100	93.125	62.5	98.667	72.963	100	52.083	16.667		0	0	0	0.625	0	12.5	0	0	0	0	3.958	0	0	4.583	0	0	0	3.75	0	0	7.083	0		44.833	35.741
4.95367	48.519	77.917	48.333	90.952	63.056	83.571	72.5	45.625	78.056	47.143	56.667	44.722	85	86.458	49.259	100	71.667	59.583	98.889	83.519	99.444	51.042	15.556		0	0	0	0	0	12.5	0	0	0	6.667	9.792	0	0	5.833	1.667	0	0	5.208	0	0	8.542	0		35	26.296
4.9595	55	74.167	63.889	100	44.444	91.19	54.583	48.125	82.222	55.714	64.524	33.611	86.875	66.875	64.259	100	66.875	60.833	100	80.556	80	58.542	0		0	0	0	4.583	0	1.667	0	0	0	0	0	0	0	1.042	0.833	0	0	8.125	0	0	0	0		31.167	26.296
4.9655	36.111	71.389	59.63	97.857	47.5	92.143	51.875	50	68.333	32.381	54.524	33.333	85.625	77.292	48.519	100	71.042	72.708	100	70.116	50.556	60.208	21.389		0	0	0	0.625	0	3.958	2.143	0	0	0	0	0	0	0	8.75	0	0	13.542	0	0	3.75	0		34.667	22.222
4.97133	33.333	75.278	55.185	84.31	47.778	77.143	65.833	50	31.389	19.524	73.81	19.722	78.75	84.167	55.556	93.929	80.625	71.458	87.5	87.407	61.944	71.458	33.333		0	0	0	10.625	0	20.208	0	0	0	0	2.708	0	0	0	0	0	0	25	5	0	3.333	0		35.167	22.037
4.97717	40.185	71.061	53.889	97.738	39.722	85.714	73.542	40.208	49.444	18.81	67.143	7.5	72.708	86.667	51.852	86.31	91.25	69.583	75	88.333	75.833	71.25	33.333		3.667	0	0	15.208	0	1.875	0	0	0	0	1.25	0	0	0	0	0	0	22.5	12.5	0	0	0		43.167	25.556
4.98317	46.667	50.694	33.148	91.905	49.167	90.476	63.542	51.042	43.056	14.286	65.714	0	77.292	76.875	44.074	84.554	65.625	72.5	69.667	81.667	63.333	61.042	33.333		10	0	0	11.25	0	1.667	0	0	0	0	0	0	0	0	0	0	0	3.333	11.042	0	7.917	0		30.333	18.889
4.989	30.741	51.389	52.222	86.19	30.556	84.762	65	50.417	33.333	14.524	50.952	2.5	61.458	83.75	44.444	79.315	55.208	57.083	78.389	72.593	66.389	55.833	33.333		7.167	0	0	0	0	0.208	0	0	0	0	0	0	0	0	0	0	0	7.292	1.458	0	2.708	0		11.5	12.593
4.99483	38.333	54.444	44.259	80.714	29.722	98.333	68.75	48.958	33.333	14.524	34.286	16.667	72.292	78.75	45.185	77.143	79.375	58.125	83.333	82.963	72.5	63.333	33.333		1	0	0	0	1.389	2.5	0	0	0	0	0	0	0	4.167	0	0	0	1.25	6.458	0	0	0		7.333	16.667
5.00067	42.222	49.444	63.333	85	39.444	93.81	56.667	59.375	24.722	61.667	53.095	30	86.25	75.208	54.074	83.661	77.083	62.5	88.333	86.644	75.556	80.208	30.278		4.5	0	0	3.958	0	12.5	0	0	2.857	0	0.833	0	0	0	0	0	0	1.667	5.625	0	1.458	0		0.333	24.259
5.00667	30.185	53.056	67.222	68.095	21.667	87.143	27.917	61.25	17.778	58.095	67.143	16.667	65.417	59.375	21.852	86.994	76.042	56.875	72.778	64.074	51.944	62.292	17.778		12.5	0	0	11.458	0	23.75	0	0	4.048	6.429	0	0	8.333	0	0	1.667	0	29.167	12.5	0	35.833	0		7.167	48.889
5.0125	20	52.917	69.815	57.143	8.889	62.619	11.667	62.708	13.889	33.571	60.238	11.389	55	42.083	6.852	76.042	74.583	50	55.278	55.556	61.667	53.542	26.111		20.667	11.364	0	0.208	0	19.375	0	0	1.667	21.19	12.5	0	5.625	0	0	12.5	0	34.792	10.417	0	16.25	0		3.833	48.519
5.01833	27.222	57.639	66.852	53.095	0	69.762	16.667	53.333	0	33.333	57.143	18.056	65.625	50	0	72.917	47.917	49.583	50.278	52.222	50	32.917	16.667		26.833	18.03	0	8.958	0	15.625	0	0	0	0	12.5	0	1.25	16.667	0	12.5	0	45	0.625	0	4.792	0		2.5	18.519
5.02433	24.074	46.944	55.926	30.714	8.889	83.81	10.833	50.833	0	22.381	68.333	46.111	57.917	42.083	3.704	69.375	49.583	50	33.333	40.556	37.778	31.042	16.667		19.167	21.061	0	7.5	0	22.708	0	0	0.476	0	12.5	0	11.25	23.333	0	12.708	0	28.333	1.25	0	0	0		7.5	11.111
5.03017	23.889	25.972	39.074	28.571	8.056	79.286	14.792	51.25	1.667	28.095	45.476	50	43.958	36.667	0.741	62.5	50.417	41.25	44.444	51.296	36.667	50	16.667		12.5	15.758	0	8.542	0	25	0	0	0	0	12.5	0	11.042	22.083	0	17.5	2.708	25.625	0	0	0	0		16.5	11.111
5.036	35.926	22.917	44.074	37.619	16.667	67.619	15.208	59.583	0	19.762	53.333	61.667	38.333	37.292	0	53.542	50	31.458	46.667	51.852	71.389	46.875	14.167		21.833	17.727	0	0	0	28.125	0	0	0	0	12.5	0	3.542	12.5	0	12.083	11.458	42.708	0	8.056	0	0.556		13	23.704
5.04183	17.037	43.194	50.37	38.095	16.667	52.619	25	52.292	0	21.667	56.19	45.556	55.833	37.5	0	46.25	50.625	28.542	40	37.222	95.278	38.333	0		20	18.182	4.375	6.875	0	26.042	0	0	0	0	12.5	15.417	11.667	12.917	0	5.208	24.375	24.583	0	0.278	0	6.944		14	30.185
5.04783	12.778	56.111	69.074	40.476	21.389	57.143	43.125	51.458	0	9.762	48.095	59.167	61.458	37.708	7.963	47.5	59.792	26.25	20.278	32.222	85.833	34.583	0		26.833	18.182	12.5	12.292	0	29.375	0	0	0	0	12.292	23.333	11.667	24.583	0	7.708	24.792	26.042	9.375	0	0	0		22.167	1.852
5.05367	11.667	24.583	76.481	19.762	60.278	61.429	32.292	61.875	0	0	41.19	65.278	69.167	37.5	11.111	48.542	68.75	28.125	3.333	28.148	62.778	29.375	9.444		25.333	20.758	12.5	33.542	0	37.083	0	0	4.286	0	4.167	11.667	0	29.167	0	10	24.583	22.083	12.292	1.667	0	6.944		20.333	0
5.0595	18.148	15.417	70.741	25.476	66.667	66.667	40.625	62.5	0	0	30.952	50	69.583	37.5	11.111	50	63.75	37.708	1.111	19.63	47.778	1.458	8.056		20	23.182	12.5	30.833	0	32.5	0	0	12.381	0	1.875	1.667	0	37.5	7.917	12.5	25	17.083	12.5	6.111	0	15.833		25.833	6.111
5.0655	21.852	14.722	76.852	16.905	66.667	91.667	47.083	62.5	13.889	0	44.524	60.833	75.625	44.375	9.63	51.875	78.125	25	15.278	14.444	59.444	0	5.556		23.833	31.97	15.625	30	0	25	7.619	0	14.286	0	0	13.125	9.375	37.5	12.5	12.5	30	25.833	4.375	27.222	0	8.889		19.5	0
5.07133	10.741	32.778	70.556	0	66.111	78.333	39.167	62.5	17.778	0	52.381	65.556	55.625	44.375	11.296	49.792	79.375	21.667	16.667	14.074	50.556	0	0		23.333	36.212	12.5	25.625	5.833	28.125	10.952	0	14.286	0	0	1.458	12.5	37.5	12.5	8.125	37.5	28.125	0	33.333	1.458	1.667		19.167	6.111
5.07717	9.444	25.972	59.815	0	29.167	35	50.625	62.5	5	0	71.667	63.333	68.958	44.375	22.222	40.208	76.667	12.5	16.667	13.704	38.056	9.792	0		16	41.364	19.167	25	21.944	42.292	4.524	0	5	0	21.875	5.417	20.417	37.5	12.5	0	34.583	25	0	32.222	18.333	0		25.833	9.63
5.08317	19.815	28.611	53.519	0	14.722	59.524	60.208	59.375	2.5	21.19	68.095	65.833	58.125	50	22.222	55.833	64.375	12.5	20.278	21.852	49.722	23.958	0		27.5	38.333	12.5	25	33.056	44.375	14.286	0	0	0	19.375	12.5	40	37.5	16.042	0	25	19.167	0	31.389	24.792	0		42.667	15.741
5.089	35.741	28.889	56.481	14.286	27.778	75.714	39.167	62.5	16.667	35.952	72.381	78.056	66.875	47.083	23.519	51.875	43.75	12.5	16.667	31.852	35.556	24.375	0		27.333	42.727	11.667	27.5	30.556	33.75	12.143	0	0	0.714	41.25	7.708	27.5	35	15.417	0	25	12.5	0	33.333	18.958	4.444		36.833	15.741
5.09483	42.963	22.222	48.889	4.286	33.333	70.238	55	62.083	17.5	38.095	71.429	67.222	66.25	31.667	21.852	62.083	46.25	19.583	16.667	30.741	33.333	25	5		30	37.121	21.875	37.5	30.833	34.792	0	0	1.19	0.952	27.917	0.208	30.208	27.708	24.792	0	18.333	12.5	0	33.333	12.5	7.222		41.333	11.111
5.10067	44.815	31.944	62.963	5.238	33.333	69.524	66.042	63.125	16.667	35	77.857	81.389	63.958	25	13.333	52.708	50.625	31.667	16.667	27.407	33.333	31.875	16.667		30	41.364	32.917	42.292	31.944	36.042	0	1.875	9.762	3.333	31.667	10	25.208	26.458	12.917	0	0	18.333	1.875	33.333	12.5	4.722		36.167	5.741
5.10667	30.37	38.194	69.259	13.571	32.5	55.952	60.417	62.708	28.056	31.19	71.905	75.833	76.667	14.375	14.259	55.417	59.583	16.042	16.667	34.815	46.389	32.708	23.611		30	47.121	23.333	37.5	32.778	37.5	11.667	0	14.286	17.143	25	2.292	12.5	27.708	13.125	0	0	48.333	12.5	26.389	27.083	1.389		41.333	4.815
5.1125	15.185	33.75	49.815	14.286	38.333	43.095	62.5	56.875	38.056	23.333	50.952	60.556	83.75	25.625	5.556	65.417	62.5	41.458	16.667	37.963	61.389	43.333	19.444		30.667	46.667	12.5	37.5	33.333	36.042	14.286	5.417	7.143	28.571	33.125	10.625	12.292	20.208	17.292	0	6.458	41.667	15.208	11.389	46.042	3.889		46.5	11.111
5.11833	3.148	38.611	83.519	22.857	38.333	46.667	63.125	59.821	38.056	29.524	64.762	66.667	85	37.5	2.778	56.25	53.542	33.542	30.556	65.741	71.944	29.375	2.5		34.667	45.909	19.375	49.792	33.333	46.25	14.524	22.292	10	35.476	41.875	8.125	13.75	12.5	29.375	2.083	20.625	32.708	23.125	16.111	41.25	1.944		38.5	3.333
5.12433	5.741	30.972	92.593	38.571	58.333	63.81	49.583	56.25	50	45	60.476	74.722	79.792	27.708	0	58.75	45.833	14.375	33.333	56.667	70.556	33.958	15		33.833	49.545	24.583	50	17.222	46.875	18.571	14.167	4.048	33.333	28.333	27.292	15.625	0.833	50.565	11.042	33.333	35.625	27.5	26.944	48.125	2.222		38.833	5.185
5.13017	25.556	24.722	77.963	54.048	79.444	70.952	41.042	50	50	59.524	67.381	68.889	99.792	30.833	0	61.042	47.083	35.833	25.833	67.593	65.278	41.875	9.722		42.5	45.758	23.75	49.375	0	47.917	12.381	17.292	26.19	28.571	57.917	25	10	0	47.708	18.125	26.25	25.417	25	19.722	51.667	0		46	11.296
5.136	25	27.361	81.296	43.81	71.389	73.095	53.75	50	50	55.238	58.095	69.444	79.792	43.333	0	73.333	40	45.833	16.667	69.815	80.278	27.5	16.667		55.5	49.697	12.917	50	0	49.167	8.571	25	37.857	26.19	60.417	8.333	8.125	0	54.583	10.625	11.25	31.042	25.625	40.278	49.167	0		47.167	13.333
5.142	29.63	25	83.889	63.81	66.111	71.667	63.958	50	48.889	48.095	62.857	79.444	79.792	52.292	0	54.881	18.542	47.917	16.667	64.815	65.833	33.958	5.556		41.333	54.545	12.5	49.375	0	50	14.286	20.833	26.429	27.619	41.458	18.125	17.708	0	49.583	16.875	12.5	32.917	20.625	40.556	30.833	0		49.833	20.185
5.14783	32.778	27.5	72.407	49.286	41.667	46.429	72.5	59.167	32.222	56.667	80.238	75.278	80.833	58.542	4.815	48.542	29.583	50	15.556	55.741	88.889	41.667	0		46.833	51.061	9.792	50	6.667	43.958	14.286	6.042	16.905	24.524	60.625	20	23.125	0	45.833	23.75	7.083	26.042	24.167	20.833	27.292	0		48.167	16.111
5.15367	38.148	17.639	59.074	57.381	60.833	66.429	72.5	60.417	40.556	54.286	80.476	55.833	78.125	31.458	11.667	50	30.417	50	1.111	74.63	82.222	24.583	0		58.167	39.697	0	40	26.111	23.125	10.238	6.458	13.571	17.619	71.667	5	12.5	0	61.042	30.208	13.333	23.125	33.333	16.667	27.292	11.667		52.667	21.296
5.1595	30.37	24.722	71.667	50.476	60.833	67.143	79.167	60	46.944	36.905	76.19	67.222	67.292	39.167	22.222	47.083	40	39.375	0	77.593	95.278	6.25	0		61.833	44.394	0	37.5	6.667	34.792	14.048	24.792	28.81	10.714	70.208	3.333	17.5	0	56.875	3.958	36.042	42.5	37.5	26.944	25	22.778		65.5	40.37
5.1655	20.185	23.75	79.259	55.238	70.556	59.286	86.458	51.042	42.222	42.857	71.429	41.667	76.667	37.917	22.222	58.958	37.5	14.167	0	79.63	87.111	7.083	7.222		71.167	36.212	0	37.5	13.889	45.417	1.905	24.167	22.143	29.524	62.5	12.708	12.5	0	48.542	14.375	27.083	47.083	40.833	33.333	25	23.333		69.5	8.333
5.17133	27.037	15.694	72.963	41.905	66.667	75.238	82.083	57.083	17.222	66.19	62.143	35.278	89.583	47.083	17.407	67.5	36.875	35.833	0	77.963	83.333	30.625	13.333		71.991	45.152	0	47.083	28.333	50	0	33.333	36.19	31.19	62.5	17.5	22.5	0	47.5	23.125	21.458	48.958	32.5	33.333	25	33.333		78.5	3.333
5.17717	54.074	12.361	64.259	65	66.944	68.333	76.458	50	37.222	71.667	50.952	57.222	94.167	65	14.815	76.667	37.5	0	13.889	75.185	72.778	29.167	0		65.056	54.242	0	59.792	17.5	50	0	9.792	14.762	36.19	43.333	1.042	23.958	0	39.792	25	25	38.542	34.583	33.333	25	14.167		77.167	12.222
5.18317	31.296	16.111	45.37	68.095	77.778	70.238	90.208	59.167	50	60	53.333	60.556	81.875	58.542	5.926	78.958	43.542	0	16.667	82.593	83.333	2.708	0		85.167	58.348	0	56.042	4.444	50.625	0	0	0	56.429	51.25	25.833	22.708	0	45.982	32.5	14.792	46.875	31.25	33.333	31.875	3.333		79.333	30.741
5.189	28.889	25.833	46.667	68.095	82.778	84.524	90.208	62.5	50	62.381	72.381	55.556	92.292	25.208	0.556	66.25	32.5	0	20.556	95	83.333	8.125	14.167		82.667	58.788	0	47.917	1.111	49.792	0	0	11.429	53.81	42.917	34.375	24.375	1.458	28.571	40.417	8.75	50	20.417	33.333	26.25	15.833		69.333	18.148
5.19483	37.963	32.222	35.37	76.667	83.333	77.619	87.292	54.583	48.889	60	78.81	56.667	96.458	20	17.222	74.792	7.5	0	31.667	100	74.444	25	2.222		90	50.303	0	43.958	2.778	49.792	9.524	7.5	14.286	35.238	28.542	19.583	36.042	6.458	42.381	14.583	12.5	50	25	37.5	26.042	16.667		65.5	18.704
5.20067	24.444	20.972	52.593	65.952	65.278	78.333	86.042	51.667	29.722	54.524	77.143	63.333	90.833	33.958	12.778	75	12.5	0	40	100	55.833	25	4.722		89.87	48.03	0	64.583	10.833	50	37.381	4.375	19.524	28.095	40	7.292	37.5	7.917	60.268	12.5	13.333	42.292	27.083	34.167	25	7.778		57.5	18.889
5.20667	27.963	27.083	36.852	67.619	70	77.381	80.417	51.25	12.5	64.048	68.333	65.556	86.875	42.708	13.889	75	21.458	20.625	36.944	99.444	42.222	23.125	10.278		79.278	49.848	7.5	75	0	52.083	42.857	9.375	22.143	20.714	39.792	22.292	37.5	0	58.125	12.5	19.167	24.583	36.875	28.889	40	0		57.667	25.37
5.2125	33.333	37.361	40	57.857	83.333	77.857	100	52.083	15.833	34.524	76.19	66.667	68.75	32.083	5.185	72.5	24.375	9.167	49.167	99.815	31.667	32.292	0		68.5	43.788	16.042	73.958	6.389	62.5	34.524	12.5	18.571	27.143	49.167	17.917	37.5	2.917	45	7.708	16.875	24.792	25.417	3.333	47.083	0		69.5	21.667
5.21833	47.037	41.528	61.481	60.714	70	65.476	100	57.5	7.778	25.238	85	56.944	64.375	42.292	6.667	61.667	17.5	12.292	47.5	100	53.611	61.042	0		74.13	26.818	22.292	67.292	26.667	61.667	20	15.417	22.619	28.571	37.708	18.333	25.625	20.208	38.333	9.583	18.333	39.792	29.375	5	58.333	6.111		66.167	26.852
5.22433	31.296	30	60.185	61.19	77.5	85.714	96.25	57.173	17.222	16.19	89.524	49.444	72.5	52.917	15	74.375	16.458	5.625	47.222	100	73.056	53.125	0		73.13	37.121	25.625	68.958	32.778	40.625	25.476	14.167	6.429	27.143	42.292	18.333	12.5	36.875	28.333	20.833	36.875	47.917	47.083	4.444	45.208	15		66.5	32.593
5.23017	48.519	29.028	76.481	57.143	80	73.095	100	50	15.833	28.571	65.238	43.056	75.625	35.208	22.222	75.417	18.125	3.333	50	100	75.556	30.417	0		78.268	20.606	40.625	62.708	33.333	40.208	28.333	12.5	5	36.429	50	19.583	3.542	37.5	27.083	36.458	27.917	34.792	45.625	4.167	41.875	0		58.167	25.556
5.236	57.778	29.583	77.037	56.429	66.667	76.19	94.375	48.125	15.278	18.571	82.857	58.889	82.708	38.125	22.222	79.583	12.5	14.792	50	100	73.333	55.417	3.611		87.315	39.848	43.333	75	33.333	37.083	39.048	4.375	5.476	32.143	48.839	9.167	17.917	37.5	24.583	36.458	37.292	31.25	35.625	10	34.583	0		52.333	49.074
5.242	76.481	27.5	77.778	55.952	65	80.714	87.5	37.5	14.722	39.524	71.667	83.333	87.708	31.25	21.667	68.75	11.25	25	60.278	100	55.278	61.667	18.056		74.444	38.788	41.667	58.958	33.333	40.625	41.667	21.25	2.143	22.143	46.875	8.75	25	37.5	24.792	44.792	26.458	37.5	20	16.944	38.75	0		58.5	50.741
5.24783	68.889	32.917	73.333	56.429	64.167	68.81	77.917	46.667	16.389	42.857	70.714	79.722	71.042	56.458	12.222	78.542	19.792	7.5	65.278	98.704	70.278	64.375	21.389		71.333	18.03	48.75	61.458	33.333	37.5	32.143	24.583	0.476	21.429	44.792	3.75	25	37.5	38.958	41.25	24.375	29.792	38.958	15.833	34.375	0		49.833	62.963
5.25367	69.63	26.944	76.852	51.667	64.444	85.238	87.708	46.458	33.333	39.048	85.714	81.667	62.708	58.542	5.556	86.667	69.375	6.458	65.278	80.556	83.333	46.042	16.667		62	18.333	49.792	55.833	41.389	47.292	41.19	25	14.286	16.667	32.083	6.458	37.708	37.5	30.625	30.417	48.75	20	36.25	27.222	14.792	0		39.667	51.296
5.2595	75.556	24.167	69.259	53.571	51.389	85.714	87.708	51.875	47.778	37.381	92.381	83.333	66.458	72.708	7.407	79.583	68.333	9.583	66.667	78.889	95	48.333	12.222		60	12.576	42.917	65	53.333	65.208	38.81	26.667	4.524	48.095	15.833	4.792	31.875	37.083	49.167	46.458	36.458	4.167	16.875	34.444	12.917	1.389		55	50.741
5.2655	77.778	26.944	59.815	57.143	66.111	80.238	81.458	56.667	29.722	41.19	96.667	83.333	98.958	71.875	0	84.375	54.583	12.5	38.611	77.963	88.889	55.625	31.389		56.167	27.879	18.333	68.75	55	74.167	36.429	37.5	3.81	29.286	34.167	18.333	35.833	37.5	50.625	40	28.125	7.083	17.5	54.722	14.792	0		45.333	44.815
5.27133	55	25.556	67.593	43.095	59.167	60.476	69.792	60.625	44.722	40.238	74.048	91.944	100	66.042	6.481	80.417	64.167	22.292	52.222	72.963	85.833	68.244	26.389		73.333	45.303	25	56.875	63.056	59.583	28.571	37.5	32.381	37.619	38.542	19.583	29.375	37.5	37.292	32.5	18.542	32.292	13.333	66.944	13.542	5.833		29	57.593
5.27717	50.185	22.639	73.704	45.476	71.944	66.19	82.917	66.667	41.944	27.619	75.476	83.333	88.958	72.083	8.333	77.5	63.958	18.75	69.444	89.815	74.167	55.268	23.056		62.167	56.515	25	56.042	55.556	57.292	28.333	33.125	35.714	35.714	48.125	37.5	27.292	24.167	33.75	35.625	21.458	39.792	24.583	82.778	11.042	7.778		25.667	61.852
5.28317	50.741	8.333	87.222	42.857	74.722	64.286	81.667	68.125	18.333	40.476	79.286	94.722	80	62.5	10.37	87.292	57.708	16.042	78.333	91.111	66.389	60.417	19.444		62.333	54.848	25.833	44.792	50	65.625	28.81	22.5	32.381	48.81	48.75	26.042	55.833	25	50.417	19.167	25	39.375	12.292	57.778	18.75	1.389		25	64.63
5.289	35.37	6.389	80.741	20	79.167	53.095	82.5	62.5	16.667	40	97.619	94.722	99.583	71.458	17.222	87.5	60.417	12.5	80.278	96.852	83.333	58.125	35.278		72.667	57.424	13.958	50	50	60	31.905	11.667	20	42.857	50	12.292	69.792	33.333	38.333	34.583	27.917	57.917	12.5	76.389	32.083	0		26.333	83.148
5.29483	59.259	29.583	51.667	35.714	74.167	56.667	84.792	65.833	20.833	28.571	75	91.944	100	59.583	17.778	86.875	67.5	13.75	76.111	100	81.389	60.208	33.889		75	58.333	24.167	50	50	55.208	14.286	14.583	40.238	39.048	50	7.5	64.375	27.917	56.667	33.125	25	45.417	12.917	64.444	23.958	11.111		19.833	88.148
5.30083	62.778	25.139	57.593	31.905	81.389	57.143	89.792	57.083	39.444	28.571	88.81	99.167	91.25	73.125	29.259	87.5	70	24.375	70.556	76.481	81.389	63.333	27.5		65.667	59.394	35.833	53.958	46.667	46.458	14.286	23.958	42.381	38.095	45.387	12.083	63.75	49.583	67.292	23.958	4.375	47.708	18.542	95.278	37.5	9.444		25.5	80.926
5.30667	40.741	27.361	56.481	28.571	82.5	57.143	98.542	62.708	36.389	28.571	80.714	99.444	96.875	70	31.852	87.083	62.917	22.708	62.5	82.778	71.389	61.458	34.444		59.167	60.758	32.083	56.667	49.722	41.042	14.286	16.042	50.714	42.857	37.262	23.542	62.5	43.125	67.292	14.167	0	58.958	25	86.389	21.667	18.611		40	39.815
5.3125	54.444	26.111	65	28.81	81.389	56.429	98.125	66.458	50	35	83.81	100	99.792	43.542	40.556	68.542	63.333	29.167	48.889	80.37	67.778	59.792	6.111		48	56.061	27.708	58.542	34.722	46.667	14.286	1.667	30.952	42.857	36.875	18.542	72.917	31.042	59.167	36.458	5.625	62.5	24.375	83.333	16.042	16.667		33.333	56.296
5.31833	49.444	24.583	70.556	33.333	73.889	36.905	98.542	69.375	50.833	40.952	73.095	100	98.75	57.708	32.778	62.5	57.5	25	50	91.852	62.778	50	10		49	38.788	36.875	53.542	36.389	54.583	11.429	18.75	15.714	46.667	24.226	12.5	75	39.167	47.083	48.542	22.5	53.542	45.208	83.333	24.167	16.944		20.333	66.852
5.32433	28.704	25	54.444	58.095	83.333	42.143	98.333	77.083	66.667	46.667	89.048	99.722	95.208	84.167	39.815	65.208	46.458	25	39.722	93.704	60.833	50	7.5		49.833	16.212	17.708	45.208	34.444	37.917	11.19	24.375	15.476	42.857	37.5	14.792	62.083	45	45.208	33.75	25.417	58.333	35	82.778	3.333	46.944		33.333	68.889
5.33017	16.667	25	46.852	71.429	71.111	69.048	90.833	69.792	64.444	49.048	80.714	95.556	92.292	80.208	32.407	67.708	69.792	25.208	33.333	98.704	61.389	55.625	1.667		63.833	23.788	37.708	36.042	32.778	45.417	28.571	20.625	27.619	42.857	37.5	25	47.708	45	50.833	36.458	48.958	37.5	32.917	78.889	11.875	46.667		41.667	71.667
5.336	38.333	18.333	46.296	70.476	72.222	71.429	92.083	71.042	60.833	54.524	71.19	100	82.5	74.583	21.111	74.583	75	10.833	40.833	100	83.333	73.542	16.667		61.444	46.667	45.417	44.792	33.333	47.292	28.571	27.708	9.762	44.286	37.5	36.042	50	48.125	61.458	37.5	41.458	25	46.875	70.556	10	60.278		37.833	72.778
5.342	25.556	13.472	51.296	71.429	82.222	61.667	98.125	65.833	66.667	22.381	74.762	99.722	81.042	61.458	22.222	67.917	69.792	0	54.722	97.407	92.778	73.125	27.222		73.167	32.576	50	34.792	38.611	41.667	28.571	23.333	6.429	55.714	37.5	29.375	55.208	49.792	62.5	40.417	37.5	32.083	46.25	55.278	2.292	44.167		38	66.667
5.34783	23.889	21.389	64.444	70.952	77.778	47.143	100	83.75	50.833	22.143	92.381	95.278	85.833	58.75	19.259	31.25	35.417	0	40	100	64.444	75	28.333		70.167	39.242	35.208	59.583	39.444	49.792	35	0.625	0	52.857	38.542	38.542	58.333	42.083	62.5	51.25	33.958	13.542	42.292	35.556	0	33.056		49.833	63.704
5.35367	34.444	18.333	58.333	65.714	75.278	50	99.375	64.375	50	36.905	99.286	76.944	88.75	78.75	38.889	33.125	39.375	0	60.278	92.593	78.889	72.083	16.667		70	54.697	38.333	58.125	50	39.375	57.143	20.625	0	49.762	37.917	23.542	61.25	53.958	62.708	42.083	33.333	19.375	48.542	63.611	0	33.333		51	52.963
5.3595	25.185	14.583	47.222	65.238	83.333	41.667	98.542	66.458	50	30.238	85.476	68.889	87.5	80.208	40.926	38.542	36.042	0	50	97.593	80.833	65.417	29.167		66.833	54.848	26.458	41.25	50	37.5	57.143	29.375	9.286	40.476	26.667	28.542	55.208	35.833	65	37.5	32.708	27.292	52.083	79.722	21.042	46.389		59.333	54.074
5.3655	23.333	16.667	68.519	70.476	83.056	56.667	99.167	64.583	41.667	27.619	50	83.056	85.417	70.625	45	44.167	36.25	0	60.833	90.926	91.111	57.083	32.5		69.167	56.061	25	40	49.722	35.833	57.143	23.542	4.286	44.762	12.5	23.958	57.708	21.458	67.083	25.208	20.833	13.333	46.458	73.611	29.792	51.944		52.667	65.37
5.37133	28.148	24.306	67.778	68.333	83.333	54.286	99.583	67.292	33.333	43.571	60.952	75	78.542	83.333	40.185	45.417	46.042	6.458	37.222	97.407	96.944	45.417	28.333		77.048	47.576	19.583	46.875	48.611	25	56.19	14.167	0	33.81	17.292	19.375	51.667	50.625	57.292	24.583	40.625	24.583	55.208	72.778	37.5	41.944		44.167	60.926
5.37717	17.778	20.972	62.963	45.952	83.333	70.476	92.202	82.917	33.333	45.952	66.905	66.389	85.982	71.875	23.889	52.292	51.458	12.5	59.444	93.796	95	45.417	38.333		69.833	47.576	17.917	52.083	50.556	18.958	45	28.333	4.762	26.905	26.458	18.542	38.542	55.208	73.958	31.042	46.042	19.167	76.042	81.667	39.375	33.333		37.333	58.704
5.38317	5.741	16.667	44.815	44.286	83.333	69.762	77.708	90.417	33.333	56.667	81.19	86.111	80	76.25	22.222	42.708	56.25	12.5	56.667	93.125	92.778	45.833	33.056		61.833	61.515	25.625	46.667	66.389	26.042	64.048	14.167	0.714	41.667	31.042	11.458	50	52.083	51.667	31.458	21.667	41.458	76.875	75	47.5	36.111		29.833	73.264
5.389	34.074	25.556	44.63	57.143	65.833	67.857	88.571	87.708	33.333	59.286	76.944	87.778	65.417	83.125	22.222	47.5	62.5	12.5	57.5	99.63	83.056	57.083	33.333		63.5	58.348	38.75	58.75	61.111	25.625	57.143	1.667	9.524	45	37.5	5.208	47.5	54.375	49.583	27.083	12.5	47.5	86.042	83.333	44.583	50		28.333	58.125
5.39483	30.556	42.361	48.704	57.143	33.056	58.571	100	90	38.611	58.571	88.095	89.444	52.083	62.292	22.222	56.875	62.5	11.458	60.556	90.185	83.333	55	33.333		69.5	77.091	21.875	49.792	51.389	33.125	51.905	9.375	11.19	37.857	37.292	5.833	43.542	52.708	48.125	28.542	13.333	38.333	85.208	70	52.292	50		30	64.792
5.40083	23.333	41.667	51.852	49.048	33.333	54.286	99.583	98.542	45.278	71.429	88.095	89.167	68.958	50.417	30.741	48.542	46.25	0	58.333	87.963	78.889	40.833	37.778		63.167	70.758	23.125	49.375	49.722	39.792	40.238	0	10.476	5.714	46.101	19.583	36.667	38.542	64.167	21.875	12.5	48.542	80.625	79.833	62.708	50		30	61.435
5.40667	27.037	33.75	41.852	43.095	33.889	41.429	96.042	99.167	33.611	63.095	82.381	85	60.625	71.458	33.333	44.167	30.417	0	59.722	78.333	81.111	51.875	33.333		57	76.515	16.875	45.208	41.944	30	50.238	27.292	13.81	2.857	23.333	0	35.417	24.792	54.583	15.625	12.292	33.75	68.542	83.333	55.625	49.722		30.833	66.852
5.4125	19.444	23.194	33.704	44.762	31.111	40.952	87.5	87.917	33.333	60	75.952	83.333	77.708	84.375	37.593	59.583	18.958	0	66.389	65.37	95.556	59.375	32.778		71.667	79.394	12.5	44.167	43.056	26.458	55.476	36.25	13.571	6.19	18.542	12.083	27.5	19.792	65.804	20	0.417	38.125	61.458	81.667	50	35		41.167	67.963
5.41833	28.704	25	23.704	39.524	30	40	94.167	84.375	33.333	51.429	96.429	82.5	76.042	73.75	47.778	62.083	34.792	0	75.833	76.111	84.444	57.5	33.333		55.5	83.485	27.708	41.667	38.889	23.542	59.762	57.083	26.905	14.286	35	23.542	16.458	38.125	54.077	7.5	2.5	31.458	70.982	83.333	40.625	47.222		49.333	63.519
5.42433	6.852	24.167	20.926	58.333	41.389	40	81.667	75.208	33.333	67.857	94.286	83.333	75	87.5	65.185	62.708	22.5	0	48.333	78.704	80.833	74.792	33.333		55.333	77.576	39.375	40.625	56.389	22.708	42.857	36.875	42.857	10.952	26.25	17.292	24.167	52.5	55.208	32.292	8.333	37.5	75.774	83.333	37.5	50		44.833	31.111
5.43017	11.296	22.639	26.667	68.333	40.556	39.286	89.167	63.958	43.333	59.762	84.048	87.222	61.458	84.375	66.667	71.25	35.833	6.458	47.222	89.259	69.056	64.583	33.333		63.5	78.939	37.083	70.417	73.056	28.958	46.19	36.042	50.476	1.429	27.5	20	24.583	64.792	71.458	36.875	14.583	43.333	60.417	81.667	44.792	40.278		33	37.222
5.436	20.37	18.472	36.667	84.286	43.611	45.238	92.083	64.792	37.222	57.619	84.048	91.111	58.958	86.458	64.259	81.042	73.542	8.958	64.167	91.852	93.056	45.625	33.333		57.5	77.121	35.833	67.292	83.333	33.75	44.286	36.875	53.333	22.143	37.5	2.917	32.292	60.625	53.958	23.958	21.458	46.042	57.708	72.222	51.875	33.611		30.333	45.37
5.442	14.63	20.972	44.444	87.143	51.667	42.619	67.292	79.167	34.722	60.238	72.857	100	62.5	87.5	47.037	82.5	58.125	7.5	66.667	93.148	97.5	37.738	30		55.167	63.939	33.542	63.958	76.944	25.833	35	40.833	40	27.857	42.5	1.042	38.542	37.292	62.708	19.375	10.833	51.458	45.208	81.111	60.417	36.944		32.5	46.481
5.44783	8.519	20.139	42.778	96.19	71.667	50.952	60.833	87.5	6.389	67.143	87.381	96.389	53.542	87.5	49.63	67.5	52.292	4.792	57.222	94.63	89.444	44.077	22.5		52	76.515	43.958	72.292	81.667	17.917	43.333	57.292	35	38.81	37.5	8.542	37.5	29.792	74.375	27.292	12.5	66.458	51.25	83.333	57.5	42.222		26.667	55.556
5.45367	22.593	20	52.593	98.571	73.056	56.429	66.667	96.667	12.778	75.952	93.095	83.056	55.417	87.5	55.926	70.625	71.042	0	46.667	86.111	97.222	61.875	24.444		66.167	81.667	37.5	74.792	76.944	33.75	45.714	60.625	35.714	39.524	38.958	7.708	37.5	43.542	62.708	35.417	4.792	74.583	61.25	83.056	62.292	42.778		48	56.481
5.45967	23.519	18.194	44.63	96.429	83.333	49.048	74.167	90.625	21.944	66.667	87.381	85	49.583	87.292	66.667	66.042	69.583	0	32.222	92.222	83.333	62.5	33.333		75	66.667	55.417	71.875	78.056	28.333	42.619	54.792	28.571	42.857	28.542	0	37.5	41.667	56.667	26.667	2.917	69.167	62.292	83.333	62.5	50		20.167	33.333
5.4655	17.963	16.389	60.926	92.143	81.389	54.524	78.125	70.833	44.444	70.238	93.095	80	64.583	78.958	66.667	75	67.5	5.417	17.5	95.185	83.333	58.958	31.111		65.333	66.061	61.458	73.125	63.333	20.625	42.857	37.5	28.571	41.667	23.333	1.042	37.5	48.75	47.292	31.25	2.083	35.595	57.708	83.333	65.833	50		26.5	60
5.47133	11.111	20.833	59.815	99.524	69.722	26.905	86.25	83.125	27.222	63.095	59.524	71.944	78.542	77.917	61.852	72.917	62.083	4.792	16.667	89.074	79.167	52.5	33.056		51.333	84.394	57.292	71.25	50.556	43.75	42.857	35.208	40.238	42.143	36.875	6.458	37.5	50	57.292	26.458	13.333	41.25	71.458	83.333	61.458	50		29.333	55.185
5.47717	17.778	14.444	65.185	100	74.444	20.714	71.667	87.292	25	60.952	70.238	66.389	75	73.333	50	61.042	62.083	0	30.278	75.556	82.778	70.625	33.333		52	73.03	51.25	66.458	36.111	32.708	45	39.167	49.524	36.19	37.5	15.625	37.5	49.167	50	25	18.958	28.125	64.375	81.667	70.625	40		28.5	57.407
5.48317	37.222	24.861	66.667	94.762	83.333	42.857	74.167	90.625	23.333	22.857	68.333	66.111	75	73.958	53.333	55.625	70.417	0	16.667	83.704	72.222	81.875	33.333		47.667	86.364	60.625	73.542	44.444	33.75	35.476	48.542	43.333	42.857	39.375	12.5	37.5	27.083	52.292	30.208	18.958	17.083	65.625	81.389	61.667	26.667		24.833	55.741
5.489	37.778	25	66.667	96.19	83.333	45.476	72.5	81.875	0.278	43.571	70.714	68.611	77.917	67.292	62.593	71.25	71.042	0	34.444	91.481	83.056	87.708	31.389		58.167	77.727	66.25	48.542	62.5	54.792	38.571	62.5	55.238	42.857	31.25	12.5	47.708	30.208	64.167	43.542	30.833	12.5	82.173	83.333	62.292	25		18.5	50.926
5.49483	19.074	19.861	57.222	97.619	83.333	43.571	64.792	81.667	7.222	50.476	65.714	77.222	87.5	62.5	62.037	70.417	57.292	0.208	47.222	90.926	83.333	84.792	21.667		57	84.091	53.125	41.042	55.278	62.5	46.429	65.833	70.714	42.857	31.25	12.5	26.875	37.5	70	22.708	30.625	12.5	67.44	83.333	38.75	49.167		29.167	63.148
5.50083	13.519	23.056	56.296	91.429	81.111	38.81	58.125	95.208	0	81.429	77.857	82.5	86.458	73.125	50.37	53.75	60.625	0	50	78.333	83.333	90.417	16.667		48	68.939	58.542	33.333	49.722	62.5	57.143	58.75	55.714	42.857	37.5	3.333	15.417	39.792	65.417	22.292	30.208	15.833	73.75	83.333	40	42.222		23	38.519
5.50667	11.296	20.278	50.37	95.952	59.167	35.476	65.208	91.042	0.833	63.81	79.286	83.889	79.375	68.542	51.667	70	62.917	0	49.722	69.259	78.889	96.042	1.111		19.833	38.03	50.625	37.292	16.667	56.667	34.048	37.5	17.619	42.857	14.792	0	1.875	45.417	22.917	2.5	31.667	22.5	51.25	77.5	6.042	5.556		24.167	32.407
5.5125	11.111	22.222	68.333	75	80	30.476	69.167	82.083	0.556	61.905	89.048	92.5	86.25	71.458	61.481	59.792	75	0	39.444	60.741	78.611	87.5	0		13.833	16.515	11.042	24.167	22.5	36.458	17.143	18.75	0	40.714	1.25	0	2.292	13.958	4.792	0	5.417	12.708	8.958	51.389	0	6.944		35.833	26.296
5.51833	20.185	3.472	74.444	70.238	83.333	8.095	70	80.625	3.889	58.095	96.429	99.444	87.5	72.292	56.852	70.208	71.667	0	18.333	60.556	81.389	89.167	0		14.167	22.273	0	1.042	10.556	24.583	0	25.625	0	8.571	0	0	0	4.375	0	0	0	12.5	10.625	45.556	5.208	0		45.333	28.333
5.52433	11.111	9.028	72.778	66.667	80.278	18.81	89.375	99.792	5.556	75.238	81.667	85.278	77.917	71.875	62.963	63.75	74.167	0	0	67.778	52.778	88.125	0.278		9	9.242	5.625	0	1.111	34.375	0	13.75	0	10.714	0	0	1.25	0	0	0	1.042	12.5	9.792	42.5	6.667	0		40.667	35.37
5.53017	30.185	19.028	50	71.667	66.667	24.286	95.833	98.125	10.833	57.143	77.619	34.444	69.792	55	64.63	48.542	65	0	6.667	71.481	56.389	87.083	14.722		1.667	3.788	18.333	8.125	0	18.125	0	15.208	3.571	12.143	0	0	1.875	0	0	0	1.042	12.5	7.708	15.278	0	7.778		39.667	39.815
5.536	21.481	11.111	44.63	85.476	55.278	11.905	93.75	100	0	44.524	71.429	50.556	73.75	55.417	63.333	69.375	51.042	0	6.667	82.222	76.111	81.042	33.611		2.5	9.848	19.167	2.5	0	0	0	23.75	0	13.81	3.75	0	0	0	0	0	0	5.625	23.75	11.667	0.625	9.167		21.833	47.778
5.542	11.111	2.222	42.407	85.714	55.556	16.19	89.167	100	0	62.143	77.857	62.222	79.167	61.042	63.333	70.208	53.75	0	19.722	65.185	76.389	87.5	48.056		0	14.545	11.875	0	0	14.792	0	8.542	0	14.048	1.667	0	0	1.25	0	0	2.083	6.458	20.833	0	3.125	2.778		13.833	45.37
5.54783	11.111	8.333	54.815	85.714	58.333	29.524	59.792	100	0	70	62.381	70.833	75.417	66.042	55.741	69.167	67.917	0	13.889	71.111	83.333	86.042	22.778		0	0.303	15	0	0	18.542	0	12.5	0	14.286	4.375	0	0	4.167	0	0	0	7.083	13.542	4.167	2.083	0		28.5	55.556
5.55367	11.111	15.694	57.222	83.095	63.056	66.19	86.458	100	0	59.762	68.095	80.556	69.167	86.042	66.481	49.583	55.417	0	26.111	82.222	83.889	74.167	15.278		0	0	12.5	0	0	13.333	0	8.333	0	14.286	13.958	0	0	0	0	1.25	0	0	6.875	0.278	0.208	0		37.333	58.333
5.55967	17.222	31.389	59.815	71.429	68.611	62.143	100	100	0	61.429	61.429	81.944	66.667	82.917	84.63	34.375	68.542	0	25.278	90.741	99.722	68.125	20.556		0	0	23.542	6.875	5.556	17.917	0	0	0	5.476	13.75	0	0	2.5	0	0	0	3.542	3.958	0	10.833	0		28	43.333
5.5655	22.407	44.306	78.889	71.429	66.944	61.19	78.958	81.458	0	70.476	61.667	96.667	78.542	68.125	82.778	26.25	73.125	0	34.722	95.556	98.611	57.292	33.333		0	0	35.417	14.167	9.167	5.417	0	0	0.714	0	2.917	0	0	1.042	0	0	0	2.917	0.417	0	1.458	0		26.333	63.889
5.57133	18.519	58.333	38.704	64.048	75	47.381	80.208	81.458	0	69.286	70.476	93.056	63.958	75.833	68.704	37.708	52.917	0	41.111	100	71.389	44.792	26.667		0	0	12.083	3.958	0	5.625	0	0	0	0.238	0	0	0	0	0	0	0	18.333	1.042	4.722	0	0		49.667	74.074
5.57717	24.444	58.889	55.37	68.571	67.5	57.857	73.75	69.792	0	70.238	90.952	100	45.417	79.792	62.778	46.458	47.5	0	34.722	77.963	42.222	51.25	18.333		0	0	5.625	6.875	0	11.458	0.238	0	0	10.238	0	0	0	0	0	0	0	25.625	0	6.944	6.042	0		63.167	53.148
5.58317	25.185	58.75	62.963	59.524	66.667	56.429	83.542	55	0	57.143	71.905	100	41.458	87.5	66.667	68.125	61.042	0	38.889	68.148	33.889	62.292	33.333		0	4.545	19.375	0	0.278	12.5	4.524	0	0	4.286	0	0	0	0	0	0	0	0	0	0	4.792	0		78.167	27.778
5.589	10.741	69.167	73.519	64.762	58.889	51.905	87.5	72.083	0	56.905	72.619	96.111	42.083	87.5	66.667	73.125	62.5	0	16.667	84.444	65	49.167	33.333		2.833	0	23.75	0	0	23.75	0	0	0	5.238	5.208	0	0	0	0	0	0	0	0	0	0	0		60.667	31.481
5.59483	20.185	64.028	82.037	61.905	56.667	32.143	87.5	93.958	0	38.333	73.81	86.667	57.5	76.667	62.801	75.417	62.5	0	28.056	92.593	81.111	61.458	33.333		2.333	0	9.375	4.792	0	25.417	0	0	0	0	2.708	0	0	0	0	0	0	3.542	0	0	9.375	0.278		80	34.63
5.60083	22.222	55.972	70	71.429	74.167	35.714	87.917	88.75	0	41.19	87.619	83.333	73.958	83.542	53.125	75	51.667	0	39.722	89.259	81.111	64.375	33.333		0	0.606	3.542	12.292	0	13.333	3.095	0	0	0	0	0	0	0	0	0	0	0	0	0	15	0		78	39.63
5.60667	20	48.333	61.667	61.905	70.833	37.857	66.815	83.125	0	39.762	100	86.944	86.875	76.25	60.185	79.375	50.833	0	33.611	79.444	60	75	33.333		0	0.303	12.5	4.583	0	16.667	0	0	0	0.476	0	0	0	0	0	0	0	1.25	0	0	0	5.833		77.333	35.37
5.6125	19.815	59.722	29.815	60.952	56.944	41.429	68.75	72.917	0	32.381	96.667	99.167	87.5	75.417	66.296	79.583	61.667	0	36.389	89.931	73.889	74.583	26.111		0	0	12.5	6.25	0	4.583	0	0	0	2.619	0	0	0	0	0	0	0	0	0	0	9.792	0		68.667	31.481
5.6185	20.37	74.028	38.704	71.429	38.333	41.667	75.833	66.875	0	56.905	93.095	93.611	87.5	75.833	64.815	73.333	75	0	33.333	85.605	71.111	75	32.778		0	0	10.625	0	1.667	0	0	0	0	0	0	0	0	0	0	0	0	0	2.083	0	12.708	0		74.167	15
5.62433	17.222	75	42.407	64.286	33.611	42.857	76.25	77.708	0	66.429	63.333	93.056	87.5	86.667	66.667	86.667	47.917	7.5	35	69.021	71.111	74.375	36.667		0	0	0	9.167	0	11.458	0	0	0	0	0	0	0	0	0	0	0	0	0	0	9.167	12.222		69.333	11.111
5.63017	19.815	61.806	35.37	56.667	39.167	45.476	76.458	84.167	0	68.333	86.667	99.722	87.5	85.208	66.667	86.667	45.625	16.875	50	67.963	32.778	64.167	33.333		0	0	0	5.208	0	3.958	0	0	0	0	1.458	0	1.042	0	0	0	4.583	0	0	0	0.833	24.167		58.333	11.296
5.636	32.778	49.306	60.185	42.143	31.944	42.857	59.792	75	0	68.095	73.095	95	78.75	87.5	56.296	78.958	30.417	21.875	50	73.981	42.778	55.208	33.333		0	0	0	0.208	0	0	6.429	0	0	0	0	0	0	0	0	0	9.583	7.083	0	0	1.667	18.889		60	25.185
5.642	14.815	41.944	52.778	64.524	17.222	42.857	69.167	85.833	0	70.476	70.238	68.611	90.417	86.875	54.444	82.708	53.125	11.25	48.333	88.495	49.167	51.875	39.167		0	1.212	0	0	0	0	5.476	0	0	0	0	0	0	0	0	4.167	0	7.292	0	0	4.792	15.278		44	22.407
5.64783	11.111	43.333	34.63	85.714	9.167	42.857	78.125	82.5	0	59.524	68.333	89.444	100	76.458	60.37	84.792	60.833	0	45.556	94.259	63	41.25	51.667		0	0	0	6.875	0	3.333	0	0	0	0	0	0	0	0	0	0	0	0	2.292	0	0	1.111		33.167	58.519
5.65367	11.111	46.528	50.926	76.429	21.667	49.048	75	92.917	0	71.429	69.524	53.611	96.458	69.375	66.667	87.5	63.333	2.5	64.167	90.556	64.167	35	66.667		0	0	0	12.5	0	12.917	0	0	0	0	0	0	0	0	0	0	0	0	5.417	0	0	0		28	77.593
5.65967	11.852	43.889	43.889	71.429	31.667	56.19	70.208	86.042	0	68.81	66.905	88.611	97.917	66.458	64.444	87.5	50.417	16.875	78.889	99.444	61.111	36.042	65.278		0	0	0	12.5	0	5.208	1.667	0	0	0	0	0	0	0	0	0	0	0	0	0	0	0		30	60.926
5.6655	11.111	54.444	46.667	88.333	32.778	61.905	64.167	70.625	0	62.619	61.429	81.944	99.167	82.708	66.296	85.417	47.708	20.417	83.333	100	83.611	42.083	66.111		0	0	0	7.708	0	0	10.952	0	0	0	0	0	0	0	0	0	0	0	0	0	0	0		30	53.889
5.67133	24.815	73.194	36.667	85.952	50	71.667	70.625	75	0	41.667	57.619	84.444	100	82.292	61.852	77.708	31.667	12.5	75.833	99.792	85.278	50	66.667		3.333	0.909	0	0	12.222	0	14.286	0	0	0	0	0	0	0	0	0	0	0	0	0	0	0		59.833	67.222
5.67717	25.185	55.694	44.259	85.238	50	62.381	70.417	77.292	0	20.238	60.238	81.667	99.25	81.25	62.407	78.75	37.5	5.417	66.667	100	79.444	50	61.944		15.333	0	0	0	14.444	4.583	13.333	0	0	0	0	0	0	0	0	0	0	0	0	0	0	0		67.333	79.815
5.68317	25.37	24.306	39.074	77.381	50	80.714	74.583	79.167	0	40	69.762	77.222	100	61.042	59.63	87.5	37.5	12.5	67.5	98.148	40.556	50	66.667		9	0	0	0	10.278	7.708	12.143	0	0	0	0	0	0	0	0	0	0	0	0	0	0	0		61	88.889
5.689	15.37	25	45.556	59.286	63.056	91.905	78.125	88.333	0	70	77.381	74.722	100	54.583	58.519	87.5	47.708	12.5	83.333	100	33.056	50.833	66.667		0	0	6.25	0	4.167	0	14.286	0	0	0.952	1.875	0	0	0	0	0	0	0	0	0	0	0		57.667	70.926
5.69483	15	29.861	63.519	55.714	82.222	88.333	86.042	89.375	0	67.143	85.714	82.222	100	55.625	60.556	87.5	52.917	13.542	83.333	100	54.444	50	62.889		0	0.909	0.417	0	0	9.167	25.238	0	0	4.286	3.542	0	0	0	0	0	0	0	4.792	0	0	0		49.278	68.333
5.70083	42.037	31.389	75	71.19	83.444	89.048	88.75	77.5	0	68.333	85.714	82.778	94.167	67.917	46.296	87.5	54.792	23.75	83.333	100	67.222	42.708	63.222		0	0	0	0	0.556	5.417	10.476	0	0	11.905	0	0	0	0	3.333	0	0	0	0	0	5.208	0		45.185	76.852
5.70667	31.296	42.5	57.407	72.143	93.333	93.095	93.542	64.792	0	71.429	85.714	97.5	90.208	83.69	45.926	85.417	49.792	16.667	83.333	100	65.556	47.5	66.667		0	0	8.75	0	11.389	11.667	0.238	0	0	14.286	0	0	0	0	0	0	0	0	0	0	1.25	0		54.426	72.778
5.7125	20.926	51.667	51.111	70.238	89.167	85.714	71.458	63.542	0	71.429	85.714	82.5	99.375	80.952	44.444	76.667	60.417	12.5	71.389	98.889	59.167	48.958	44.444		0	0	0	0	16.667	9.375	14.524	0	0	12.143	0	0	0	0	0	0	0	2.5	0	0	0	0		56.5	75
5.7185	28.333	46.389	65	50	90.333	78.571	84.583	55.417	24.444	67.619	74.206	57.222	92.917	78.81	53.333	68.958	57.708	12.5	50	99.524	69.444	55.863	62.778		0	0	1.667	0.833	2.222	2.708	33.571	0	0	0	0	3.75	0	0	0	1.25	0	0	0	0	0	0		56.333	84.259
5.72433	37.037	41.806	80.741	51.429	81.944	85.714	74.167	62.708	47.5	46.429	50.556	59.722	97.708	72.827	53.704	73.988	59.286	12.5	50	100	71.389	70.119	66.111		0	0.152	0	0	6.944	12.5	28.571	0	0	0	0	3.333	0	0	0	5.208	0	0	0	0	0	0		71.167	66.296
5.73017	30.926	48.333	72.847	61.429	70.556	85	67.083	58.333	30.833	56.905	50	26.389	85.833	80.208	60.741	59.196	52.5	8.958	53.611	100	69.444	67.5	52.222		0	0	0	0	10.556	17.917	29.286	0	0	0	0	0	0	0	0	0	0	0	3.75	0	0	0		78	76.296
5.736	28.519	35.972	60.926	64.524	86.944	71.429	67.708	63.542	33.333	41.944	65.278	16.667	83.333	86.667	55.185	72.56	48.958	0	54.722	95.741	71.667	63.333	52.5		0	1.364	0	0	7.778	20.625	2.857	0	0	0	0	0	0	0	0	0	0	0.417	0	0	2.292	0		54.167	58.889
5.742	41.481	49.722	50	64.286	83.333	72.381	80.417	67.5	33.333	75.714	78.333	15.278	86.845	97.917	61.111	82.738	44.375	0	50	95	70	80.208	61.111		0	0.152	0	10.417	0.833	5	0	0	0	0	2.708	2.708	0	4.375	0	0	0	14.167	0	0	10.625	0		69.667	52.407
5.74783	44.444	74.167	69.259	73.81	85.833	82.143	70.208	76.458	33.333	72.381	85.714	6.111	76.875	94.792	63.889	68.333	57.708	0	66.667	96.852	69.444	84.167	55.833		0	0.152	0	10.625	13.056	4.792	2.381	0	0	1.667	0	3.125	0	11.042	0	0	0	1.667	0	0	0	0		65.333	40.37
5.75367	42.407	47.222	42.222	71.429	96.944	73.571	82.5	67.083	35.556	68.571	85.714	10.556	75.417	87.917	66.667	79.583	46.667	0	76.389	97.222	84.167	88.542	63.333		0	3.485	0	10.208	2.222	3.333	5.238	0	0	0	0	0	0	0	0	0	0	0	0	0	0	0		64.5	41.481
5.75967	36.481	40.278	42.407	70.714	64.444	76.667	85.208	62.708	35.833	63.81	82.143	15.556	62.917	90.625	64.259	60	50	4.792	98.056	100	65.278	99.167	61.111		0	6.061	0	0	0	4.375	10.238	0	0	0	0.833	0	0	0	9.167	0	0	0.625	0	0	0	0		50.167	48.148
5.7655	33.333	25.694	42.037	78.571	43.889	88.333	87.083	69.375	41.944	71.429	83.81	16.667	57.292	95.03	66.667	66.726	46.875	23.542	96.111	97.593	69.944	93.75	56.667		0	3.939	0	0	0	22.708	11.429	0	0	0	10.833	0	0	0	0	0	0	6.042	6.875	0	5	0		59.667	52.778
5.77133	33.333	29.028	45.556	41.667	54.722	85.714	74.792	57.946	41.667	71.667	81.429	8.056	49.583	89.583	61.111	50.446	58.958	36.25	88.333	99.259	72.5	89.583	66.667		0	0	0	0	0	2.083	21.19	0	0	0	2.083	0	0	0	0	8.333	0	0	0	0	0	0		60	52.037
5.77733	35	36.25	45.741	57.619	82.222	80.952	75.625	71.131	35	80.159	79.048	26.111	74.167	85.625	58.519	75.119	62.5	41.25	92.778	93.333	35	83.75	66.389		0	3.939	0	0	3.056	14.167	14.286	0	0	0	0.625	0	0	0	0	4.583	2.5	0	0	0	0	0		64.667	35.185
5.78317	41.296	34.028	55.556	63.81	83.333	95	66.875	71.875	33.333	71.429	84.286	17.222	92.083	96.399	49.444	76.042	71.875	49.792	88.611	97.593	33.333	87.5	66.389		0	1.364	0	0	0	3.125	11.905	0	0	0	3.333	0	0	0	0	0	0	0	0	0	0	0		66	40
5.789	46.852	45.833	45.741	80	83.333	83.81	74.167	75	37.222	71.429	73.333	20.833	100	85.208	44.444	81.607	63.333	47.083	97.5	91.25	33.333	84.821	66.667		0	0	0	0	0	0.833	0	0	0	0	0	0	10.208	0	0	0	0	0	11.458	0	0	0		52.667	37.222
5.79483	53.333	33.194	53.148	90.476	78.611	87.381	68.333	79.583	65.833	71.429	52.619	0	98.125	81.667	54.815	71.875	61.667	49.583	100	99.259	30.833	72.232	64.444		0	0	0	0	0	2.292	0	0	0	0	0	0	2.292	0	0	0	0	0	6.25	0	0	0		60	49.074
5.80083	45.926	32.361	55.741	91.905	56.389	97.857	71.042	76.875	53.056	79.286	56.429	20.278	96.25	76.875	43.519	74.583	59.792	50	100	84.074	19.444	58.542	64.167		0	0	9.792	0	0	4.792	0	0	8.571	0	0	0	1.042	12.5	0	6.875	0	0	0	0	0	0		55.167	49.815
5.80667	39.815	31.389	55	88.095	49.444	85.714	60.625	81.042	39.167	72.619	43.81	28.333	78.244	90.417	47.407	73.958	57.917	52.917	94.444	96.852	31.389	61.667	56.667		0	0	18.542	0	0	9.375	0	0	13.333	0	0	0	0	6.25	0	0	0	0	0	0	0	0		47	46.852
5.8125	37.037	35	64.074	100	51.667	82.857	63.75	75.208	33.333	65	42.619	8.056	87.857	91.042	37.037	75	62.917	60.833	95.278	97.222	37.5	55	56.111		0.333	0	3.75	3.333	0	7.5	0	0	0	0	0	0	0	0	6.25	0	0	0	0	0	0	0		49	47.963
5.8185	37.778	39.444	50.556	85.714	56.944	95.714	65.208	77.083	46.111	81.667	57.143	7.778	89.206	91.845	46.481	75	60.417	55.833	95.278	90.37	37.778	44.583	35.833		0	0	0	7.083	0	10.625	0.952	0	0	0	0	0	0	0	0	0	8.75	0	0	0	0	0		75.333	47.037
5.82433	50	30.417	55	85.714	78.611	77.619	66.042	79.167	36.389	91.429	56.905	36.667	82.708	79.821	46.667	72.708	83.75	54.792	90.833	98.889	25.833	47.708	48.056		0	0	0	6.458	0	21.875	0.952	0	0	0	6.042	0	0	0	0	0	2.708	4.583	0	0	0	0		78.5	43.519
5.83017	53.889	29.583	72.407	73.571	69.167	70.238	69.792	69.167	36.944	88.333	32.857	28.333	90.208	88.244	53.333	72.917	78.75	57.708	97.5	100	33.333	57.738	50		0	1.818	0	6.042	0	25	8.095	0	0	0	12.5	0	0	0	0	0	2.083	17.917	0	14.167	0	0		45.5	44.444
5.836	62.407	28.194	64.815	83.571	61.389	85.714	78.75	72.5	54.722	92.381	28.571	28.889	86.458	100	75.741	75	75.833	41.458	92.222	91.481	33.333	68.78	49.444		0	0	0	0	0	17.5	7.619	0	0	0	7.083	0	0	0.833	5.208	0	8.125	7.5	0	3.056	0	0		40.333	44.444
5.842	46.111	37.222	57.037	85.476	87.778	92.857	81.875	70.208	63.889	85.952	20.238	36.667	58.75	87.649	72.222	75.833	81.667	48.125	98.333	80.926	51.111	83.333	48.889		0	0	0	0	0	22.083	0	0	0	0	0	1.667	0.208	0	0	0	0	3.333	2.708	0	0	0		55.333	43.889
5.84783	53.704	31.111	73.148	75.476	88.611	93.81	82.083	72.5	49.444	85	23.571	50	40.625	73.095	68.704	76.19	76.25	27.292	98.056	83.889	77.5	72.708	58.333		0	0	0	0	0	17.917	8.095	0	0	0	0	0	0.208	0	0.833	0	0	0	0	0	0	0		70	44.444
5.85367	75.37	21.111	67.963	70.238	82.5	81.905	78.333	62.5	46.667	57.381	26.429	49.167	65.833	84.167	79.074	77.262	74.583	38.333	100	93.148	66.667	87.5	51.944		0	0	0	0	6.667	0	0	0	0	0.952	0	0	0	0	2.5	0	0	0	0	0	0	0		67.333	44.444
5.85967	56.296	29.306	60.741	57.143	83.333	94.524	56.25	54.583	35.278	53.571	61.429	36.111	93.125	69.375	83.148	68.214	75	27.083	90.833	87.963	60.556	78.333	60.556		0	0	0	0	7.778	1.042	4.286	0	0	1.19	0	0	0	0.417	0	0	0	0	0	0	4.583	0		59.833	44.444
5.8655	59.63	27.361	58.889	49.524	40.278	79.286	48.958	53.958	33.611	42.143	64.286	42.5	91.042	85.208	93.333	59.286	68.125	25	97.389	67.963	80	57.083	66.389		0	4.242	0	0	11.667	11.875	4.762	0	0	0	0	0	0	12.5	0	0	0	6.875	0	0	9.167	0		63.833	44.444
5.87133	67.593	30.972	75	48.81	32.222	84.524	30.833	50.833	46.111	53.333	73.095	38.611	85.417	87.917	100	68.78	47.292	25	40.167	77.778	80	63.542	43.056		0	0.758	0	0	6.389	0	0	0	0	0	2.292	0	0	12.5	0	0	0	11.25	0	0	5.625	0		77	44.259
5.87733	68.889	27.778	57.778	62.857	31.389	87.619	38.542	51.458	35.556	58.571	73.333	55.278	75.625	87.917	95.185	73.958	49.583	25	72.5	70.926	82.5	66.458	45.556		0	0	0.833	0	1.667	0	0	0	0	1.429	0	0	0	1.458	0	0	0	3.125	0	0	10	0		76.667	43.333
5.88317	75.926	27.222	53.519	43.333	33.333	80.913	51.042	53.125	35.278	57.143	70.476	65.278	50.417	94.167	80.185	69.673	59.792	23.125	98.056	73.264	94.444	77.708	42.5		0	0	4.792	0	0	5.625	8.095	0	0	12.619	0	0	0	0	0	0	0	11.25	0	0	0	0		71.167	26.667
5.889	70.185	20.417	46.667	36.984	27.5	76.468	60.833	51.25	42.778	63.333	76.19	61.944	58.333	78.75	65.556	64.375	60.417	25	100	74.954	93.056	80.417	26.667		0	0	6.458	0	5.556	5	13.333	0	0	0.238	9.375	0	0	0	0	0	0	11.458	0	0	0	0		64.833	24.259
5.89483	74.329	22.083	30.185	73.69	41.667	85.714	42.917	42.292	49.722	57.143	76.667	63.889	53.542	75	80.741	69.375	56.25	25	93.889	88.333	68.611	73.065	36.667		0	0	0	0	0	8.75	7.619	0	2.619	0	7.5	0	0	0	0	0	0	0	0	0	6.458	0		50.833	16.111
5.90083	73.935	17.778	33.333	78.571	41.111	79.762	30.625	56.667	40	52.381	73.81	60	75.833	83.958	88.889	61.458	61.667	25	64.444	88.704	93.333	77.5	42.778		0	0	0	0	0	0	2.857	0	0	0	12.5	0	0	0	0	0	0	0.625	0.417	0	0.417	2.5		40	25.926
5.90667	73.519	30	33.333	96.905	65.833	65.714	28.958	58.125	33.333	48.333	78.651	66.667	80	95.417	77.778	69.583	64.375	25	87.5	88.704	91.944	85.208	49.444		0	0	0	0.417	0	0.208	1.905	0	0	0	0.625	0	0	0	0	0	0	5.625	0	0	0	16.667		40.167	34.815
5.9125	82.037	21.806	38.333	96.429	64.444	70.476	46.042	41.458	39.444	69.048	79.762	62.778	62.083	87.292	75.37	78.333	62.083	31.042	93.333	86.597	98.611	70.625	45.833		1	0	0	0	5.556	23.75	0	0	0	0	0	0	0	0	0	0	0	22.708	0.625	0	0	11.944		40.333	44.444
5.9185	52.407	17.917	53.148	85.476	65	72.857	50	37.5	37.222	79.524	80.714	64.444	71.25	93.958	72.963	86.667	40	48.542	97.778	87.407	67.5	62.708	47.5		3	0.152	0	0	8.056	19.792	0	0	0	0	0	0	1.042	0	0	0	0	33.125	0	0	0	0		41.833	43.519
5.92433	45.37	20.556	55.741	84.762	50	44.762	50	59.583	46.667	85.714	78.571	65.833	75.208	81.667	69.444	83.542	33.958	38.333	99.444	87.593	69.722	90.208	50		0	0.303	0	0	0	2.083	0	0	0	0	0	0	11.667	3.333	0	0	0	45.208	0	0	2.917	0		54.667	56.111
5.93017	52.037	27.361	34.074	55.714	43.889	47.381	54.167	67.083	49.722	79.286	73.889	22.222	86.071	80.625	82.407	74.167	28.958	36.25	84.722	51.667	80.833	92.292	48.889		0	3.03	0	0	0	2.5	2.619	0	0	0	0.833	0	11.25	2.083	0	1.667	0	12.292	0	0	0	0		40.5	43.519
5.93617	53.356	32.639	33.333	71.429	47.778	44.762	62.5	50	43.889	71.429	71.429	23.056	69.435	87.708	70.926	71.458	55.625	19.583	83.333	75.741	82.778	87.5	33.333		0	0	0	0	0	5.625	7.381	0	0	3.333	8.542	0	0	0	0	0	0	5	4.375	0	1.875	0		57	46.481
5.942	45.185	35.833	37.778	90.238	28.333	72.381	62.5	54.583	33.333	57.143	85.714	31.389	60.625	96.042	59.815	72.083	56.875	25.208	82.5	58.519	76.667	81.25	33.333		0	0	0	2.083	0	2.083	0	0	7.381	0	5.833	0	0	0	0	0	0	0	3.125	0	0.417	0		61.333	52.222
5.94783	42.222	30.972	35.185	100	55.278	68.095	52.292	70.417	33.056	54.524	95	51.389	69.583	80.208	62.407	66.042	52.292	32.708	93.889	51.852	70.833	77.5	33.333		0	0	0	0.208	0	8.125	0	0	0	0.238	0	0.625	0	0	0	1.042	0	16.875	0	0	6.875	8.056		65.5	56.296
5.95367	41.481	38.611	50.741	93.333	66.389	91.905	50	63.75	35.556	67.857	85.476	50	85.595	85.417	89.074	77.917	41.667	37.5	97.222	69.815	57.5	91.667	47.222		0	0	0	0	0	12.5	0	0	0	10.476	0	12.5	0	0	0	0	0	12.083	0	2.778	13.542	2.222		71	61.667
5.95967	39.074	41.667	43.704	90.238	80.833	90.476	36.25	64.583	49.722	66.429	95.476	50	84.97	74.583	100	67.708	37.917	43.542	77.778	75.185	66.667	100	29.167		0	0	0	5.417	0	15.833	0	0	0	14.286	0	12.5	0	0	0	0.208	0	0.417	4.583	0	21.667	0		74	70.37
5.9655	49.074	35.278	43.333	89.524	85.556	89.762	41.458	74.375	45.833	57.143	93.333	50	73.333	75	95.926	77.083	38.958	41.458	69.167	92.477	61.667	97.887	16.944		4.333	0	0	0.417	0	29.167	0	0	0	3.095	0	12.5	0	0	0	1.667	0	0	6.25	0	4.583	0		80	81.667
5.97133	71.481	33.472	36.111	96.19	100	64.762	29.792	76.458	50	61.429	84.762	50	83.095	73.542	100	75	66.458	35.208	55.556	84.375	64.167	83.958	23.333		5.667	3.636	0	0	0	26.458	0	0	0	4.286	0	5.625	0	0	0	0	0	18.125	0	0	2.917	18.056		70.333	63.704
5.97733	66.296	18.472	35	92.857	86.111	43.095	46.25	90.208	38.611	83.254	88.571	45.5	81.726	70.417	82.407	73.333	69.375	28.542	71.667	87.546	58.056	93.631	33.333		1.5	5.455	0	10.625	0	21.042	9.524	0	0	0	0	0	0.833	0	0	0	0	19.583	0	0	1.042	8.056		73.833	60.37
5.98317	51.296	34.583	40.556	90.238	71.389	49.286	39.375	77.083	33.333	66.667	94.048	42.278	92.917	76.25	96.852	72.292	63.958	27.083	73.056	84.815	66.667	94.018	27.5		3.167	0	0	7.292	0	38.958	0	0	0	0	0	1.458	0	0	2.083	0	0	6.458	0	0	0	0		68.167	50.556
5.989	60.37	41.806	36.852	98.095	83.056	47.381	45.208	96.964	36.389	66.905	86.667	27.778	88.958	76.042	87.593	73.75	61.667	12.5	68.056	67.963	52.222	96.042	35.556		8	0.758	0	0	0	42.917	0	0	10	0	0	0	0	0	0	0	0	2.083	0	0	3.542	0		41.167	52.407
5.99483	61.296	49.306	41.481	88.571	76.389	67.381	36.875	89.167	53.611	67.857	83.333	11.389	95.714	77.708	87.06	62.292	62.083	22.083	78.333	86.667	40.556	72.292	33.611		4.167	6.515	0	0	9.722	51.042	0	0	13.333	0	3.333	0	0	0	0	0	0	9.583	0	0	12.5	0		45.667	53.333
6.00083	41.296	43.611	72.963	75.476	92.778	69.524	45.417	94.792	48.611	80.476	83.333	18.056	98.611	67.5	84.444	77.5	50	13.75	82.5	89.444	30.278	83.542	33.056		0.5	0	0	2.708	0	47.708	0	0	0	0	25	0	0	0	0	0	0	0	0	3.611	0.625	0		45.833	59.259
6.00667	38.148	30.833	53.889	72.635	46.389	73.571	52.708	87.202	16.667	74.286	91.429	35.833	75.625	38.333	65.926	77.917	35.833	17.5	60.056	83.704	36.389	75	11.667		0.167	0	5.417	19.375	0	51.042	11.905	0	1.905	0	19.167	0	2.5	9.375	10.625	0	0.625	1.042	1.25	10	0	0		44.667	62.222
6.0125	32.963	22.917	29.259	66.508	20.278	53.333	53.333	78.393	16.667	61.905	87.381	43.333	55.417	21.25	53.519	78.958	6.042	14.583	40	57.407	28.889	75	26.667		0	3.03	23.75	26.25	0	20.833	27.143	0	6.19	0	24.583	0	0.208	0	22.5	2.5	0	12.5	10	5	0	2.5		44.5	53.333
6.0185	23.148	29.306	14.259	49.048	0	76.667	39.792	87.5	15	57.143	87.857	36.667	35.833	12.5	49.074	70.625	11.042	12.5	58.5	47.407	25.278	49.792	30.278		5	7.576	5.208	40.208	0	21.042	28.571	0	14.048	0	15	0	2.5	0	41.667	16.667	0	10.833	12.5	14.167	3.75	5.833		26	52.037
6.02433	3.519	25.556	27.778	50.952	0	65.714	19.167	87.5	15.833	48.333	60.476	33.333	48.542	14.792	31.852	63.542	5.417	12.5	50	64.63	16.667	64.167	31.944		0.667	10.152	0	50	0	25	29.048	0	5.476	0	8.125	1.667	27.5	0	32.083	0	0	11.667	12.5	16.667	8.75	3.889		20.667	36.111
6.03017	17.037	22.361	22.222	44.762	0	77.857	22.292	74.167	1.667	39.524	73.095	22.778	54.167	23.958	39.815	59.792	0	12.5	47.778	61.852	22.5	59.167	27.5		3.667	15.455	7.5	40.417	0	35.625	29.048	0	14.048	0	0.625	3.333	44.167	3.125	21.042	0	0	25	12.5	16.667	10.417	0.833		22.5	55.556
6.03617	31.111	28.056	22.778	60.714	0.278	68.333	32.292	91.667	8.333	53.571	84.524	16.667	52.083	6.25	44.444	56.875	0	12.5	33.333	50.741	31.111	54.167	50		27.5	21.061	15.833	45.417	0	31.875	31.429	0	6.19	9.524	7.917	3.75	50.208	7.917	12.5	3.542	10.417	25	12.5	16.667	0	6.944		24	32.963
6.042	37.778	19.167	25.926	31.429	0	58.095	38.75	87.5	16.667	54.762	94.048	16.667	64.583	12.5	43.519	69.792	0	15.417	33.333	52.222	56.111	53.542	38.889		24.667	29.848	16.458	24.583	6.944	25	30	2.5	27.143	14.286	0	0	51.875	12.5	23.75	12.5	3.542	25	10.417	16.667	0	11.389		30	38.519
6.04783	35.926	26.944	31.667	28.095	0	50	29.167	98.542	16.667	47.619	76.429	16.667	63.125	12.5	56.296	69.375	0	25	33.333	24.444	66.667	62.5	38.056		8	23.182	20.625	24.792	11.667	26.875	28.571	5.417	28.571	14.286	3.125	12.5	26.667	12.5	26.875	24.167	0	25	9.583	16.667	0	4.722		28.333	34.63
6.05367	54.444	26.667	51.667	32.619	0	31.19	35	99.583	11.667	49.048	64.524	16.389	45.208	19.583	66.296	36.042	0	22.5	19.167	40.185	66.667	67.292	50		10	25.303	8.542	13.958	0.833	35	16.905	12.5	34.286	14.286	12.5	9.375	20.417	12.5	13.125	29.375	5.417	25	12.5	9.722	0	13.611		21.333	34.074
6.05967	35.741	19.167	44.63	42.857	0	27.619	35	98.125	0	42.143	56.905	8.333	37.292	12.5	76.111	26.667	0	1.458	23.611	43.333	61.667	66.667	36.667		0	26.364	12.5	12.5	10.278	30.625	14.286	12.292	31.667	1.429	23.125	0	2.917	12.5	12.5	25	12.5	25	12.292	0	0	5.278		30.333	27.037
6.0655	24.074	3.472	32.407	42.857	33.611	5	19.583	89.613	0.556	56.905	69.524	4.444	46.875	12.292	74.63	30.625	0	0	34.444	62.778	65.833	49.792	33.333		0.167	17.121	0.833	12.5	3.889	40.417	15.714	0.417	39.524	0	25.208	0	4.583	11.458	23.125	30	4.375	20	10.208	0	0	0		31.333	12.037
6.07133	12.963	9.306	51.111	42.857	36.111	34.524	27.292	96.042	12.5	68.81	65.714	0	56.25	15.833	66.667	67.5	0	9.583	33.333	54.259	66.667	47.292	32.222		0	25.152	4.167	12.5	0	38.125	27.143	0	25.714	0	22.083	0	0	0	41.25	25.625	1.042	12.5	11.25	0	4.375	0		29.667	24.074
6.07733	33.889	8.333	35.926	42.857	39.722	51.667	51.042	89.792	14.444	79.048	67.381	1.667	63.333	19.167	52.778	60.625	0	13.958	22.222	47.222	65.833	48.542	15		7.833	28.636	0	12.5	3.333	41.875	21.19	0	7.381	0	27.5	1.25	6.458	0	38.75	28.333	2.292	12.5	12.5	0	12.5	0		22.167	14.444
6.08317	37.407	9.583	36.481	42.381	43.889	39.048	52.917	90.208	6.111	79.762	45.476	12.222	65.417	24.375	55	66.667	0	12.5	43.889	40	49.167	72.083	16.667		19.333	29.091	3.125	32.5	1.944	45	14.048	0	33.571	13.095	24.792	12.292	12.917	0	32.917	30.417	4.583	12.5	12.5	0	14.583	7.5		20.167	22.037
6.089	27.778	15.417	39.815	44.762	32.5	37.857	46.667	93.542	0.556	78.571	60.952	7.778	80.208	26.042	65.185	51.458	0	16.042	55.556	48.519	49.722	61.458	5.833		19	34.848	18.333	34.583	27.222	56.875	18.81	0	4.762	14.286	22.708	12.083	1.25	0.208	14.167	25.833	0.417	12.5	12.5	0	12.083	5		39.5	19.815
6.095	11.296	3.75	33.148	41.19	16.667	46.429	40.625	96.399	0	81.667	57.619	0.833	70.417	17.5	62.593	68.125	2.083	16.875	38.889	64.259	47.222	48.333	0		26.833	28.939	31.875	36.667	17.222	53.542	17.381	0	4.286	1.905	25.833	12.5	2.708	3.125	4.167	26.042	0.208	12.5	12.5	0	4.375	10		46.667	40.185
6.10083	6.481	5.417	20.37	42.857	13.333	54.048	37.5	85.417	0	85.238	57.143	30.278	58.333	3.333	55.556	68.333	0	29.375	53.611	60	45.278	55	0		20	40.303	43.958	36.875	3.611	45.833	28.571	10.208	10.714	0	22.083	2.5	7.917	0	2.5	25	0	12.5	11.667	0	12.5	0		50	40.926
6.10667	38.704	20.972	30.37	42.857	10.278	40.238	37.5	76.25	0	71.905	60.952	31.111	60.625	0	66.667	61.875	6.458	25	40	72.778	28.333	56.042	0		20.5	51.515	26.875	33.125	8.056	30	41.429	28.125	8.095	4.048	23.542	0	20.625	6.25	19.792	24.792	0	12.5	0	24.722	2.083	3.056		49.667	41.667
6.1125	34.63	32.222	24.259	50.952	8.611	48.333	39.583	78.125	0	45	46.667	30.556	47.917	0.208	52.222	52.292	8.125	20	49.278	63.148	49.167	50.208	0		20	46.667	45	29.792	39.722	77.768	57.143	16.667	21.905	9.762	25.208	0	20	18.542	21.875	25	15.417	12.5	0	33.333	3.542	0.833		28.833	41.111
6.1185	23.148	11.944	43.704	52.381	44.444	39.286	55.417	79.375	11.667	55.714	57.143	33.333	59.167	12.5	34.815	60.625	17.292	3.333	43.167	66.667	33.889	46.458	0		19.667	55.606	43.75	26.458	10.833	71.25	57.143	9.375	54.286	3.571	28.75	0	22.5	16.667	32.917	14.583	18.958	17.5	0	33.333	0	0		7	28.148
6.12433	29.63	15.694	29.815	63.095	79.722	43.571	61.875	86.875	5.556	69.048	57.143	57.5	57.083	12.5	44.074	79.583	12.5	0	50	67.407	40.556	59.167	0		11.333	55.152	63.333	35	14.167	71.875	55.238	2.917	66.667	0.476	31.042	5.417	9.583	20.833	27.708	8.125	18.125	25	0	33.333	4.375	0		10.167	18.148
6.13017	25.37	3.611	28.704	56.19	83.333	35.476	48.542	81.458	5	43.095	44.048	65.833	64.375	0.625	32.407	57.083	24.792	0	50	72.037	46.389	50.208	0		21.5	54.545	60.417	38.333	28.333	75	57.143	1.042	39.524	13.571	28.333	25.625	12.5	12.5	27.917	12.292	23.542	25	0	33.333	21.458	0		33.333	17.593
6.13617	31.111	8.333	30	71.429	77.222	60.952	43.333	91.458	0.278	49.762	46.429	50.556	75.833	0	47.963	53.333	3.125	0	53.056	65.741	45.556	61.875	0		21.667	55.909	48.542	44.792	29.722	74.792	32.381	9.792	45.476	14.286	27.5	9.583	18.958	12.5	37.5	25.208	25	28.542	0	33.333	8.333	0		20.667	24.259
6.142	43.519	23.611	23.704	66.905	66.667	57.857	23.958	100	0	45	46.905	65.833	69.167	1.667	50.741	40	6.458	5.625	57.778	56.296	41.944	61.667	0		13.333	54.848	54.167	48.958	22.5	80.238	33.333	6.042	41.19	10.714	39.583	0.833	28.958	12.5	37.5	22.917	26.25	39.583	0	33.333	6.042	0		1.5	27.222
6.14783	29.074	18.194	33.704	45.476	63.056	76.429	50.625	99.107	0	34.762	77.381	58.333	67.5	22.292	38.519	48.75	27.292	20.833	43.056	58.588	26.111	62.292	0		23.333	54.545	60.208	49.375	23.333	76.667	27.143	15.417	14.286	0.714	42.292	18.333	27.917	12.5	37.5	31.042	37.5	25.417	0	33.333	23.333	0		1	10.741
6.15367	28.889	21.944	31.852	50.714	34.722	64.048	66.042	100	4.722	49.286	88.81	55.556	77.917	12.917	35.185	53.958	37.5	12.5	46.111	55.37	25.278	68.75	0		13.667	54.091	33.333	50	35.833	75	28.333	25	37.857	20	42.917	4.792	45.417	12.5	42.083	26.25	37.5	28.542	0	33.333	25	0		9.5	7.778
6.15967	21.111	25.139	33.333	66.429	24.722	70.952	59.792	100	0	66.429	72.381	45	82.708	0	55	75.625	35.833	16.875	49.722	51.481	60.556	75	0		30.167	54.545	56.042	50	39.444	77.827	43.81	3.75	35.952	28.095	27.083	22.708	51.875	12.5	40.417	25.208	37.5	36.667	5.417	33.333	25	11.667		11.833	16.667
6.1655	35.741	12.639	33.333	50.238	41.111	61.429	62.708	85	0	59.524	87.143	50.833	75	12.292	51.481	64.375	24.792	5.208	43.333	48.125	50	75	0		35.333	54.545	58.958	50	50.556	75.893	37.619	0.625	51.19	29.048	37.5	31.667	26.458	12.5	16.875	25	35.625	25	5.417	33.333	23.333	16.667		11	22.778
6.17133	54.63	9.722	33.333	45.476	43.056	56.905	51.458	82.292	0.833	77.381	95.952	59.444	76.875	25	59.074	46.667	25	2.917	60	43.403	50.833	75	0		40.333	55.606	57.083	48.333	46.111	74.167	42.857	7.708	56.19	34.524	37.5	28.125	32.708	12.5	31.667	29.375	31.667	25	0	33.333	12.5	15.556		9.833	34.815
6.17733	40.556	3.194	32.778	72.857	55.278	53.095	64.167	91.25	3.333	76.19	67.857	48.056	81.667	25	66.667	65.833	23.958	19.583	36.944	50.185	52.5	60.625	4.444		51.167	57.576	50	41.042	50	75	36.429	5.417	32.857	32.857	35.208	36.875	28.125	22.292	46.458	48.75	37.292	25	2.708	33.333	12.708	16.667		29.333	40.185
6.18317	43.519	11.111	29.815	80	69.167	43.81	62.5	98.958	6.389	69.048	70	45	63.542	4.375	65.37	65	4.792	11.875	55	60.741	65.556	71.042	15		28.167	56.212	50	42.292	50.833	72.708	56.667	9.583	46.19	28.095	24.167	26.458	30.208	15.625	64.583	42.292	29.583	23.542	16.667	34.444	12.5	16.667		20.667	35.185
6.189	42.963	2.5	29.815	78.095	70	35.952	62.292	88.75	13.056	84.286	86.548	29.722	57.5	10.833	60.556	61.667	11.667	0	65.278	66.667	66.667	65.208	33.056		10.167	44.697	48.125	32.292	47.222	65.565	71.667	13.75	73.81	27.857	25	11.875	31.042	16.667	63.333	34.792	25	17.292	30.625	46.667	13.542	16.667		16	27.222
6.195	55.556	7.639	23.704	81.905	64.444	25.714	77.708	98.125	25.556	70.952	95.714	27.5	53.125	5.208	60.926	62.5	5.417	0	61.667	59.259	55.833	53.542	33.333		38	45.303	42.917	26.458	50	69.583	71.429	25	42.619	25	33.75	12.5	30	35.208	62.292	37.5	33.125	16.458	19.167	36.667	27.708	16.667		27	24.63
6.20083	62.407	1.528	6.111	79.762	44.167	35	74.583	83.125	19.722	72.381	98.095	15.278	59.792	0	66.667	62.292	0	0.625	65.278	56.111	31.111	45.625	32.5		62.833	52.727	46.875	28.542	50	62.5	71.429	32.292	15.952	23.095	36.667	4.167	15.625	37.5	50.833	37.5	28.333	18.958	25.833	44.444	37.5	26.111		26.5	26.667
6.20667	55.556	17.083	24.074	78.571	68.056	62.143	72.917	72.917	0	80.476	91.667	4.722	65.625	0	64.259	51.667	5.417	3.333	74.722	55.556	24.167	50.208	33.056		73.333	45.606	48.542	19.167	27.778	67.292	71.429	20.208	30	14.524	28.542	0	0.208	37.5	43.125	37.5	24.792	15	38.333	8.889	37.5	33.333		15.167	44.444
6.2125	47.593	21.806	43.519	81.19	74.444	71.429	69.583	82.292	0	70.238	87.857	9.167	58.125	0	45.556	48.542	28.75	8.542	83.333	55.37	33.333	53.542	14.167		67.667	43.788	42.083	8.75	17.5	67.708	70.714	33.125	22.857	17.619	51.458	2.917	4.375	37.5	44.375	35.625	36.667	22.917	48.333	12.222	37.5	33.333		25	37.037
6.2185	21.296	18.472	43.333	80.476	71.667	64.286	75	79.792	0	65.952	89.048	2.5	38.125	0	59.074	63.958	24.583	0.417	82.222	52.407	33.333	47.292	0		53.667	39.394	56.667	2.917	18.333	62.5	57.619	26.458	34.524	17.857	62.5	18.75	12.5	29.583	48.125	35.625	46.875	13.75	51.875	25.278	22.292	24.167		0	29.63
6.22433	38.148	13.333	44.444	85.714	57.5	60.238	74.375	96.042	0	71.429	86.786	0	47.292	0	55	39.792	7.292	0	68.333	53.519	23.333	55.417	0		56.5	31.364	62.5	17.292	15.556	62.5	59.762	30.417	35	18.333	54.583	32.5	12.5	25.417	52.083	25.625	45.625	12.5	43.542	15.833	12.5	1.944		0	44.259
6.23017	33.889	8.889	44.444	85.714	46.111	62.421	69.792	87.917	0	66.429	94.286	16.667	78.333	9.792	46.111	41.042	12.083	4.167	74.722	54.444	10.556	60.625	0		50.833	39.545	54.375	35.625	7.222	62.5	67.857	37.5	28.571	20.952	20	8.125	3.333	20.208	60.417	15	48.75	6.042	41.042	33.056	12.5	25		0	52.407
6.23617	39.815	7.639	36.852	75.238	49.722	74.048	73.542	85	0	58.81	99.048	15.556	76.042	18.125	50.741	33.333	2.708	6.042	76.667	53.889	11.111	57.083	0		48.5	41.515	62.292	37.292	12.778	72.44	71.429	37.5	51.19	38.333	22.708	8.125	8.75	25	58.125	14.792	47.917	12.292	47.708	45	12.5	21.944		0	34.444
6.242	39.259	12.917	33.333	83.571	43.611	73.333	72.5	67.708	2.778	54.286	95.278	24.444	74.583	21.042	72.037	24.792	0	2.292	73.611	62.963	10.556	63.333	24.167		50.667	40.758	63.542	28.125	10	59.048	71.429	37.292	44.762	36.19	37.917	22.5	8.75	45.625	50	47.5	39.792	18.958	48.125	49.444	15.417	22.222		0	41.481
6.24783	33.889	15.278	30	76.667	38.333	85.714	66.875	77.292	16.667	57.143	61.944	38.056	73.333	24.375	90	26.667	0	12.917	74.722	55.741	7.778	66.667	37.222		48.667	39.242	56.766	13.75	13.611	58.571	71.429	37.5	34.762	42.381	38.75	17.917	0	44.583	33.75	52.53	31.25	25	58.542	40.278	11.042	19.167		0	47.593
[truncated: 232 more columns]

## Sheet: ExtendedDataFig8b
Aggression %																																											Touch %
Time (Min)	empty-SS > Chrimson																				TuTuA_2-SS1 > Chrimson																						Time (Min)	empty-SS > Chrimson
0.2535	75	51.19	27.857	4.524	63.958	80	47.292	47.857	70.556	74.167	35	98.75	65.476	66.042	86.667	79.524	79.375	26.19	85.714		71.25	95.238	71.905	30.952	44.792	63.81	0	35.833	5.476	38.958	66.875	29.375	83.333	51.458	74.524	94.762	60.417	80.208	87.708	87.5			0.2535	75	55	60.476	10.238	75	85.714
0.259333	73.75	52.619	27.381	0	67.917	85.714	47.292	60	74.167	75.625	45	88.78	68.095	72.708	61.458	95.476	76.458	41.19	85.238		81.458	99.286	50	15.952	23.75	62.381	0	47.5	11.905	27.083	62.708	33.125	83.333	35	85.238	88.81	49.375	93.125	96.875	87.5			0.259333	75	63.81	67.381	0	75	85.714
0.265333	70	54.524	24.286	0	71.667	76.19	58.542	50	61.111	72.5	64.074	79.494	70	71.042	72.083	100	77.708	62.857	84.286		73.75	94.048	57.857	15	14.167	57.143	0	50	1.905	31.875	68.125	37.083	83.333	37.5	81.667	99.524	59.167	91.25	98.542	81.042			0.265333	75.417	59.524	54.762	0	75	85.714
0.271167	70.417	57.143	38.333	0	73.542	71.429	73.125	46.19	70.556	62.917	47.407	75.833	76.429	57.292	61.042	99.286	77.5	41.667	81.905		87.5	95	57.143	3.095	49.375	64.286	0	50	22.619	62.5	73.333	37.5	80.278	64.792	75	99.048	66.25	98.958	90.833	83.542			0.271167	75	74.762	62.381	0	75	85.714
0.277	79.167	49.048	33.095	0	74.375	80	50.833	41.667	69.167	62.5	25.37	79.137	88.333	39.167	62.5	99.762	74.167	55	85		87.5	88.571	65.476	6.905	59.167	60.238	20.238	47.083	18.81	62.5	65.833	37.5	70.278	61.458	76.19	75.952	66.042	86.25	98.75	87.5			0.277	78.333	65	50.238	0	79.583	85.714
0.282833	67.708	56.429	28.333	0	57.292	85.357	61.042	70.714	71.667	62.5	33.333	91.587	91.905	56.458	70	94.286	56.875	57.143	79.286		87.5	91.19	54.286	9.048	30	54.048	47.619	38.75	13.81	56.667	72.083	37.5	81.667	62.5	85.714	85.238	64.167	81.667	90.208	86.667			0.282833	74.583	57.143	44.048	0	75.625	85.119
0.288833	50.833	57.143	28.095	0.952	46.667	75.714	54.375	58.333	79.167	66.25	33.333	89.792	97.619	53.958	68.542	92.381	62.292	56.19	85.714		79.792	95.238	64.048	0.238	33.333	59.286	18.095	39.792	0.952	40	66.042	46.042	81.667	57.917	81.905	97.857	76.667	89.375	99.375	90			0.288833	74.583	57.143	49.524	14.286	69.375	86.905
0.294667	55.625	57.143	25.476	0.952	62.708	87.381	60.833	43.81	83.333	75	33.704	92.292	97.341	42.083	72.292	100	68.542	43.333	85.714		81.25	93.571	70.714	6.905	30	51.19	14.048	26.042	16.19	41.25	67.083	15	83.333	53.75	78.135	85.754	76.875	78.125	99.583	87.5			0.294667	75	57.143	55.476	7.381	93.958	100
0.3005	59.583	56.667	15.476	0	76.458	97.024	52.917	64.524	76.667	75	35.185	77.083	97.619	48.958	63.333	93.571	85.417	26.429	85.714		50	85.714	60.476	4.286	32.292	63.095	9.762	25	9.048	68.958	71.875	23.333	80.278	42.292	83.452	75.595	80	84.375	88.75	94.643			0.3005	75	57.143	71.667	0	100	99.524
0.3065	43.75	48.81	23.81	0	74.583	72.5	73.542	76.667	61.667	86.458	41.481	93.542	96.429	37.708	77.708	85	87.083	39.762	85.714		57.5	85.714	77.143	22.143	23.75	59.762	16.905	23.75	13.571	58.125	71.458	25.417	63.889	43.542	82.778	95.952	84.583	95.833	96.19	86.25			0.3065	71.458	57.143	96.19	0	99.583	97.619
0.312333	26.875	60.476	39.048	0	72.5	55.952	66.042	84.048	65.278	81.458	39.259	90.833	97.143	57.083	76.458	73.81	84.484	52.381	84.524		53.75	85.714	78.81	16.905	23.333	70.476	21.19	17.083	20	62.5	68.333	1.042	70	43.958	85.476	100	78.75	94.167	93.958	94.583			0.312333	62.292	61.667	75.238	0	96.458	100
0.318167	46.458	42.857	15	0	69.167	76.429	75.208	59.96	66.667	78.75	37.407	61.875	70.952	71.458	55.833	83.571	87.292	49.524	84.762		58.542	88.095	64.286	16.19	20.208	65	14.524	8.542	25.238	62.5	47.083	5.208	69.444	45.417	85	100	65.833	98.125	81.042	84.375			0.318167	76.458	65.476	67.619	0	95.625	99.286
0.324167	42.292	42.857	14.286	6.429	82.917	67.857	87.5	70.476	70.833	65.625	44.259	77.292	77.738	70.833	67.292	92.857	87.5	30.952	85		70.417	72.143	71.587	30	26.458	53.571	24.762	12.5	32.857	62.5	56.875	5	83.333	73.958	81.667	85.714	76.875	100	74.792	87.202			0.324167	56.458	45	34.048	21.667	99.583	99.762
0.33	36.875	55	11.667	14.286	87.5	56.667	76.042	68.095	50	66.667	41.667	59.792	80.238	53.75	65.625	88.81	87.5	71.19	76.429		68.542	65.714	83.048	10.714	22.917	63.333	9.524	13.125	37.619	62.5	57.917	0	83.333	62.917	81.19	86.429	76.667	100	70.417	86.577			0.33	50.417	57.143	29.048	28.571	100	79.286
0.335833	32.292	53.81	5.714	14.286	82.083	38.095	80.625	79.048	55	56.875	59.63	56.042	76.905	33.75	83.125	94.286	87.5	79.762	85.714		62.292	57.143	93.571	0.476	22.5	61.667	2.857	18.75	20.714	62.083	79.167	11.667	81.944	56.042	67.857	85.714	81.875	100	77.708	82.292			0.335833	50	59.762	50.238	28.571	90.833	74.286
0.341667	17.292	68.81	5	18.333	74.375	48.81	72.917	70	59.722	57.917	65.556	65.833	42.857	47.083	75	100	72.708	79.048	85.714		52.292	61.667	97.579	0	13.125	13.571	0	6.667	27.619	58.542	82.292	6.667	79.722	64.583	54.286	84.762	85.625	92.083	91.667	64.792			0.341667	49.167	70.714	63.333	43.095	75	80.952
0.347667	36.667	57.143	5.952	14.048	68.611	57.143	62.5	73.214	73.889	68.542	68.148	81.25	42.857	42.708	75	100	56.786	76.19	84.048		64.375	69.762	100	1.667	0	12.619	0	3.125	28.571	53.75	77.5	9.167	62.778	73.185	84.762	75.714	75.833	86.25	84.167	58.333			0.347667	43.75	71.429	45	44.048	73.75	80.238
0.3535	34.167	73.81	8.571	13.571	65	61.905	65	59.762	80	72.917	82.037	79.167	56.19	48.958	74.792	100	45	71.19	85.714		71.25	73.333	85.476	32.143	0	16.429	1.667	0.417	28.095	49.792	66.042	7.292	77.222	75.625	80.476	65.952	67.292	85.833	67.024	86.875			0.3535	43.125	80.476	36.905	51.429	75	78.095
0.359333	27.708	85.714	32.143	0	58.333	59.762	70.208	61.905	63.889	75.417	75	75	57.857	51.042	74.375	97.381	61.25	63.81	85.714		81.071	62.857	67.857	34.524	0	32.381	24.286	13.333	22.381	45	63.542	1.042	64.444	76.667	77.381	50	75.625	67.708	74.048	76.458			0.359333	41.042	85.714	71.667	14.762	75	85.952
0.365333	25.208	84.762	22.619	10.952	53.542	56.19	71.25	67.857	83.333	81.667	72.222	68.006	64.048	66.25	56.875	89.286	58.958	62.381	85.476		87.083	93.81	90	4.762	2.5	31.429	9.286	10.833	5.952	33.333	53.542	7.708	81.389	62.083	70.476	58.333	75	62.5	84.524	66.042			0.365333	46.875	85.476	71.429	40.476	86.458	89.286
0.371167	13.75	85.476	33.81	14.286	43.958	43.81	54.167	80	83.333	75	74.259	70.417	82.143	58.542	61.042	96.905	47.917	61.667	85.714		87.083	87.381	84.286	6.429	0	34.286	0	15.417	6.905	48.542	64.375	19.167	79.167	56.042	80.952	60.952	78.958	87.708	91.042	77.708			0.371167	35.625	85.714	72.143	43.81	71.042	91.429
0.377	15.208	85	26.19	18.333	41.042	54.524	50	78.095	83.333	72.292	91.667	69.375	73.333	56.875	66.458	73.81	45.208	45.476	85.714		87.5	82.143	87.143	14.524	2.917	19.048	5	17.917	14.286	39.583	82.708	12.5	83.333	38.958	70.476	84.762	87.5	66.25	82.401	84.167			0.377	37.5	85.714	60.476	49.286	73.333	85.238
0.382833	25	74.048	1.667	11.667	51.25	47.619	50	82.857	76.667	76.667	84.074	85	75.238	65.208	79.792	70	47.5	43.571	85.714		86.667	79.286	93.333	1.905	0	50.238	25.476	24.375	14.286	45.417	75	20.208	83.333	57.292	73.571	83.571	87.5	53.75	89.236	78.542			0.382833	37.5	90	31.19	27.619	57.917	68.571
0.388833	25	84.762	10.476	5	57.917	52.857	50	85.714	62.778	76.667	62.593	86.042	66.429	62.292	86.25	89.524	57.5	52.857	79.722		87.5	74.286	87.143	25.238	4.583	36.19	27.143	38.75	9.286	49.583	75.833	31.25	74.722	59.375	85.238	84.762	84.583	58.542	90.833	86.042			0.388833	37.5	97.857	35.238	13.571	72.083	70.714
0.394667	25	99.524	14.286	0	69.583	58.095	50	76.19	80.278	80.208	53.704	87.5	68.81	62.5	77.5	79.524	70	50.952	71.429		89.792	80.238	92.619	15	2.292	29.286	28.333	21.875	4.286	42.917	68.125	18.958	62.222	64.375	81.667	92.143	84.583	87.292	90.714	87.083			0.394667	37.708	99.286	29.048	4.286	75	85.238
0.4005	27.708	86.667	8.81	6.667	68.542	65.952	47.083	81.905	73.333	73.542	71.852	75.208	84.762	52.292	85.625	88.095	62.292	42.857	85.714		100	83.81	83.77	0.476	0	37.143	28.571	36.667	23.095	30.625	57.083	25.208	66.667	74.583	81.667	99.286	71.042	82.321	88.333	87.5			0.4005	41.458	95	35.476	37.143	75	87.143
0.4065	25	84.048	14.048	0	62.5	75.476	50	85.397	83.333	64.792	88.148	72.381	86.667	53.333	75	84.762	77.708	53.571	85.714		100	85.238	82.381	0.238	1.25	14.286	27.381	48.542	18.571	56.667	62.5	26.042	82.222	70.417	72.619	99.286	70.833	78.333	89.375	86.667			0.4065	37.5	100	54.048	28.571	75	99.524
0.412333	27.083	98.81	15.476	0	70.625	59.524	50	85.714	83.333	71.19	99.815	62.083	71.905	41.458	74.792	63.095	84.583	41.19	85.714		98.125	71.905	89.286	8.095	0	30.238	4.286	52.083	12.381	62.292	69.583	26.458	83.333	72.083	76.429	98.81	63.333	84.375	85.417	87.5			0.412333	37.5	100	58.095	28.571	75	99.048
0.418167	21.458	97.381	22.381	0	76.458	60.714	55.417	82.857	82.778	75	89.63	65.06	75.714	54.792	87.5	69.048	100	14.762	85.714		94.375	75.238	95.952	17.619	0	38.81	2.857	62.5	14.286	54.583	71.458	30.833	81.667	79.375	85.238	99.524	70	81.042	81.667	87.5			0.418167	45.417	100	50.952	13.095	79.375	95.714
0.424167	7.708	99.286	2.143	0.714	48.75	45.952	62.292	85.714	83.333	75	100	66.696	100	65.833	85.625	67.381	100	15.714	82.857		79.375	99.762	98.333	37.857	0	42.381	13.333	62.083	10.714	40.417	60	25	82.722	75	83.333	97.857	62.5	74.643	76.042	87.5			0.424167	31.667	100	54.762	28.095	79.792	89.762
0.43	7.5	100	11.19	8.571	67.083	60.238	49.583	85.714	71.389	66.667	98.889	65.655	97.143	54.167	75.833	75.476	99.375	44.286	63.333		87.708	100	96.429	8.571	0.833	46.667	6.19	62.5	0	52.083	51.667	25.208	83.333	78.333	84.048	88.571	56.667	87.708	55.833	87.5			0.43	32.5	100	61.667	28.571	82.708	91.429
0.435833	23.333	93.095	0	11.905	81.042	68.095	35.417	85.714	74.444	55	69.815	75.744	87.619	59.167	75.417	70.238	75.833	50.952	61.429		60.625	92.619	84.524	13.81	0	50.714	4.286	55.625	3.571	43.75	56.458	27.5	75	86.458	80.952	89.762	60.833	90	49.583	87.5			0.435833	58.75	100	32.143	33.095	90.625	88.81
0.441667	37.708	100	1.429	7.381	70.833	55.238	43.125	78.571	68.056	55.417	71.111	75.417	87.619	59.792	57.917	85.476	81.458	55.476	54.524		83.75	95.714	88.571	13.571	13.333	32.857	0.714	64.583	14.286	57.917	61.25	70.833	72.222	78.125	65.119	81.667	74.583	99.375	41.458	83.125			0.441667	58.75	100	19.524	18.81	97.708	96.667
0.447667	41.458	100	24.286	0	59.167	67.143	36.25	69.286	65.278	63.333	68.333	82.5	87.143	59.375	52.083	81.19	88.542	57.143	49.762		100	84.286	73.095	8.095	8.542	29.286	11.905	74.792	1.19	54.792	47.5	77.083	68.056	87.5	70.952	68.611	63.125	97.5	36.042	86.042			0.447667	40.208	99.762	54.286	20.476	74.167	100
0.4535	45.833	97.024	29.762	7.857	58.542	71.429	37.292	84.286	69.444	61.042	69.444	77.917	78.095	60.833	50.417	72.381	85.208	64.524	82.143		87.917	86.19	85.476	8.571	0	32.143	28.095	82.292	0	56.458	25	64.375	66.667	84.583	72.143	71.667	73.542	84.375	61.667	79.167			0.4535	44.792	99.484	40.714	44.762	73.958	99.762
0.459333	46.875	91.429	0.238	18.095	58.333	90.714	35.625	76.905	75.833	61.25	70.185	74.375	79.524	60	54.792	50	95	71.429	85.714		93.333	78.333	76.19	0	0	14.286	3.81	96.25	0	63.333	40.417	68.75	42.778	72.708	81.429	80.278	55.833	84.792	56.667	81.458			0.459333	57.5	100	36.429	51.429	74.375	100
0.465333	51.042	88.571	5	0.952	65.625	100	18.542	68.571	83.333	63.125	68.704	62.5	91.905	37.917	43.125	73.81	87.917	68.81	85.714		92.708	85.714	80.476	3.333	0	14.286	3.571	86.458	0	69.167	50	54.583	50	74.167	68.81	51.667	57.917	94.167	55.625	81.875			0.465333	61.25	100	13.571	2.857	80.417	100
0.471167	54.792	94.286	6.667	0	36.875	100	25	49.286	77.778	75	65.741	60.833	80.714	28.958	68.75	99.762	88.75	75.476	85.714		96.042	90.238	92.619	6.429	0	11.905	3.81	61.875	0	68.333	57.708	49.167	66.389	90.417	76.667	46.667	59.583	83.958	57.083	70.417			0.471167	65	100	22.857	0	51.458	100
0.477	60.208	98.333	22.619	0	34.167	100	30.208	31.905	73.611	75.774	75.37	81.042	80.238	27.917	77.56	93.571	67.917	85.952	66.429		99.792	77.143	94.048	21.905	0	6.667	14.524	60.625	0	74.583	62.5	43.333	65	79.167	85.714	58.333	59.732	82.5	71.667	82.5			0.477	62.5	100	47.143	0	62.5	100
0.483	61.667	90.238	21.19	10.476	47.083	89.762	41.25	23.81	78.889	87.5	79.236	88.75	77.857	28.958	73.958	82.619	75.625	98.095	70.952		96.667	67.619	99.286	5	3.958	20.476	17.143	70.833	7.857	72.976	73.333	30.208	69.167	87.708	85	56.905	44.97	91.875	81.667	89.792			0.483	71.667	99.524	71.429	13.81	66.458	99.762
0.488833	73.333	99.762	9.048	5.476	59.792	87.381	45.417	25.238	71.111	75.208	77.315	91.042	57.143	37.083	67.708	95.238	54.792	85.238	64.762		92.917	66.19	76.19	7.381	6.042	20.476	13.81	72.292	14.286	76.875	83.542	38.333	80.556	92.292	85.476	70.476	65.417	100	91.25	88.542			0.488833	83.75	99.762	32.381	30.238	74.375	99.762
0.494667	69.375	90.952	13.095	14.048	69.375	67.619	38.542	0	58.611	72.5	82.778	87.708	72.143	36.042	73.333	74.286	60.833	81.667	58.81		90.536	70.476	69.524	0	6.458	18.095	0	76.458	13.81	86.042	87.083	26.25	83.333	74.167	71.429	40.714	59.762	95.625	87.083	79.792			0.494667	79.167	100	31.667	28.095	75	92.619
0.5005	53.125	84.286	11.19	13.333	62.5	72.143	37.917	15.476	72.222	75	77.037	99.792	64.286	51.875	70.208	80.476	75.833	78.095	42.381		93.333	84.286	80.714	0.476	0.833	28.333	12.143	74.792	16.667	86.042	70	29.167	83.333	89.792	71.429	67.143	62.778	96.25	78.333	91.25			0.5005	63.75	98.571	39.762	23.571	75	100
0.5065	57.917	99.048	14.048	8.095	68.333	64.762	41.667	30.476	83.333	77.5	68.889	91.19	80	53.125	73.125	80.952	73.542	75.714	57.381		87.5	86.905	73.095	0.238	0	19.048	14.286	62.5	5.714	85.208	51.458	28.542	83.333	87.5	64.286	68.333	75	98.75	58.125	82.292			0.5065	62.5	100	30.714	21.19	76.042	100
0.512333	60.625	83.571	1.905	0	64.167	54.286	25.625	47.143	83.333	76.042	70	95.208	92.619	55.208	55.625	74.286	52.083	98.571	85.714		87.5	82.857	57.381	0	0	14.286	8.095	73.333	16.667	85.833	47.708	30.208	83.333	98.958	68.095	71.667	73.75	88.542	54.167	84.167			0.512333	62.5	100	3.095	7.381	75	100
0.518167	62.5	86.905	0	0	62.917	81.667	4.375	46.905	71.389	75.208	75.741	91.25	90	55.625	57.083	74.524	63.333	100	85.714		87.5	80	59.286	0	7.708	16.429	2.381	69.792	14.286	74.792	54.375	37.5	77.222	95	71.429	56.667	66.042	92.083	58.333	73.125			0.518167	62.708	100	0.238	3.333	75	100
0.524167	62.083	55	0	3.095	65.625	90.952	12.5	46.19	62.222	87.5	70.556	89.97	74.048	32.708	37.917	85.714	78.958	87.381	80.238		99.583	97.381	56.19	0	5.208	15	6.429	65.208	1.19	65	48.75	31.458	65	91.25	71.429	56.905	73.542	87.5	51.458	76.667			0.524167	67.917	92.857	10.238	24.048	75	95
0.53	55.833	54.048	7.143	7.857	70.625	85.476	2.292	59.048	66.389	80.833	57.407	82.887	74.524	34.583	47.292	93.095	86.458	89.286	85.714		96.101	84.286	60.238	0	24.583	14.286	2.619	70.833	6.905	82.708	74.792	25	69.167	98.542	71.429	55.714	73.75	91.25	75.208	75			0.53	62.5	86.905	29.762	35	74.375	100
0.535833	58.125	41.429	0	22.857	53.333	80.714	0	40.952	65.833	72.292	42.407	74.375	80	41.042	57.292	92.619	85.208	89.762	82.619		92.173	83.333	44.762	0	25	14.286	16.429	63.75	1.667	70.833	67.5	26.25	83.333	98.542	71.429	51.667	75	93.958	75	72.917			0.535833	62.5	66.429	4.286	48.81	67.917	100
0.541667	51.667	33.095	8.095	23.571	34.167	82.381	0	68.095	53.056	82.292	55.741	73.125	69.524	55.417	57.917	97.619	87.5	84.048	82.857		92.292	85.714	42.857	0	5.208	4.048	7.857	71.042	0	62.5	72.917	23.75	60	75.833	71.429	56.429	75	97.708	75	67.917			0.541667	62.5	57.143	18.095	56.429	69.375	99.524
0.547667	62.5	54.524	7.143	16.429	45.208	91.905	0	58.571	54.722	75	64.63	70.208	55.476	56.25	55.625	100	75	71.429	83.571		87.5	89.762	57.619	13.571	0	0	4.048	81.042	10.952	42.917	74.792	25.208	49.444	80	72.857	57.143	66.667	95.417	64.375	76.458			0.547667	62.5	64.524	4.524	32.143	73.333	99.762
0.5535	60	38.333	0	0.476	61.875	85.714	0	45.238	66.667	68.75	72.963	90.833	68.095	47.708	58.333	91.429	87.5	64.286	74.286		75.208	100	41.905	0.476	0.625	2.381	0	65.714	11.667	48.333	75	46.25	36.111	98.542	82.857	62.381	66.875	74.583	81.042	78.75			0.5535	62.5	55.952	9.048	5.952	75	100
0.559333	52.083	30.238	0	3.095	69.375	88.095	1.667	50.952	79.444	50.208	85.556	94.167	67.381	50.833	56.875	85.952	75.833	53.095	84.762		84.375	97.857	15.714	0	5	0	0	67.083	10.476	68.125	75	45.208	35.278	100	76.905	69.762	66.25	71.042	98.958	67.708			0.559333	62.5	48.571	0.476	21.429	75	100
0.565333	44.375	39.286	0	14.286	70.417	86.905	12.5	55.952	66.667	45.833	88.889	91.458	85	57.083	51.25	64.048	63.333	37.857	81.905		71.339	92.143	14.286	0	10.625	0	0	62.708	10	57.292	81.875	32.083	48.611	88.958	76.667	65.238	75	65.833	100	75.208			0.565333	76.667	58.81	7.857	28.571	75	100
0.571167	27.083	41.19	0	14.286	75	86.19	7.708	85.714	55.278	75.417	84.074	89.792	93.81	45	62.083	65	63.333	56.905	78.81		56.042	92.143	14.286	1.19	0	0	10.238	60.208	11.905	50	86.875	31.875	66.389	86.875	64.286	69.048	75	69.167	100	86.667			0.571167	83.542	60.714	7.143	28.571	75	100
0.577	31.042	57.143	5.952	13.095	69.375	74.524	18.333	85.714	49.167	72.708	88.889	86.875	98.095	33.958	57.5	82.143	69.167	64.286	83.81		52.292	78.095	20.714	0	10.208	0	12.143	68.125	0	49.792	86.458	26.667	59.167	79.167	74.286	45.238	75	70.833	100	87.083			0.577	60.417	76.667	10.952	27.381	75	99.286
0.583	41.25	47.143	8.81	14.286	59.583	65.238	33.958	85.714	40.389	71.042	88.889	66.19	99.524	48.125	54.167	84.048	62.708	70.952	78.333		71.458	84.048	16.19	5.238	14.167	0	9.762	55	0	41.815	87.5	25	38.889	63.75	77.143	64.524	74.167	77.083	99.792	85			0.583	66.042	51.905	15.952	51.19	75	100
0.588833	46.458	42.381	18.81	14.762	63.958	80.714	56.458	85.714	44.444	67.083	88.889	60.268	93.333	44.792	50.417	92.619	64.167	71.429	70.952		79.792	79.048	9.286	9.762	25	5.952	8.333	34.583	3.095	45.03	87.5	28.125	50	83.542	55.476	85	71.042	76.042	79.375	87.5			0.588833	66.667	52.143	55.714	57.143	75.208	99.524
0.594667	50.833	35	26.429	15.476	65.625	73.571	56.458	80	42.778	67.292	87.963	59.137	91.905	41.667	50	61.19	66.25	74.524	53.571		66.696	57.619	18.095	0	24.583	4.286	0.476	54.792	6.667	36.042	96.875	39.167	30.333	83.333	32.143	79.048	67.292	75.833	57.708	86.875			0.594667	67.083	55.714	46.667	53.81	77.5	100
0.6005	68.958	47.381	16.429	20.952	62.083	65.952	54.375	85.714	50	63.75	88.889	68.958	98.095	48.125	47.083	77.381	73.333	82.857	74.524		75.446	51.429	37.857	0	18.542	0	6.667	44.583	25	57.321	80.625	50	20.222	87.5	43.571	85.714	75	63.958	67.917	87.5			0.6005	81.25	63.571	31.429	49.762	75	100
0.6065	68.542	40.238	2.857	32.857	50	50.238	35	74.048	60	62.5	88.889	71.458	98.81	51.667	45.833	84.524	52.5	55	75.714		80	42.857	32.381	0	0	4.524	4.762	38.958	1.905	54.137	82.292	46.25	34.389	86.667	55	85.238	75	62.917	51.27	86.25			0.6065	70.833	67.143	12.619	69.762	75	100
0.612333	61.458	59.048	5.952	37.857	71.667	59.524	26.458	74.286	58.889	73.542	87.593	84.405	86.905	58.75	50	70.238	38.75	37.143	71.429		92.292	49.286	42.619	0	0	2.857	11.19	50	0.952	43.958	83.125	37.5	25.833	88.333	85	80.952	72.917	63.542	42.708	72.589			0.612333	80.417	78.333	30.476	71.429	75	100
0.618167	50.417	52.381	2.619	30.238	69.167	70.952	23.958	82.381	62.222	77.917	90	87.917	84.524	58.125	57.083	87.381	47.083	66.19	71.429		100	57.143	44.286	0	0	0	23.095	50	0	39.792	80.625	37.292	35.278	75.833	82.222	85	63.958	81.667	46.161	75			0.618167	68.333	66.667	28.333	66.19	75.833	100
0.624167	47.083	36.19	18.095	18.81	61.25	92.619	36.458	76.667	74.167	73.333	88.889	93.75	91.905	46.042	54.821	100	52.708	74.048	71.429		100	58.571	32.619	5.238	0	12.619	22.619	56.875	3.333	32.083	71.458	31.042	50	96.19	84.048	80.238	59.792	88.542	58.452	75			0.624167	62.5	60.238	56.667	49.048	84.792	100
0.63	57.917	61.667	16.19	22.143	89.792	99.048	48.958	60.714	98.611	63.958	83.519	87.083	78.571	51.458	57.083	89.762	59.375	70	71.349		90.833	57.381	33.81	14.286	0	14.286	27.857	67.708	24.524	43.125	61.458	15.417	50.833	81.042	81.429	77.381	65.833	87.708	65	71.25			0.63	71.25	84.524	49.762	50.952	100	100
0.635833	45.417	66.667	7.381	14.286	90.417	83.571	42.917	52.619	98.333	66.25	77.963	85.208	77.381	50	37.5	79.286	68.75	72.619	64.167		95	53.81	33.333	4.762	1.667	7.143	28.571	73.958	28.571	31.458	63.542	22.083	55.556	90.625	75.238	79.524	69.583	92.917	64.583	66.042			0.635833	70.417	83.571	35.476	28.095	100	100
0.641833	35.833	75.476	0.238	22.857	77.708	85.714	47.292	71.429	73.889	56.458	71.111	77.083	74.048	47.708	59.792	63.333	56.042	62.143	76.19		78.75	35.238	57.143	9.524	1.458	3.095	9.762	65.417	28.571	43.75	71.042	26.042	63.333	72.5	62.143	81.905	75	86.875	62.5	79.167			0.641833	52.292	85.714	28.095	37.857	98.75	100
0.647667	36.042	80	0	17.381	75	92.619	38.125	56.19	64	50	74.63	66.458	71.905	59.583	61.875	62.143	53.125	59.762	84.762		86.25	34.048	45	12.619	12.5	15.238	0	60.417	28.571	24.375	74.167	16.042	55.556	84.792	47.381	80.238	71.042	66.667	65.417	56.458			0.647667	61.875	85.714	19.524	32.857	87.708	100
0.6535	45.833	71.905	0	14.286	74.792	99.762	32.5	51.429	62.611	41.25	69.815	69.167	62.143	75	62.5	78.095	74.583	49.286	85.714		89.167	50.714	41.667	11.19	12.083	26.667	11.429	61.25	26.667	42.917	69.792	16.667	50.833	91.458	42.857	85.476	68.125	68.958	64.792	49.048			0.6535	75	85.714	1.19	30	79.583	100
0.659333	48.542	68.81	1.429	20.238	71.458	75.238	33.542	47.143	50.833	43.125	73.704	80	58.095	73.75	57.917	85.476	74.375	34.762	79.524		87.5	66.19	34.524	10.952	1.667	28.571	12.381	62.5	14.524	35	64.792	5.625	63.611	79.583	49.762	85.476	74.792	70	46.458	93.542			0.659333	76.667	85.714	3.81	41.667	75	100
0.665333	59.583	75	5.714	24.762	61.042	77.381	41.25	50.952	50.278	50.417	62.593	73.542	59.286	46.042	45.417	68.095	75	28.571	76.905		87.5	44.524	21.905	0	0	17.857	1.905	62.5	0	32.5	50.625	10.208	48.889	61.875	42.381	84.048	75	71.25	38.958	82.5			0.665333	87.5	82.619	16.905	57.143	75	100
0.671167	47.292	70.714	0	40.238	54.375	89.286	44.792	45.238	66.667	65	65.023	84.583	52.619	53.333	55.625	59.286	69.375	32.619	77.857		76.042	68.333	1.19	0	0	18.095	16.667	57.083	3.333	47.917	58.333	5.625	53.056	55.417	42.143	78.81	68.333	71.042	38.333	99.583			0.671167	87.5	71.429	0	55.476	75	100
0.677	77.083	79.762	0	25.476	60.625	97.381	32.5	42.857	53.056	65	57.222	96.042	24.524	62.5	55.833	46.905	73.125	41.667	85		62.5	71.429	4.524	0	0	10.714	9.762	62.5	3.095	51.875	62.5	13.75	56.944	48.333	46.19	86.19	50.417	67.5	47.083	96.875			0.677	85.208	79.286	0.238	56.667	78.125	100
0.683	52.083	73.571	0	17.857	62.5	99.524	37.5	45.714	56.111	64.792	48.148	97.857	42.857	62.5	58.958	70.952	55.833	42.857	82.619		71.458	72.143	12.143	0	0	14.286	6.19	62.5	25	63.542	53.125	16.875	77.5	57.292	47.619	71.19	62.5	75	57.083	98.125			0.683	86.042	85.714	15.476	55.238	85.417	100
0.688833	48.333	74.524	9.286	13.571	81.667	93.333	37.5	29.524	52.778	56.042	47.407	86.19	39.286	57.292	48.125	81.905	40.625	36.667	85.714		63.958	69.286	19.762	0.238	0	12.381	10.714	60.208	18.81	61.042	58.333	13.958	83.333	60.833	43.81	91.905	71.042	75	43.333	97.5			0.688833	85	85.714	9.048	36.19	97.708	100
0.694667	51.25	62.857	0	9.524	77.5	89.762	37.5	35.952	50.556	64.792	57.963	89.435	37.619	63.333	53.333	78.095	48.125	35.238	85.476		61.25	71.429	27.619	20.714	14.375	23.333	14.286	70.625	15.238	56.458	56.458	21.667	83.333	72.5	63.571	96.19	66.25	87.5	44.583	100			0.694667	87.5	80.952	12.619	22.143	79.792	100
0.7005	25	56.19	15.238	0.952	73.81	100	37.292	49.762	54.444	66.042	55.556	87.708	66.19	84.583	47.708	88.571	50.208	20.476	75.476		46.25	85.238	10.952	15.238	10.625	28.571	14.286	81.667	12.143	48.75	46.25	12.5	59.167	69.583	85.714	85.476	74.375	87.024	51.458	97.5			0.7005	84.792	75	32.857	6.905	74.464	100
0.7065	32.708	58.333	7.857	14.286	65.565	99.762	22.5	22.381	49.222	67.5	59.63	95.208	71.429	76.25	31.667	76.905	48.958	32.857	72.381		45.833	80.238	14.286	0.714	11.875	28.571	14.286	60.833	10.476	46.042	44.167	10.833	71.944	65	78.333	77.857	64.792	87.321	35.833	73.75			0.7065	87.292	84.524	13.333	22.857	75.03	100
0.712333	69.167	74.524	13.81	1.667	55.833	100	25.417	27.619	50	62.292	60	100	69.286	75	50	65	67.708	61.19	76.19		48.125	85.714	7.143	0	0.833	28.571	20.238	61.667	0	48.75	48.958	12.5	66.944	85	72.381	98.571	70.417	78.542	67.083	87.5			0.712333	87.5	85	26.429	21.19	75	100
0.718167	81.458	61.667	13.333	0.238	56.458	99.524	25	28.571	48.611	68.125	50.741	96.458	59.524	74.167	53.333	65.238	46.667	62.381	82.381		40.208	80	13.571	0	0	27.857	15.238	60.417	0	84.583	48.75	12.5	78.333	93.542	83.571	99.524	74.583	69.375	85.417	87.5			0.718167	87.5	74.762	25.476	26.429	75	100
0.724167	74.792	72.381	14.286	0	62.5	92.143	27.708	20.476	50.556	67.5	60.185	98.333	80.238	75.625	55	54.286	46.25	71.429	85.714		24.792	82.857	3.571	9.048	1.25	28.571	4.048	50	0	65.417	57.292	3.958	83.222	92.083	71.19	100	70.417	65.208	92.708	87.5			0.724167	87.5	96.19	30	27.857	75	100
0.73	62.083	70	9.762	0	68.333	78.333	27.5	21.429	55.278	75	40.185	87.708	63.571	61.875	59.167	51.429	37.708	71.905	85.714		45.833	76.151	14.286	20.238	12.5	48.095	0	56.667	5.952	64.375	65	12.917	83.333	93.958	55.476	88.571	57.708	83.542	84.792	68.125			0.73	78.75	86.19	17.619	23.571	82.292	100
0.735833	62.292	77.381	0	0.952	73.75	74.524	34.583	14.762	50	75	30.185	99.792	62.619	54.375	40.417	48.095	30.208	85.714	80.238		47.083	74.048	14.286	0	5.208	55	3.333	62.5	13.81	61.458	74.375	34.375	83.333	86.458	56.667	75.714	64.583	76.042	92.5	87.53			0.735833	75	88.571	5.476	24.762	75	100
0.741833	52.292	72.143	0	18.095	69.167	69.048	38.125	15.714	50	62.292	28.704	99.792	43.333	55.417	56.458	53.333	32.292	83.81	74.762		24.167	80	14.286	0	0	38.095	0	57.292	8.571	54.167	69.375	47.292	77.778	75.625	68.095	85.714	64.792	66.25	71.667	66.25			0.741833	75	85.714	0.714	28.571	75	100
0.747667	65.625	66.19	2.381	6.429	67.083	76.667	39.375	19.762	50	56.875	29.444	98.75	42.619	68.75	58.958	84.048	38.333	71.667	85.714		37.5	65.952	8.095	0	13.333	55.238	0	50	10.714	50.417	62.083	49.792	83.333	87.5	67.857	94.286	57.5	59.167	87.5	63.75			0.747667	82.5	83.333	9.048	25.238	75	100
0.7535	61.875	51.667	7.619	10.476	63.958	76.667	49.167	1.905	50.556	50.208	43.148	86.875	71.429	65.208	51.667	87.381	32.708	84.762	85.476		41.458	66.905	0	0	18.75	55.952	0	49.792	7.143	49.583	41.042	48.333	83.333	86.875	65.476	87.381	59.792	50	68.869	55.625			0.7535	75	84.048	10.952	26.19	75	100
0.759333	45.208	61.19	7.857	7.143	44.583	57.143	47.5	18.81	50	51.042	53.333	90.327	50.238	73.333	62.5	86.19	46.042	85.714	75.714		42.292	68.81	0	0	0.417	31.429	0	59.792	11.905	53.333	37.083	37.708	72.778	85	67.857	78.571	50	61.875	91.181	42.917			0.759333	74.792	75.476	40.476	23.095	72.708	92.857
0.765333	48.542	28.095	11.905	9.524	62.292	57.143	56.667	6.19	58.333	46.458	37.593	89.792	34.286	76.042	63.75	84.286	40.625	83.571	65		47.292	67.381	0	0	0	22.143	0	58.333	0	55	57.292	43.125	54.444	75	79.286	78.333	54.792	65.417	98.125	43.125			0.765333	75	61.905	28.571	18.81	74.167	80.714
0.771167	62.5	33.333	17.857	8.571	62.5	57.143	48.958	3.333	51.944	41.042	42.407	88.542	35.238	74.792	75	94.524	44.375	65	78.333		45.625	61.667	0	0	0	14.286	0	58.125	15.714	68.333	62.5	50	66.389	76.667	85.714	69.762	67.708	63.839	91.875	40			0.771167	75	62.619	28.571	22.381	75	65.476
0.777	60.208	50.952	0.476	1.667	59.792	60.952	47.917	1.905	50	39.375	47.963	94.583	38.81	80.625	84.792	96.19	50.833	57.143	85		49.583	47.619	0.238	2.619	3.125	10	0	56.667	16.429	78.542	62.5	47.292	69.722	82.917	85.714	84.048	62.917	67.083	98.958	30.833			0.777	74.792	70.714	31.19	28.571	75	81.667
0.783	62.083	50.476	1.429	0	55.833	67.143	49.524	3.571	49.167	55.833	49.259	95.625	50.714	54.792	98.333	100	50.625	79.286	75		39.792	55.238	13.81	10.238	6.25	14.286	0	61.25	29.048	85.179	62.5	37.5	63.889	82.708	85.714	68.81	62.292	62.917	98.958	38.75			0.783	75	71.429	20	17.619	75	73.81
0.788833	64.375	41.19	14.286	3.81	41.042	69.524	36.905	33.81	48.333	64.256	49.815	86.875	38.333	36.25	80.833	79.286	44.375	72.857	55.714		23.958	57.143	14.286	2.381	2.708	7.381	0	53.75	26.667	68.958	62.5	31.667	56.389	79.375	75.238	57.143	63.542	63.125	97.917	55.208			0.788833	75	75.476	38.095	21.19	79.583	75.714
0.794667	62.5	35.476	7.381	14.286	69.583	62.381	8.542	40.952	41.944	75	60.37	87.5	40.476	64.792	63.542	90.238	36.875	62.381	76.19		16.458	53.571	14.286	8.571	0	0	0.476	51.25	30.714	76.458	62.5	29.375	50	80.833	69.762	50	60.625	65.208	87.917	60.417			0.794667	75	81.905	31.667	28.571	91.458	75.714
0.800667	59.792	32.619	13.571	13.095	84.792	67.857	7.917	63.81	26.389	75	56.667	87.708	57.143	70.833	68.958	85.476	43.542	65.952	75.238		25	50.952	14.286	5.238	0	0	1.19	48.125	42.857	78.601	62.5	35.625	54.722	86.875	64.048	54.286	52.917	90	89.792	52.083			0.800667	75	67.381	33.571	28.571	96.042	72.619
0.8065	62.5	39.762	12.143	0	78.542	83.571	4.792	71.19	36.111	67.708	45.185	88.542	47.857	60.625	58.75	63.571	48.958	75	84.524		36.25	42.857	14.286	0	0	4.286	1.429	14.583	40.714	57.292	62.5	37.5	66.667	90.417	63.571	76.667	57.708	87.5	99.583	60.417			0.8065	66.667	71.429	28.571	28.333	100	85.476
0.812333	62.5	46.667	13.81	0	67.292	81.667	1.25	71.429	50	75	37.778	89.524	45.714	53.958	71.667	57.857	43.125	82.619	80.476		31.458	50.476	15.238	0	0	1.667	4.762	25.833	4.048	63.333	60.536	37.5	53.889	93.333	71.429	85.714	56.25	73.333	92.917	59.375			0.812333	62.5	71.429	43.571	23.81	100	85.714
0.818167	62.5	59.286	9.524	1.19	58.125	61.667	0	70.476	40.556	75	33.333	96.518	47.857	53.75	53.542	71.429	42.083	92.381	85.714		25	45.238	28.571	5.476	0	4.286	16.19	14.583	0.952	65.417	62.5	37.5	38.056	92.292	66.667	77.857	54.792	64.583	84.375	70.208			0.818167	62.5	71.429	27.857	18.81	98.542	84.524
0.824167	62.5	68.81	24.286	0	68.333	44.762	0	70.476	33.889	73.75	33.333	99.107	61.19	50.417	61.875	71.905	41.667	93.333	80.714		31.667	56.19	28.571	0.952	0	5.714	12.381	32.5	27.143	65.417	54.583	33.333	57.222	96.042	74.048	70.714	56.875	62.5	80.833	58.333			0.824167	68.958	71.429	45	14.524	94.583	75.952
0.83	68.125	69.762	27.619	0	51.667	51.19	12.917	69.524	34.167	73.492	41.296	94.792	72.857	52.708	50.625	84.762	33.333	80.238	73.095		29.375	41.429	28.571	5.714	0	20.952	12.619	31.875	48.333	60.833	48.75	26.25	56.944	96.25	84.762	60.476	62.5	66.25	90.417	63.958			0.83	83.125	71.429	49.762	18.81	84.792	79.524
0.835833	78.542	69.524	25	0	33.125	62.619	34.167	67.381	33.333	66.25	41.481	99.167	85.476	41.25	50	85.714	25.208	91.19	65.952		33.125	54.524	28.571	25.952	0	28.571	21.905	51.25	40	46.458	34.583	30	49.444	83.333	77.619	67.143	62.5	75	97.917	73.542			0.835833	95.833	82.619	47.857	10.238	72.917	81.667
0.841833	89.375	69.048	2.143	0	47.292	69.286	26.875	63.571	33.333	58.125	48.519	91.667	72.857	64.792	50	85.714	33.542	100	56.19		71.25	36.667	28.571	28.571	0	24.048	13.81	54.375	28.571	48.958	31.667	22.083	43.611	98.75	85.714	69.762	64.792	75	96.458	77.083			0.841833	98.542	85.714	31.429	10	75	78.81
0.847667	87.5	68.81	1.19	4.286	60.833	72.381	36.458	47.857	48.056	55	47.778	97.708	62.381	73.125	47.708	81.667	62.708	99.048	71.429		74.375	36.429	28.571	21.667	0	27.857	5.952	54.583	28.571	50	53.333	24.792	31.667	93.958	82.143	70.952	73.958	83.125	96.875	97.292			0.847667	100	85.714	31.429	8.81	77.083	85.238
0.8535	86.667	75.714	0.476	5.952	61.458	82.381	28.333	46.19	46.944	61.875	40.926	99.167	61.905	64.792	41.25	87.857	56.25	98.81	71.429		64.167	41.905	28.095	8.333	0	28.571	0	73.542	16.429	50.208	47.917	30.625	38.333	87.292	75.476	78.571	63.333	94.167	82.5	99.167			0.8535	100	78.81	39.524	26.667	75.625	85.714
0.859333	86.875	64.286	14.286	0	53.542	81.429	37.5	18.333	57.778	71.667	32.407	95	65	68.958	45	98.095	60.417	100	67.619		76.25	43.81	15.476	1.19	0	28.571	0	75	6.429	61.25	49.375	34.792	17.5	97.292	62.857	84.524	53.333	92.5	99.167	97.292			0.859333	100	71.429	39.762	28.333	81.458	85.714
0.865333	92.5	54.286	22.857	1.667	54.792	83.81	32.5	31.429	52.778	75	38.148	94.167	57.143	69.583	27.708	83.81	57.917	100	71.429		50	43.571	8.095	11.905	0	28.571	0	73.125	1.19	69.583	50	45.833	17.5	88.333	55	85.476	47.083	93.542	76.875	100			0.865333	100	70.397	46.19	31.429	78.125	85.714
0.871167	100	34.286	14.048	3.81	41.042	85.714	30.625	57.143	51.667	72.083	51.852	94.167	49.762	60.208	26.875	91.429	51.458	100	71.905		61.25	29.048	14.286	3.81	0.208	28.571	0	75	2.857	65	55.833	39.583	16.667	84.167	65	84.048	53.125	97.5	69.583	100			0.871167	100	71.429	56.19	7.381	56.875	85.714
0.877	99.792	37.381	24.048	13.095	36.458	63.571	12.917	64.048	40.278	71.458	39.074	90	32.857	47.083	30.833	94.286	43.333	99.286	84.762		72.5	28.571	14.286	6.429	0	28.571	0	74.375	13.81	93.75	58.333	34.375	16.667	78.333	55.476	85.714	61.667	77.292	74.792	97.083			0.877	100	59.762	71.429	20.714	70.625	85.714
0.883	89.792	28.333	10.476	7.381	34.583	65.952	8.75	80.714	55.556	62.5	51.852	87.5	36.19	40	36.25	88.571	34.792	99.048	85.714		49.583	28.571	9.762	19.286	7.708	28.571	0	72.917	6.905	87.5	53.125	38.75	19.167	81.667	48.571	81.429	62.292	75.625	77.083	98.958			0.883	100	78.571	48.333	16.905	60.417	84.524
0.888833	87.708	38.81	0	12.619	50.208	76.19	12.5	82.857	46.389	69.375	45.185	69.375	34.048	52.5	21.667	96.19	22.083	86.19	85.714		39.375	29.524	14.286	14.286	12.5	28.571	0	72.5	0	88.125	62.5	45.417	34.167	67.5	57.143	80.714	66.667	87.5	65.417	100			0.888833	100	85.714	30	21.905	54.792	82.857
0.894667	83.542	42.857	17.143	14.048	52.083	85.714	15.208	73.571	41.944	60.208	43.704	47.5	39.762	43.333	17.917	100	37.5	79.048	80.714		22.5	27.381	6.905	26.905	3.125	25.238	0	69.167	0	75.625	62.5	55.595	16.667	63.75	68.81	78.571	62.5	89.792	76.25	95.417			0.894667	100	51.667	56.667	29.048	70.208	85.714
0.900667	90	24.286	0	2.857	54.167	73.333	25	58.095	50	36.25	52.778	38.75	35.952	57.292	22.083	84.048	40	82.619	75.714		69.167	21.429	7.143	9.286	6.875	28.571	0	59.167	0	93.542	62.5	66.458	3.333	62.5	51.667	80.476	62.292	100	78.542	99.583			0.900667	100	51.905	48.333	14.524	73.542	85.714
0.9065	80.208	30.714	0	17.619	48.125	80.476	20.625	78.095	52.778	51.25	64.074	68.125	37.619	60	21.458	100	22.5	88.333	69.048		65.833	25.476	0	6.19	9.792	28.571	0	67.708	0	100	62.5	62.5	10.556	38.125	39.762	85.238	57.292	99.375	74.583	96.667			0.9065	100	57.143	28.571	54.524	75	85.714
0.912333	88.393	42.381	0	38.81	26.458	85.278	25	63.333	60.278	56.042	55.37	82.917	35.714	66.458	50.417	98.81	28.75	82.619	51.429		47.708	27.381	11.667	5	12.5	25.238	0	83.542	0	100	62.5	71.458	1.111	40.417	77.857	89.524	59.792	95.417	78.125	72.917			0.912333	99.792	50.238	32.143	55.952	75	85.04
0.918167	94.345	36.905	0	28.016	25.417	71.468	17.917	65.238	63.611	56.042	50.556	87.292	23.571	65.417	59.167	98.333	16.25	79.524	70.476		45.833	28.571	9.286	0	7.292	23.095	0	67.708	0	89.613	62.5	66.667	9.722	37.292	71.429	82.857	76.667	94.375	61.667	76.875			0.918167	100	53.571	29.048	55.119	71.25	85.516
0.924167	85	43.81	0.952	27.46	35	70	12.5	64.048	80	60	41.852	87.5	35	43.542	45.625	100	27.708	82.857	71.667		52.292	32.857	0	0	2.917	28.571	0	85.208	0	80	62.5	60.417	21.111	30.625	55.714	88.333	80.833	87.917	61.667	70.208			0.924167	100	70.476	24.286	54.167	72.708	85.714
0.93	73.125	46.19	9.762	24.762	39.375	67.619	12.5	63.571	71.111	54.792	37.222	87.5	39.762	40.625	28.75	100	37.5	87.143	80		59.167	38.333	7.619	0	0	28.571	0	87.917	0	77.976	60.268	61.518	16.667	37.708	56.667	91.429	61.042	87.292	75	74.375			0.93	99.792	68.095	39.762	60.714	71.25	85.714
0.935833	71.458	28.095	2.857	53.333	66.042	72.143	12.5	61.667	55.278	58.542	55.185	87.5	38.095	38.958	28.333	73.333	37.5	83.333	73.333		54.375	30.238	14.286	0	1.667	16.667	0	83.542	0	80.714	62.5	61.964	15.833	34.375	34.048	73.81	51.25	83.125	74.554	73.542			0.935833	96.25	71.429	38.095	57.143	81.25	85.714
0.941833	78.631	33.571	7.857	47.619	38.125	85.714	12.083	71.905	60	73.75	58.889	87.5	42.857	45.625	37.917	77.857	36.25	88.571	71.19		59.375	27.381	14.286	0	13.958	15.476	0	73.958	0.476	78.75	62.5	53.304	40.278	69.167	36.905	72.143	59.375	92.292	72.321	61.458			0.941833	99.792	65.238	53.095	57.143	61.667	85.714
0.947667	91.012	26.667	25	40.714	54.375	84.405	5.833	75.476	62.778	68.333	47.963	87.5	42.619	46.042	33.958	78.81	36.25	94.524	81.905		75	24.762	14.286	0	20.417	14.286	0	66.25	20.476	71.22	62.5	62.5	36.389	77.292	43.571	91.429	48.958	98.125	58.333	56.042			0.947667	99.792	68.81	57.143	57.143	63.958	84.167
0.9535	91.875	22.143	1.19	38.571	62.5	85.675	12.292	71.905	77.778	54.792	62.222	87.5	42.857	46.875	28.125	62.857	28.125	79.048	61.19		74.792	42.381	9.048	0	14.375	12.857	0	48.333	28.571	86.548	60.833	62.5	45.556	82.292	39.048	85.714	60.625	94.167	59.583	65.833			0.9535	100	69.048	35.238	61.429	62.5	85.675
0.9595	94.792	49.286	0	40.238	62.292	78.81	4.792	70.238	69.444	59.792	71.481	99.375	43.333	58.125	16.458	77.619	33.125	78.333	50.952		64.792	53.571	0.714	0	12.5	5.952	0	53.333	17.857	75.833	48.125	59.792	50	74.375	30.476	84.762	73.75	98.958	51.458	85.833			0.9595	100	68.333	1.905	69.762	62.5	85.714
0.965333	97.292	56.905	0	43.095	62.5	84.524	12.5	59.524	78.333	45.833	63.889	100	25.952	68.958	0	99.524	28.125	80.238	54.286		72.917	28.333	15	0	3.333	6.667	0	64.583	14.286	83.333	50.417	62.5	45	66.25	17.857	78.333	78.125	100	41.667	91.875			0.965333	100	84.762	15.476	66.429	62.5	85.714
0.971167	94.583	53.095	0	35.476	59.583	74.048	12.5	63.571	66.389	40.625	57.963	96.875	23.333	67.083	0	92.381	26.042	80.675	38.333		75	24.048	12.619	0	1.458	4.524	0	71.458	11.19	89.792	53.958	58.333	44.444	74.375	14.286	67.857	66.042	100	29.792	97.292			0.971167	100	80.952	28.571	73.571	64.792	85.714
0.977	100	62.381	0	39.286	59.583	84.048	12.5	80.238	66.667	45.833	66.852	79.375	16.429	66.458	1.042	83.333	14.167	84.286	32.143		75	20.476	15.714	0	16.042	11.667	0	78.333	3.81	98.333	50	62.083	48.333	80.417	14.286	69.048	66.458	99.583	35.208	84.792			0.977	100	83.571	28.571	73.571	85	85.714
0.983	99.792	60.714	2.857	49.524	75	70.238	12.708	74.524	68.889	48.333	74.444	83.542	14.286	74.792	7.917	78.095	23.75	72.143	40.238		75	30.714	27.857	0	7.292	3.571	0	67.5	0	82.292	50	48.75	50	53.958	14.286	63.571	65.417	100	53.333	73.333			0.983	100	81.429	20.714	73.571	87.5	85.714
0.988833	95.833	84.048	9.048	57.143	74.583	64.048	2.5	83.095	80.833	59.375	58.519	58.125	25	61.25	2.917	75	25	54.286	40.952		67.292	39.524	14.286	0	3.75	0	0	68.333	0	99.583	50	50	54.722	53.958	14.286	57.381	77.292	95.833	52.292	61.458			0.988833	100	85.714	35.238	80	92.083	85.714
0.994667	74.375	63.571	2.857	55.238	87.083	61.905	0.833	85.714	72.778	65.833	67.593	67.5	33.571	74.792	12.5	79.048	22.5	56.429	53.571		61.042	47.619	23.81	0	16.458	0	0	54.375	0	100	57.708	49.792	66.667	59.167	14.286	82.143	92.292	87.917	75	47.917			0.994667	96.875	85.714	34.286	71.667	87.917	85.714
1.00067	83.958	65.238	8.333	50.952	87.5	71.667	11.25	85.714	43.333	74.792	56.852	74.167	19.762	85.833	15.208	88.333	13.542	66.19	54.048		64.167	34.524	29.762	0	8.75	3.571	0	54.375	0	89.933	62.083	33.542	66.389	25.625	24.048	77.381	92.381	93.542	74.792	42.292			1.00067	96.458	85.714	24.286	69.524	87.5	85.714
1.0065	76.25	64.762	3.095	40.714	74.375	75.238	0	80	30	69.792	47.037	55	27.857	80.208	18.333	89.524	16.25	59.048	30.714		55	22.381	42.857	0	16.042	0	0	68.125	0	42.857	62.5	35.208	66.667	39.583	26.905	70.714	88.095	100	75	43.333			1.0065	96.042	85.714	27.857	75.476	87.5	85.714
1.01233	85.625	64.048	0	41.905	47.708	75	0	78.333	48.056	70.833	38.704	68.75	28.571	71.458	12.5	79.286	32.917	59.524	45.714		58.75	44.286	35.714	0	12.917	0	1.905	75	0	66.042	62.083	26.875	66.667	61.458	22.619	57.381	100	95.208	75	53.958			1.01233	99.167	85.714	20	75.476	87.5	86.429
1.01817	83.333	82.619	0	34.524	35.417	79.048	4.167	74.524	47.778	74.167	44.63	59.167	28.571	72.917	12.5	99.524	23.958	71.429	44.286		87.5	49.524	25.952	0	26.667	0	0.238	75	0	67.5	58.333	23.75	66.667	62.5	22.143	70.952	96.667	86.458	75	73.75			1.01817	98.333	85.714	19.762	68.333	84.167	93.81
1.02417	83.125	85.476	0.714	39.762	42.083	69.762	12.5	79.524	48.889	72.083	66.667	73.125	20.714	86.042	8.542	100	23.75	71.429	64.048		87.292	60.238	17.381	0	22.083	7.619	15.238	71.458	17.143	66.667	57.708	14.583	66.667	68.75	42.619	77.857	93.958	71.875	75	75.417			1.02417	97.083	91.429	36.19	66.667	83.333	100
1.03	68.542	82.619	15.476	57.143	44.375	71.429	20	79.048	38.333	73.75	60	61.458	18.095	75.417	0	87.619	22.083	71.429	63.81		80.833	71.905	16.905	11.905	13.333	9.762	28.095	66.667	12.381	62.5	62.083	12.5	66.667	73.958	42.143	80.952	100	93.542	73.929	74.583			1.03	87.5	99.048	51.667	83.333	96.25	99.762
1.03583	67.083	70	10.714	51.905	47.917	73.571	10.833	85.714	33.611	75	55	61.042	19.524	75	22.917	95.952	15	65.952	66.19		81.667	72.143	23.81	24.286	8.958	0	15.714	64.792	15	56.042	62.5	27.5	66.667	60.208	39.762	71.905	99.167	86.042	74.792	57.083			1.03583	87.5	94.524	47.381	75.952	98.542	100
1.04183	87.292	81.905	4.762	51.667	57.5	75.952	25	80.952	50.278	67.292	35.926	63.958	28.571	65.625	32.292	77.381	12.5	67.857	71.429		74.583	76.905	30.476	36.429	6.25	0	9.286	58.75	15	75.208	63.333	38.333	62.111	57.917	20.238	78.81	99.375	75.625	75	52.708			1.04183	87.5	96.19	42.619	71.429	97.5	99.762
1.04767	86.667	60.952	13.333	42.619	36.042	64.524	25	73.095	54.444	74.792	49.444	77.083	35.238	52.5	36.25	85.238	12.5	71.429	81.19		87.5	75.714	33.81	42.381	8.333	0	16.905	50	35	81.875	75	37.5	55.111	56.667	44.286	85.476	100	89.167	58.542	71.458			1.04767	87.5	98.333	52.143	68.81	86.042	100
1.0535	80.625	40	19.286	42.857	40	70.714	15.208	71.429	50.556	70.208	57.037	83.75	38.333	53.333	37.5	93.571	17.083	91.429	63.81		78.571	73.81	30.714	42.143	16.25	0	15.714	50	31.905	62.708	67.5	37.5	83.333	74.167	71.429	85.476	96.875	86.042	50.833	81.458			1.0535	87.5	100	57.619	71.429	82.917	100
1.0595	79.583	51.667	5	52.381	35.625	59.762	2.292	70.952	49.722	73.75	65.556	58.958	19.048	61.458	57.917	81.19	21.25	91.905	74.524		40.625	85.714	40.476	38.095	2.5	0	14.286	50	16.905	72.083	63.125	36.042	63.056	79.792	68.81	71.19	95.208	62.083	53.542	77.083			1.0595	87.5	99.286	33.095	64.286	78.958	95.714
1.06533	74.792	75.238	14.524	31.429	37.5	66.19	20.208	71.429	46.667	71.458	55.926	32.708	20.714	71.042	62.5	79.286	9.583	99.286	85.714		55	68.095	42.857	17.143	14.792	0.238	5	49.583	42.381	73.125	65.417	45.625	82.222	93.958	65.476	89.762	89.167	78.75	68.125	73.125			1.06533	87.5	100	60.476	61.19	67.083	85.714
1.07117	66.667	70.714	18.571	17.857	37.5	69.048	44.792	73.81	55.556	75	51.296	31.25	29.762	73.542	52.708	96.19	13.75	97.857	85.714		60.208	78.81	50.952	11.905	8.542	16.19	0	50	55.714	79.167	62.5	50	81.944	80.833	64.524	98.571	88.958	96.458	74.673	86.667			1.07117	87.5	100	51.429	38.095	62.5	86.905
1.077	81.458	83.333	8.095	20.476	44.167	71.429	40.208	75.238	50.833	74.345	62.037	25.208	22.143	82.292	36.25	95.952	13.958	93.571	80.556		75.833	72.143	57.143	2.619	0	16.667	0	49.375	57.619	81.667	62.5	60.833	83.333	76.458	66.905	93.333	87.292	96.25	72.46	82.917			1.077	87.5	100	51.19	47.381	66.875	88.571
1.083	83.75	70.714	1.19	4.524	42.292	64.048	36.25	81.667	46.389	64.494	68.148	28.75	17.143	77.917	57.5	84.762	12.5	90.714	77.937		75.595	72.381	57.143	13.81	4.583	26.905	0	46.875	68.81	58.75	74.583	62.5	83.333	75.833	47.151	87.857	96.875	98.958	75	86.042			1.083	87.5	100	37.619	50.238	66.667	100
1.08883	86.667	71.19	0.476	16.905	51.25	59.286	37.5	84.048	46.944	60.208	59.815	25	30.714	63.542	61.875	87.381	22.708	100	81.905		84.494	79.524	57.143	19.762	4.792	20.476	0	57.083	48.333	62.5	87.083	59.167	83.333	97.5	44.722	87.143	83.125	96.637	74.792	88.75			1.08883	87.5	100	35.238	55	75	90.714
1.09467	78.125	83.333	0.952	38.571	64.167	45.952	37.5	66.905	47.778	61.042	64.815	34.375	33.095	62.917	57.5	76.905	27.917	99.524	85.714		82.083	81.667	58.81	11.905	5.417	0	0	70.833	30.238	69.167	87.5	52.5	83.333	98.333	70.556	86.19	77.708	86.667	53.333	94.583			1.09467	79.583	100	21.667	69.048	75	68.095
1.10067	64.583	72.619	5.476	33.095	83.75	42.857	21.458	64.048	48.056	67.917	60.37	37.5	24.048	79.167	56.458	81.429	13.75	97.857	85.714		66.667	71.429	65.714	1.667	0	6.19	0	59.792	25.714	68.244	75.833	61.667	83.333	88.542	71.429	95.238	77.5	97.917	58.958	100			1.10067	76.458	99.762	24.762	56.429	86.458	60.476
1.1065	70	57.619	5.952	29.762	81.667	46.905	16.25	70.952	34.722	72.5	47.037	38.958	19.524	77.5	62.292	81.905	47.083	97.619	79.762		41.875	71.905	71.429	10.476	13.125	14.286	0.238	62.5	34.048	67.917	68.75	70.833	83.333	100	71.19	83.81	72.917	100	53.333	100			1.1065	76.458	96.429	24.286	55.714	87.5	57.143
1.11233	76.667	65	13.333	18.81	78.542	39.762	36.458	71.429	60	64.375	60	37.5	22.143	79.583	50	88.333	27.708	100	70.238		54.167	85.714	60.238	14.286	25.208	18.571	3.81	56.875	35	45.625	77.292	56.458	83.333	97.083	70.714	77.143	95.833	91.667	41.875	95.833			1.11233	83.125	100	30.952	54.762	87.708	57.143
1.11833	70.417	85.238	9.048	23.095	70	42.619	42.708	63.095	66.389	62.5	56.296	37.5	17.143	88.958	50	84.524	34.583	100	73.095		63.958	79.048	49.762	14.286	5.208	15.476	2.143	38.125	35.952	70.208	76.042	49.167	83.333	87.5	71.429	77.619	99.375	82.083	58.958	94.792			1.11833	77.083	100	39.048	50.238	98.958	57.143
1.12417	82.292	100	0.714	26.667	47.292	49.048	42.708	73.095	37.778	62.5	60.741	37.5	14.286	97.917	53.542	71.905	35.625	100	78.333		56.667	76.429	52.857	14.286	2.292	27.857	5.238	28.333	39.524	78.333	81.667	56.25	83.333	79.583	71.429	69.048	99.792	87.798	53.75	87.083			1.12417	87.5	100	40.714	60.238	86.042	62.857
1.13	73.542	75.952	0	35.238	43.75	44.048	50	58.333	41.944	62.5	46.481	43.125	16.667	70	45.625	70	24.375	95.714	75.476		62.5	79.762	56.905	15.238	0	32.857	2.857	25	24.762	68.125	83.542	50.625	83.333	67.708	71.429	79.762	90.208	99.792	56.25	71.458			1.13	86.25	95.238	31.905	70.714	94.792	85.714
1.13583	77.5	68.333	7.381	32.619	41.667	39.286	47.917	46.667	43.889	61.458	31.296	54.792	33.571	73.958	41.875	72.143	12.5	89.524	81.667		57.708	75.238	47.619	11.905	9.583	18.333	1.19	31.875	13.81	72.917	87.5	33.333	86.389	76.875	62.381	95.714	92.5	100	67.917	73.333			1.13583	87.5	97.381	42.857	64.524	81.25	85.476
1.14183	87.083	71.667	18.333	21.19	45.833	41.429	25	54.286	50	63.75	56.296	57.292	37.381	60.833	37.5	84.048	0.417	98.81	82.381		66.875	84.048	66.19	15.238	22.292	14.762	2.619	25	0	77.917	87.5	28.542	82.5	69.375	67.778	88.81	85	100	75	90.417			1.14183	87.5	100	38.333	55.238	89.375	72.381
1.14767	84.792	71.905	19.286	20.476	50.625	32.381	27.083	71.429	60	65.833	73.889	71.25	20.952	61.458	30	71.429	0.625	100	81.429		93.75	85.714	50.238	20.238	9.792	30.238	0	27.708	0	58.125	85.833	28.75	93.889	81.875	66.111	90.238	98.542	97.5	73.304	87.5			1.14767	87.5	100	38.095	38.571	95.833	70.714
1.1535	73.958	92.857	29.762	31.429	65.625	29.762	42.917	64.286	51.389	72.917	59.444	58.958	25.476	67.292	38.333	47.381	10	100	83.095		98.333	85.714	55.476	3.81	2.917	17.619	0	32.708	0	75	85.833	42.5	78.056	72.292	66.389	95.952	87.083	99.583	59.167	92.292			1.1535	87.5	100	58.333	72.619	91.667	71.905
1.1595	77.5	92.619	15.952	32.381	64.792	39.286	49.167	61.19	53.611	75	67.963	51.875	16.667	78.958	44.375	59.048	0	100	85.476		89.792	84.286	55	13.333	0	27.381	0.476	25	0	86.458	87.083	43.75	99.444	76.25	68.81	71.667	95.208	91.875	64.167	88.75			1.1595	91.875	100	39.762	71.19	88.75	90.476
1.16533	68.542	96.905	19.286	34.524	48.125	31.19	51.25	49.048	59.167	70.417	85.37	54.792	20	80	48.125	70	0	92.381	85.714		100	69.762	52.143	15.714	5.417	32.381	0	25	0	75	87.292	31.875	100	95.625	66.944	69.762	84.792	84.167	75	99.375			1.16533	91.458	100	26.667	93.81	77.917	83.81
1.17117	68.958	100	22.381	42.857	49.167	39.048	57.917	55.714	32.5	71.667	80	63.333	34.286	72.708	47.5	70	3.542	88.571	80.952		100	69.286	48.333	0.238	21.042	13.571	0	25	0	75	77.083	55.625	80.278	94.792	68.73	68.095	89.375	97.5	75	91.25			1.17117	81.25	100	42.857	99.048	69.792	82.857
1.177	60.625	94.762	20.714	40	59.167	55.238	60.625	56.905	39.722	75	56.296	69.792	28.333	58.125	50	85.476	6.458	85.714	77.143		100	85	33.571	9.286	30.833	18.81	4.524	25	0	71.042	75	47.5	82.778	92.292	68.095	83.333	99.583	95.625	68.958	88.125			1.177	82.708	99.286	40	82.619	84.375	82.857
1.183	55.625	58.81	25.476	23.095	69.792	56.19	62.5	61.19	50	73.095	46.481	74.167	19.286	64.792	54.583	92.619	0	80	83.81		100	84.762	33.333	1.19	15.417	13.095	1.667	25.833	0	68.333	70.387	78.542	86.111	94.792	68.095	73.095	99.375	93.333	65.208	97.292			1.183	71.458	91.19	39.762	70.714	94.167	83.333
1.18883	48.75	66.667	28.571	32.619	86.042	57.143	57.5	85.714	44.167	75	69.259	72.708	12.857	75.417	53.75	82.857	0	83.294	85.714		94.792	85.238	51.667	2.857	4.375	11.19	0.476	31.042	0	64.792	80	86.25	97.222	87.083	67.619	75.476	99.167	98.125	74.375	100			1.18883	55.208	79.048	42.857	71.905	99.167	85.476
1.19467	50	61.667	28.571	34.048	87.5	51.19	35.833	80.238	48.056	74.167	72.593	54.792	13.333	93.542	52.798	82.619	0	85.714	85.714		100	85.714	55.476	7.143	7.083	16.19	0	25	0	35.833	76.875	86.042	100	89.792	62.143	90.714	85.833	95.208	69.792	96.25			1.19467	55.208	85.714	39.762	69.286	99.167	84.524
1.20067	50	42.619	35	32.381	87.5	54.286	32.917	68.095	50	67.083	74.444	54.792	22.619	94.167	49.375	94.048	0	75.952	85.714		99.583	85.714	64.762	4.762	15.625	25.714	0	25	0	61.667	80.208	92.679	100	87.5	69.524	96.905	84.375	82.708	75.625	94.792			1.20067	67.708	68.095	52.381	61.429	91.667	85.714
1.2065	50	36.667	29.762	43.333	82.5	57.143	21.667	64.048	49.722	62.708	57.407	43.958	28.333	78.542	59.792	81.984	0	84.048	78.81		97.708	84.286	73.095	0	11.458	35.476	0	25.833	0	69.375	86.458	77.917	100	87.083	71.429	80	98.958	87.5	70.625	95.833			1.2065	75.833	59.286	37.381	70.476	86.875	84.524
1.21233	52.5	29.286	0.714	65.714	48.333	54.286	27.708	55.714	35.556	56.458	62.593	53.75	26.667	73.958	73.125	84.524	7.292	94.286	74.048		99.167	85.714	68.571	0	16.458	37.857	0	30.833	16.667	62.292	76.875	93.125	100	85.417	68.333	78.452	94.792	87.5	70.417	90.625			1.21233	79.375	57.143	24.762	71.429	78.125	83.571
1.21833	51.458	44.048	23.095	69.762	61.25	42.143	39.792	46.667	0	59.375	75.37	48.75	28.571	78.542	57.5	68.095	4.375	95.714	65.238		94.583	74.286	58.81	12.381	14.375	28.333	0	35	19.048	70.208	75	82.292	100	85.625	68.333	98.81	100	82.083	62.5	94.375			1.21833	63.958	67.857	51.667	71.429	84.583	64.048
1.22417	60.804	29.286	9.524	69.048	85.208	41.19	50	55.714	8.889	41.667	76.111	46.458	22.619	63.542	62.083	74.484	3.333	100	57.143		99.375	85.714	61.667	0	1.042	13.81	1.667	27.292	17.857	64.167	75	66.667	100	87.917	45.714	100	96.458	73.125	65	88.125			1.22417	63.333	71.429	34.048	71.429	98.542	69.524
1.23	54.375	34.524	15.238	60	79.167	20.476	50	49.048	16.667	32.083	77.778	59.792	22.381	72.917	51.25	81.905	0	100	75		90.833	85.714	82.063	0	8.75	16.667	7.381	49.375	14.286	57.083	73.958	68.75	92.5	96.667	47.143	98.81	92.292	84.583	75	79.405			1.23	73.125	61.19	40.952	76.19	96.25	64.762
1.23583	61.458	34.524	7.381	66.19	69.167	25	50	52.143	11.389	40.833	77.222	62.5	13.571	62.5	44.583	91.667	0	98.81	85.714		83.542	72.381	75.079	0	4.792	25.714	10.238	43.75	12.381	55.625	81.25	49.583	77.5	95.417	57.143	98.889	100	74.583	71.042	81.994			1.23583	73.125	75	42.143	83.571	95.833	54.762
1.24183	62.5	41.905	36.19	67.381	83.958	3.333	44.167	80.476	4.722	54.792	66.111	61.667	29.286	73.542	57.5	95	0	88.095	81.905		87.5	39.762	65.714	2.381	18.333	45.238	0	50	13.571	75	75.625	33.333	73.889	98.333	57.143	95.952	100	89.583	61.042	81.25			1.24183	75	52.619	48.81	84.524	100	37.381
1.24767	66.667	42.857	7.143	71.429	73.958	14.286	45.625	85.714	4.722	62.5	77.407	54.167	39.048	73.75	62.708	90.714	0	72.143	72.619		91.042	41.667	80.238	11.667	25.417	57.143	0.952	46.25	11.19	60.208	73.274	43.75	92.5	97.5	50.714	88.095	100	70.208	60.208	87.5			1.24767	75	47.619	5.714	85.714	81.458	50.952
1.2535	69.583	42.857	0.476	65.714	67.292	26.667	31.667	85.714	7.222	62.5	79.63	58.958	15	98.75	72.292	77.143	0	73.81	85.238		93.333	11.429	71.476	8.095	20.625	53.095	0.476	47.917	0.952	51.875	79.107	53.958	97.222	99.375	64.286	99.048	100	48.542	59.792	77.5			1.2535	80	43.571	8.095	74.762	83.958	62.857
1.2595	67.917	34.524	0	64.762	68.125	18.81	26.667	85.714	16.667	73.75	56.481	62.5	13.571	95.625	51.875	75.476	0	81.19	85.714		90.208	15.476	65.476	0	21.458	29.524	0	24.792	0	31.042	87.5	51.667	98.611	99.167	57.143	100	100	76.25	59.375	74.643			1.2595	89.167	47.143	5.714	75.714	68.958	45.952
1.26533	67.292	41.905	3.81	66.19	59.167	14.286	3.542	82.619	16.667	72.708	61.111	62.5	14.286	81.875	49.167	71.429	0	80.238	85.714		85.208	51.429	61.667	0	18.333	22.857	6.667	8.125	0	40.417	85.833	51.042	98.889	83.333	66.905	98.81	100	79.375	53.542	76.458			1.26533	95.833	66.667	16.19	96.667	57.708	42.857
1.27117	68.75	39.286	9.762	62.381	51.25	14.762	6.25	80.238	16.667	73.958	81.667	53.75	14.524	75	40	74.762	0	74.048	85.714		68.125	59.762	73.611	0	4.792	27.381	22.381	12.917	0	51.667	95.417	61.042	89.722	73.542	59.524	96.429	100	90	39.375	73.542			1.27117	100	57.143	33.81	100	52.708	44.762
1.27717	63.333	44.286	0.476	69.524	60.208	8.571	12.5	81.905	16.667	75	88.148	58.333	2.857	75.417	39.375	85.714	0	76.667	79.048		75.833	60	77.222	4.286	0	30.952	28.571	10.417	0	73.542	91.042	55	80	77.917	59.286	86.905	100	75.208	27.708	57.917			1.27717	100	56.905	28.571	100	70	31.429
1.283	60.417	27.143	8.095	70.476	60.208	3.095	12.708	79.286	16.667	68.125	70.185	51.667	0	68.333	49.167	85.714	7.5	81.667	68.333		88.095	40.476	68.81	0	0	19.524	28.571	14.167	0	66.667	91.875	31.875	86.667	80.208	65.952	84.286	99.583	74.375	39.375	72.292			1.283	99.167	41.905	36.429	100	64.167	17.857
1.28883	62.5	14.762	12.619	95.714	62.5	5.238	25	83.333	1.667	69.792	77.407	50	8.571	73.75	46.458	85.952	11.875	85.238	81.429		76.458	33.095	61.667	0	0	24.286	24.762	12.5	0	58.333	67.708	36.25	88.611	85.625	71.429	85.714	92.708	89.375	50	77.083			1.28883	89.167	55.238	37.381	100	57.292	28.571
1.29467	66.667	20.714	1.667	100	61.25	13.095	25	77.857	3.611	71.458	86.667	50	10.238	81.875	41.875	83.571	12.5	84.524	80.476		76.25	45.238	55.476	0	0	28.571	22.857	9.375	22.143	78.125	83.542	50.833	100	75	71.429	75.714	93.125	87.708	50	80.208			1.29467	96.875	33.81	20	100	70.417	28.571
1.30067	64.583	34.286	8.095	90.476	62.5	12.143	32.292	85.714	31.389	73.542	81.481	53.333	17.857	60.208	45.417	93.81	20.208	85.476	78.81		75.833	55.476	58.333	0	0	28.571	27.619	12.5	17.619	75.625	90.208	68.542	93.333	65.208	67.381	88.095	99.167	99.583	43.958	78.333			1.30067	98.125	38.095	46.19	97.857	75	28.571
1.3065	71.042	46.19	14.286	63.333	50.208	14.286	37.5	83.81	33.333	62.708	85.926	50.833	14.286	66.875	50	100	5.833	85.714	77.857		75	57.857	63.452	0.238	0	27.143	17.381	34.375	0	82.292	100	62.292	88.889	39.375	43.333	96.19	99.583	100	47.917	81.458			1.3065	100	60.238	42.857	97.619	51.25	36.19
1.31233	44.792	6.19	7.381	69.524	51.042	14.286	38.125	68.333	29.722	62.292	81.481	62.5	14.286	60.208	47.083	100	14.583	84.524	73.333		73.125	46.667	68.413	14.048	0	28.81	28.571	22.708	8.095	97.917	95.208	63.125	78.889	60.208	47.619	81.667	100	100	33.958	75			1.31233	78.333	35	39.524	100	50	42.857
1.31833	38.958	9.524	18.81	91.19	58.75	14.286	49.375	67.619	22.222	61.667	77.037	62.5	1.667	58.542	39.375	100	0	83.571	55		87.5	38.333	57.143	3.81	0	23.333	28.095	14.167	4.762	99.167	81.25	62.708	96.111	53.75	54.286	56.429	99.583	94.792	29.583	75.625			1.31833	64.375	28.571	40.476	100	64.375	37.857
1.32417	31.875	9.286	9.762	89.286	50	23.333	43.542	71.429	33.333	58.75	68.148	62.5	15.476	69.167	41.875	86.429	0	85.714	64.286		95.417	25	57.143	14.286	0	39.524	28.571	30.208	11.905	98.958	87.321	66.042	95.278	62.292	56.905	69.524	99.583	93.333	43.333	79.375			1.32417	62.083	28.571	41.429	100	50	52.619
1.33	34.375	13.333	14.048	75.476	55.833	29.762	42.5	66.429	25	55.625	59.259	62.5	40.476	78.542	51.458	77.619	0	82.619	66.429		97.917	23.81	55	20.714	0	38.571	28.571	42.5	19.524	81.875	75	56.25	100	51.042	57.143	70.238	100	91.25	44.792	69.167			1.33	62.083	28.571	40	100	63.958	61.19
1.33583	34.583	13.81	13.333	57.143	69.375	32.619	51.667	57.857	8.611	56.875	69.074	62.5	42.619	77.917	52.708	55.952	0	78.571	71.429		98.542	23.571	46.429	9.286	0.208	31.667	20.714	38.333	0	82.292	55.208	58.958	96.944	39.167	50.952	71.429	99.167	89.375	40	59.792			1.33583	58.958	28.571	42.857	91.429	72.292	66.19
1.34183	37.5	21.19	6.19	66.429	43.333	42.857	40	64.048	16.111	49.583	75.37	62.5	42.857	70.625	51.25	81.905	0	74.048	80.714		100	28.571	51.667	11.667	3.542	12.143	14.286	27.917	0	56.25	76.25	57.5	67.5	50	39.762	75.238	95	80.833	35	56.042			1.34183	50.833	40.714	40.238	95	50	52.381
1.34767	37.5	21.667	0	71.429	35.625	52.619	33.75	71.19	14.167	53.542	62.037	56.458	42.619	48.333	38.542	87.143	0	71.905	85.159		94.792	27.143	49.286	13.571	0.208	13.81	9.524	26.458	0	58.333	47.47	56.667	84.444	50	32.381	72.381	97.917	78.542	44.583	80.833			1.34767	50	57.143	33.81	89.524	50	65.476
1.3535	37.5	18.095	0	71.429	46.667	57.143	37.5	71.19	14.722	50	85	58.125	42.857	29.375	43.75	96.429	2.083	74.524	85.714		83.958	15.476	45.238	13.095	0	20.238	3.333	61.875	9.286	70	35.268	62.5	96.944	55.417	52.619	82.381	95	81.875	36.875	94.792			1.3535	40.833	37.381	33.333	99.048	50	59.762
1.3595	35.208	14.286	7.381	68.095	48.125	41.19	37.5	66.905	0	50	81.481	58.958	42.857	24.583	42.5	96.19	36.042	61.905	82.381		84.792	20.238	50.952	0.714	0	28.571	11.667	68.958	0	78.125	57.083	70	96.389	48.125	69.524	79.048	79.375	87.083	45.833	69.583			1.3595	54.167	17.381	28.571	92.381	50	52.619
1.36533	42.292	14.286	5.714	62.857	48.125	20	40.625	69.048	6.389	50	83.704	46.667	49.286	25.417	44.583	99.762	36.042	71.667	85.476		81.667	15.714	24.048	0	4.792	22.619	14.286	59.583	16.667	66.667	31.25	69.167	90.833	55.625	57.143	87.619	85.625	90.625	68.958	60.208			1.36533	62.5	29.048	28.571	99.524	50	43.81
1.37117	48.333	15.952	9.286	64.524	50	14.286	26.25	52.143	0	50	88.519	61.458	57.143	42.708	40.833	98.333	25	80.952	71.667		89.167	17.619	36.667	0	29.167	20.476	4.048	47.708	10	67.083	45.833	70.833	99.722	70.833	57.143	88.095	85.625	78.125	61.667	70.833			1.37117	66.458	41.667	30.952	99.524	51.458	39.286
1.37717	49.792	13.333	14.524	63.81	44.375	14.286	15.833	36.19	0	49.583	90.741	70.833	57.143	25.208	28.125	80.476	25	85	85.714		84.375	28.333	24.762	8.571	18.125	19.286	0	54.167	14.286	71.25	53.125	70.833	100	75	56.429	98.333	81.458	83.958	61.458	86.458			1.37717	62.5	32.143	54.286	100	64.583	42.857
1.383	60	0.238	24.286	57.143	37.5	14.286	27.917	68.571	9.722	48.333	95.556	87.5	57.143	43.75	36.042	78.81	30.208	85	85.714		97.708	25	15.476	9.048	8.333	17.857	0	31.042	10.238	61.458	62.5	44.792	98.056	85	58.81	100	85.833	81.875	59.583	88.125			1.383	62.5	25.952	56.905	100	57.708	42.857
1.38883	59.792	14.286	28.571	57.143	49.375	34.524	37.083	70.952	16.389	49.792	98.519	87.292	57.143	44.583	40.833	77.54	37.083	71.905	85.714		76.042	42.619	26.905	3.333	30.208	28.571	0	22.083	14.286	46.875	55.833	70	79.722	78.333	54.524	100	83.958	87.5	41.458	89.583			1.38883	62.5	32.857	60.714	100	50	42.857
1.39467	48.75	14.286	30.714	60.714	47.083	41.905	42.5	57.952	16.667	46.667	96.296	87.5	57.143	42.083	50	79.484	37.292	68.333	82.143		87.917	35.238	16.429	14.286	28.333	38.81	0	36.667	13.81	65.208	52.292	75.208	73.056	73.958	64.524	99.762	75	87.5	47.708	91.875			1.39467	62.5	28.571	66.429	88.095	50	42.857
1.40067	50	11.905	9.286	60.238	50	42.857	41.25	30.238	14.722	46.875	100	86.667	57.143	45.208	57.083	86.429	41.875	75.714	84.048		91.25	51.19	27.143	8.333	23.333	36.429	1.667	64.792	7.619	56.042	53.958	59.792	83.333	80.625	43.571	93.571	75	84.792	41.458	96.875			1.40067	62.5	21.19	54.048	91.19	50	46.429
1.4065	46.042	0	16.905	51.429	50	54.762	48.958	26.667	3.889	50	94.63	87.5	57.143	14.792	34.792	84.048	29.792	67.143	81.905		86.667	80.952	29.286	7.619	24.792	34.048	12.857	58.542	0	42.708	47.946	59.375	87.5	84.167	56.429	83.333	75	77.5	43.75	90.208			1.4065	62.708	0	59.048	74.524	50.625	66.667
1.41233	51.25	10.952	36.667	55.952	50	62.143	42.917	28.81	1.389	50	86.296	80.417	57.143	28.958	42.5	94.048	20.625	73.81	82.381		81.667	83.81	34.762	14.286	33.75	65.952	0	73.958	0.952	48.125	45.417	68.958	96.667	79.583	57.381	84.524	72.708	76.667	37.5	100			1.41233	75	24.286	69.524	67.143	50	71.429
1.41833	62.292	14.286	33.333	57.143	48.125	56.905	37.5	38.095	0	49.167	87.037	75.625	59.048	27.083	48.333	93.571	13.125	78.333	80		84.375	85.476	37.143	21.429	3.75	80.952	2.143	85.208	0	42.708	56.042	85.625	93.056	75.208	58.095	100	73.958	85.833	48.333	85.833			1.41833	75	32.857	70	73.333	55.417	71.429
1.42417	64.167	9.524	15.952	57.619	58.333	37.857	37.5	58.333	0	50	81.111	64.167	70.476	30.625	50	90.516	20.417	70.238	83.73		87.5	82.619	48.81	18.333	6.042	73.81	20.714	83.333	0	36.458	65.833	87.5	97.222	81.458	63.333	100	74.792	87.5	50	94.167			1.42417	75	45	59.524	73.81	74.167	79.048
1.43	67.917	46.19	0	67.143	67.708	50.476	37.5	80.714	0.556	51.667	79.444	64.167	71.429	46.875	48.333	88.77	25	85.714	69.881		81.458	70.952	49.762	14.762	7.708	71.429	28.571	87.5	0	38.125	65.863	91.458	84.167	85	71.429	100	70.417	92.083	50.417	70.833			1.43	75	57.143	29.048	100	75	77.619
1.436	71.458	46.429	0	72.619	52.708	43.571	37.5	85	27.778	59.167	76.296	75	68.571	46.25	47.083	99.008	25	85.952	76.071		81.458	53.333	22.619	23.571	0	63.333	21.905	87.5	0	32.083	77.143	86.667	81.389	74.583	71.429	100	75	89.583	50.417	85			1.436	75	57.143	6.905	92.143	75	76.429
1.44183	75	36.667	0.238	75	50.833	71.19	40.833	75.476	51.944	58.75	77.593	67.917	69.524	45.208	50	99.762	25	85.714	53.333		68.542	51.667	42.857	28.095	1.042	53.333	2.143	87.5	0	46.667	69.018	59.792	87.5	76.875	71.429	99.524	75	87.917	57.083	84.792			1.44183	75	46.429	33.571	100	75	85.714
1.44767	75	39.286	0	64.762	50.417	63.333	41.042	68.571	35	62.5	84.815	56.25	70.952	36.667	47.5	95.952	30.833	91.19	66.19		75	57.143	41.905	14.286	0	43.095	10.952	88.333	0	48.333	64.524	59.583	90	68.333	71.429	100	75	96.875	52.292	55.625			1.44767	75	56.667	8.81	95.238	70	81.19
1.4535	73.75	41.19	0	61.429	59.792	62.857	26.667	75.714	28.889	61.042	85.37	51.875	68.571	42.708	50.625	98.333	25	86.667	79.048		73.75	57.143	51.19	4.524	0	37.619	8.333	100	0	53.333	81.815	66.25	86.944	82.708	65	100	63.125	93.542	56.667	70			1.4535	75	46.429	18.571	94.762	75	79.524
1.4595	65.833	28.571	5.952	55	53.333	63.095	28.75	80.238	33.056	61.667	99.792	54.583	71.19	59.167	60.833	96.667	37.083	99.524	85.238		62.381	66.19	44.048	0	2.5	44.762	11.19	84.167	0	56.875	78.125	76.667	95.833	66.875	57.143	85.476	46.667	95.417	52.083	75.208			1.4595	75	42.857	36.905	75.476	60	81.905
1.46533	73.75	3.333	15.714	45.476	53.958	71.19	45	57.143	9.167	62.5	99.005	60.417	68.81	65.625	73.333	95.476	26.042	100	76.19		58.333	65.476	42.857	0	3.333	20.952	5.238	87.708	0.238	70.417	75.625	92.083	100	67.917	66.19	94.762	61.667	95.833	50	75.417			1.46533	75	32.143	36.905	80.238	71.667	76.905
1.47117	74.792	2.143	11.429	66.905	61.042	71.429	44.792	71.19	11.111	62.5	90.556	54.375	55.238	66.667	68.333	94.048	42.917	100	85.714		62.5	57.143	58.571	0	16.042	39.762	25.714	93.333	0	71.458	78.75	92.708	100	82.708	68.095	100	59.375	85	41.25	59.583			1.47117	81.667	42.857	45.476	85.714	59.583	85.714
1.47717	79.583	10.952	2.857	70.476	62.292	82.857	38.333	71.429	8.333	70.625	90.185	56.042	59.762	50.417	49.792	99.524	61.042	95.238	84.008		72.708	51.429	70.952	0	0	43.333	25.238	88.75	0	93.542	60.238	48.542	100	87.708	61.667	91.667	53.542	75.833	39.375	54.375			1.47717	87.5	42.857	50	85.714	66.875	85.714
1.483	73.958	10	13.333	73.333	62.5	78.333	53.333	84.524	8.889	73.125	67.963	62.5	71.19	60.208	61.458	100	78.958	97.857	84.405		84.792	50.714	65	0	0	20.952	6.429	71.994	0.952	73.333	68.929	79.792	85.833	84.167	61.429	98.095	44.792	85.625	52.5	70.833			1.483	85.208	42.619	42.857	84.286	78.125	83.095
1.48883	85.208	7.381	17.143	71.905	63.125	71.429	55.208	69.048	0.833	75	76.111	50.208	68.571	75	86.458	100	87.5	100	67.619		89.792	57.143	67.619	0	10.208	19.762	2.143	63.036	17.857	76.458	70.417	74.583	75.556	43.958	58.333	95	38.542	94.792	58.542	76.25			1.48883	87.5	55	40	85.714	87.5	81.667
1.49467	80.208	34.286	10.476	67.619	66.042	73.81	51.25	60.952	0	75	78.148	51.25	71.19	71.25	76.458	94.762	87.292	100	63.095		97.292	57.143	73.095	0	21.458	13.095	2.619	82.292	28.571	79.792	62.708	70.833	95.833	58.125	57.619	87.619	52.708	84.375	75	94.583			1.49467	87.5	57.857	56.667	85.714	78.958	85.238
1.50067	75	44.286	8.571	64.286	55.208	59.048	40.833	77.857	0	74.375	79.074	61.667	60.476	62.5	79.583	73.095	65.417	94.048	55.476		91.458	56.905	85.714	0	8.333	27.857	5	83.958	2.857	67.5	70.446	60.208	89.167	73.75	63.095	89.048	49.792	77.589	60.417	90.625			1.50067	80.625	85.714	40.952	85.714	62.5	85.714
1.5065	68.333	69.524	0.238	65.476	58.542	77.619	37.5	71.429	0	66.667	79.815	59.792	63.095	60.417	94.375	31.19	72.083	90.714	73.571		70	54.762	85.238	0	8.75	17.143	8.81	71.25	12.381	62.708	75	53.958	83.333	77.917	55.238	89.048	47.5	60.625	49.792	87.5			1.5065	85.833	84.762	32.381	85.714	62.5	99.524
1.51233	67.083	57.143	0.714	72.143	58.958	75.238	39.792	70.238	0	69.375	76.481	62.5	64.048	61.875	60.417	38.571	61.458	93.81	85.714		77.083	42.857	80.714	0	0	20.952	15.714	83.958	9.048	56.042	75	55.417	83.333	88.542	57.143	100	37.708	57.083	56.042	87.5			1.51233	82.5	73.095	28.571	81.429	62.5	84.048
1.51833	45.833	48.571	0	53.333	62.292	74.286	37.708	84.048	0	63.542	67.778	56.667	71.429	61.042	61.25	41.667	66.667	99.762	79.325		75	42.857	83.81	0	7.708	21.667	18.095	79.167	0	74.792	72.917	55.208	84.722	67.917	50.476	100	39.375	71.25	51.458	87.5			1.51833	81.667	71.429	25.952	77.857	62.5	85.714
1.52417	58.958	52.381	0	57.143	62.5	71.429	37.5	74.524	0	61.667	71.667	60.833	66.667	58.125	64.792	67.143	62.292	100	70.079		78.125	46.905	80.952	0	19.375	28.571	1.429	58.958	0	69.583	64.167	50	77.222	70.625	55.952	100	38.333	65.208	41.25	90.417			1.52417	80.417	71.429	41.429	75.476	62.708	85.714
1.53	65.625	36.19	4.286	52.143	52.917	69.048	37.5	74.286	0	41.25	56.481	56.667	56.667	57.292	65.625	37.857	85	100	65.952		84.792	62.857	75.952	0	13.958	28.571	0	43.333	0	74.792	60.208	46.667	53.333	61.25	49.286	99.762	31.458	79.375	45	74.792			1.53	83.333	68.81	14.762	85.476	62.5	94.048
1.536	75.417	20.476	0	51.429	40	83.095	36.25	74.048	0	56.667	65.185	49.792	48.81	70	85.833	43.571	69.583	89.762	58.571		82.292	71.429	85.476	0	22.917	21.905	0	42.917	0	79.583	60	34.167	56.111	47.292	57.143	87.619	40.208	62.917	62.5	82.708			1.536	83.542	61.19	4.286	85.714	61.042	100
1.54183	74.583	19.524	0	54.286	50	81.667	35.833	43.571	2.222	56.875	62.222	54.792	67.857	66.667	85.833	30.952	62.708	94.048	58.333		78.125	71.429	73.095	3.333	31.042	14.286	0	43.125	0	65.833	57.292	24.583	66.667	47.292	59.048	75.238	62.083	75.833	62.5	83.75			1.54183	75	72.857	0	74.524	62.5	98.571
1.54767	72.292	27.857	0	41.429	46.667	69.048	18.542	52.619	10.833	62.5	61.296	54.167	68.571	74.167	73.333	35.952	70	91.19	56.429		94.792	72.381	59.048	4.286	16.875	28.81	0	51.667	0	78.333	70.625	35	54.444	37.917	70.714	76.667	62.5	65.208	62.5	86.25			1.54767	79.583	70	5.476	70.476	51.875	94.762
1.5535	61.667	35.476	0	52.857	50	70.238	6.458	51.905	16.667	62.292	46.481	60.417	48.175	62.292	73.958	51.19	62.5	86.19	57.143		93.542	75.714	62.857	0	21.458	14.286	0	51.875	0	88.542	66.042	30.625	55.833	59.167	68.333	71.429	62.083	77.708	62.5	89.792			1.5535	87.5	58.333	28.571	71.429	52.708	100
1.5595	69.792	30.714	0	57.143	50	56.667	6.667	64.762	16.667	53.958	50.37	31.667	50.754	57.5	81.25	76.429	58.333	85.714	57.143		95.208	78.571	56.19	0	30	14.286	0	45.208	0	78.75	67.917	33.75	35	67.292	57.381	83.095	62.5	80.833	62.5	84.167			1.5595	86.458	76.19	29.286	71.429	63.958	100
1.56533	74.583	16.19	0	57.143	67.083	79.048	17.083	54.048	6.944	62.5	55	22.708	62.619	62.292	66.875	86.905	61.875	92.857	56.429		93.661	85	56.905	0	29.167	14.286	0	48.75	0	68.125	72.5	37.083	56.389	51.042	54.286	85.476	64.792	87.024	62.5	90			1.56533	76.875	50.238	28.571	71.429	75	96.667
1.57117	65.625	27.619	0	46.19	61.875	85.714	12.917	66.19	0	62.5	59.259	26.042	51.429	39.583	66.875	86.905	65	100	57.143		86.25	82.619	56.667	0	34.375	14.286	0	38.125	0	62.292	72.708	32.708	50	57.708	41.905	85.476	73.958	84.048	57.708	85.625			1.57117	75	61.429	28.571	71.667	62.292	98.333
1.57717	55	24.048	0	64.048	56.458	79.762	3.125	71.429	0	62.5	45.741	34.375	62.143	50	56.667	94.762	73.75	100	46.944		92.917	81.532	61.19	0	28.333	14.762	0.952	37.292	0	40.625	74.792	45.208	51.667	50	57.619	80	71.875	75.03	62.5	87.708			1.57717	75	54.286	28.571	99.524	58.542	86.905
1.583	40.208	0	0	71.19	50	85.714	11.875	71.429	0.833	62.5	35.185	61.25	68.571	66.458	43.125	100	71.042	100	38.571		68.125	74.048	71.429	0	30.625	15.952	0	34.375	0	50.208	73.125	36.458	50.556	40.625	65.238	75.714	70.625	69.375	54.792	78.75			1.583	76.042	57.143	35.476	100	50	95.952
1.58883	67.708	22.381	0	76.19	50	85.714	13.958	68.333	16.667	62.5	55.37	62.5	71.429	75	65.208	91.429	45.208	100	38.571		59.583	78.095	63.333	0	27.708	13.571	0	66.042	0	45.625	75	28.125	50	47.083	48.571	74.048	62.292	70.208	50.833	72.917			1.58883	87.5	48.571	42.857	100	50	85.238
1.59483	66.875	10	0	61.667	49.167	85.714	47.708	66.429	16.667	62.5	78.519	61.25	71.429	75	72.708	90.952	52.917	96.667	22.143		47.708	77.619	44.524	0	32.917	14.524	0	55.417	0	37.5	68.958	25.208	82.778	49.375	58.571	59.286	62.5	66.25	53.571	58.542			1.59483	87.5	47.143	35.952	100	50	85.714
1.60067	58.125	21.19	1.905	60.476	45.833	85.714	56.667	62.619	16.667	62.292	77.778	65.208	71.429	74.792	73.333	78.333	63.125	87.381	49.762		30.417	75.952	48.81	0	37.5	10.714	0	68.75	7.143	50	73.958	25	84.444	55.625	67.143	49.524	62.5	72.5	43.958	46.667			1.60067	87.292	43.333	24.048	95	50	85.714
1.6065	67.708	0.238	26.429	57.619	47.917	85.714	51.875	60.952	16.667	62.5	69.259	70.833	64.524	69.375	75	97.381	56.875	91.19	45		24.792	79.286	52.381	0	42.917	0	0.238	67.083	14.286	49.583	75	36.875	83.333	65.625	67.143	61.429	60.833	76.667	52.917	52.917			1.6065	86.458	28.333	30.476	83.095	62.083	86.19
1.61233	67.143	10.238	17.857	57.143	41.875	83.095	50	70.952	16.667	62.917	77.963	71.875	59.524	73.333	73.958	97.143	66.458	94.762	55		23.958	78.81	51.429	0	29.583	0	0	62.5	5.238	45.833	75	36.458	83.333	70.417	71.429	70.238	57.5	58.958	60.208	43.542			1.61233	84.821	32.619	38.095	85.952	75	85.714
1.61833	61.042	5.476	9.048	56.905	57.708	84.762	50	66.667	16.667	69.583	70.926	68.958	63.81	73.75	75	75.238	84.792	96.19	54.524		26.25	71.429	39.048	0	34.167	0	0	62.5	0	36.875	75	23.333	85.833	60.625	71.19	84.603	39.792	65.833	53.333	49.583			1.61833	84.167	38.333	41.429	85.714	75	85.714
1.62417	57.5	9.286	6.905	55.476	64.375	84.524	47.917	69.286	16.667	65.625	70.926	54.792	67.381	72.5	73.125	86.429	87.5	100	46.429		23.958	80.952	33.81	0	20.833	0	1.905	61.667	0	37.5	75	15	92.778	68.958	43.81	81.667	39.583	42.5	62.5	41.25			1.62417	87.5	35	15.714	87.143	75	85.714
1.63	44.375	19.762	0.952	55.714	62.083	65.238	31.25	52.143	16.667	71.042	75.926	51.458	44.762	76.458	68.542	100	74.167	100	48.571		33.125	66.429	30.238	0	27.083	0	0	64.167	0	36.458	74.792	33.958	99.722	72.917	42.857	72.143	63.75	61.042	56.042	66.042			1.63	79.583	41.19	24.762	85.714	74.792	80.238
1.636	44.792	15	6.667	57.143	57.083	61.905	49.167	36.667	16.667	75	69.815	56.875	65.714	80	71.25	93.095	72.292	100	45		48.333	46.429	37.381	0	33.125	0	5.714	49.167	0	31.458	58.75	41.458	88.889	65.417	42.857	71.19	81.25	62.5	53.75	90.208			1.636	85.208	41.429	45.952	85.714	75	85.714
1.64183	40.417	17.857	20.952	45	74.792	74.524	52.708	55.238	16.667	72.292	58.889	81.042	61.429	84.167	69.167	84.286	75	71.905	39.762		44.792	63.333	51.429	0	12.083	0	0	40.625	0	36.042	60.417	43.333	100	55.208	42.857	85.714	76.042	63.333	46.25	82.708			1.64183	79.792	54.048	60.476	80.714	75	85.714
1.64767	42.917	24.286	24.762	30	72.708	85.476	65.417	64.524	10.833	61.042	33.519	85.208	53.333	87.5	70	85.476	71.875	74.524	41.667		28.333	55.952	55.714	0	11.042	0	8.333	50.625	0	34.167	62.5	50	100	43.333	42.857	83.81	65	77.083	48.333	75.625			1.64767	81.667	48.333	59.048	71.429	75	85.714
1.6535	57.708	13.81	21.19	29.048	52.083	85.714	60.208	57.143	14.722	55.833	28.889	87.5	66.429	86.458	62.5	92.381	71.458	71.667	40.238		24.583	44.524	37.857	0	13.333	7.381	0	44.792	0	45.208	62.5	42.5	100	46.042	27.381	79.524	80.208	82.708	50	85.625			1.6535	78.333	55.476	55.714	65.952	75	85.714
1.6595	51.25	12.857	1.429	38.571	64.583	73.333	51.667	66.429	45.278	51.042	27.222	87.5	62.143	87.381	73.333	85.476	51.25	81.429	40.238		29.375	39.762	56.19	0	20.208	0	5.952	61.875	3.571	37.5	69.375	31.25	100	52.708	26.429	74.048	70.208	81.042	51.667	85.417			1.6595	67.5	55.952	23.571	67.143	75	85.714
1.66533	46.667	37.857	0	36.905	72.292	45.952	40.208	71.429	35.556	49.583	37.222	80.625	65	81.19	70.625	72.857	82.917	76.667	28.571		37.5	34.524	57.143	0	30.625	0	20	62.5	27.143	43.333	73.333	50	88.333	40.208	28.571	71.825	69.792	86.458	50	76.667			1.66533	60.833	65	38.333	61.667	75	85.714
1.67117	53.333	40	4.524	32.381	59.583	66.905	52.292	71.429	14.167	50	35.741	75	61.667	85.149	47.708	83.571	87.5	74.286	15.238		37.5	65.714	57.143	0	60.833	1.429	28.571	57.5	24.762	51.667	72.5	41.042	93.611	46.458	22.619	71.19	74.792	87.5	41.667	75			1.67117	75	47.619	43.095	47.143	75.208	85.714
1.67717	55.208	37.381	0	46.19	59.792	85.714	41.25	70.714	29.444	50	44.815	82.292	50.952	87.5	52.917	88.81	85.625	78.81	2.619		37.292	79.524	53.095	0	58.958	14.524	35.476	60.417	27.381	49.167	74.792	32.917	95	40.417	19.048	66.905	63.333	75	33.125	73.125			1.67717	75	57.619	42.381	73.333	75.417	85.714
1.683	55	5.714	7.143	44.286	62.5	85.714	45.417	60	29.722	51.458	59.444	85.208	41.429	85.417	50	99.762	87.5	90.238	10.476		37.5	61.667	55.714	15.476	57.292	3.333	28.571	50	27.381	55	75	27.292	74.722	30	42.857	60	71.25	74.792	43.75	77.5			1.683	75.208	16.19	34.048	84.286	75	85.714
1.68883	72.917	2.619	10.238	45	53.75	85.714	44.583	66.429	33.333	38.958	66.667	86.458	17.381	83.333	46.042	100	81.25	93.095	7.857		32.292	57.857	56.429	37.857	65.833	0	27.619	47.083	27.857	47.708	79.375	35	70.833	11.875	42.143	65.476	85.417	75	46.458	75.417			1.68883	87.083	25.476	15.476	86.429	75	85.714
1.69483	65.417	0	0	59.762	65	75	47.292	70.952	33.333	39.375	66.111	83.125	17.857	83.958	51.042	100	68.542	91.905	19.048		25	80.238	48.571	54.524	30.833	8.095	28.571	40.208	23.095	48.542	87.5	37.5	90.278	18.125	41.667	65.238	87.5	73.542	41.875	68.333			1.69483	86.458	38.571	0	90.952	81.458	85.714
1.70067	67.083	14.048	0	71.429	62.5	70.476	45	46.905	33.333	58.542	66.667	82.708	31.905	79.167	62.5	100	62.5	99.524	25		23.958	81.19	34.048	38.333	34.167	14.286	27.381	42.708	17.857	50	87.5	37.5	90	20	41.429	67.857	84.167	79.167	31.458	63.75			1.70067	86.458	37.143	0	80.238	87.5	82.619
1.7065	51.458	31.905	0	68.571	60.208	79.048	35.208	51.905	24.444	62.5	61.481	82.232	18.571	81.25	69.792	100	62.5	89.603	52.381		25	41.429	40.952	22.857	31.667	6.19	7.143	35.417	24.762	50	75.417	31.875	89.444	13.958	42.619	64.762	77.917	72.708	17.708	64.792			1.7065	85.208	57.143	0	85.714	76.667	85.714
1.71233	60.208	28.571	0	71.429	47.5	71.429	37.5	71.429	16.389	62.5	40.741	86.905	23.81	78.958	74.792	93.095	58.958	98.333	45.714		21.25	50.952	30.397	14.048	44.583	1.19	7.857	50	41.667	71.25	75	35	71.667	18.542	41.667	97.619	79.792	68.542	28.958	81.458			1.71233	84.375	45.476	0	83.81	64.375	85.714
1.71833	70.417	36.667	0	69.048	45	83.333	37.5	68.81	14.167	62.5	44.444	83.75	26.905	75.833	74.375	100	53.333	88.333	32.619		16.875	72.857	21.389	14.286	35	7.143	0	51.25	48.333	68.542	74.167	20.417	74.444	22.708	42.857	100	81.25	72.5	22.083	87.5			1.71833	87.5	51.19	0.714	85	73.75	85.714
1.72417	46.042	55.714	0	71.19	46.25	70.952	45.833	63.095	16.667	56.458	43.148	84.792	28.571	70.417	70	98.333	64.583	79.524	28.571		6.875	78.294	35	1.667	33.542	5.714	0	49.375	41.667	74.792	75	25	83.333	16.667	42.857	99.762	66.25	72.083	20.833	87.083			1.72417	85.833	57.143	0	86.905	76.25	85.238
1.73	55.208	57.143	0	58.333	45	40	43.125	38.333	16.667	62.5	48.333	62.708	41.905	59.792	73.75	66.667	49.375	85.714	38.81		0	77.143	28.333	0	1.042	0	0.714	56.042	53.095	73.542	75	14.167	88.889	23.958	42.857	100	64.375	57.083	25	92.917			1.73	75	57.857	0	85.714	64.583	85.238
1.736	51.458	55.238	0	56.429	40.833	36.19	27.708	51.429	16.667	62.5	41.852	62.5	42.857	78.75	73.125	71.905	37.5	81.667	44.286		7.083	85.714	28.571	0	2.5	0	0	41.25	42.857	62.708	82.292	0	84.722	14.583	42.857	86.905	71.667	61.25	24.583	86.875			1.736	71.25	75.476	0.238	76.429	62.5	85.714
1.74183	48.75	36.905	0	28.333	47.292	44.762	26.042	64.762	16.667	66.458	32.778	74.167	34.762	96.458	71.667	83.095	39.375	69.286	35		12.5	83.095	28.571	0	0	0	0	25.417	36.667	65.417	80.833	6.875	97.5	13.75	42.857	85.714	72.292	61.042	24.792	87.5			1.74183	74.375	68.571	0	72.619	70.208	85.238
1.74767	66.042	28.571	0	32.619	45	47.857	28.958	64.762	16.667	75	33.333	77.292	56.905	95.208	62.708	93.571	52.917	57.143	50.952		11.667	49.762	28.571	0	0	0	0	28.333	37.857	72.708	86.458	8.125	96.944	12.5	42.857	88.571	83.958	52.083	13.958	68.542			1.74767	68.75	56.905	0	87.143	62.5	84.762
1.75367	62.5	15.238	0	40	31.875	48.81	38.333	81.19	16.667	74.792	45.926	84.167	53.571	87.917	70.625	91.667	62.083	58.095	50		1.667	42.143	32.381	0	0	0	0	26.25	42.857	61.875	87.5	2.708	99.444	30.625	42.857	90.476	87.5	60.208	20.625	67.5			1.75367	65.208	64.524	0.238	85.714	54.375	85.476
1.7595	62.5	45.952	0	52.619	40.625	54.762	42.292	85.476	16.667	74.792	44.444	87.5	60.238	87.5	75	66.19	72.083	74.286	38.81		0	54.762	34.048	0	0	0	0	38.958	38.571	50	87.5	22.5	93.056	27.708	42.857	65.476	87.5	62.5	23.75	65.208			1.7595	69.375	78.095	0	85.714	50	85.714
1.76533	62.5	35.238	0	54.524	39.167	49.048	38.542	85.714	16.667	75	54.63	87.5	69.048	82.917	75	69.048	61.25	80.714	25.952		5.208	42.857	24.286	0	0	0	0.238	58.125	26.905	50	80.833	3.958	100	17.917	42.857	79.286	78.125	49.375	19.792	62.5			1.76533	82.292	78.571	0.238	85.476	51.042	85.714
1.77117	53.125	35.238	0	45	43.125	51.905	37.5	78.095	25.833	71.667	55	87.5	57.143	78.125	66.458	85.952	71.667	86.19	31.19		24.375	25.238	40.476	0	9.375	0	5	60.625	28.571	45	84.167	12.292	90.278	17.292	42.857	94.286	75	44.167	29.792	66.667			1.77117	67.083	79.286	1.19	66.429	50.833	76.905
1.77717	62.5	35.952	0	42.857	33.958	44.524	43.75	83.81	29.444	65.625	55.556	86.458	62.857	69.792	60	71.429	75	89.286	17.857		24.583	1.19	52.381	0	2.292	1.667	21.667	27.5	23.095	61.667	87.5	25.417	81.944	21.667	42.857	99.762	80.417	47.708	34.375	72.083			1.77717	62.5	71.429	0	47.619	52.917	79.762
1.783	60.625	43.81	0	42.857	37.292	50.714	39.583	85.476	31.111	64.792	58.333	87.143	58.095	50.417	49.375	76.667	73.542	73.095	26.667		25	0.476	39.524	0	8.958	20.476	25.476	42.5	24.048	71.458	85.268	29.167	99.722	29.167	39.762	97.143	57.708	49.375	24.375	78.75			1.783	62.5	72.381	0	55	53.75	85.714
1.78883	57.5	15.714	0	31.19	36.875	40.476	39.167	78.571	19.444	72.083	60.926	84.792	64.286	38.958	49.792	83.333	65.208	58.095	20		25	13.81	14.048	0	0	25	4.286	58.125	29.762	76.875	87.5	26.458	99.722	24.792	28.571	88.571	69.792	41.042	36.667	75.417			1.78883	62.708	54.762	0	36.429	52.083	83.571
1.79483	59.583	32.857	0	25.238	48.542	47.857	48.333	57.143	30.833	75	58.333	78.452	64.524	37.5	43.125	91.905	73.75	66.667	25		25	11.19	14.286	0	0	28.571	0	52.917	30.714	82.5	77.5	10.417	99.167	13.125	28.571	98.571	72.917	32.5	35.417	76.25			1.79483	71.042	62.619	0	43.333	62.5	85
1.80067	62.917	30.714	0	25	49.792	43.571	50	65.952	32.222	74.792	56.667	78.75	58.095	56.458	55.625	91.429	71.667	70.476	30		24.792	12.619	14.762	0	0	28.333	0	49.792	25.714	78.125	58.958	0	80	23.542	27.619	99.524	74.375	54.167	32.083	76.875			1.80067	70.833	67.143	0	35.476	62.5	85.714
1.8065	72.708	36.905	0	28.571	50	40.238	53.125	55.238	16.667	75	62.037	86.458	46.667	57.917	53.125	100	75	72.143	43.095		12.917	13.095	22.381	0	0	28.571	5.714	53.125	28.571	78.75	62.5	0	83.333	13.542	28.571	93.571	61.875	46.458	23.75	73.958			1.8065	73.125	63.333	0.714	28.81	62.5	85.714
1.81233	67.917	35.476	0	28.571	46.25	56.19	45.833	61.905	14.444	75	70.37	82.5	55.476	43.958	60.417	93.571	75	72.381	25		12.5	10.238	25	0	0	28.571	0	45.625	28.571	75	74.167	3.333	83.333	12.5	28.571	87.381	57.5	51.25	36.875	78.125			1.81233	75	69.286	0	31.667	58.958	85.714
1.81833	77.917	49.762	0	39.286	33.75	52.381	28.75	55.714	12.222	74.792	58.889	75.208	45.238	55.417	62.5	96.429	70	65.238	40.952		12.5	0	11.429	0	0	28.571	17.143	36.042	28.571	73.125	80.208	5.417	83.333	21.25	37.143	83.095	50	56.667	37.5	83.542			1.81833	81.458	78.333	5.952	42.381	61.667	85.714
1.82417	82.083	56.429	5.476	37.619	28.125	55	44.375	54.762	2.222	72.708	73.889	76.042	51.19	81.25	61.667	94.762	73.125	59.762	40.476		12.708	5.952	6.905	0	0	28.571	11.667	34.792	28.571	55.833	81.875	15.417	83.333	25	47.619	67.381	50	70.625	24.167	86.042			1.82417	85.625	85.238	27.619	42.857	90.625	84.048
1.83	74.167	52.381	0	42.619	63.125	58.571	50	52.857	0	67.5	76.667	75	49.048	67.917	50	88.333	74.583	85	28.571		12.5	12.857	31.19	0	2.708	28.571	4.048	32.292	28.571	56.458	78.75	12.5	83.333	24.167	54.762	85.714	55.208	68.125	17.708	68.958			1.83	83.125	85.714	11.429	42.857	80.417	85.714
1.836	73.125	54.524	0	36.667	57.5	50.952	60.208	43.81	0	62.083	70.556	80.208	46.905	70	41.875	85	72.5	82.857	38.333		2.083	10.714	10.714	0	11.25	28.571	8.81	44.792	28.571	69.375	86.875	9.375	83.333	48.958	54.286	80	50	81.042	12.5	72.083			1.836	87.5	85.714	8.095	42.857	75	85.714
1.84183	86.042	57.143	0	42.857	50.833	51.667	62.292	53.81	0	62.5	77.778	76.875	49.524	69.583	37.5	98.571	83.75	85.714	35.238		21.25	14.286	1.429	0	10	28.571	18.333	38.333	28.571	69.583	87.5	0	83.611	51.458	51.429	70.952	49.375	86.667	25	60.833			1.84183	87.5	81.667	14.286	42.857	74.792	85.714
1.84767	83.75	61.19	2.619	40.714	63.75	60	58.542	54.762	0	62.5	85	75.625	56.429	65.625	38.75	85.476	75.833	75.913	28.571		32.083	1.19	8.333	0	4.167	23.333	23.81	56.667	28.571	69.583	87.5	0	82.778	46.667	54.048	83.095	55.208	53.542	25	76.042			1.84767	87.5	83.571	17.143	42.857	75	85.714
1.85367	80.417	68.333	3.333	29.048	57.708	47.381	55	63.095	0	48.958	67.222	86.25	57.143	60.417	50	77.143	56.25	80	39.762		44.583	0	26.905	0	5.417	30.714	25.714	51.458	25.238	65.208	80.625	0	66.667	41.458	46.19	85.714	67.083	57.083	23.125	83.125			1.85367	87.5	85.714	20.476	43.571	75	85.714
1.8595	71.042	83.81	12.143	37.143	55.833	51.429	54.583	49.762	0	42.708	58.889	78.333	52.619	62.5	50	89.762	64.167	83.095	52.143		29.583	0	34.762	0	0	37.381	33.095	37.5	14.286	82.083	77.5	3.125	75.833	52.5	52.857	77.929	70.417	62.5	31.458	80.833			1.8595	87.5	85.714	26.429	67.619	71.458	85.714
1.86533	77.292	85.714	14.286	35.952	49.167	39.762	61.25	54.762	0	39.583	62.037	74.792	48.81	77.917	46.667	93.571	41.458	85.714	63.095		49.375	0	35.476	0	0	18.571	41.905	37.5	25.238	77.5	85	12.292	86.389	44.375	55.238	82.024	72.708	53.125	42.083	75			1.86533	87.5	85.714	28.571	70.476	72.083	85.714
1.87117	85.625	83.571	10.476	41.905	61.042	27.857	43.75	61.19	0	41.875	73.889	75	39.762	87.5	65.417	100	37.5	85.714	62.857		43.333	0	42.857	0	0	14.048	44.286	48.125	23.095	62.917	71.25	11.458	100	42.917	49.524	71.905	75	60	50	75			1.87117	87.5	85.714	21.667	71.429	77.708	78.095
1.87717	79.583	85.238	0	40.238	63.333	23.571	43.542	65.714	0	39.792	82.407	75	30.952	87.5	48.75	100	37.917	85.714	71.429		50	0	42.857	0	0	14.286	44.048	48.125	22.619	78.75	61.667	0	100	31.875	68.333	72.143	75	61.667	40.417	70.833			1.87717	87.5	85.714	0	71.19	74.167	57.143
1.883	70.417	80	0	41.429	52.5	25.714	50	70.476	0	42.292	87.222	75	47.381	79.583	44.583	91.706	59.167	85.476	62.143		49.792	0	42.857	3.81	9.792	14.286	53.571	50	27.381	88.75	73.333	5	100	31.875	71.429	75.476	75	57.292	37.5	75.417			1.883	87.5	93.81	0	71.429	71.25	57.143
1.88883	76.25	78.571	0	30.476	83.75	30	47.5	60	0	43.958	88.889	75.833	55.714	61.458	40.208	91.19	62.5	84.048	38.095		48.125	1.667	42.857	0.476	5	14.286	67.381	50	2.619	87.5	78.542	21.458	99.722	41.042	71.429	87.381	72.292	62.292	40.208	79.792			1.88883	87.5	100	3.81	69.762	82.887	82.143
1.89483	87.292	85.714	0	60.714	81.667	39.762	50.208	47.857	0	51.042	88.889	82.917	60	59.167	46.667	92.619	73.75	65.238	34.524		49.167	14.286	42.857	3.333	8.542	17.143	74.524	49.226	11.905	87.5	73.125	29.375	87.389	56.667	71.429	100	63.333	47.708	41.042	87.292			1.89483	87.5	100	11.905	71.429	87.5	82.143
1.90067	63.958	70.238	13.571	70.714	82.5	48.81	50.208	50	0	39.375	88.889	92.292	64.762	64.583	50	85.714	68.125	71.429	19.048		50	14.286	42.857	14.286	12.5	17.381	67.619	55.327	7.857	96.458	75	24.792	96.667	59.583	70.476	97.5	55.833	37.083	37.5	65.208			1.90067	87.292	87.619	28.333	71.429	87.5	81.667
1.9065	78.125	72.381	10.476	67.619	90.417	43.81	45.417	54.048	0	44.792	80.926	87.083	58.333	76.042	44.375	91.19	82.917	72.619	31.429		50	4.524	42.857	13.571	12.292	17.857	83.571	53.661	13.81	97.917	72.292	23.958	100	55.417	71.429	83.77	73.958	38.958	44.583	69.792			1.9065	87.292	90.238	28.571	71.429	86.875	58.333
1.91233	82.917	73.571	2.143	70	98.125	42.619	50.833	36.905	0	50.417	62.963	87.5	71.19	86.042	60.833	97.619	77.083	78.095	14.762		48.542	4.524	42.857	0	21.25	14.286	58.571	34.405	0.952	93.75	78.75	20.625	86.389	67.917	71.19	84.286	65.417	50	44.375	67.708			1.91233	87.5	99.524	28.333	71.429	99.792	57.143
1.91833	87.5	66.667	8.095	66.667	90.625	30.476	62.5	39.524	0	68.333	59.444	78.542	69.286	68.958	50	83.095	75	56.429	2.619		50	0	42.857	3.333	21.667	22.619	53.095	40.595	0	90.625	85.417	20.208	78.889	73.125	71.429	94.286	69.375	50.208	41.25	62.5			1.91833	87.5	99.762	28.333	71.429	100	57.143
1.92417	86.22	73.571	6.905	68.095	88.75	33.571	60.417	42.857	0	62.5	72.593	76.875	71.429	68.958	28.542	93.333	78.333	65.714	40.952		44.375	0	31.429	28.81	6.042	21.667	62.619	27.202	0	99.375	76.458	12.5	84.722	73.75	67.857	77.381	57.232	41.875	37.5	54.583			1.92417	86.845	96.905	2.143	71.429	99.375	61.429
1.93	81.25	72.143	8.81	71.429	84.583	42.857	52.292	57.143	0	62.5	72.963	73.958	57.857	76.458	46.25	97.857	50	59.524	50.714		50	0	24.524	37.143	4.167	29.524	55.238	20.625	0	90.625	72.917	12.5	66.111	77.53	42.619	96.667	60.625	46.042	45.208	60.417			1.93	87.5	99.048	9.524	71.429	99.167	78.571
1.936	87.5	50.714	0	61.905	89.583	54.048	60.208	49.524	0	62.5	63.704	70	53.81	66.667	43.333	89.048	40.417	71.429	23.571		50	0	25	4.286	0	43.333	45.476	21.667	0	84.792	73.333	13.125	66.667	62.917	31.667	84.762	54.583	37.5	50	58.542			1.936	88.125	95.238	0	70.952	100	83.571
1.94183	87.292	48.81	0	51.19	84.167	54.286	62.5	46.429	11.667	62.5	66.296	88.958	57.857	60.625	40.417	96.667	35.208	71.429	41.667		51.458	18.095	12.619	4.524	0	43.333	40.952	33.333	0	78.542	62.5	24.375	71.111	49.375	48.333	76.905	59.375	45.625	50	72.083			1.94183	91.875	83.571	0	70.714	100	87.143
1.94767	81.875	51.19	0	57.619	88.542	51.429	62.5	34.524	5.833	52.917	81.481	83.958	60.238	66.042	30.417	80.556	31.042	71.429	41.905		60.833	28.095	0	4.048	3.333	51.19	21.667	25	0	69.792	65.625	17.5	81.667	56.667	57.143	85	65.625	49.167	40	75.625			1.94767	87.5	75.476	0	90.952	100	94.286
1.95367	84.435	55.952	0	74.762	92.083	46.667	59.583	43.333	13.611	55.208	76.667	88.333	62.857	83.333	41.042	63.571	30.208	71.429	26.429		58.75	20.238	0	12.857	20.208	27.143	37.143	25	0	82.5	59.375	31.458	81.944	56.042	51.429	89.524	54.167	39.375	33.958	81.875			1.95367	86.935	58.571	0	100	100	71.429
1.9595	87.411	57.143	0	52.143	88.542	48.333	62.5	43.571	1.944	54.702	76.296	87.917	60.952	64.167	43.958	76.19	44.167	66.667	23.095		47.708	18.571	0	10	16.042	23.81	45.952	25	0	87.292	49.792	32.292	75	32.292	47.619	95	51.25	41.458	32.917	95.625			1.9595	87.411	57.143	0	90	100	73.81
1.96533	87.5	56.905	0	42.857	100	61.429	55.208	51.667	7.5	58.571	78.889	98.333	57.381	67.5	52.917	76.667	39.375	64.286	41.667		49.167	18.333	0	0.952	24.167	25.238	38.095	28.333	0	80	58.958	25	92.222	15.417	55.476	98.095	55.833	36.667	45.625	93.75			1.96533	87.5	57.143	0	71.19	100	72.381
1.97117	87.5	57.143	0	59.524	91.042	59.524	62.5	29.524	16.667	60.417	84.398	91.25	43.333	59.792	60.625	93.81	37.708	68.095	37.619		48.958	25.238	0	0	25	23.81	40.714	35	0	71.042	63.75	17.5	78.056	26.042	51.19	89.762	65.208	36.458	58.75	95			1.97117	87.5	57.143	0	77.857	100	74.762
1.97717	76.458	57.143	0	39.524	84.167	71.429	62.5	42.857	16.667	58.75	88.889	100	69.286	61.875	51.458	85.714	31.667	58.571	32.143		43.75	28.571	0	0	25	14.524	42.381	44.375	0	70.208	78.75	16.25	83.889	25	46.429	94.286	75	37.5	65.417	86.875			1.97717	87.5	57.143	0	64.762	99.583	72.143
1.983	77.5	57.143	0	42.857	76.042	71.429	56.875	32.143	16.667	58.333	81.852	100	67.619	47.5	57.708	77.857	20.625	51.429	33.095		49.583	16.905	0.952	0	26.25	27.857	14.048	50.417	0	70.833	72.083	25	83.889	24.792	55.238	86.905	63.958	36.875	59.792	86.667			1.983	87.5	57.143	0	64.048	100	71.429
1.98883	59.464	51.19	0	42.857	87.5	62.143	50	27.619	16.667	44.167	87.222	100	67.857	38.333	62.5	85.714	31.667	59.762	42.857		49.375	5.952	7.857	0	35.208	24.048	35.952	55.208	0	80	53.542	21.25	96.944	44.792	55.238	80	67.917	44.167	62.5	87.5			1.98883	86.071	57.857	4.048	70	100	71.429
1.99483	66.012	56.19	0	53.095	87.5	56.19	54.375	40.238	16.667	45.208	77.778	100	71.429	35.833	62.5	95.238	34.375	60	38.81		41.042	11.19	0	0	32.292	7.381	42.857	44.167	0	76.25	80.208	12.5	100	46.458	31.905	82.619	75	49.167	52.917	87.292			1.99483	87.083	70.952	1.905	70	98.75	71.429
2.00067	85.357	57.857	0	57.143	88.542	57.143	57.917	37.857	16.667	48.542	66.296	100	70.238	41.458	56.042	100	24.792	71.905	42.857		40.208	8.571	0	0	14.375	0.952	31.667	49.167	0	80.625	78.125	12.5	100	38.542	55.952	78.095	61.25	50	52.5	91.875			2.00067	86.458	66.667	6.19	68.571	100	75.952
2.0065	80.417	69.286	0	37.857	86.667	57.143	58.125	17.619	16.667	57.917	55.556	92.292	70	48.125	56.875	95.476	40.833	74.524	52.857		50	0	0	0	21.042	0	28.095	48.542	0	79.464	71.25	12.5	96.389	36.875	64.286	76.667	62.5	47.5	54.167	88.75			2.0065	87.5	71.429	2.381	71.19	100	71.429
2.0125	73.75	67.143	0	33.571	71.875	57.143	61.458	35.952	16.667	60.417	29.259	96.667	71.429	34.792	50	92.619	46.25	75.952	65.476		49.167	7.381	0	0	29.167	0	16.905	50	3.333	80.208	87.083	7.292	98.611	49.375	79.524	99.524	69.167	66.25	62.292	88.125			2.0125	87.5	71.429	1.429	61.429	98.75	71.429
2.01833	83.125	71.429	0	21.905	60.833	57.143	58.571	21.19	16.667	46.786	36.852	100	58.571	37.5	58.75	98.333	37.708	70	71.429		49.583	23.095	0	0	37.083	1.19	19.048	50	4.286	83.542	87.5	3.125	85	26.667	74.048	99.524	62.708	72.292	57.5	90.625			2.01833	87.5	71.429	11.667	62.381	86.042	71.429
2.02417	81.458	67.619	2.143	28.333	60	55.952	54.583	18.81	16.667	50	54.074	100	61.19	44.375	62.5	100	57.5	68.571	68.81		50	3.571	0	0	17.917	14.286	11.667	49.583	0	81.458	86.458	23.958	88.056	11.458	63.81	99.286	62.083	66.458	56.25	89.673			2.02417	87.5	71.429	49.762	63.81	76.458	71.429
2.03	72.292	57.143	21.19	16.429	57.708	55.238	56.667	37.381	16.667	50.208	65.37	91.458	60.714	39.911	62.5	100	48.125	71.429	62.381		49.375	14.286	0	0	13.542	14.286	13.571	48.125	0	81.667	96.25	34.792	76.389	26.458	71.19	100	82.917	62.5	25.833	86.667			2.03	87.5	71.429	38.571	56.19	72.5	72.143
2.036	61.25	64.762	9.762	18.571	35.833	57.143	49.375	29.048	16.667	46.042	65.185	93.542	69.524	27.083	62.083	100	50	79.048	55.952		44.792	13.333	6.667	0	25	14.286	2.143	40.417	7.619	79.167	99.792	37.292	82.222	28.125	71.429	91.905	87.5	61.667	18.333	99.375			2.036	87.5	71.429	29.048	50.476	55.208	71.429
2.04183	72.5	71.429	0	32.381	31.875	57.143	53.542	25.238	16.667	45.625	57.037	94.375	68.095	36.042	60	100	49.792	77.857	52.619		39.167	0	14.286	10.476	26.25	14.286	4.048	48.75	5.714	76.875	80.417	34.167	86.111	22.917	81.905	75	85.833	64.583	26.042	93.095			2.04183	87.5	71.429	28.333	56.905	50	71.429
2.04767	74.167	69.286	7.857	42.619	23.958	57.143	41.042	18.333	16.667	43.333	77.963	87.5	54.524	45	59.167	91.429	37.292	75.714	57.143		37.5	0	14.286	5.238	26.875	5.714	0.714	56.875	0	87.5	75	53.542	96.389	37.917	73.81	85.714	86.042	51.25	37.083	66.667			2.04767	86.667	80.238	33.095	54.048	50	71.429
2.05367	67.292	57.857	10.714	42.857	26.042	57.143	50.417	12.857	16.667	51.458	80.741	89.583	49.286	62.5	49.583	87.619	35.625	82.381	57.143		44.792	5	29.762	1.905	1.042	5.238	7.619	58.75	0	99.792	71.042	56.667	83.889	32.917	65.714	85	87.5	47.083	14.375	86.458			2.05367	86.25	85.714	49.048	57.143	50	73.095
2.0595	65.417	61.19	1.905	42.857	26.429	57.143	62.5	20.476	16.667	54.167	72.222	86.25	51.667	54.375	48.542	85.714	38.958	80.714	58.333		47.917	12.857	35.714	0	16.667	0	7.857	50	0	88.542	81.042	42.083	80.833	25	59.762	81.429	87.5	38.125	12.5	80.833			2.0595	85.625	85.714	27.143	57.143	48.601	83.81
2.06533	44.167	52.143	5.476	41.905	22.708	57.143	72.292	24.048	13.056	62.5	83.333	97.5	38.571	50.833	42.917	85.476	30.208	81.667	57.619		55.208	2.143	35	0	29.583	7.857	8.333	49.792	0	90.417	87.5	20.833	86.667	25.417	45.476	73.095	77.5	43.75	14.167	85.625			2.06533	76.667	85.714	19.524	55.952	56.875	81.905
2.07117	38.542	52.857	6.905	30.476	23.75	57.143	75	22.857	0	65	72.593	90.625	50.714	38.333	66.875	92.381	27.917	79.048	58.333		52.708	2.143	35.714	10.238	28.333	14.286	19.762	46.25	0	100	87.292	34.375	75.833	12.5	51.19	84.008	84.375	31.458	31.875	76.042			2.07117	62.708	79.048	15.714	56.905	63.958	90
2.07717	36.25	41.905	3.095	28.571	47.917	57.143	66.25	8.333	0	74.792	74.444	93.333	48.571	42.292	72.708	86.19	37.5	80.238	71.429		42.708	11.429	29.048	0	26.042	12.619	10.238	47.292	0	100	79.375	29.375	91.667	20.833	27.857	87.54	87.5	29.792	36.042	89.167			2.07717	51.667	85.714	11.429	55	76.25	89.286
2.083	32.5	76.19	0	28.571	39.792	65.238	75	3.095	0	75.417	74.074	95.208	67.857	39.375	66.875	96.19	37.5	85.476	64.048		54.375	0	29.048	3.333	26.042	0.714	18.333	54.583	0	97.917	57.917	51.458	93.611	25	34.762	100	87.5	15	37.083	100			2.083	60.417	85.714	28.571	61.429	70.208	90.952
2.08883	38.333	85.714	7.381	28.571	36.25	72.143	74.286	14.286	0.556	79.375	75.185	94.792	71.429	42.5	68.81	89.286	41.25	80.952	63.333		61.875	0	16.905	0	24.167	0	23.333	53.333	0	88.75	55.625	62.5	95.278	22.917	28.571	98.81	87.5	16.458	48.958	95.327			2.08883	82.5	85.714	28.571	71.667	71.042	84.524
2.09483	43.75	85.714	7.143	31.19	48.542	85.714	60.208	14.286	16.667	72.5	65.556	100	71.429	36.042	67.292	99.286	52.917	63.81	60.238		62.5	0.238	21.905	0	35	0	14.286	61.458	0	97.917	59.583	53.125	97.778	24.583	20.952	99.524	84.375	21.042	50	94.167			2.09483	79.167	85.714	15	81.19	63.333	90.476
2.10067	48.333	84.286	0.238	52.143	49.792	85.714	55.625	21.19	16.667	70	71.667	99.762	70.476	35.208	50.833	100	62.292	73.81	57.143		69.583	2.857	40.238	0	23.75	0	0	49.167	11.905	98.958	77.292	53.542	96.389	13.333	38.333	99.048	83.958	14.167	45.208	87.5			2.10067	85	85.714	8.095	71.905	59.583	99.048
2.1065	50	75	0	50.714	43.333	75.952	61.875	28.571	6.944	74.048	67.407	99.762	68.214	33.75	45.833	99.762	50	81.429	57.143		75	18.333	32.857	0	9.792	1.429	0	48.125	18.333	93.958	65.625	61.458	98.333	7.5	51.667	88.81	81.875	12.708	49.375	97.083			2.1065	80.208	85.714	0	82.143	57.5	91.19
2.1125	46.875	82.381	0	62.143	54.583	85.714	67.083	28.571	0	77.5	70.741	100	71.429	38.333	59.583	100	39.167	80.476	57.143		75	28.333	56.429	0	6.25	18.095	0	73.333	14.524	90	73.125	58.125	95.278	12.5	61.429	87.143	79.792	19.167	62.083	86.667			2.1125	73.542	85.714	1.429	85.714	75	85.714
2.11833	58.542	70	0	64.524	62.083	85.714	57.5	32.381	0	85.417	73.519	95.208	71.429	38.333	56.875	99.286	50	76.19	57.143		73.75	20.714	36.429	0	0	25.476	0.238	66.667	14.286	92.917	69.583	42.708	99.444	12.708	70.476	90.952	84.792	19.375	69.583	97.083			2.11833	75	85.714	7.857	80.476	75	85.714
2.12417	57.917	71.429	0	54.286	59.792	85.714	55.625	41.905	0	87.5	69.444	77.708	83.571	43.125	67.708	100	46.042	70.238	56.905		72.5	4.762	40.952	5.714	0	15.952	10	81.25	11.429	97.292	73.75	59.583	96.667	22.917	76.667	66.429	80.208	25	73.958	96.042			2.12417	72.708	83.81	0	71.19	75	85.714
2.13	48.125	79.286	0	56.429	48.75	85.714	65	37.857	0	87.083	66.852	90	84.762	34.583	58.958	100	56.042	66.19	42.857		69.554	7.857	42.857	6.19	7.708	13.571	7.619	68.125	3.571	92.292	87.5	55.417	82.111	34.167	85.714	65	74.167	18.333	59.583	79.375			2.13	66.875	84.524	0	71.429	73.125	85.714
2.136	50.625	85.714	7.143	62.143	42.083	85.714	64.375	45.714	0	81.875	53.148	92.887	73.81	52.708	61.042	97.143	52.292	57.381	40.714		62.917	8.81	30	0.952	25.625	31.667	11.667	65	0	91.458	83.125	49.167	97	26.458	85.714	74.762	89.792	5.833	55.417	77.5			2.136	72.292	85.714	9.286	76.19	72.083	85.714
2.14183	58.542	80	5.952	64.524	55.417	84.762	57.292	61.429	0	77.083	48.704	96.667	85.238	45	75	98.81	40.625	65.476	37.619		71.458	6.429	28.571	8.571	14.792	29.048	4.286	53.958	3.095	91.042	87.5	62.292	99.722	24.792	74.762	80.238	100	14.583	45.833	62.917			2.14183	74.375	85.714	9.286	72.619	62.5	85.714
2.14767	36.458	73.571	0	71.429	50.833	75.238	59.375	40.476	0	74.167	54.815	99.167	85.714	41.458	75	97.619	37.5	60.476	57.143		80.417	10.238	38.095	0	7.083	52.381	0	69.167	14.286	76.458	94.167	54.792	84.444	28.958	71.429	71.905	87.292	22.292	40.417	73.333			2.14767	70.833	85.714	0	82.857	60.625	85.714
2.15367	24.583	77.143	0	66.27	47.708	85	51.25	43.095	0	52.708	49.63	90.625	80.714	45.833	75	99.444	47.292	53.095	40.476		83.75	6.667	42.857	0.238	29.167	54.762	1.905	66.458	8.571	87.5	100	62.5	85.833	31.458	67.857	46.905	68.542	34.583	42.292	62.5			2.15367	58.542	85.714	0	77.063	50	85.714
2.1595	13.333	82.619	0	66.667	43.542	77.143	50	42.857	0	50	46.111	94.792	85.238	30.625	72.917	98.611	43.125	55.714	40.952		73.958	5.476	40.952	0	23.333	42.857	4.286	59.167	0	89.792	100	54.792	96.667	30.417	61.429	50.714	77.708	45.417	37.5	65.833			2.1595	65.208	86.429	7.619	87.381	50	85.714
2.16533	25.417	85.714	0	71.19	33.75	64.762	51.042	44.286	0	53.958	57.222	96.28	85.714	12.292	73.75	88.571	40	73.571	55.952		69.167	0	31.429	0	11.458	42.381	13.81	75	8.095	100	99.375	48.125	99.167	37.708	67.381	69.524	86.458	37.5	37.5	70.208			2.16533	73.125	89.048	18.571	97.619	50	73.571
2.17133	14.583	84.286	0	84.524	35.417	71.429	55.417	52.619	0	55.625	65.185	100	79.048	45.208	70.417	99.762	44.167	83.333	54.762		76.042	5.952	57.143	0	19.792	32.857	5.952	54.792	9.524	95.804	100	48.542	98.889	55.625	73.571	75	85.833	35	37.5	62.5			2.17133	58.125	100	22.619	100	62.917	77.381
2.17717	15.625	88.095	0	63.571	68.125	49.286	58.958	46.905	0	61.667	76.273	100	59.524	38.958	75	100	48.542	62.619	43.571		86.458	19.762	57.143	0	22.5	28.571	19.762	63.958	3.095	98.125	98.958	39.792	93.333	40.417	62.619	80.476	78.958	39.792	37.5	50.417			2.17717	43.125	100	28.571	93.095	75	78.095
2.183	3.958	86.429	1.667	60.952	27.292	60.952	70.625	55.476	0	68.75	77.778	96.875	67.143	37.5	75	94.762	41.875	54.286	50.476		67.917	38.81	54.524	0	36.875	18.333	26.429	54.375	5.714	91.042	87.708	32.917	86.111	39.792	58.333	78.571	64.583	50	38.542	50			2.183	37.708	100	23.81	88.333	39.167	71.429
2.18883	0.208	83.333	0	66.429	22.292	57.857	68.542	50.952	0	33.125	77.5	99.792	78.571	42.5	71.042	83.095	46.667	45	57.143		67.5	36.905	56.905	0	36.458	21.905	34.762	68.125	8.095	97.569	87.5	27.917	95.556	21.667	51.667	86.667	87.5	50	50	50.208			2.18883	23.542	100	5.714	90.952	42.708	71.429
2.19483	0	71.905	1.429	79.524	33.75	57.143	66.667	51.905	0	21.042	61.667	78.542	77.857	42.708	74.375	95.476	35.625	59.762	57.143		60	10.952	60.476	0	17.917	24.762	6.19	85.625	12.619	92.917	89.375	29.583	91.111	47.917	50.476	79.286	87.5	49.583	56.25	48.958			2.19483	0.208	100	16.19	92.143	66.25	71.429
2.20067	2.708	70.476	13.81	62.857	48.333	56.429	64.167	48.571	0	10.625	45.556	62.083	85.476	60	73.958	83.333	49.792	51.429	51.905		46.875	17.143	51.19	0	27.708	32.143	1.905	83.958	0	93.542	100	32.708	81.667	34.375	61.19	70.952	81.042	41.667	62.083	56.875			2.20067	1.667	100	24.048	85.238	57.708	71.429
2.2065	0	80.714	7.143	67.143	57.292	63.81	71.458	54.762	0	13.75	44.444	90.417	85.714	46.875	75	75	47.292	63.095	28.095		49.375	16.667	34.524	0	22.083	36.19	7.619	48.125	0	93.75	100	22.5	79.722	23.125	46.429	61.905	79.792	38.958	54.792	42.917			2.2065	0	100	15.952	96.19	62.083	71.429
2.2125	1.25	97.143	0	63.095	62.5	60.714	69.821	62.143	0	25	39.074	70.625	85.714	40	75	85	61.458	71.429	36.905		41.667	26.429	33.333	3.571	28.958	42.381	33.81	57.708	0	76.458	100	15.625	83.333	24.792	40.952	66.429	87.5	29.375	34.792	46.042			2.2125	4.167	98.571	0	85.714	71.458	71.429
2.21833	0.625	98.571	0	50.476	70	55.714	62.5	65	0	15	36.852	79.583	84.762	35	74.167	84.048	75	70.952	42.857		53.333	29.286	30.238	2.857	30.833	42.857	13.095	58.75	0	93.125	100	8.75	97.778	23.125	42.857	95	83.958	26.875	49.792	61.042			2.21833	4.792	100	0	85.714	75	72.143
2.22417	0	100	0	50.238	61.25	61.905	70	71.429	0	5.208	40.926	94.792	66.905	39.167	75	97.619	65.833	70.476	42.857		70.417	38.095	11.667	0	26.042	42.857	12.857	61.875	0	91.25	100	18.333	99.722	16.667	56.19	91.667	86.458	31.25	62.5	54.583			2.22417	4.375	100	0	74.762	74.167	71.429
2.23	0	85.238	0	45.952	48.333	53.571	36.458	71.429	0	30.208	21.667	87.292	71.429	45.208	70.03	99.524	57.5	55	42.857		75	33.333	14.048	0	44.583	42.857	11.667	76.25	0	90.625	100	18.542	100	26.875	57.143	77.381	88.958	18.333	65.833	74.167			2.23	5.417	96.429	0.714	84.524	74.167	71.429
2.236	0	55.238	0	48.81	51.042	60	34.167	70.238	0	37.5	18.704	97.708	76.667	50.417	72.292	99.524	34.375	57.143	34.286		68.542	34.524	2.381	1.905	59.583	42.619	9.524	72.083	0	100	88.75	10.208	100	47.708	49.762	85.714	85.625	26.458	62.917	66.875			2.236	5.625	95.714	2.143	71.429	66.667	71.429
2.24183	0.833	53.333	11.19	47.857	46.042	53.095	50.833	72.857	0	37.5	25.556	98.363	74.048	45.833	75	75	25.208	58.095	42.857		82.708	50	14.286	0	62.292	42.857	24.762	42.292	0	94.792	100	36.458	95.556	43.542	50.238	73.571	84.583	15.417	63.958	72.708			2.24183	11.458	100	30.714	53.571	71.25	71.429
2.24767	0	81.905	0	51.429	40.208	57.143	66.458	76.667	0	45.833	41.481	95	71.429	60.417	74.167	78.571	26.25	55.238	41.905		97.292	59.286	10.476	0	31.875	42.857	1.905	39.792	0	76.042	93.542	53.125	96.944	52.5	57.143	75.714	81.875	34.583	61.25	57.292			2.24767	0.208	100	9.048	74.524	70.208	71.429
2.25367	0	82.857	0	60	47.708	35.476	68.542	66.905	0	49.792	48.889	86.25	71.429	62.5	74.643	53.095	41.875	63.571	50.238		97.5	63.571	9.524	11.667	22.5	40.238	2.143	48.75	0	99.167	100	61.667	75.556	61.042	40.476	72.619	75	28.75	62.5	56.042			2.25367	3.958	100	0.714	84.286	72.292	71.429
2.2595	2.5	85.714	0	56.429	50	39.048	82.708	56.19	0	55.208	42.778	98.958	80.476	56.25	74.643	88.095	37.917	84.524	42.143		97.708	44.048	11.667	27.619	10.625	21.667	12.857	37.917	0	98.125	95.208	53.125	66.944	68.958	55	54.524	75.833	37.202	65.625	71.458			2.2595	15	100	0.476	77.143	66.458	71.429
2.26533	7.083	85.714	0	65.714	57.5	57.143	83.512	41.667	0	62.083	57.407	100	73.095	47.917	75	98.333	50	85.714	52.857		97.708	46.905	6.905	42.381	14.167	26.429	15	49.583	0	87.292	99.583	84.792	75.278	65.208	60.952	62.873	86.131	40.149	74.792	75			2.26533	22.917	100	1.905	77.143	74.792	71.429
2.27133	1.667	88.571	3.571	55	61.875	61.19	79.792	55	0	72.5	55.185	93.542	82.857	42.292	74.048	86.19	47.708	63.333	36.19		87.292	57.143	6.905	42.857	17.5	50.238	14.286	41.667	0	82.917	89.792	76.667	80.833	53.333	71.429	57.619	87.202	28.333	75	62.917			2.27133	36.458	100	12.381	80.952	75	72.381
2.27717	6.458	87.619	11.429	50.238	63.958	68.095	87.5	40.952	0	76.042	51.481	84.792	72.183	17.083	74.196	76.429	50.833	71.429	46.905		68.125	57.143	2.857	42.619	14.375	37.381	20	45	0	95.952	86.25	58.75	98.333	49.375	73.81	70.952	97.857	34.375	76.042	60.417			2.27717	47.292	100	29.286	81.905	75	85.714
2.283	12.5	70	8.095	57.857	75	58.81	83.333	31.667	0	81.042	55.556	87.917	80.476	25	75	87.381	62.5	71.429	44.048		86.042	56.905	31.429	6.667	8.542	28.571	18.333	45.833	0	90.417	87.5	65.833	98.333	42.917	74.048	91.389	97.857	42.5	73.542	65.208			2.283	33.125	95.952	28.571	82.143	75	85.714
2.28883	12.5	64.524	2.619	49.048	74.792	67.857	80.208	45.714	0	87.292	54.63	75.625	68.571	34.167	73.125	87.619	62.5	71.429	33.81		98.125	55.238	42.381	19.524	37.5	10.476	43.81	47.5	0	100	75	65.417	97.5	49.583	93.81	72.619	87.083	57.708	74.881	73.958			2.28883	47.292	72.619	22.857	76.429	75	85.714
2.29483	19.583	56.905	4.762	44.286	64.375	63.571	81.25	48.333	0	86.042	53.889	68.125	66.667	37.292	70.208	80.714	62.5	58.095	23.81		100	53.476	48.81	24.524	32.292	16.667	40.714	50	0	100	75	57.292	91.944	63.542	89.048	71.429	87.5	62.5	74.702	77.917			2.29483	54.375	63.095	42.143	82.619	75	85.714
2.30067	33.125	50.476	1.19	34.286	65.625	51.429	87.5	55.476	0	82.708	51.296	62.5	44.048	49.167	53.75	81.905	60.208	56.19	20		80.625	54.381	56.667	18.333	20.833	28.333	23.81	47.5	0	98.958	70.417	35.625	83.333	67.708	77.381	81.429	86.458	46.25	79.702	75.208			2.30067	60.417	90.476	42.857	80.476	86.25	85.476
2.3065	24.167	56.667	6.429	42.857	64.613	48.81	85.625	51.19	0	87.5	52.037	71.875	59.524	41.25	66.25	75.476	59.792	57.143	31.429		69.583	60.476	61.667	5.238	20.417	27.619	60.952	50.417	8.81	94.583	85.417	27.083	93.056	63.958	65.476	83.095	80.417	38.125	85.119	85			2.3065	56.875	100	52.857	75.714	75.446	85.714
2.3125	30.208	42.857	0	58.333	59.673	66.667	75.625	57.143	0	87.411	42.963	83.75	50.476	51.042	75	89.762	50.625	50.476	39.762		73.958	54.286	77.381	14.286	26.042	28.571	52.857	43.125	24.048	94.375	83.542	22.083	100	69.167	54.524	80.238	82.083	37.5	71.875	92.917			2.3125	64.375	93.095	32.143	75.476	73.542	85.714
2.31833	25.417	42.857	14.048	71.429	71.518	66.19	52.5	39.048	0	83.78	43.519	87.292	69.286	53.125	71.458	92.619	37.917	69.762	33.81		66.667	45.476	85.714	7.381	34.375	28.571	42.143	50.833	37.857	92.887	77.708	35.625	100	59.792	59.762	84.524	92.5	42.917	70.298	82.5			2.31833	53.958	86.905	46.429	71.429	74.821	85.714
2.32417	17.292	44.762	32.143	66.19	75.625	56.905	42.708	35.952	0	85.208	49.63	87.083	84.524	29.375	62.292	95.238	55.417	65.476	28.333		65.833	42.857	72.143	20.952	28.125	28.095	48.81	33.125	27.143	98.542	53.958	15	97.5	55.833	60	83.333	90.208	50	72.44	86.667			2.32417	40.208	85.714	63.333	71.429	76.667	85.714
2.33017	6.875	48.333	15.714	66.429	75	65	41.875	49.048	0	87.083	44.63	90.625	85.714	43.333	72.083	92.381	62.5	76.667	28.571		62.708	51.667	56.429	23.571	23.125	25.476	34.524	39.167	28.571	100	48.542	23.542	93.611	69.167	60.714	78.571	83.542	44.375	78.542	87.5			2.33017	26.042	85.714	68.333	71.429	75	83.81
2.336	20	44.762	2.857	63.81	75	62.381	45	59.048	0	87.5	46.296	97.5	84.762	45	74.792	86.905	49.792	85.714	27.143		57.5	50	75.238	14.286	45.833	28.571	54.286	59.167	28.095	100	68.75	43.125	99.167	74.375	58.095	62.857	94.792	37.5	87.5	86.756			2.336	35.833	89.286	48.333	71.429	75	81.905
2.34183	16.042	42.857	5.476	61.429	74.583	56.429	52.292	55.476	0	87.5	44.444	96.25	71.905	40.833	75	69.524	37.5	85.714	27.143		65.417	56.19	97.143	14.286	50	28.571	65	47.5	28.571	90.208	60.417	70.833	100	74.375	59.048	89.008	99.792	40.833	77.5	87.5			2.34183	27.708	92.143	46.19	71.429	75	85.238
2.34767	17.083	45.476	12.143	56.429	62.708	36.429	50	46.429	0	87.5	26.296	97.917	85.476	53.333	73.542	55.714	37.5	84.087	37.381		71.875	60.714	95.952	14.286	37.917	48.095	64.524	26.458	28.571	77.708	61.875	96.875	100	68.958	43.095	97.381	100	46.25	73.929	88.125			2.34767	29.167	100	45.238	71.429	75	86.429
2.35367	11.667	71.429	0	59.286	62.5	58.095	61.042	57.381	0	85.833	32.222	97.143	83.571	55.208	73.125	68.571	61.458	83.69	45.714		85.625	53.333	75.714	3.333	20.208	39.524	68.571	29.375	28.571	95.833	70.208	99.375	94.444	68.75	48.095	95.762	99.375	62.5	68.988	90.417			2.35367	40.417	100	23.571	71.429	75	86.19
2.3595	21.667	71.429	0	47.381	62.292	57.619	55.833	60.714	0	80	43.148	85.863	83.571	54.375	71.042	71.19	61.875	85.714	57.619		80.625	33.571	78.571	14.286	24.583	35.714	70.952	27.083	28.571	95.06	37.5	100	92.778	86.458	42.857	95.714	100	62.5	53.125	83.75			2.3595	61.458	100	10.952	71.429	75	80.476
2.36533	16.25	69.524	10.952	67.619	62.5	55.952	61.042	49.286	0	83.542	41.667	95.833	85.714	56.042	80.417	70.476	52.917	85.476	71.429		92.083	19.524	73.81	14.286	7.292	55	69.524	25.208	28.571	85.417	37.5	100	85.278	85.942	42.857	82.143	89.792	62.5	60.417	85.833			2.36533	54.375	96.905	21.667	71.429	75	85.476
2.37133	10.417	53.571	10	57.857	59.792	52.857	52.917	63.333	0	87.5	51.296	94.167	85.238	67.5	75	61.667	50.833	85.476	50.952		87.292	28.81	81.905	8.095	6.042	57.143	69.048	23.542	28.571	83.244	56.042	100	95.833	80.208	42.857	83.825	88.333	57.917	62.5	88.542			2.37133	36.875	88.095	30.238	71.429	75	85.714
2.37717	17.708	64.048	2.619	62.857	37.083	69.762	34.167	59.048	0	87.5	54.074	98.542	85.714	71.667	75	66.429	57.292	84.286	56.905		95.833	22.857	88.571	0	23.542	57.143	71.429	25.208	28.571	67.56	58.125	99.167	98.889	75.208	53.333	91.667	81.875	54.792	62.5	100			2.37717	52.083	96.667	28.81	71.429	57.083	85.714
2.383	9.583	75.476	0	57.143	47.708	84.524	32.292	59.762	0	87.5	47.963	87.083	85.238	77.5	74.583	84.286	40.417	85.476	67.143		85.833	32.381	88.095	0	12.5	61.19	62.143	25	28.571	85.06	66.875	93.333	77.222	83.125	46.667	95	83.958	61.458	67.708	98.75			2.383	17.708	94.048	25.952	71.429	65.625	85.714
2.38883	10.833	68.333	9.286	56.905	48.542	83.333	67.292	59.762	0	80.446	55.556	95.417	77.381	82.917	82.381	73.571	46.25	85.714	60.714		82.292	15.238	61.429	0	12.5	71.429	53.571	25	28.571	71.667	62.5	77.292	81.667	75.417	53.571	95.754	86.667	55.417	62.917	96.875			2.38883	41.25	93.571	33.81	71.429	78.125	85.714
2.39483	16.875	60.238	11.667	60.238	52.292	66.429	65	47.143	0	77.708	55.185	100	64.524	75	87.5	69.762	24.375	85.714	62.381		75	11.905	64.048	0	7.5	68.571	43.333	22.5	28.571	49.583	61.458	85.208	100	76.458	51.429	91.587	91.042	55.625	62.083	95.417			2.39483	38.333	85	44.524	71.429	87.5	84.286
2.40067	20.625	64.762	15.714	45.714	31.458	80.476	58.125	51.667	0	75.417	54.815	97.917	70.952	75	83.333	78.81	26.458	85.714	71.429		75	14.286	67.857	8.095	9.792	70.476	40.952	0	39.048	65.833	62.5	87.5	100	76.667	55.714	84.563	100	55	50.417	94.524			2.40067	35	90.952	52.857	71.429	83.958	85.714
2.4065	17.083	70.952	22.619	56.667	41.458	73.095	54.821	65.476	0	75.625	46.481	77.083	59.762	74.167	61.042	80.476	30	78.095	71.429		75	31.905	44.524	1.905	8.75	70.238	36.667	10.833	30	78.125	62.083	84.673	100	82.5	55.714	85.714	100	60	70	96.667			2.4065	21.458	90.476	59.286	73.095	87.5	84.524
2.4125	22.292	92.619	1.667	62.857	61.25	71.905	63.542	42.619	0	87.202	56.481	81.667	49.048	74.583	83.125	73.095	34.167	71.429	80.952		75	56.429	11.667	14.286	13.125	68.81	30.476	30.833	39.048	56.27	61.667	83.958	100	75.417	47.143	84.286	98.333	59.167	61.875	100			2.4125	42.083	100	43.81	77.619	87.5	73.333
2.41833	16.25	89.762	14.286	60.714	64.167	71.429	63.214	43.571	0	87.5	77.778	88.333	45	73.75	87.5	81.19	37.5	81.905	76.667		72.708	66.905	6.667	8.571	28.542	52.143	20	36.875	42.857	67.5	61.458	82.083	100	85.625	57.143	80.238	96.667	62.5	60.417	83.333			2.41833	45	100	37.619	85.714	87.5	71.429
2.42417	1.25	42.381	10.714	63.095	38.75	71.429	60.893	53.333	0	82.083	83.519	83.333	57.143	75	87.5	80.714	37.5	85.714	68.095		67.5	50.238	16.429	17.619	25.625	51.19	30.714	37.5	42.857	84.792	61.458	84.792	93.056	81.042	57.143	79.762	99.167	55.625	60.417	81.667			2.42417	25	93.095	64.762	85.714	75.833	76.429
2.43017	8.958	56.905	4.524	55	17.083	66.429	60.417	54.524	0	76.458	88.704	90.625	59.048	77.917	75.208	65	38.333	85.714	64.286		76.875	78.571	47.619	31.429	19.375	85.714	25.714	37.5	42.857	82.125	62.5	85.655	83.056	83.75	57.143	86.19	99.792	52.5	50	94.167			2.43017	18.958	100	64.762	85.714	74.375	85.476
2.436	9.375	92.857	11.19	57.143	10.208	57.143	57.083	30.952	0	86.875	88.657	78.333	70	75	65	77.619	38.125	85.714	60.238		68.72	78.81	41.667	37.143	37.5	69.048	14.286	37.5	42.857	83.304	62.5	85.893	82.778	81.875	55.238	92.381	96.458	40.625	47.708	100			2.436	32.292	100	63.095	85.714	70.833	82.857
2.44183	33.125	84.762	9.048	74.524	29.792	57.143	57.917	28.333	0	87.5	86.111	76.667	65	74.375	80.417	76.667	39.375	85.714	70.952		76.875	78.81	34.524	29.286	33.75	78.571	32.143	32.5	42.857	83.562	65.417	90	86.111	85.833	57.143	84.762	93.542	58.333	44.167	100			2.44183	61.25	100	46.19	85.714	67.292	73.095
2.44767	49.167	80.714	0.238	79.286	34.792	57.143	75.833	31.905	0	86.875	75.718	89.792	45.476	67.083	79.167	89.048	26.25	85.714	65.714		75.208	85.714	12.857	7.857	40.417	63.333	45.952	33.333	42.857	86.071	76.875	99.583	92.778	84.167	57.143	71.905	90.833	70.833	50	100			2.44767	75.625	100	58.571	85.714	74.583	75.476
2.45367	52.708	92.143	0	83.095	31.875	57.143	84.792	28.571	0	80.417	69.444	85.298	42.381	65	84.167	80.238	37.5	85.476	75.952		78.75	85.714	16.667	23.333	43.75	50.714	41.667	36.042	42.857	70.744	73.958	99.375	100	84.167	65.952	80	80.625	67.292	54.167	99.583			2.45367	69.583	100	61.667	85.714	61.667	75.952
2.4595	43.958	100	25.952	78.81	50	57.143	65.417	18.571	0	75.208	77.361	85	15.714	74.583	87.5	73.333	37.292	85.476	81.19		74.167	85.714	37.143	20.952	33.333	71.429	40.952	37.083	42.857	77.917	67.292	79.792	100	87.5	70.476	59.286	80.208	64.375	52.292	94.792			2.4595	62.5	100	83.571	85.714	66.042	57.381
2.46533	43.333	93.095	18.333	79.048	45.417	52.381	61.875	14.286	0	85.208	66.481	92.917	14.524	62.5	83.542	74.048	37.5	71.984	81.905		76.667	85.714	15.952	18.571	36.667	69.048	28.095	37.083	49.048	76.875	76.667	88.333	98.611	79.792	93.81	75	93.542	54.167	60	81.042			2.46533	80.208	100	75.476	85.714	64.583	66.667
2.47133	44.167	92.619	20	81.429	45.208	62.143	64.97	21.667	0	71.667	64.259	100	28.571	63.333	76.875	86.905	33.542	71.032	74.286		75	91.667	45.476	20.238	35	70.714	15.714	37.5	45	77.917	76.667	99.583	100	87.292	87.619	81.905	82.5	62.708	61.458	85.625			2.47133	72.5	100	65.238	85.714	75	66.429
2.47717	59.583	94.286	26.905	85.714	40.208	62.143	24.464	18.81	0	62.292	66.667	92.113	32.143	66.875	86.548	80.952	24.583	83.095	65.714		87.5	87.381	19.762	0	20	58.81	14.524	40.417	30.476	79.583	82.708	82.917	88.611	84.583	92.619	92.143	79.792	55.417	63.542	87.083			2.47717	80.625	100	72.381	85.714	74.375	74.762
2.483	38.958	86.19	35.714	85.714	42.5	60.714	37.917	16.667	0	58.333	66.667	87.292	34.524	52.5	76.458	70.476	25	85.476	85.714		88.958	70	10.476	0	28.333	63.81	23.571	50	40	85.833	82.083	67.708	88.889	80.625	89.048	100	91.042	64.167	79.792	87.5			2.483	78.542	100	60	85.714	73.542	76.905
2.489	61.458	76.905	26.667	85.714	39.375	51.667	46.042	26.429	0	63.125	66.667	86.875	52.857	61.875	67.917	62.619	25	84.762	72.857		84.018	72.143	14.286	0	31.875	57.381	15.238	38.125	42.857	76.875	87.5	58.958	73.333	84.583	66.905	89.524	94.583	69.375	85.625	87.5			2.489	77.5	100	57.143	85.714	75	85.476
2.49483	74.792	71.667	26.667	85.714	55.417	81.429	52.202	23.81	0	86.458	66.667	95.655	47.857	69.167	74.583	59.762	21.042	85.714	53.81		78.214	65.476	4.286	0	34.792	52.857	1.667	15.625	38.571	77.5	87.292	74.167	68.889	66.667	62.619	72.857	86.458	82.083	85	79.583			2.49483	90.208	99.048	63.571	85.714	72.917	83.571
2.50067	65.625	61.905	17.619	71.19	39.792	74.048	50.565	13.81	0	87.5	65.741	88.899	49.048	68.542	74.583	67.857	17.292	85.714	61.429		82.375	80.238	10.952	8.81	21.042	42.381	19.286	10.625	41.19	72.083	87.173	75	67.222	58.958	69.048	63.81	78.75	89.167	73.333	75			2.50067	83.542	87.619	72.619	85.714	72.708	85
2.5065	61.875	81.667	3.571	75.714	47.292	71.429	35.417	27.857	0	87.5	66.667	95.655	13.095	46.042	67.708	75.238	26.667	85.714	47.381		80	79.286	14.048	0	14.583	37.619	8.095	23.958	46.429	68.75	82.292	75	68.611	38.542	76.429	71.905	56.875	89.375	50	84.375			2.5065	80.625	92.381	48.333	85.714	75.625	82.381
2.5125	65.625	76.667	0	81.429	61.875	71.429	40.833	28.571	0	84.464	57.222	89.375	8.571	50.625	71.875	69.524	25.417	71.19	48.095		77.292	46.19	14.286	0	22.5	43.571	14.286	27.083	69.048	74.167	73.542	74.583	69.722	55.625	79.048	78.095	42.083	90.208	59.375	75			2.5125	82.083	86.19	17.619	85.714	83.542	83.571
2.51833	70.833	69.286	6.905	75.238	57.917	71.429	65.952	27.619	0	87.5	47.037	77.917	17.619	58.125	69.583	67.619	33.75	82.619	46.19		65.208	27.857	12.619	0	25	51.19	13.333	25.833	57.381	68.333	74.792	62.5	66.667	52.5	59.048	67.857	38.125	98.75	71.875	75.208			2.51833	87.708	92.381	35.238	85.714	87.5	85.476
2.52417	66.042	56.667	1.429	81.667	45.625	70.238	75	30.952	0	77.708	59.444	60	28.571	68.542	74.375	73.095	37.5	85.476	54.524		72.083	15	5.238	0	25	37.143	12.619	37.5	56.667	65.833	73.75	64.792	63.167	58.542	51.905	59.048	51.042	92.292	67.708	76.25			2.52417	89.375	85.714	28.095	85.714	86.875	84.762
2.53017	68.958	63.81	0	85.238	54.167	58.095	64.375	51.429	0	78.125	48.519	69.583	27.143	66.25	66.458	73.333	27.083	84.524	57.143		55.833	40.238	0	0	32.5	40	0	37.5	65.476	80.833	75	65.417	70.944	66.667	62.381	74.286	67.292	98.542	69.583	82.708			2.53017	85.208	85.476	35.952	85.714	86.042	71.429
2.536	62.5	53.571	3.333	80.476	37.083	57.143	56.875	42.857	0	84.792	44.444	91.667	31.667	58.75	63.75	71.429	21.042	85.714	57.143		58.333	39.762	0	0	24.375	41.905	12.381	37.5	72.619	86.042	75	52.5	68.444	71.25	67.619	73.333	58.125	100	61.25	87.5			2.536	69.375	89.048	32.619	85.714	77.083	71.429
2.54183	34.167	72.381	3.095	85	40	57.143	62.5	47.143	0	79.583	43.519	96.667	57.143	72.083	80.417	69.524	38.333	85.714	43.333		46.875	37.619	4.762	3.095	24.167	32.619	23.333	35.833	54.286	68.333	75.833	50	81.889	84.792	57.143	54.762	45	97.292	60.833	86.25			2.54183	47.708	95.952	33.333	85.714	58.958	71.667
2.54767	26.25	96.905	0	85.714	48.125	56.905	68.958	64.762	0	86.458	36.667	85.417	57.381	77.44	62.083	68.81	47.917	85.714	42.857		52.083	42.857	8.571	1.429	25	16.429	10.714	30.625	41.905	86.25	75.208	48.958	75.833	81.667	58.095	40.476	43.542	91.667	64.583	87.083			2.54767	45.208	100	16.905	85.714	55	71.905
2.55367	31.875	69.524	0	85.714	48.542	57.143	73.542	80.714	0	81.458	50	97.5	57.619	81.071	64.583	64.762	50	68.571	56.667		54.583	39.762	3.095	2.857	25	28.333	8.571	15	37.381	71.458	75.833	54.167	70	75	71.429	55.476	50.417	96.042	79.167	83.125			2.55367	44.792	95.714	11.19	85.714	78.125	73.81
2.5595	44.167	81.19	0	70.476	51.458	57.143	87.083	85.714	0	85.417	70	92.708	62.381	63.542	56.25	45	50	62.143	33.571		65.208	36.667	21.429	0	24.792	21.19	16.19	13.958	43.095	67.5	76.875	70.208	58.333	74.583	59.048	66.905	34.167	87.5	80.625	85			2.5595	59.583	100	5.476	85.714	81.667	71.667
2.56533	49.792	87.143	0	65.476	40	63.095	87.5	78.571	0	86.875	79.074	89.167	63.571	55.417	45	52.143	35	72.381	28.333		68.542	48.333	25	0	25	23.095	30.238	32.917	37.857	62.5	79.167	56.458	59.167	68.333	57.381	66.429	57.708	87.708	75	88.958			2.56533	62.5	100	25	82.381	78.75	85
2.57133	40.208	90.238	5.238	71.429	46.042	79.524	72.5	81.19	0	76.042	84.444	96.042	69.048	44.167	38.333	43.571	37.5	84.524	23.095		68.958	59.048	14.286	0	25	11.667	23.81	47.083	36.667	63.958	82.708	57.083	53.611	63.542	58.095	53.333	62.5	81.458	75	96.667			2.57133	45.417	95	29.286	85.714	90.208	85.714
2.57717	36.875	76.905	2.381	71.429	50	64.286	81.667	85.714	0	62.292	72.222	87.083	58.333	76.25	43.333	57.381	38.542	76.667	12.619		67.083	45.952	15.238	0	25	10.952	37.381	48.75	42.857	65.625	79.375	57.083	80	75.417	52.619	60	62.708	79.435	72.5	100			2.57717	38.125	87.381	44.286	83.095	85.208	85.714
2.583	42.708	76.429	11.667	68.81	55.208	70.714	72.083	85.714	0	74.792	86.667	99.792	55.238	87.5	34.167	68.095	42.292	85.714	5.476		58.542	54.762	0	0	25	38.81	41.667	14.375	42.857	59.792	79.792	43.542	82.056	76.25	45	71.429	48.333	92.53	71.667	90			2.583	60.417	90	48.81	68.095	73.125	82.381
2.589	68.125	54.048	18.571	71.429	50.625	57.381	74.286	85.714	0	78.125	75.926	91.458	40.952	84.792	46.042	57.143	50	84.524	9.524		61.042	44.524	16.905	0	25	30.476	51.905	8.125	36.19	58.958	75.208	49.583	73.5	65.625	7.619	70	37.5	91.042	67.917	69.375			2.589	75	85.238	45.714	72.381	66.875	76.667
2.59483	66.25	75.238	5.952	71.19	35.625	57.619	66.25	85.714	0	85.625	71.296	100	43.333	70.833	69.792	53.333	50	84.762	25.238		62.5	49.048	28.571	9.286	35	37.143	54.048	4.167	28.571	77.5	62.708	54.792	66.667	58.75	20	72.143	37.5	80.208	56.458	63.333			2.59483	75	89.762	42.619	70.476	62.292	74.524
2.60067	58.542	75	21.667	71.429	37.292	51.905	65.208	85.714	0	80.625	76.296	98.75	42.857	59.167	51.042	20	50	76.667	21.19		64.167	47.619	28.571	6.19	34.375	24.048	40	4.167	28.571	75	60.625	55.625	66.667	63.125	23.095	71.667	30.208	80.625	48.75	49.792			2.60067	75	85.714	51.19	72.381	62.5	75.238
2.6065	56.875	78.571	29.048	71.429	14.167	42.857	61.25	81.667	0	84.167	74.074	93.958	42.857	56.667	43.542	29.286	52.917	83.095	29.286		63.958	62.381	28.571	0	36.667	27.857	26.667	5.208	34.762	71.25	61.875	54.583	66.667	61.667	17.857	64.762	40.625	75	50	59.167			2.6065	75	99.048	55.476	85.238	22.917	85.714
2.6125	45.208	58.571	13.333	65.476	3.333	53.571	67.917	71.905	0	76.042	83.704	90.625	40.476	62.5	42.917	33.571	62.5	72.381	38.81		65.833	53.333	28.571	3.333	28.333	14.762	51.667	12.292	41.19	62.917	62.292	65.208	66.667	63.958	26.905	55	49.167	81.875	50.833	65.833			2.6125	71.875	98.333	65	85.714	21.042	77.143
2.61833	46.042	85.238	0	51.429	12.292	58.571	67.5	85.714	0	71.042	68.148	85.536	15	95	50.417	42.857	62.5	76.19	42.857		52.917	17.143	28.571	14.286	36.458	14.286	69.524	12.5	42.857	64.375	62.5	62.708	66.667	62.5	28.571	78.81	50.833	84.167	47.083	62.5			2.61833	65.208	100	57.381	74.286	42.292	76.905
2.62417	55.417	92.381	0	57.143	12.5	56.19	73.333	65.952	0	77.5	50.37	83.006	21.19	100	52.708	73.333	56.458	85.714	42.857		55.625	14.286	29.048	14.286	35.208	17.143	49.762	12.5	47.857	56.667	59.167	49.167	53.611	65.833	28.571	78.095	72.5	86.488	47.917	68.125			2.62417	74.792	100	56.667	70.952	33.958	72.143
2.63017	52.083	95.476	0	57.143	4.167	81.667	75.625	78.095	0	75.417	58.519	98.095	16.667	96.667	52.708	60.714	48.75	85.714	35		37.5	14.286	41.19	3.333	23.125	25.476	45.476	11.458	65	55.208	62.292	75	50	61.458	28.571	84.762	73.542	87.292	51.25	60.208			2.63017	76.458	100	55.238	72.381	47.083	90.714
2.636	54.583	87.857	4.286	52.381	21.458	90.238	68.75	85	0	75	61.111	85.208	27.381	90.208	62.917	60.714	32.708	97.619	36.429		58.125	25.952	42.857	0	23.958	41.667	27.857	13.542	71.429	75	61.667	74.792	50	44.167	35	82.619	60.833	87.5	62.5	57.292			2.636	91.667	100	53.095	67.619	61.042	100
2.64183	41.458	78.333	22.381	45.238	18.542	86.19	69.792	77.619	0	85.625	73.519	68.75	56.667	79.792	43.75	79.286	35.417	100	42.857		68.75	28.571	42.857	1.667	17.708	28.571	26.19	16.458	60.476	72.917	51.667	63.125	60.833	44.583	26.905	85.238	63.125	82.083	62.5	80			2.64183	100	100	73.333	58.095	58.542	100
2.64783	57.292	76.19	18.333	43.333	25	85.476	76.458	69.286	0	87.5	69.074	78.333	57.143	76.042	44.167	79.524	39.167	100	46.667		61.667	28.571	42.857	3.571	21.042	32.619	15.952	16.458	52.381	68.333	41.458	70	66.667	38.958	24.048	91.667	63.958	83.958	53.958	77.5			2.64783	92.5	94.762	70.238	61.667	50.208	100
2.65367	57.5	73.095	3.095	47.143	17.292	94.524	87.292	60.952	0	84.345	67.778	77.5	57.143	65.417	45.417	85.714	58.125	100	56.429		62.5	24.762	42.619	0.714	26.25	27.619	35.476	12.5	39.762	57.083	53.75	63.333	66.667	37.5	23.571	85.952	63.333	82.917	41.667	85.208			2.65367	85	91.667	56.429	57.381	39.583	100
2.6595	49.375	63.333	13.81	28.571	19.792	79.048	87.5	64.762	0	62.083	78.148	83.333	57.143	64.792	47.5	84.762	50.417	95.952	46.19		64.167	28.333	22.143	0	27.083	28.571	37.857	12.5	11.905	67.917	55.417	71.667	66.667	30	33.571	81.667	50.625	86.25	45.417	66.875			2.6595	54.792	92.857	59.048	55.952	38.958	100
2.66533	56.458	55.238	1.905	29.524	23.333	66.429	87.083	70	0	60	74.63	82.5	57.143	70.833	51.042	76.905	45	100	42.857		77.917	26.429	9.048	0	9.167	26.905	29.048	6.458	13.333	71.458	60	74.792	66.389	31.875	34.048	64.762	59.583	81.667	55	54.583			2.66533	79.583	91.667	38.81	64.048	48.125	100
2.67133	50.833	57.857	4.524	51.429	15	83.571	86.25	67.381	0	67.917	83.889	84.792	55.238	63.542	53.958	77.619	41.458	98.81	39.048		84.167	28.571	0	0	11.25	28.571	39.762	2.083	2.381	75	62.5	70.208	66.111	25	18.81	55.714	61.458	85.417	60	58.542			2.67133	83.125	100	12.619	66.905	34.583	100
2.67717	41.042	57.143	4.524	44.048	12.5	82.857	82.708	70.238	1.111	75.208	80.37	83.958	53.333	71.667	71.042	64.048	45.417	71.429	41.905		81.25	39.048	0	0	10.625	28.333	39.286	12.5	0	75	62.5	75	67.222	41.042	14.286	69.762	58.125	83.542	59.792	90.417			2.67717	86.667	99.524	16.905	71.429	40.625	100
2.683	25.625	48.571	13.333	45.238	14.583	85	87.083	78.095	14.444	68.75	68.333	69.375	45	74.583	64.792	70.714	60.417	79.762	16.429		37.708	42.619	0	0	8.958	27.857	29.524	4.583	0.238	72.917	56.042	75	62.778	29.583	14.286	61.667	56.667	75	58.333	76.042			2.683	54.375	99.048	39.762	71.667	48.75	100
2.689	23.125	72.857	14.286	64.286	19.375	93.81	87.5	72.381	18.056	73.75	77.593	73.125	50.238	63.542	71.25	64.762	67.708	79.762	5.714		45.417	42.857	0	0	0	28.571	38.095	0	0.952	60.833	62.5	71.875	66.944	25	0.714	79.048	50	73.958	56.25	62.083			2.689	62.708	100	18.333	82.857	50	100
2.69483	20.208	92.857	14.286	50	19.375	91.667	87.083	64.524	33.056	67.292	77.778	80.417	57.143	64.167	79.792	58.095	75	68.333	21.429		48.125	37.143	2.619	0	3.125	28.571	32.381	9.167	3.095	59.167	60.417	69.375	83.333	25	12.857	70.476	59.583	86.042	61.429	71.667			2.69483	61.25	100	28.571	85.714	50	100
2.70067	14.583	85.714	14.286	59.524	15.833	92.619	70.833	69.048	33.333	75.208	77.778	75	48.571	66.458	76.042	51.19	60.417	80.952	23.095		40.625	26.905	5.714	0	17.083	28.571	37.143	1.458	9.762	50.208	47.5	67.292	82.778	36.458	37.381	90.238	74.583	82.917	62.5	81.458			2.70067	41.667	100	30.476	84.524	56.042	100
2.7065	16.875	91.905	14.286	61.667	35.417	99.762	69.167	70.952	33.333	80	82.407	74.583	46.905	41.25	72.708	49.286	67.917	84.048	24.048		47.5	40.714	0	0	24.583	28.571	42.857	6.667	38.333	46.042	57.917	71.25	75	26.25	33.81	95.714	75.417	87.292	72.917	88.542			2.7065	37.083	100	29.286	85.714	51.25	100
2.7125	12.5	85.952	14.286	69.762	33.958	99.286	64.375	58.095	33.333	84.792	79.63	75	59.762	43.333	78.75	43.81	70.833	90.238	28.571		46.25	37.857	12.857	0	22.708	24.048	42.857	0.208	46.667	60	60.417	75	65.833	25	25.952	85.476	84.792	87.5	70.625	94.375			2.7125	21.875	100	59.286	96.905	59.375	100
2.71833	12.5	93.095	14.286	76.429	29.583	100	62.5	60.476	32.222	83.75	70.301	78.125	49.286	62.292	79.583	41.905	75	90.238	28.571		50	23.571	27.143	0	22.5	24.048	42.857	0	51.905	64.167	59.583	75	66.389	25	28.571	78.333	95	86.25	60.208	92.083			2.71833	31.042	98.571	73.571	96.667	57.917	100
2.72417	8.75	91.667	38.571	89.048	23.333	93.095	66.458	57.143	22.222	84.583	53.519	71.667	21.905	68.958	73.542	58.571	84.792	90.675	28.571		50	22.143	4.048	0	24.583	28.571	42.857	0	46.905	53.125	62.083	63.542	66.389	24.167	21.905	71.667	100	73.542	57.292	100			2.72417	40.417	100	81.905	100	34.167	100
2.73017	25.833	85.714	41.19	70.952	24.375	85.952	71.458	55	30.833	85.417	62.593	78.542	11.905	74.583	67.708	38.333	87.292	86.905	28.571		50	11.429	0	0	25	28.571	42.857	0	23.571	40.833	61.875	59.792	60.833	25	32.381	62.857	100	70.833	48.75	89.583			2.73017	74.583	100	78.095	100	48.125	100
2.736	39.792	83.73	26.905	79.524	12.5	87.143	68.125	60.476	33.333	61.875	65.185	76.042	9.524	59.583	72.5	59.524	70.208	100	14.524		43.333	15.714	0	0	25	28.571	22.143	0	59.286	59.792	60.417	50	65.278	25	31.905	57.381	99.792	84.375	50.625	91.667			2.736	75	99.762	34.762	100	37.083	100
2.74183	38.333	85.714	0	84.286	11.458	99.048	75	46.905	30.833	49.375	52.593	72.083	23.095	72.917	84.375	68.095	63.542	95.952	20.476		55.208	25.714	0	0	24.792	26.429	4.048	0	51.905	77.292	56.042	50	66.667	24.167	26.905	40	100	81.458	59.792	99.167			2.74183	75	92.381	23.333	100	56.458	100
2.74783	40	70.952	0	85.714	32.708	99.524	75	60.238	33.333	38.125	54.63	73.065	24.048	71.25	87.292	70.952	65.625	95.238	6.429		60.208	43.571	0	0	25	15.238	0	0.208	52.857	75.625	47.5	50	61.667	16.458	29.048	52.619	99.792	57.5	62.083	87.5			2.74783	75	85.714	19.762	100	50	100
2.75367	46.875	49.048	0	85.714	26.25	100	68.542	71.667	33.333	52.292	53.889	57.619	20.476	71.25	83.333	76.667	66.875	81.111	14.762		61.667	61.667	0	0	25	12.143	2.619	0	48.333	75	40	47.917	53.056	23.333	27.381	49.286	100	70.417	61.25	85.625			2.75367	75	82.619	31.429	99.762	31.875	100
2.7595	54.375	50.952	5	85.714	31.25	100	55.625	57.619	33.056	62.5	55.556	79.048	28.81	47.708	87.5	78.81	60.833	66.905	29.762		67.917	57.143	0	0	25	17.857	27.143	1.875	51.905	61.25	41.458	65.625	49.444	23.958	41.19	48.333	98.542	75	57.708	73.333			2.7595	75	71.429	42.857	92.619	37.917	100
[truncated: 593 more rows]
[truncated: 113 more columns]

## Sheet: ExtendedDataFig8c
Aggression %																													Touch %
[truncated: 1,021 more rows]
[truncated: 58 more columns]

## Sheet: ExtendedDataFig8d
Empty group Pre-stimulus	Empty group Stimulus		TuTuA_2 group Pre-stimulus	TuTuA_2 group Stimulus
25.2832	32.1787		29.1504	21.2372
[truncated: 12 more rows]

## Sheet: ExtendedDataFig8e
Aggression %																																						Aggression %
[truncated: 1,021 more rows]
[truncated: 9 more columns]

[truncated: 1 more sheets: ExtendedDataFig8f]
