# Supplementary material for: Social state alters vision using three circuit mechanisms in Drosophila
Source: Nature. 2024 Nov 20;637(8046):646–53. doi: 10.1038/s41586-024-08255-6 (PMC11735400; doi:10.1038/s41586-024-08255-6)
Supplement: Supplementary file 12 — Source Data Extended Data Fig. 9 [file 41586_2024_8255_MOESM12_ESM.xlsx]

## Sheet: ExtendedDataFig9b
Firing Frequency (ms)					Peak Amplitude (mV)
TuTuA_1		TuTuA_2			TuTuA_1		TuTuA_2
Female	Male	Female	Male		Female	Male	Female	Male
0.346512	0.261322	1.87935	1.93686		1.4	1.1	1.1	0.76
0.434056	0.272781	1.9425	2.24896		1.49	2.1	1.2	0.64
0.484707	0.275402	2.33263	2.49439		1.48	2.5	0.5	0.79
0.513703	0.300305	2.94031	2.53004		1.82	2.7	0.95	0.83
0.543419	0.306824	2.99985	2.58164		1.22		1.2
0.601685	0.317173	3.01205	2.59943		1.8		0.87
0.625098	0.320482	3.0248	2.84536		1.4		0.98
0.65937	0.330028	3.04646	2.91503		2.08		0.96
0.674036	0.342877	3.11964	2.93212		1.8
0.699056	0.36243	3.15657	3.05437
0.704101	0.372245	3.16056	3.12695
0.715052	0.378058	3.16406	3.19489
0.73346	0.384379	3.18725	3.20205
0.74912	0.399018	3.19949	3.36247
0.759186	0.4004	3.24517	3.43702
0.764292	0.408088	3.24675	3.48797
0.800961	0.409685	3.43466	3.51617
0.898109	0.411921	3.45304	3.56506
0.923702	0.416606	3.49895	3.61533
0.944109	0.417476	3.64764	3.93468
0.9568	0.425777	3.64897	3.95335
0.971251	0.426476	3.73972	3.95726
1.00371	0.428137	3.81971	4.03226
1.02785	0.456506	3.9116	4.05433
1.03718	0.47381	3.97931	4.05927
1.17336	0.499176	4.33276	4.095
1.25636	0.506547	4.3985	4.12286
1.31475	0.528765	4.41599	4.158
1.37485	0.530856	4.45236	4.21585
1.43947	0.536164	4.47227	4.30293
1.44728	0.559738	4.53823	4.34499
1.50263	0.561089	4.55789	4.34688
1.54536	0.577151	4.67946	4.47728
1.55111	0.5973	4.73934	4.65658
1.57282	0.6029	4.77327	4.68494
1.57754	0.60562	4.80077	4.79616
1.63319	0.607423	4.82625	4.80077
1.63452	0.617589	4.83325	4.86027
1.71984	0.618066	4.93462	4.95663
1.74231	0.622529	4.9456	4.96648
1.81719	0.640041	5.03398	4.97389
1.87758	0.653445	5.05051	5.04032
1.88644	0.655308	5.17598	5.13347
1.99322	0.663768	5.21105	5.16129
2.02984	0.665115	5.24521	5.18403
2.06484	0.671953	5.28821	5.18941
2.0993	0.688563	5.29942	5.21784
2.10106	0.690417	5.35189	5.26039
2.10239	0.702395	5.37346	5.32481
2.12224	0.724113	5.37924	5.32765
2.13333	0.73185	5.40979	5.40394
2.14133	0.738907	5.50661	5.40541
2.19346	0.752191	5.5142	5.41126
2.19587	0.759792	5.55556	5.43036
2.26398	0.777152	5.57724	5.46001
2.26757	0.786102	5.60538	5.47345
2.30547	0.793116	5.63857	5.48847
2.3076	0.794502	5.66412	5.50055
2.37107	0.795039	5.70125	5.52029
2.43161	0.799936	5.72738	5.52334
2.43487	0.803503	5.72902	5.63857
2.48725	0.810209	5.82411	5.64175
2.62536	0.81823	5.90842	5.66091
2.68312	0.825082	5.91017	5.71919
2.69905	0.82905	5.92066	5.72082
2.74574	0.8364	6.00781	5.73723
2.91715	0.85081	6.00781	5.82411
2.96824	0.873057	6.0551	5.89275
2.98775	0.892339	6.08643	5.89623
3.06279	0.892897	6.08828	5.90493
3.12402	0.921871	6.10501	5.91366
3.1736	0.925112	6.11621	5.92242
3.19795	0.93362	6.1237	5.94177
3.23468	0.935191	6.14062	5.96125
3.3456	0.937339	6.1862	5.96837
3.52113	0.948047	6.19387	5.98802
3.53857	0.949127	6.21504	6.04047
3.55619	0.949983	6.23441	6.15764
3.60166	0.950074	6.28141	6.15764
3.63174	0.954608	6.29129	6.18047
3.6503	0.959969	6.34317	6.26566
3.7601	0.961816	6.34921	6.30318
3.78644	0.962974	6.41643	6.33513
3.82482	0.980681	6.45369	6.34317
3.90701	0.985659	6.47249	6.42674
3.95179	0.98824	6.49984	6.44122
4.13138	0.99453	6.49984	6.45161
4.17188	0.997954	6.49984	6.47878
4.20521	1.001	6.52103	6.48088
4.2061	1.00812	6.52955	6.51466
4.28633	1.01574	6.58979	6.5445
4.29185	1.01999	6.59631	6.54664
4.36681	1.02759	6.60502	6.57246
4.49337	1.0538	6.6072	6.60502
4.51365	1.07614	6.6313	6.6072
4.65658	1.08026	6.67111	6.6313
4.69373	1.08254	6.74082	6.64011
4.72478	1.09361	6.74992	6.64011
4.73037	1.10902	6.77507	6.64673
4.77555	1.12126	6.84229	6.65115
4.77783	1.13843	6.86813	6.68003
4.78012	1.14896	6.87522	6.6912
4.83559	1.16272	6.87994	6.70691
4.84027	1.1672	6.90846	6.74764
4.86145	1.1722	6.91085	6.75447
4.95172	1.17931	6.92042	6.77277
4.99127	1.20467	6.93481	6.77507
5.005	1.22302	6.9979	6.7981
5.12295	1.23556	7.00035	6.80041
5.12821	1.23586	7.00771	6.83527
5.15066	1.25313	7.0373	6.84697
5.15597	1.29559	7.04473	6.85871
5.22603	1.30668	7.04473	6.88231
5.25486	1.32485	7.0497	6.91563
5.25901	1.32608	7.05965	6.91563
5.32481	1.37108	7.10227	6.9541
5.37634	1.37969	7.10732	6.98568
5.43922	1.38552	7.10732	6.99056
5.55556	1.39929	7.11744	7.01754
5.64334	1.41133	7.14541	7.09471
5.64812	1.43668	7.17103	7.09975
5.68828	1.44155	7.1736	7.12251
5.69638	1.44509	7.18649	7.19683
5.76203	1.45656	7.19166	7.20981
5.81734	1.46628	7.19424	7.24638
5.85823	1.47135	7.20721	7.249
5.88755	1.49611	7.20981	7.2648
5.88928	1.50319	7.21501	7.29395
5.90493	1.50966	7.24113	7.3046
5.95061	1.52777	7.27802	7.31261
6.0423	1.54512	7.27802	7.37735
6.15764	1.55787	7.28332	7.39919
6.20155	1.55872	7.33407	7.4129
6.2422	1.5794	7.34754	7.47664
6.2637	1.5902	7.36648	7.50188
6.37146	1.6063	7.40192	7.53012
6.37349	1.62681	7.40741	7.56144
6.37958	1.6988	7.44048	7.59878
6.41437	1.70401	7.46547	7.6746
6.80735	1.72741	7.52162	7.79727
6.94444	1.75193	7.55858	7.87092
6.9979	1.78142	7.55858	7.90826
7.03482	1.78859	7.57289	8.05153
7.05467	1.79969	7.57576	8.10045
7.07464	1.8005	7.58438	8.1367
7.09975	1.80505	7.59301	8.14664
7.25426	1.82699	7.60746	8.24063
7.27802	1.82949	7.61325	8.26788
7.36648	1.86168	7.67754	8.285
7.43771	1.87319	7.71605	8.41043
7.44879	1.91755	7.71903	8.42815
7.59878	1.92123	7.72201	8.55798
7.72499	1.93106	7.76096	8.63558
7.76398	1.93592	7.76699	9.42063
7.82167	1.99124	7.77001	9.75134
7.90514	2.01979	7.7821	9.87654
7.9713	2.02143	7.81861	10.1833
8.04182	2.02184	7.87092	10.4877
8.12018	2.05212	7.89578	11.3379
8.3612	2.07018	7.89889	14.771
8.39631	2.07168	7.90202	16.116
8.41043	2.08572	7.90514	16.2734
8.44951	2.08877	7.95545	16.5837
8.46024	2.09446	7.97766	17.1527
8.60956	2.10172	7.98722	20.284
8.63185	2.11282	8.01603	26.2123
8.69187	2.11752	8.07428	28.2486
8.69565	2.18079	8.08081	1.13295
8.82223	2.25073	8.08407	1.36231
8.99281	2.30309	8.08734	1.43266
9.11993	2.30574	8.12678	1.50898
9.15332	2.33508	8.16993	1.60643
9.19963	2.35183	8.21355	1.64029
9.2081	2.36518	8.2203	1.7001
9.31099	2.37389	8.24742	1.75039
9.31099	2.37869	8.2713	1.76087
9.56938	2.38521	8.29187	1.8018
9.68523	2.38664	8.31947	1.98098
9.88142	2.3872	8.32986	2.04729
9.88142	2.39006	8.33681	2.0591
10.02	2.41051	8.34028	2.07987
10.0251	2.43932	8.34376	2.08052
10.0857	2.47739	8.3717	2.08464
10.4275	2.4975	8.39278	2.08572
10.4932	2.53646	8.42105	2.10062
10.4932	2.55689	8.4317	2.11842
10.582	2.56082	8.47817	2.15031
10.627	2.57235	8.48896	2.16967
10.7875	2.65146	8.49618	2.19949
10.8108	2.66631	8.5034	2.23939
10.9469	2.70015	8.52515	2.30894
11.0619	2.7137	8.53242	2.33182
11.0619	2.7499	8.55066	2.33809
11.0742	2.75786	8.55798	2.34907
11.1607	2.76091	8.55798	2.36295
11.1982	2.76358	8.57265	2.40096
11.236	2.79486	8.59476	2.4417
11.2423	2.82366	8.63931	2.45429
11.274	2.84131	8.64678	2.46579
11.3186	2.88684	8.65052	2.47433
11.3572	2.88892	8.66927	2.47709
11.396	2.918	8.68056	2.49283
11.4286	2.93341	8.68433	2.52685
11.4416	2.94377	8.6881	2.56213
11.4679	2.97265	8.7222	2.56871
11.534	2.98954	8.76808	2.59605
11.7302	2.99401	8.77193	2.60213
11.7647	3.00526	8.92061	2.6079
12.1139	3.01523	8.93655	2.61677
12.1877	3.02938	8.94454	2.61986
12.2175	3.03536	8.94454	2.62467
12.4224	3.04136	8.95656	2.66702
12.5865	3.09023	8.99685	2.67165
13.2802	3.10078	9.04159	2.68384
13.4048	3.10897	9.05387	2.73336
13.4409	3.13038	9.05387	2.74236
13.4589	3.15607	9.08265	2.74801
13.4862	3.16506	9.09091	2.75368
13.5135	3.18117	9.09091	2.76663
13.6519	3.27279	9.11162	2.77662
13.7268	3.27493	9.11162	2.7859
13.8026	3.27547	9.13659	2.79408
13.8985	3.30142	9.1617	2.79642
13.947	3.32171	9.1659	2.80899
14.5985	3.33556	9.1701	2.8641
14.7384	3.36022	9.18274	2.88018
14.9254	3.38352	9.19118	2.90951
15.3728	3.38581	9.20387	2.91545
15.4202	3.39271	9.21659	2.94031
16.1812	3.40078	9.25069	2.98107
16.2075	3.43997	9.26355	2.98285
16.2999	3.4626	9.27214	2.99491
16.57	3.4632	9.28074	2.9994
16.9348	3.48554	9.28505	3.00978
17.6522	3.51803	9.28936	3.02024
18.3655	3.52237	9.37207	3.03905
19.1571	3.58809	9.3985	3.05857
19.6464	3.62713	9.43396	3.06091
19.7433	3.65965	9.46074	3.06701
19.9005	3.66233	9.47418	3.0689
20.9864	3.69822	9.47418	3.10414
25.3165	3.80156	9.48317	3.10511
0.708316	3.80952	9.5057	3.10704
0.713038	3.83289	9.55566	3.11526
0.824232	3.84246	9.57854	3.1348
0.84735	3.84541	9.61076	3.15557
0.855835	3.84986	9.65251	3.1746
0.894374	3.85505	9.65717	3.17965
0.988289	3.86026	9.67118	3.18269
0.992457	3.86026	9.78474	3.20102
0.998901	3.86324	9.78953	3.20359
1.00376	3.86772	9.80392	3.21027
1.03098	3.87372	9.81354	3.22477
1.03713	3.87522	9.82318	3.22841
1.07759	3.88651	9.85222	3.2352
1.08507	3.92234	9.88631	3.24149
1.12139	3.93236	9.89609	3.24623
1.1224	3.98327	9.91572	3.2568
1.16185	4.0016	9.92556	3.2803
1.16482	4.00721	9.94036	3.2803
1.16775	4.02091	9.9552	3.28246
1.19161	4.02658	9.98502	3.28407
1.22175	4.07083	10.0351	3.29815
1.22835	4.10088	10.0351	3.30852
1.23625	4.10256	10.0351	3.31675
1.28427	4.10762	10.0908	3.32392
1.28452	4.11692	10.1061	3.32945
1.30276	4.13822	10.1574	3.33834
1.35382	4.14766	10.1833	3.37041
1.36509	4.15628	10.2093	3.37439
1.38274	4.16233	10.2197	3.37496
1.40066	4.16233	10.2197	3.38181
1.40696	4.16753	10.2249	3.39156
1.44812	4.18323	10.2302	3.41413
1.47514	4.18673	10.2617	3.42818
1.48478	4.20433	10.2722	3.45423
1.52276	4.22297	10.3252	3.4656
1.52742	4.23549	10.3413	3.4904
1.61212	4.26258	10.3466	3.49834
1.61486	4.26348	10.3681	3.51865
1.66168	4.27442	10.4112	3.51865
1.66903	4.29461	10.4221	3.51989
1.68663	4.30942	10.4439	3.52175
1.81127	4.33369	10.4548	3.53982
1.84128	4.33651	10.4603	3.5524
1.85995	4.35066	10.4877	3.56062
1.87864	4.3573	10.4877	3.56316
1.98827	4.37541	10.4932	3.56697
2.03273	4.37828	10.4932	3.57718
2.08377	4.38789	10.4987	3.58038
2.16896	4.38885	10.5042	3.59324
2.18126	4.40626	10.627	3.60685
2.2805	4.41501	10.6383	3.61925
2.28571	4.45831	10.644	3.66569
2.33481	4.4843	10.661	3.66703
2.35571	4.48934	10.7296	3.66972
2.41546	4.50045	10.7701	3.6785
2.41663	4.50857	10.8814	3.6846
2.42131	4.56517	10.8932	3.70233
2.42836	4.56517	10.9051	3.70989
2.46124	4.56725	10.917	3.71885
2.47188	4.57456	10.9589	3.72856
2.48725	4.59453	11.0314	3.75235
2.49719	4.62	11.0375	3.76294
2.50627	4.63392	11.0803	3.77501
2.50658	4.63607	11.0988	3.78788
2.53389	4.64468	11.1049	3.80011
2.5455	4.66092	11.1297	3.81388
2.59538	4.67072	11.1919	3.82629
2.60586	4.73149	11.2423	3.84098
2.60722	4.74383	11.2486	3.84172
2.6448	4.77099	11.325	3.86026
2.6571	4.77897	11.3314	3.86399
2.67666	4.78698	11.3443	3.90778
2.69107	4.79731	11.3895	3.9116
2.69505	4.81232	11.4679	3.9208
2.70051	4.83559	11.5407	3.92311
2.72851	4.83793	11.6077	3.92927
2.73149	4.84614	11.6212	3.95335
2.77162	4.84849	11.6891	3.95804
2.80112	4.85084	11.7028	3.96354
2.84212	4.85555	11.7233	3.96432
2.91928	4.85673	11.8483	3.97377
2.9227	4.86381	11.9403	3.97535
2.9634	4.865	12.0048	3.97931
2.9656	4.87686	12.1139	3.98963
2.9985	4.89237	12.1655	4
3.05204	4.89596	12.1951	4.0008
3.05857	4.92126	12.2175	4.00802
3.08024	4.92368	12.3153	4.02658
3.0888	4.92368	12.3839	4.05597
3.108	4.96771	12.5313	4.07664
3.15408	4.99376	12.6263	4.10341
3.15756	5.01002	12.9702	4.10509
3.2352	5.01379	12.987	4.11862
3.27547	5.01504	12.987	4.13394
3.30688	5.04032	13.0463	4.14766
3.30797	5.04159	13.0634	4.1658
3.3162	5.04923	13.2363	4.16753
3.335	5.05306	13.3601	4.17101
3.44293	5.08518	13.3869	4.17885
3.45006	5.10204	13.4138	4.1806
3.46021	5.11771	13.708	4.1841
3.52237	5.12033	14.245	4.19551
3.54359	5.12295	14.6413	4.20168
3.55809	5.17464	0.743052	4.21141
3.64697	5.19616	0.834481	4.21408
3.65898	5.20562	0.94162	4.21408
3.68868	5.20698	1.16475	4.22119
3.6914	5.22193	1.27016	4.22565
3.77715	5.2233	1.35474	4.22922
3.83362	5.23286	1.35483	4.24178
3.95335	5.24659	1.36008	4.24178
4.10341	5.25624	1.39499	4.24719
4.1511	5.38648	1.44155	4.25532
4.1806	5.41565	1.44571	4.26348
4.19111	5.42005	1.44917	4.27077
4.2337	5.42005	1.56177	4.27899
4.24538	5.44218	1.68081	4.31127
4.27808	5.44366	1.71777	4.33839
4.28908	5.45108	1.93761	4.34783
4.29553	5.47345	2.01857	4.35825
4.30663	5.47495	2.20897	4.3592
4.32807	5.49149	2.28885	4.36491
4.33276	5.5142	2.37023	4.39947
4.36872	5.51572	2.43724	4.40529
4.37158	5.52639	2.45429	4.42674
4.37828	5.54017	2.53325	4.4287
4.38308	5.54324	2.63158	4.43361
4.44346	5.54939	2.6763	4.44642
4.45434	5.56019	2.74574	4.46429
4.45633	5.56793	2.7933	4.46429
4.48129	5.58191	2.82566	4.46728
4.49741	5.61167	2.849	4.47127
4.55581	5.6164	2.88351	4.47127
4.55788	5.62746	2.97708	4.47527
4.56517	5.63063	3.01978	4.48934
4.57038	5.6338	3.03674	4.49236
4.61361	5.64175	3.09789	4.50552
4.649	5.65771	3.13775	4.50653
4.67617	5.66412	3.14268	4.5106
4.69263	5.67054	3.14911	4.51365
4.69814	5.67537	3.17612	4.56204
4.70035	5.67698	3.22685	4.56413
4.70367	5.6802	3.40426	4.57247
4.70367	5.72082	3.43879	4.57561
4.74271	5.72738	3.4662	4.58505
4.75851	5.72738	3.50508	4.5861
4.76077	5.73559	3.50939	4.59242
4.78126	5.74383	3.53357	4.59242
4.87211	5.76369	3.71058	4.60193
4.87329	5.77534	3.75799	4.60723
4.8852	5.78369	3.76081	4.60829
4.96771	5.80889	4.02172	4.63392
4.98878	5.81734	4.05515	4.63822
5.00375	5.82072	4.06174	4.64253
5.01379	5.8309	4.06256	4.65766
5.04541	5.83942	4.111	4.65983
5.05561	5.84112	4.17449	4.69814
5.10595	5.86682	4.19815	4.71365
5.11117	5.88408	4.2061	4.71698
5.18269	5.88408	4.21941	4.73037
5.19886	5.8997	4.22297	4.74383
5.20021	5.93296	4.27259	4.75851
5.23834	5.93472	4.31313	4.76531
5.2521	5.93648	4.34972	4.76872
5.26316	5.98086	4.39367	4.77783
5.26593	6.02954	4.4238	4.77783
5.27983	6.035	4.44444	4.78011
5.30645	6.04047	4.44543	4.78469
5.32056	6.04778	4.4484	4.79386
5.34188	6.04961	4.55477	4.79616
5.37345	6.10314	4.56725	4.79846
5.42299	6.10874	4.57561	4.80423
5.47196	6.12182	4.649	4.81928
5.50661	6.16143	4.68274	4.82393
5.50964	6.16903	4.70146	4.83442
5.52334	6.17474	4.72032	4.84731
5.53863	6.18429	4.73373	4.865
5.5417	6.19963	4.74947	4.865
5.57103	6.21504	4.79731	4.86736
5.58659	6.22665	4.85791	4.86855
5.60067	6.25	4.86145	4.88998
5.62113	6.25391	4.88162	4.90196
5.63222	6.27549	4.9128	4.90316
5.64493	6.28733	4.96032	4.91521
5.65131	6.31114	5.03145	4.92611
5.7323	6.31513	5.05817	4.92732
5.77201	6.31513	5.10334	4.94193
5.82072	6.35728	5.14007	4.94682
5.85823	6.3674	5.17063	4.97512
5.87717	6.36943	5.19616	4.98753
5.91716	6.37349	5.20833	4.99625
5.93472	6.39591	5.21648	5.00125
5.94354	6.41026	5.35906	5.0163
5.9453	6.42261	5.41272	5.04286
5.95238	6.4288	5.42741	5.05051
5.97372	6.43294	5.45703	5.05817
5.98623	6.43708	5.4615	5.06073
6.07533	6.44122	5.47196	5.07357
6.11247	6.45369	5.51876	5.07614
6.19387	6.46412	5.56328	5.09295
6.19387	6.47668	5.62272	5.09684
6.22859	6.47878	5.6802	5.10204
6.24025	6.48298	5.69638	5.10595
6.24025	6.49561	5.74713	5.10856
6.27353	6.50618	5.80889	5.11247
6.27944	6.53381	5.82581	5.11509
6.28733	6.54236	5.8548	5.11509
6.37146	6.5445	5.8548	5.14536
6.38366	6.56814	5.89102	5.16396
6.3857	6.57246	5.90667	5.16796
6.40205	6.57462	5.92593	5.16929
6.40615	6.58979	5.94884	5.18941
6.42673	6.60066	5.9577	5.19211
6.44122	6.61813	5.9755	5.23972
6.45369	6.6313	5.99341	5.25762
6.4704	6.64894	5.9988	5.28262
6.50406	6.65115	6.04595	5.28402
6.50618	6.65336	6.05327	5.29381
6.53381	6.66223	6.11434	5.30504
6.53381	6.67557	6.17284	5.31773
6.55738	6.69568	6.18047	5.31915
6.57246	6.73628	6.20732	5.32056
6.58111	6.73628	6.23441	5.32765
6.59631	6.77966	6.27943	5.3376
6.60938	6.78426	6.28338	5.35045
6.64231	6.78656	6.3674	5.35189
6.66667	6.79117	6.37349	5.35619
6.68449	6.79117	6.39591	5.36193
6.71366	6.80041	6.4082	5.36193
6.73854	6.80272	6.44953	5.36769
6.74764	6.81663	6.46621	5.39665
6.78426	6.82827	6.53808	5.41859
6.80735	6.8306	6.55953	5.42005
6.87758	6.86342	6.56383	5.42152
6.92281	6.91085	6.59413	5.43774
6.96379	6.91563	6.65336	5.43774
6.98568	6.91802	6.67557	5.4407
7.02247	6.92761	6.77966	5.47645
7.02494	6.93001	6.98324	5.48998
7.04473	6.93481	7.01016	5.49149
7.07965	6.94927	7.02001	5.5142
7.07965	6.96379	7.0373	5.52181
7.21761	6.9808	7.09471	5.53863
7.22543	6.9808	7.12504	5.54017
7.249	6.9808	7.16589	5.54477
7.27273	6.98324	7.1736	5.54785
7.3046	6.99056	7.19942	5.60067
7.39098	6.99301	7.19942	5.61325
7.39919	6.9979	7.20202	5.64016
7.4129	7.00035	7.20202	5.64493
7.42942	7.0028	7.20721	5.65771
7.50469	7.02001	7.22282	5.66251
7.52163	7.02247	7.23327	5.66572
7.57002	7.02494	7.249	5.71102
7.57002	7.02741	7.26744	5.72246
7.57289	7.02988	7.27537	5.75871
7.58438	7.06714	7.32601	5.76203
7.59301	7.07214	7.35024	5.76203
7.61035	7.0922	7.37191	5.77868
7.6365	7.0922	7.42666	5.78704
7.64234	7.0922	7.43771	5.79542
7.65111	7.11238	7.44048	5.80383
7.68049	7.11238	7.49344	5.80889
7.68049	7.11744	7.53012	5.82581
7.69527	7.11997	7.55002	5.8292
7.73096	7.11997	7.56716	5.83771
7.73395	7.11997	7.58725	5.86338
7.74894	7.12758	7.59301	5.86682
7.83085	7.12758	7.69231	5.87889
7.88022	7.13267	7.74893	5.89102
7.90826	7.13521	7.79423	5.89797
7.90826	7.15052	7.82779	5.92066
7.93021	7.17103	7.83085	5.92768
7.95861	7.17103	7.83699	5.9312
7.97766	7.18133	8.04182	5.94354
7.98085	7.18649	8.07754	5.95061
7.9936	7.20202	8.10373	5.9577
8.00641	7.20981	8.17661	5.96125
8.03859	7.22022	8.17661	5.96659
8.05802	7.24113	8.20008	5.97372
8.06127	7.28597	8.2713	5.9755
8.11688	7.28863	8.30565	5.9755
8.12348	7.29927	8.39278	5.98444
8.13339	7.33407	8.42815	5.98802
8.17661	7.34754	8.48176	5.9952
8.20681	7.35294	8.48896	5.9952
8.20681	7.37735	8.57633	5.997
8.21693	7.40466	8.58001	6.02773
8.24063	7.41015	8.59845	6.04412
8.26788	7.41015	8.6881	6.04412
8.3091	7.4129	8.70322	6.05327
8.32639	7.42115	8.86132	6.06796
8.40336	7.43494	8.91266	6.09385
8.41751	7.45712	8.94855	6.18812
8.52515	7.46269	8.95255	6.20347
8.52878	7.48223	9.09918	6.24025
8.64678	7.48503	9.1617	6.2422
8.64678	7.49344	9.25926	6.24805
8.67303	7.50188	9.51475	6.26174
8.73744	7.50751	9.5511	6.26566
8.81446	7.52729	9.59693	6.28931
8.81834	7.53296	9.78474	6.30318
8.88889	7.55287	10.0503	6.30318
8.92857	7.56716	10.1317	6.30915
8.96459	7.5815	10.2302	6.35526
8.97666	7.58725	10.5152	6.35728
9.0212	7.5959	10.7817	6.4041
9.03342	7.60456	10.7991	6.42055
9.05387	7.60456	10.8225	6.43501
9.07441	7.6365	11.0436	6.45161
9.11993	7.6365	11.0742	6.4704
9.12825	7.6599	11.5607	6.47249
9.1701	7.67754	1.50761	6.48508
9.20387	7.6864	1.52451	6.48929
9.22509	7.68935	1.57443	6.4914
9.32836	7.70416	2.001	6.52316
9.43842	7.72499	2.02634	6.52955
9.4518	7.73994	2.52525	6.57246
9.51475	7.75494	2.57202	6.57895
9.53289	7.76398	2.6763	6.58111
9.61538	7.77907	2.73935	6.59196
9.64785	7.80031	2.78552	6.60066
9.67118	7.80031	2.85347	6.62032
9.68523	7.8064	2.95683	6.64452
9.70403	7.84314	2.98329	6.64673
9.73236	7.85546	3.15457	6.66223
9.74184	7.88022	3.22737	6.66445
9.74659	7.88644	3.23782	6.69344
9.75134	7.88644	3.26744	6.71141
9.80392	7.90826	3.3456	6.72269
9.85707	7.96178	3.37439	6.72721
9.86193	7.97448	3.41939	6.74992
9.87167	7.97766	3.47766	6.75447
9.92556	8	3.55935	6.79348
9.93049	8.00961	3.56824	6.81896
9.9552	8.01282	3.58423	6.8306
9.96512	8.01282	3.67242	6.83995
10.0251	8.01282	3.71058	6.86342
10.0553	8.01603	3.72301	6.88231
10.0654	8.04505	3.73622	6.89417
10.0756	8.04829	3.83877	6.90131
10.0807	8.06127	3.86026	6.92521
10.0908	8.06777	3.87372	6.93001
10.101	8.08081	3.93778	6.97593
10.1163	8.09389	4.10004	6.99545
10.1833	8.12348	4.1425	7.03977
10.1989	8.12348	4.1658	7.06964
10.2564	8.13008	4.18936	7.07464
10.4004	8.13339	4.29553	7.12758
10.4384	8.1367	4.36777	7.1582
10.4987	8.14664	4.37733	7.16589
10.5208	8.18331	4.38404	7.1736
10.5374	8.18331	4.39754	7.17875
10.543	8.19336	4.39754	7.19683
10.5988	8.20681	4.41599	7.20461
10.6383	8.21018	4.45236	7.22282
10.6496	8.21355	4.45236	7.23066
10.6667	8.21355	4.52899	7.27802
10.7239	8.21355	4.53515	7.29395
10.7759	8.22368	4.56621	7.30194
10.7991	8.23384	4.68823	7.30727
10.805	8.24063	4.72702	7.31529
10.8225	8.25764	4.77327	7.32601
10.8284	8.26105	4.85084	7.4239
10.8519	8.26105	4.89956	7.46269
10.8696	8.26446	4.92247	7.47664
10.8755	8.27472	4.92611	7.49344
11.1111	8.29876	4.9554	7.52445
11.1173	8.30565	4.95909	7.57002
11.1982	8.32639	5.02513	7.57576
11.2994	8.34724	5.08388	7.65111
11.3122	8.34724	5.12821	7.66577
11.325	8.35771	5.12821	7.69527
11.3572	8.3682	5.16129	7.72201
11.3572	8.39278	5.17464	7.72798
11.422	8.39983	5.22193	7.73395
11.4613	8.42105	5.24659	7.76096
11.4679	8.4317	5.25901	7.77907
11.6009	8.43882	5.26039	7.7821
11.6077	8.46024	5.30082	7.7912
11.7233	8.46024	5.34616	7.81555
11.8413	8.4674	5.36193	7.81555
11.8694	8.49618	5.36193	7.83085
11.8694	8.49618	5.3952	7.84314
11.8765	8.51064	5.41272	7.88333
11.8765	8.51789	5.44366	7.89266
11.9048	8.52878	5.44514	7.92393
11.9617	8.53971	5.44662	7.96178
12.0409	8.54336	5.48847	8.03213
12.0555	8.55066	5.51724	8.03536
12.0555	8.56531	5.52792	8.04505
12.07	8.58369	5.54017	8.1103
12.1654	8.60956	5.5417	8.13008
12.3229	8.62441	5.54939	8.13339
12.3686	8.64304	5.54939	8.14664
12.4146	8.65052	5.62746	8.2203
12.5078	8.66551	5.64493	8.2713
12.5786	8.67679	5.67537	8.285
12.6183	8.6881	5.68182	8.29187
12.7796	8.6881	5.68666	8.29531
12.8041	8.70322	5.69476	8.3022
12.837	8.70701	5.73394	8.3682
12.9032	8.7184	5.73394	8.3682
12.9199	8.7184	5.75374	8.51789
12.9366	8.726	5.77367	8.55066
12.987	8.73744	5.85309	8.60215
13.1062	8.74508	5.88235	8.61326
13.2275	8.75657	5.88928	8.69187
13.2626	8.76424	5.91366	8.75657
13.4228	8.76424	5.94354	8.77963
13.4409	8.77963	5.94354	8.89284
13.4499	8.79507	5.94707	8.89284
13.4589	8.81057	5.95061	8.99685
13.4771	8.82612	5.95415	9.01307
13.5135	8.83002	5.99161	9.04159
13.6147	8.83392	6.02047	9.10747
13.6426	8.83783	6.04412	9.11162
13.7363	8.84956	6.06796	9.11993
13.7836	8.87312	6.09756	9.14495
13.8217	8.87312	6.13497	9.18695
13.86	8.881	6.20347	9.19963
13.8985	8.92061	6.21504	9.22084
13.947	8.92459	6.21504	9.26784
13.9762	8.93655	6.26959	9.28074
14.0154	8.96057	6.29921	9.28936
14.0351	8.97263	6.30716	9.31099
14.0647	8.97263	6.31114	9.31532
14.0845	8.98069	6.31313	9.37207
14.1443	8.98069	6.31912	9.51022
14.1844	8.98069	6.33513	9.58313
14.245	8.98473	6.35324	9.58313
14.2959	8.98876	6.35324	9.70403
14.3472	8.99281	6.41026	9.75134
14.4823	8.99281	6.42055	9.83284
14.5773	9.03342	6.48298	9.87654
14.7384	9.04159	6.48719	9.96016
14.782	9.04568	6.51254	9.97009
14.7929	9.04568	6.52955	9.99001
14.8039	9.04568	6.53595	10
14.8148	9.04568	6.56168	10.0604
14.9701	9.05797	6.57246	10.0604
15.0263	9.06208	6.58979	10.1523
15.0602	9.07029	6.59848	10.1678
15.163	9.07441	6.64894	10.3627
15.1745	9.09091	6.65557	10.4221
15.2788	9.10747	6.66223	10.627
15.2788	9.11162	6.67557	10.7991
15.3139	9.11577	6.71141	10.8696
15.5159	9.11577	6.71366	11.0375
15.54	9.13242	6.72495	11.0742
15.6863	9.13659	6.74764	11.1794
15.6986	9.15332	6.80041	11.2423
15.6986	9.1954	6.80735	11.3122
15.748	9.20387	6.80967	11.396
15.748	9.2081	6.80967	11.5875
15.7729	9.22935	6.84932	11.6077
15.8103	9.23361	6.90846	11.655
15.8228	9.26355	6.90846	12.012
15.9744	9.26784	6.93241	12.0555
16.129	9.27214	6.96621	12.0627
16.129	9.27214	6.9735	12.0919
16.1421	9.27214	6.98568	12.3916
16.3132	9.27644	7.02001	12.4456
16.4609	9.298	7.02494	13.2188
16.5017	9.30232	7.07214	13.3156
16.5289	9.30665	7.07714	13.4318
16.6667	9.32401	7.08215	13.8504
16.6945	9.32401	7.16076	14.8148
16.9062	9.34143	7.21761	17.4672
16.9491	9.3633	7.22022	17.5439
17.0213	9.37646	7.25953	1.59898
17.1086	9.37646	7.33138	2.3488
17.301	9.37646	7.34214	2.38294
17.5285	9.38086	7.35294	2.39521
17.6212	9.38527	7.35565	2.47954
17.8571	9.38967	7.38552	2.62055
17.9856	9.3985	7.39919	2.64725
18.018	9.40292	7.4184	2.66064
18.0668	9.40734	7.44602	2.70197
18.0832	9.42063	7.46826	2.98998
18.2983	9.44287	7.47105	3.10607
18.7617	9.44733	7.48503	3.25045
18.8147	9.4697	7.57002	3.35852
18.8679	9.47418	7.59301	3.4825
18.9036	9.47867	7.62486	3.51679
18.9215	9.48317	7.62777	3.71816
19.0476	9.48767	7.65404	3.82922
19.084	9.50119	7.6864	3.8373
19.1022	9.52381	7.71903	4.00721
19.2308	9.52381	7.74293	4.03063
19.2493	9.53744	7.7912	4.04613
19.3237	9.53744	7.81861	4.095
19.3611	9.54199	7.85238	4.11438
19.3798	9.54199	7.96495	4.13565
19.4175	9.54199	7.98085	4.2123
19.4552	9.55566	8.04505	4.2508
19.5312	9.56023	8.05153	4.37828
19.7824	9.5648	8.1367	4.44741
19.8216	9.57854	8.14001	4.45335
20.02	9.61077	8.16327	4.49135
20.1207	9.62001	8.19336	4.54856
20.1816	9.62001	8.23723	4.72255
20.202	9.62464	8.26788	4.7259
20.2634	9.62464	8.32986	4.865
20.3046	9.62927	8.34376	4.98504
20.3874	9.63856	8.35073	5.00125
20.4499	9.66651	8.37872	5.06073
20.4918	9.68523	8.38223	5.12952
20.555	9.68992	8.41751	5.13215
20.6825	9.69932	8.4246	5.14668
21.164	9.7229	8.47817	5.15863
21.2314	9.7229	8.52878	5.16129
21.2314	9.7229	8.53242	5.21921
21.322	9.72763	8.58001	5.2356
21.322	9.72763	8.58369	5.23697
21.4133	9.73236	8.69943	5.26732
21.4362	9.73236	8.7146	5.27009
21.4823	9.7371	8.7184	5.36481
21.7155	9.7561	8.7222	5.36769
21.8102	9.7561	8.75274	5.39811
22.1484	9.76086	8.83392	5.41859
22.1484	9.77517	8.86525	5.42152
22.3214	9.78952	8.91266	5.43922
22.4215	9.79912	8.93655	5.44514
22.8833	9.79912	8.94055	5.50206
23.0947	9.79912	8.96057	5.57103
23.1214	9.81354	9.0009	5.59754
23.4467	9.82801	9.00901	5.63063
23.4742	9.83284	9.01307	5.73066
23.5018	9.84736	9.03342	5.87027
23.5849	9.85222	9.12409	5.88928
23.6967	9.88631	9.12825	5.90842
24.1255	9.88631	9.14913	5.9577
24.57	9.88631	9.1617	6.12933
24.6002	9.8912	9.19963	6.29723
24.9377	9.95025	9.21659	6.4041
25.2207	9.95025	9.22084	6.41231
25.5102	9.96016	9.22935	6.60502
25.74	9.96512	9.32836	6.6072
25.9067	9.97009	9.32836	6.61594
25.9067	9.98004	9.42507	6.64011
26.0078	9.98004	9.54654	7.0028
26.0756	9.995	9.62001	7.10732
26.2467	10	9.63391	7.11238
26.5957	10.005	9.65717	7.12251
26.7738	10.005	9.72763	7.26744
26.9179	10.005	9.77995	7.28863
27.027	10.01	9.81836	7.32869
27.7008	10.01	9.81836	7.4129
28.3688	10.015	9.83284	7.50469
28.5307	10.0251	9.92064	7.54432
29.1121	10.0351	9.97506	7.58438
29.3686	10.0503	9.995	7.61325
30.9597	10.0503	10.1061	7.68344
31.2013	10.0553	10.1112	7.70119
31.3972	10.0553	10.1215	8.08407
37.9507	10.0553	10.2145	8.21355
39.6825	10.0654	10.2354	8.32293
40.0802	10.0705	10.2512	8.32986
40.1606	10.0857	10.2934	8.44951
41.6667	10.0908	10.3306	8.45666
0.1542	10.1215	10.5263	8.48176
0.163444	10.1317	10.5764	8.51789
0.184768	10.1369	10.6101	8.92857
0.195835	10.1523	10.6667	9.0212
0.203556	10.1626	10.6952	9.04568
0.204937	10.1678	10.9051	9.06618
0.210155	10.1678	10.9051	9.59233
0.212456	10.1937	11.0072	10.2093
0.222923	10.1989	11.0314	10.2881
0.243368	10.1989	11.0497	11.6891
0.243662	10.2041	11.0558	11.8203
0.252682	10.2041	11.1235	13.6893
0.254732	10.2145	11.2296	1.0682
0.255376	10.2512	11.3895	1.11025
0.271161	10.2512	11.4877	1.1989
0.280002	10.2722	11.5075	1.20839
0.317581	10.2828	11.5407	1.21654
0.325082	10.3093	11.5942	1.21684
0.341245	10.3146	11.7994	1.29374
0.364292	10.3146	11.8343	1.31311
0.373329	10.3199	12.0919	1.3297
0.38088	10.3252	12.4224	1.38735
0.386959	10.3306	12.5078	1.40568
0.404326	10.3306	12.5786	1.41794
0.408772	10.3413	12.6183	1.43937
0.409274	10.3466	13.0039	1.4518
0.412108	10.352	13.0719	1.45264
0.479122	10.3573	13.132	1.47743
0.503107	10.3627	13.3958	1.47885
0.503398	10.3681	13.6426	1.52311
0.518457	10.3681	14.2146	1.52999
0.525928	10.3734	14.245	1.54297
0.534145	10.3788	14.2552	1.54619
0.569201	10.3788	14.3575	1.57245
0.592084	10.3788	14.5033	1.5809
0.642302	10.3788	14.6951	1.5814
0.667334	10.3842	14.7493	1.59134
0.677874	10.3842	16.5153	1.59744
0.678656	10.3896	19.8807	1.66154
0.678841	10.4004	0.507704	1.6632
0.781189	10.4004	0.775494	1.67392
0.798913	10.4112	0.800865	1.6818
0.801443	10.4167	0.828638	1.68762
0.835352	10.4221	0.86218	1.69176
0.856861	10.433	0.864192	1.70823
0.900414	10.433	0.888415	1.72028
0.915625	10.4384	0.891504	1.76866
0.919413	10.4657	0.894134	1.82465
0.936417	10.4657	0.894574	1.84179
1.05452	10.4932	0.973473	1.85134
1.07256	10.4987	1.00594	1.85891
1.09182	10.5097	1.01797	1.8596
1.15808	10.5208	1.01937	1.86306
1.18357	10.5208	1.03804	1.87073
1.20171	10.5319	1.06832	1.87652
1.24023	10.543	1.08143	1.91131
1.26151	10.5541	1.09081	1.91351
1.27543	10.5932	1.12076	1.93199
1.45985	10.6044	1.13225	1.94742
1.56678	10.6101	1.15942	1.94989
1.77195	10.6101	1.21095	1.95733
1.80359	10.6213	1.24031	1.96021
2.05994	10.627	1.2608	1.97628
2.07447	10.6553	1.33316	2.03293
2.17889	10.6553	1.39276	2.04436
2.72072	10.6553	1.56079	2.06164
3.01114	10.6553	1.64935	2.08855
3.15457	10.661	1.72771	2.10859
3.39213	10.6667	1.74795	2.14087
3.51124	10.6781	1.82665	2.14293
3.59518	10.6838	2.00642	2.1725
3.65297	10.6895	2.00783	2.18651
3.65363	10.6952	2.15866	2.1901
3.7843	10.6952	2.41896	2.21484
3.87597	10.6952	2.49439	2.23564
4.00561	10.7009	2.50156	2.25963
4.03633	10.7124	2.51351	2.27764
4.08747	10.7124	2.57566	2.2818
4.21319	10.7181	2.62261	2.33481
4.32245	10.7181	2.73	2.34082
4.3384	10.7296	2.81492	2.35128
4.37733	10.7527	2.84293	2.36574
4.50045	10.7527	2.84374	2.36658
4.72255	10.7643	2.88101	2.37248
4.9249	10.7759	2.93729	2.37812
5.28402	10.7759	2.95552	2.3784
5.29241	10.7933	2.95902	2.37925
5.66091	10.7933	3.09598	2.39464
5.71102	10.7991	3.12451	2.41225
6.10128	10.8108	3.27118	2.41429
6.20155	10.8167	3.27225	2.44081
6.28536	10.8401	3.30251	2.4817
6.66667	10.8401	3.39905	2.48509
6.71141	10.8401	3.43879	2.57765
6.83527	10.846	3.49589	2.59134
7.09975	10.846	3.50754	2.59808
7.18649	10.8578	3.51741	2.60451
7.19424	10.8578	3.62253	2.62881
7.58438	10.8637	3.62384	2.63193
7.84314	10.8814	3.67782	2.63401
8.26105	10.8992	3.68324	2.68061
8.29531	10.9111	3.74111	2.70709
8.4674	10.917	3.78501	2.70893
8.94454	10.917	3.8373	2.74348
8.97666	10.929	3.87147	2.74499
8.98876	10.9349	3.87597	2.75482
9.05797	10.9409	3.8956	2.76663
9.64785	10.9469	3.91083	2.77277
10.0654	10.9469	4.03959	2.77546
10.142	10.9469	4.07332	2.79564
10.6553	10.9589	4.13736	2.79955
10.7469	10.9589	4.1632	2.80191
10.8992	10.9649	4.22387	2.80899
10.9951	10.9649	4.25622	2.83086
11.3766	10.9649	4.43853	2.86164
12.8287	10.9649	4.49741	2.87315
12.9366	10.983	4.70478	2.88934
13.21	10.983	4.70699	2.89184
13.2979	10.983	4.75964	2.89729
14.0154	10.9951	4.77441	2.90276
14.8478	11.0011	4.79501	2.93212
14.8478	11.0071	4.88639	2.95596
14.9477	11.0071	5.01505	2.97133
14.9589	11.0132	5.07614	2.98196
17.9372	11.0132	5.10204	2.99312
22.9621	11.0193	5.13611	3.00436
0.255395	11.0254	5.14536	3.01159
0.258288	11.0314	5.15198	3.04553
0.259279	11.0436	5.22057	3.05018
0.291796	11.0558	5.28402	3.05998
0.302668	11.0558	5.29241	3.0955
0.341594	11.0742	5.29381	3.09741
0.3585	11.0803	5.54324	3.10994
0.36328	11.0926	5.56948	3.11284
0.366253	11.1111	5.59284	3.11624
0.369994	11.1607	5.6164	3.11769
0.37785	11.1607	5.6243	3.12305
0.396542	11.1607	5.66893	3.12354
0.442008	11.1732	5.69152	3.12647
0.487484	11.1732	5.73394	3.13283
0.502841	11.1794	5.77367	3.14218
0.516249	11.1857	5.77367	3.14515
0.51792	11.1919	5.78871	3.15607
0.518888	11.1919	5.83431	3.18878
0.550176	11.1982	5.87199	3.23102
0.557243	11.1982	5.89102	3.23154
0.585617	11.2045	5.90145	3.23729
0.596623	11.2233	5.9312	3.24359
0.606171	11.2233	5.96659	3.24939
0.623441	11.2296	5.98444	3.30306
0.647375	11.2423	5.98802	3.31455
0.6879	11.2486	6.02954	3.32171
0.688042	11.2549	6.03682	3.35739
0.704672	11.274	6.05327	3.3687
0.758006	11.274	6.06244	3.37098
0.760572	11.274	6.0698	3.3761
0.943797	11.2803	6.26566	3.38066
0.99691	11.2803	6.29723	3.38181
1.01791	11.2803	6.33914	3.39328
1.01838	11.293	6.38366	3.39905
1.02606	11.293	6.41849	3.40948
1.13546	11.293	6.52529	3.4153
1.25274	11.293	6.58762	3.43525
1.26143	11.3058	6.61594	3.43643
1.49232	11.3058	6.71366	3.47464
1.55581	11.3186	6.74309	3.47705
1.57741	11.325	6.74536	3.5057
1.58894	11.3314	6.80041	3.51865
1.6484	11.3443	7.01508	3.54547
1.70488	11.3636	7.08466	3.5727
1.74703	11.3636	7.09975	3.57654
2.0517	11.3701	7.1736	3.61402
2.16591	11.3701	7.17618	3.63306
2.33918	11.396	7.18907	3.64564
2.6738	11.4155	7.19166	3.66636
2.83166	11.4155	7.24375	3.67309
2.85878	11.4286	7.31261	3.68256
2.86164	11.4351	7.41565	3.72439
2.8777	11.4351	7.43218	3.73483
2.89561	11.4351	7.84929	3.77145
2.98954	11.4351	8.06127	3.7743
3.14317	11.4416	8.19001	3.78072
3.2113	11.4482	8.22707	3.803
3.24939	11.4482	8.32293	3.85728
3.36022	11.4548	8.3647	3.88425
3.62911	11.4679	8.3682	3.88425
3.70576	11.4745	8.63558	3.91543
3.75516	11.4811	8.726	3.92234
3.77715	11.4877	8.77963	3.93314
4.06009	11.4877	9.06618	3.93778
4.08664	11.4877	9.3985	3.97062
4.29645	11.5075	9.43396	3.98645
4.34028	11.5207	9.52381	3.98724
4.40141	11.534	9.56023	4.0016
4.43164	11.6144	9.79432	4.01123
4.53515	11.6144	9.82318	4.01365
4.62428	11.6144	9.92556	4.02334
4.80769	11.6144	10.1317	4.03145
4.95663	11.6144	10.2512	4.05433
5.04796	11.6212	10.5208	4.09417
5.16529	11.6279	10.5597	4.0992
5.38938	11.6279	10.7643	4.10846
5.57569	11.6279	10.9349	4.12116
6.11621	11.6347	10.9469	4.12286
6.47668	11.6347	11.325	4.1365
6.81199	11.6414	11.3379	4.15887
6.82361	11.655	11.396	4.20875
6.8918	11.6822	11.4548	4.24088
7.15564	11.6822	11.6077	4.27259
7.27008	11.6891	11.6959	4.29646
7.28332	11.6891	12.0265	4.2983
7.37463	11.6959	12.2474	4.31127
7.37463	11.7096	12.3457	4.31686
7.46269	11.7096	12.5865	4.32807
7.5188	11.7096	12.8866	4.3611
7.85546	11.7165	12.9199	4.36681
7.89266	11.7233	13.0548	4.39174
7.97448	11.7233	13.0976	4.40432
8.1103	11.7233	13.4862	4.41306
8.17661	11.7233	13.8122	4.50653
8.2203	11.7233	13.9665	4.5106
8.42815	11.7302	14.1443	4.52489
8.48536	11.7302	15.0376	4.53001
8.49257	11.744	15.4679	4.56725
8.51064	11.744	15.8103	4.57561
8.56898	11.7578	15.8983	4.58295
8.7222	11.7647	17.3461	4.60299
8.74891	11.7647	18.4332	4.62107
8.81446	11.7716	19.5695	4.64684
8.98876	11.7716	21.1416	4.66853
8.99685	11.7786	21.8818	4.69925
9.17852	11.7786	26.455	4.73709
9.28936	11.7925	3.8117	4.77555
9.68992	11.7994	3.93082	4.7824
9.7371	11.8064	4.8216	4.84966
9.74659	11.8203	4.87567	4.85673
9.90099	11.8343	5.46597	4.865
10.0604	11.8343	5.77701	4.87329
10.0857	11.8343	6.18047	4.87448
10.3734	11.8413	6.30716	4.90076
10.6101	11.8624	6.42674	4.9554
10.6895	11.8624	6.68226	4.95786
10.7875	11.8765	6.68449	4.96524
10.9589	11.8765	6.89893	4.99875
11.1111	11.8906	7.27802	5.05561
11.2613	11.9048	7.71903	5.08259
11.3443	11.9048	7.7912	5.12295
11.6009	11.9118	7.82167	5.16529
11.6009	11.9118	7.87402	5.20969
11.8273	11.9118	8.05802	5.21105
11.8343	11.9261	8.12678	5.21921
11.9118	11.9474	8.27472	5.21921
12.0773	11.9617	8.4246	5.26316
12.0846	11.9904	8.47458	5.27148
12.2775	11.9976	8.58001	5.28123
12.5157	12.0192	8.68433	5.30363
12.5392	12.0192	8.7222	5.36049
12.5549	12.0337	8.83392	5.37346
12.6984	12.0627	8.85347	5.38793
12.9366	12.0627	8.91663	5.41126
13.2626	12.0627	9.00495	5.43036
13.3067	12.1212	9.0212	5.44662
13.7836	12.1212	9.03751	5.46896
13.8217	12.1212	9.06208	5.56328
14.0746	12.1212	9.22935	5.59128
14.5666	12.1286	9.33707	5.5991
14.7275	12.1359	9.38086	5.61325
14.7601	12.1359	9.5057	5.80215
14.7601	12.1433	9.56938	5.81564
14.8368	12.1507	9.60154	5.81734
15.0038	12.158	9.62927	5.83601
15.4083	12.158	9.70874	5.85995
15.4321	12.1654	9.87654	5.93472
15.7978	12.1654	9.99001	5.95593
16.1421	12.1729	10.01	6.02228
16.4745	12.1877	10.0705	6.12745
16.9635	12.1877	10.1729	6.16333
21.5054	12.1877	10.2564	6.16713
23.6127	12.1951	10.2987	6.18238
0.220755	12.1951	10.2987	6.20732
0.372183	12.2026	10.3734	6.22859
0.396071	12.21	10.3842	6.23247
0.408505	12.21	10.4548	6.2637
0.410602	12.21	10.5097	6.32311
0.432311	12.2249	10.6045	6.33714
0.451416	12.2249	10.627	6.37146
0.478435	12.2474	10.7759	6.40205
0.486867	12.2474	10.8401	6.41026
0.507588	12.2549	10.9111	6.41643
0.530349	12.2549	10.9349	6.4288
0.554477	12.2624	11.0375	6.45161
0.650851	12.2699	11.0436	6.59631
0.653381	12.2775	11.2233	6.73854
0.679094	12.285	11.4811	6.77736
0.685989	12.2926	11.5607	6.93001
0.694107	12.2926	11.6279	6.93241
0.698422	12.3001	11.6891	7.05219
0.725268	12.3077	11.7855	7.1736
0.729421	12.3077	11.9261	7.18133
0.734754	12.3229	11.9617	7.2648
0.737055	12.3229	11.9904	7.39919
0.746102	12.3229	12.0265	7.40192
0.760659	12.3305	12.0627	7.45434
0.765902	12.3305	12.1065	7.54432
0.797162	12.3381	12.1065	7.64234
0.812018	12.3533	12.1286	7.70713
0.845201	12.3609	12.1655	7.85546
0.866551	12.3609	12.2175	7.93336
0.870322	12.3686	12.2624	8.04505
0.87512	12.3686	12.2624	8.25082
0.904732	12.3762	12.2775	8.31601
0.935497	12.3839	12.4456	8.48896
0.942863	12.3839	12.4688	8.54336
0.964692	12.3839	12.4766	8.55066
1.04194	12.3993	12.5471	8.62069
1.06821	12.3993	12.5707	8.65052
1.11757	12.407	12.5786	8.88889
1.17295	12.407	12.6984	8.91663
1.18273	12.4146	12.7389	9.06618
1.23985	12.4146	12.837	9.1701
1.24016	12.4301	13.0719	9.25069
1.24634	12.4378	13.1062	10.01
1.27738	12.4611	13.1234	10.0503
1.29199	12.4611	13.1234	10.1471
1.32705	12.4688	13.1234	10.3466
1.33627	12.4688	13.1666	10.3788
1.34363	12.4766	13.1752	10.5597
1.37353	12.4766	13.2188	11.1173
1.37741	12.4844	13.2363	11.3379
1.37855	12.4922	13.3156	11.4155
1.39247	12.4922	13.3958	11.6891
1.39344	12.5	13.4048	11.9332
1.40647	12.5	13.5135	13.1666
1.41313	12.5078	13.708	13.21
1.44206	12.5078	13.7836	14.2146
1.45233	12.5157	13.9665	14.3678
1.45243	12.5313	13.9665	14.5243
1.46113	12.5313	14.0449	14.6306
1.47907	12.5392	14.0647	16.5016
1.49276	12.5471	14.1143	16.6667
1.52381	12.5549	14.1443	17.316
1.53268	12.5628	14.1743	18.6047
1.55885	12.5707	14.2045	18.797
1.5727	12.5707	14.2552	18.9036
1.62827	12.5786	14.4613	19.1022
1.64109	12.5786	14.5243	19.6271
1.64799	12.5865	14.5349	19.6464
1.7481	12.5865	14.6951	19.6657
1.76991	12.6103	14.7167	20.1816
1.78891	12.6103	14.7601	20.8986
1.82615	12.6263	14.9365	21.692
1.83857	12.6342	14.9589	21.9298
1.84945	12.6422	15.0038	22.0022
1.88218	12.6502	15.015	23.2019
1.88271	12.6662	15.015	23.8663
1.89161	12.6743	15.0489	26.9906
1.9442	12.6743	15.1057	28.2885
2.05655	12.6743	15.1515	28.7356
2.10216	12.6823	15.3022	28.7356
2.13333	12.6984	15.6617	29.8507
2.15077	12.7065	15.7109	29.985
2.24795	12.7146	15.9617	30.349
2.25963	12.7226	16	33.1126
2.27505	12.7226	16.1551	33.2779
2.2865	12.7226	16.1812	33.5008
2.28781	12.7307	16.1943	35.3982
2.29621	12.7307	16.4069	36.4963
2.30415	12.747	16.4474	37.3832
2.34274	12.7551	16.4745	38.6847
2.3596	12.7551	16.5563	41.2371
2.38806	12.7551	17.0068	43.573
2.40038	12.7796	17.2712	44.9438
2.42542	12.7877	17.3461	48.4262
2.50438	12.7959	17.452	54.9451
2.57301	12.7959	17.6523	55.8659
2.62985	12.8041	18.2648	55.8659
2.71407	12.8123	19.0658	56.1798
2.7356	12.8205	19.1022	57.8035
2.7401	12.8205	19.305	60.423
2.7401	12.8287	19.7824	61.3497
2.75596	12.8452	20	62.6959
2.772	12.8535	21.7155	66.4452
2.7801	12.8535	23.2288
2.85307	12.8535	24.1546
2.87439	12.8783	24.1546
2.91206	12.8866	25.1889
2.97442	12.8866	25.4453
2.99626	12.8866	28.0112
2.99715	12.9366	29.5421
3.09454	12.945	31.8471
3.15906	12.9534	32.5203
3.16606	12.9618	36.8324
3.19489	12.9702	43.573
3.23311	12.9786	44.0529
3.27815	12.987	52.4934
3.32557	12.9954
3.34113	13.0293
3.3557	13.0548
3.44056	13.0548
3.44649	13.0548
3.49834	13.0634
3.61795	13.0634
3.6324	13.0634
3.70165	13.0804
3.7154	13.089
3.72856	13.089
3.89408	13.0976
4.00561	13.0976
4.02496	13.1062
4.06174	13.1062
4.08163	13.1062
4.08747	13.1062
4.09668	13.1148
4.17624	13.1234
4.21319	13.1234
4.25804	13.132
4.33276	13.132
4.42674	13.1406
4.4484	13.1666
4.70146	13.1839
4.71365	13.2013
4.73373	13.2188
4.96278	13.2188
5.02513	13.2188
5.05433	13.2275
5.10986	13.2275
5.15597	13.2363
5.16796	13.2363
5.33903	13.245
5.38358	13.2538
5.6899	13.2538
5.70939	13.2626
5.76701	13.2626
5.91366	13.2714
5.99161	13.2979
6.00962	13.3067
6.12745	13.3156
6.22084	13.3156
6.2637	13.3156
6.82594	13.3156
6.99301	13.3156
7.23589	13.3245
7.70713	13.36
8.16327	13.369
8.64304	13.3779
9.04977	13.3869
9.22509	13.3958
9.27214	13.3958
9.9108	13.3958
9.99001	13.4048
10.5374	13.4048
10.6724	13.4138
10.8167	13.4409
11.1545	13.4409
11.2676	13.4409
11.5473	13.4499
11.554	13.4499
14.6306	13.4589
15.8604	13.4589
19.0658	13.468
1.49254	13.468
1.50421	13.468
1.51791	13.4771
1.52858	13.4862
1.54907	13.4953
1.5897	13.5135
1.64826	13.5227
1.65741	13.5227
1.7632	13.5318
1.82782	13.541
1.8498	13.541
1.85718	13.541
1.8884	13.5685
1.95771	13.5777
1.99064	13.5962
2.0018	13.5962
2.16943	13.5962
2.18484	13.5962
2.20264	13.6147
2.25759	13.624
2.29121	13.624
2.42101	13.624
2.4263	13.6426
2.5494	13.6519
2.68348	13.6799
4.09417	13.6799
4.15024	13.6799
5.39229	13.6799
6.72043	13.708
6.81431	13.7174
7.76398	13.7268
9.76086	13.7268
9.80873	13.7363
10.4384	13.7363
10.4877	13.7363
11.0926	13.7646
11.2233	13.7741
11.5741	13.7836
11.7647	13.8026
12.4146	13.8122
12.987	13.8217
13.0293	13.8217
13.4589	13.8313
13.6892	13.8313
14.0845	13.8408
14.556	13.8408
14.9254	13.8504
16.4069	13.8696
16.7224	13.8793
16.7785	13.8793
16.8492	13.9082
16.8919	13.9179
17.4825	13.9179
17.6212	13.9179
18.0505	13.9179
18.6393	13.9276
18.9215	13.9665
19.7433	13.9762
19.7824	13.9762
19.8807	13.9762
20.202	13.986
20.7469	13.986
20.8768	13.986
21.4362	13.9958
21.645	13.9958
22.0995	14.0154
22.1239	14.0154
22.4467	14.0252
22.8311	14.0351
23.1214	14.0449
23.31	14.0548
23.3372	14.0746
23.3918	14.0746
23.7248	14.0845
24.2131	14.1044
24.6914	14.1143
24.6914	14.1143
25	14.1243
25.1256	14.1243
25.1572	14.1343
25.3165	14.1543
25.641	14.1643
25.74	14.1643
26.0756	14.1743
26.1097	14.1743
26.1438	14.1844
26.4201	14.2146
27.0636	14.2146
27.1739	14.2248
27.8164	14.2248
28.1294	14.2349
28.169	14.245
28.5714	14.245
28.6123	14.2552
28.777	14.2552
28.9436	14.2552
29.2826	14.2552
29.3686	14.2653
29.4551	14.2653
29.4985	14.2857
29.6296	14.2857
29.7177	14.3062
29.8954	14.3062
29.9401	14.3267
30.1205	14.3267
30.2572	14.3472
30.3951	14.3575
30.6279	14.3575
30.9119	14.3678
31.1527	14.3678
31.2013	14.3885
31.5956	14.3885
31.5956	14.3885
31.746	14.3988
32.1027	14.4092
32.2581	14.4196
32.3625	14.43
32.3625	14.43
32.8407	14.43
33.0579	14.43
33.2226	14.4404
33.5008	14.4509
33.5008	14.4509
33.67	14.4509
33.7838	14.4509
34.2466	14.4613
34.4234	14.4613
34.6021	14.4718
34.662	14.4718
35.3357	14.4823
35.461	14.4823
35.524	14.5033
35.6506	14.5033
36.036	14.5033
36.1011	14.5243
36.2976	14.5349
36.4963	14.5349
36.6972	14.5455
37.037	14.5773
37.3134	14.5773
37.3134	14.5773
37.4532	14.5879
38.3142	14.5879
38.4615	14.5985
38.61	14.5985
38.9864	14.5985
39.2927	14.6199
39.6825	14.6306
39.7614	14.6306
39.9202	14.652
40.1606	14.652
40.3226	14.652
40.3226	14.6735
40.404	14.6735
40.4858	14.6843
40.7332	14.6951
40.7332	14.6951
40.8998	14.6951
41.0678	14.6951
41.1523	14.7167
41.4079	14.7167
41.6667	14.7167
41.841	14.7384
41.9287	14.7493
42.0168	14.7493
42.1941	14.7493
42.4628	14.7601
43.1965	14.7711
43.1965	14.7711
43.573	14.782
43.7637	14.782
43.8597	14.782
43.956	14.8368
43.956	14.8478
44.843	14.8478
45.3515	14.8588
45.4545	14.892
45.5581	14.9031
46.0829	14.9254
47.1698	14.9254
47.2813	14.9365
47.2813	14.9477
47.6191	14.9589
47.6191	14.9589
47.7327	14.9813
47.7327	15.0038
47.7327	15.0038
47.8469	15.0038
47.8469	15.015
48.1928	15.0263
48.3092	15.0263
48.4261	15.0376
48.7805	15.0489
48.7805	15.0489
49.7512	15.0716
49.7512	15.0716
50	15.083
50	15.0943
50.6329	15.1057
50.7614	15.1057
50.8906	15.163
51.1509	15.1745
51.1509	15.1745
51.282	15.186
51.4139	15.1976
51.4139	15.2091
52.0833	15.2091
52.0833	15.2091
52.4934	15.2207
52.6316	15.2323
52.7704	15.2439
52.7704	15.2439
52.91	15.2555
53.3333	15.2555
53.9084	15.2555
55.5556	15.2555
55.5556	15.2672
55.7103	15.2788
55.7103	15.2788
55.8659	15.2788
55.8659	15.2905
55.8659	15.3022
56.4972	15.3022
56.8182	15.3139
56.8182	15.3139
56.9801	15.3257
57.3066	15.3257
57.4713	15.3374
57.6369	15.3492
57.971	15.361
58.309	15.3846
59.3472	15.3846
60.0601	15.3965
60.0601	15.3965
60.6061	15.4083
60.7903	15.4202
60.7903	15.4321
61.1621	15.444
61.1621	15.4919
62.3053	15.5039
62.3053	15.5159
62.6959	15.528
63.0915	15.528
63.6943	15.528
64.7249	15.528
65.3595	15.54
65.5738	15.54
66.0066	15.5642
67.1141	15.5763
68.9655	15.5763
70.1754	15.5763
70.6714	15.5885
70.922	15.5885
72.2022	15.6006
72.4638	15.6128
73.5294	15.6128
74.0741	15.625
74.3494	15.6372
76.3359	15.6494
76.9231	15.6863
77.2201	15.6986
78.125	15.6986
78.4314	15.6986
79.3651	15.6986
80	15.7109
88.4956	15.7109
89.6861	15.7233
91.7431	15.7233
93.0233	15.7356
99.5025	15.7356
101.523	15.7604
103.627	15.7729
104.712	15.7729
	15.7853
	15.7978
	15.7978
	15.8103
	15.8228
	15.8479
	15.8479
	15.8604
	15.873
	15.873
	15.8856
	15.8856
	15.8983
	15.8983
	15.9109
	15.9109
	15.9236
	15.9363
	15.9363
	15.949
	16
	16
	16.0128
	16.0643
	16.0643
	16.0643
	16.0643
	16.0772
	16.0901
	16.0901
	16.1031
	16.1031
	16.116
	16.129
	16.129
	16.129
	16.129
	16.1421
	16.1943
	16.2075
	16.2075
	16.2206
	16.2206
	16.2338
	16.2469
	16.2602
	16.2602
	16.2602
	16.2734
	16.2734
	16.2734
	16.2999
	16.3132
	16.3132
	16.3265
	16.3399
	16.3399
	16.3399
	16.3532
	16.3532
	16.3532
	16.3666
	16.3666
	16.3934
	16.4069
	16.4069
	16.4204
	16.4204
	16.4338
	16.4338
	16.4474
	16.4609
	16.4609
	16.4745
	16.4881
	16.5017
	16.5426
	16.5563
	16.5563
	16.5563
	16.5563
	16.57
	16.5837
	16.5975
	16.5975
	16.6113
	16.6251
	16.6389
	16.6667
	16.6667
	16.6667
	16.6667
	16.6806
	16.6945
	16.6945
	16.7504
	16.7645
	16.7645
	16.7785
	16.7926
	16.7926
	16.8067
	16.8067
	16.8067
	16.8209
	16.8209
	16.8209
	16.8492
	16.8634
	16.8634
	16.8634
	16.8776
	16.9062
	16.9635
	16.9923
	17.0213
	17.0213
	17.0213
	17.0213
	17.0503
	17.0503
	17.0503
	17.0503
	17.0648
	17.0794
	17.0794
	17.094
	17.1086
	17.1233
	17.138
	17.138
	17.1674
	17.1969
	17.1969
	17.2117
	17.2414
	17.2414
	17.2563
	17.2712
	17.2861
	17.2861
	17.301
	17.316
	17.331
	17.3461
	17.3611
	17.3762
	17.3762
	17.4064
	17.4064
	17.4064
	17.4216
	17.4216
	17.4368
	17.452
	17.452
	17.452
	17.452
	17.4672
	17.4978
	17.5131
	17.5131
	17.5131
	17.5285
	17.5285
	17.5439
	17.5439
	17.5439
	17.5593
	17.5593
	17.5593
	17.5747
	17.5902
	17.6056
	17.6212
	17.6367
	17.6522
	17.6991
	17.6991
	17.6991
	17.7148
	17.7148
	17.7148
	17.7305
	17.7305
	17.762
	17.762
	17.7778
	17.7936
	17.8094
	17.8412
	17.8412
	17.8571
	17.8571
	17.8891
	17.9051
	17.9212
	17.9212
	17.9694
	17.9856
	17.9856
	18.0018
	18.018
	18.0343
	18.0343
	18.0505
	18.0505
	18.0668
	18.0668
	18.0832
	18.0832
	18.0832
	18.0996
	18.1159
	18.1488
	18.1653
	18.1984
	18.2149
	18.2315
	18.2482
	18.2815
	18.2815
	18.3318
	18.3486
	18.3486
	18.3655
	18.3993
	18.4162
	18.4162
	18.4332
	18.4502
	18.4672
	18.4672
	18.5014
	18.5357
	18.5357
	18.6046
	18.6393
	18.6393
	18.6393
	18.6741
	18.6741
	18.6916
	18.6916
	18.7266
	18.7441
	18.7441
	18.7617
	18.8324
	18.8501
	18.8501
	18.8857
	18.9036
	18.9036
	18.9036
	18.9753
	18.9933
	19.0658
	19.084
	19.1022
	19.1022
	19.1022
	19.1022
	19.1022
	19.1388
	19.1388
	19.1571
	19.1939
	19.2123
	19.2123
	19.2678
	19.2864
	19.2864
	19.2864
	19.3237
	19.3237
	19.3237
	19.3424
	19.3424
	19.3798
	19.3986
	19.3986
	19.4932
	19.4932
	19.5122
	19.5312
	19.5312
	19.5312
	19.5886
	19.5886
	19.6271
	19.7044
	19.802
	19.9402
	19.9601
	19.98
	19.98
	20
	20.02
	20.02
	20.0401
	20.141
	20.141
	20.1816
	20.202
	20.202
	20.2429
	20.2634
	20.3046
	20.3252
	20.429
	20.4918
	20.4918
	20.5128
	20.6398
	20.6398
	20.6825
	20.7254
	20.7254
	20.7684
	20.8333
	20.8768
	20.8768
	21.0526
	21.0526
	21.097
	21.2089
	21.2766
	21.3447
	21.3675
	21.5285
	21.5285
	21.6216
	21.645
	21.6685
	21.7628
	21.8818
	21.9058
	22.0022
	22.173
	22.2965
	22.3214
	22.6244
	22.6501
	22.6501
	22.7015
	22.7531
	22.8571
	22.8571
	22.8571
	23.015
	23.0947
	23.0947
	23.1214
	23.1214
	23.2019
	23.2288
	23.2829
	23.3645
	23.4192
	23.4192
	23.5294
	23.5849
	23.5849
	23.5849
	23.6127
	23.8095
	23.8095
	23.8095
	23.9808
	24.2131
	24.3013
	24.3902
	24.4499
	24.57
	25.0627
	25.0627
	25.1256
	25.2844
	25.5755
	25.641
	25.8398
	26.1097
	26.4201
	26.4901
	27.027
	27.1739
	27.2109
	27.3224
	27.4348
	27.4725
	27.5862
	27.5862
	27.5862
	27.6243
	27.7392
	27.8551
	27.894
	28.0505
	28.4495
	28.6944
	28.9855
	29.1971
	29.2398
	29.4551
	29.5421
	29.8063
	29.8508
	30.9119
	30.9597
	32.8947
	33.0579
	34.5423
	36.1011
	36.7647
	36.7647
	38.3877
	42.9184
	43.1965
	43.956
	44.3459
	46.62
	49.2611
	53.7634
	53.7634
	58.309
	58.309
	60.7903
	66.8896
